# Supplementary material for: Seasonal dynamics of microbial diversity in the rhizosphere of Ulmus pumila L. var. sabulosa in a steppe desert area of Northern China
Source: PeerJ. 2019 Aug 22;7:e7526. doi: 10.7717/peerj.7526 (PMC6708578; doi:10.7717/peerj.7526)
Supplement: Raw Data S1 — The geographic coordinates of each sample point and the raw data for Fig. 1. [file peerj-07-7526-s001.xlsx]

## Sheet: Sheet1
Sample Number	Sampling Site
Sample1	N42°39.713'E116°02.355
Sample2	N42°39.746'E116°02.280
Sample3	N42°39.778'E116°01.968
Sample4	N42°39.723'E116°02.398
