# Supplementary material for: Seasonal dynamics of microbial diversity in the rhizosphere of Ulmus pumila L. var. sabulosa in a steppe desert area of Northern China
Source: PeerJ. 2019 Aug 22;7:e7526. doi: 10.7717/peerj.7526 (PMC6708578; doi:10.7717/peerj.7526)
Supplement: Raw Data S2 — Raw data applied for data analysis and preparation for Table 1. [file peerj-07-7526-s002.xlsx]

## Sheet: May
	Total N(mg/100g)	Available N(mg/kg)	Total P(mg/100g)	Available P(mg/kg)	Available K(mg/kg)	Organic Matter(g/kg)	pH	Moisture content（%）	Soil Temperature (℃)
Sample1	86	101.48	10.2833	3.39333	421.9	9.18	6.89	7.15308	16.95
Sample2	46.33	59.13	7.28667	2.79667	327.1	8.33	7.58	4.57831	15.59
Sample3	95.33	97.8767	12.4267	3.92	597.3	14.7767	7.45	4.4757	15.37
Sample4	91.67	105.587	11.0967	4.43	460.367	14.5833	7.68	5.84728	16.01
Mean	79.8325	91.0183	10.2733	3.635	451.667	11.7175	7.4	5.51359	15.98
Standard deviations	11.3312	10.7455	1.08915	0.35053	56.0414	1.71963	0.176399	0.629233	0.349523

## Sheet: August
	Total N(mg/100g)	Available N(mg/kg)	Total P(mg/100g)	Available P(mg/kg)	Available K(mg/kg)	Organic Matter(g/kg)	pH	Moisture content（%）	Soil Temperature (℃)
Sample1	88	95.11	13.54	7.06	175.1	18.99	7.02	3.45458	21.7
Sample2	48	56.62	9.94	4.43	166.4	7.61	7.61	2.58247	20.56
Sample3	115	89.99	18.7	6.37	287.8	21.55	7.51	3.61508	21.23
Sample4	127	98.5	15.95	6.14	254.4	23.76	7.59	4.45354	20.88
Mean	94.5	85.055	14.5325	6	220.925	17.9775	7.4325	3.52642	21.0925
Standard deviations	17.5143	9.63835	1.85862	0.558644	29.813	3.59062	0.139187	0.383365	0.244383

## Sheet: October
	Total N(mg/100g)	Available N(mg/kg)	Total P(mg/100g)	Available P(mg/kg)	Available K(mg/kg)	Organic Matter(g/kg)	pH	Moisture content（%）	Soil Temperature (℃)
Sample1	90.87	70.05	12.66	2.35	250.1	20.17	6.72	1.11725	4.27
Sample2	50.01	59.42	7.17	2.03	203.6	11.18	7.56	0.597958	4.1
Sample3	75.28	72.44	11.72	1.39	402.5	14.89	7.5	2.17777	4.56
Sample4	94.41	78.32	10.28	2.9	335.6	18.62	7.74	1.1837	4.74
Mean	77.6425	70.0575	10.4575	2.1675	297.95	16.215	7.38	1.26917	4.4175
Standard deviations	10.1047	3.94865	1.20014	0.31534	44.2905	2.01107	0.225832	0.329957	0.143433
