# Supplementary material for: Seasonal dynamics of microbial diversity in the rhizosphere of Ulmus pumila L. var. sabulosa in a steppe desert area of Northern China
Source: PeerJ. 2019 Aug 22;7:e7526. doi: 10.7717/peerj.7526 (PMC6708578; doi:10.7717/peerj.7526)
Supplement: Raw Data S3 — Raw data applied for data analysis and preparation for Table 2. [file peerj-07-7526-s003.xlsx]

## Sheet: Bacteria
Sample name	shannon	simpson	chao1	ACE
GSP1	10.163	0.998	5622.86	5619.06
GSP2	9.786	0.996	5132.42	5149.59
GSP3	9.825	0.997	5066.5	5021.53
GSP4	9.788	0.996	4568.31	4850.11
GSU1	9.284	0.993	4026.61	4244.43
GSU2	9.716	0.996	3997.43	4047.33
GSU3	9.837	0.997	4349.06	4575.71
GSU4	9.502	0.995	3813.82	3858.03
GFA1	9.375	0.994	3839.17	4120.1
GFA2	9.287	0.995	3326.59	3398.18
GFA3	8.791	0.992	3952.11	3936.85
GFA4	8.886	0.991	3772.03	3828.79

## Sheet: Fungi
Sample name	shannon	simpson	chao1	ACE
FSP1	6.71	0.968	1342.85	1405
FSP2	5.81	0.942	1119.24	1110.55
FSP3	6.835	0.973	1206.5	1226.2
FSP4	5.783	0.899	1512.95	1496.88
FSU1	6.603	0.965	1371.17	1377.83
FSU2	6.526	0.968	1468.32	1468.93
FSU3	6.291	0.954	1428.92	1443.4
FSU4	6.336	0.961	1356.61	1396.67
FFA1	6.229	0.966	1160.32	1196.02
FFA2	4.936	0.899	1156.45	1164.01
FFA3	5.256	0.928	775.039	821.223
FFA4	6.156	0.956	980.06	976.98
