# Supplementary material for: Seasonal dynamics of microbial diversity in the rhizosphere of Ulmus pumila L. var. sabulosa in a steppe desert area of Northern China
Source: PeerJ. 2019 Aug 22;7:e7526. doi: 10.7717/peerj.7526 (PMC6708578; doi:10.7717/peerj.7526)
Supplement: Raw Data S4 — Raw data applied for data analysis and preparation for Fig. 2. [file peerj-07-7526-s004.zip]

Archive with 15 entries (14 files):
- venndata/
- venndata/1_FFA.vennarea.xls
- venndata/1_FSP.vennarea.xls
- venndata/1_FSP_FFA.vennarea.xls
- venndata/1_FSP_FSU.vennarea.xls
- venndata/1_FSP_FSU_FFA.vennarea.xls
- venndata/1_FSU.vennarea.xls
- venndata/1_FSU_FFA.vennarea.xls
- venndata/1_GFA.vennarea.xls
- venndata/1_GSP.vennarea.xls
- venndata/1_GSP_GFA.vennarea.xls
- venndata/1_GSP_GSU.vennarea.xls
- venndata/1_GSP_GSU_GFA.vennarea.xls
- venndata/1_GSU.vennarea.xls
- venndata/1_GSU_GFA.vennarea.xls
