# Supplementary material for: Seasonal dynamics of microbial diversity in the rhizosphere of Ulmus pumila L. var. sabulosa in a steppe desert area of Northern China
Source: PeerJ. 2019 Aug 22;7:e7526. doi: 10.7717/peerj.7526 (PMC6708578; doi:10.7717/peerj.7526)
Supplement: Raw Data S4 — Raw data applied for data analysis and preparation for Fig. 2. [file peerj-07-7526-s004.zip › venndata/1_FFA.vennarea.xls]

OTU_329	k__Fungi; p__Ascomycota; c__Sordariomycetes; o__Hypocreales; f__Nectriaceae; g__; s__
OTU_2517	k__Fungi; p__Ascomycota; c__Sordariomycetes; o__Hypocreales; f__Hypocreaceae; g__Trichoderma; s__Trichoderma oligosporum
OTU_2858	k__Fungi; p__Basidiomycota; c__Agaricomycetes; o__Agaricales; f__; g__; s__
OTU_1018	k__Fungi; p__Ascomycota; c__Incertae_sedis_Ascomycota; o__Incertae_sedis_Ascomycota; f__Incertae_sedis_Ascomycota; g__; s__
OTU_1114	k__Fungi; p__Ascomycota; c__Sordariomycetes; o__Hypocreales; f__Incertae_sedis_Hypocreales; g__Sarocladium; s__Sarocladium kiliense
OTU_1820	k__Fungi; p__Ascomycota; c__Sordariomycetes; o__Hypocreales; f__Cordycipitaceae; g__Lecanicillium; s__Lecanicillium saksenae
OTU_1867	k__Fungi; p__Ascomycota; c__Sordariomycetes; o__Hypocreales; f__Incertae_sedis_Hypocreales; g__; s__
OTU_1337	k__Fungi; p__Chytridiomycota; c__Chytridiomycetes; o__Chytridiales; f__Chytridiaceae; g__Phlyctochytrium; s__Phlyctochytrium africanum
OTU_3289	k__Fungi; p__Chytridiomycota; c__Chytridiomycetes; o__Chytridiales; f__Chytridiaceae; g__Phlyctochytrium; s__Phlyctochytrium californicum
OTU_2658	k__Fungi; p__Ascomycota; c__Dothideomycetes; o__Capnodiales; f__Mycosphaerellaceae; g__; s__
OTU_2875	k__Fungi; p__Ascomycota; c__Dothideomycetes; o__Pleosporales; f__Pleosporaceae; g__Neocamarosporium; s__Neocamarosporium goegapense
OTU_3363	No blast hit
OTU_3336	k__Fungi; p__Basidiomycota; c__Agaricomycetes; o__Thelephorales; f__Thelephoraceae; g__Tomentella; s__Tomentella amyloapiculata
OTU_2243	k__Fungi; p__Chytridiomycota; c__; o__; f__; g__; s__
OTU_1483	k__Fungi; p__Ascomycota; c__Dothideomycetes; o__Jahnulales; f__Aliquandostipitaceae; g__Jahnula; s__Jahnula bipileata
OTU_2124	k__Fungi; p__Ascomycota; c__Sordariomycetes; o__Sordariales; f__Chaetomiaceae; g__Thielavia; s__Thielavia inaequalis
OTU_2322	k__Fungi; p__Basidiomycota; c__Agaricomycetes; o__Agaricales; f__Agaricaceae; g__Lycogalopsis; s__Lycogalopsis solmsii
OTU_2690	No blast hit
OTU_3366	k__Fungi; p__Ascomycota; c__Sordariomycetes; o__Incertae_sedis_Sordariomycetes; f__Annulatascaceae; g__; s__
OTU_2505	k__Fungi; p__Ascomycota; c__Pezizomycetes; o__Pezizales; f__Pyronemataceae; g__; s__
OTU_2604	k__Fungi; p__Basidiomycota; c__Agaricomycetes; o__Agaricales; f__Inocybaceae; g__Inocybe; s__Inocybe serrata
OTU_994	k__Fungi; p__Ascomycota; c__Sordariomycetes; o__Magnaporthales; f__Magnaporthaceae; g__Mycoleptodiscus; s__Mycoleptodiscus terrestris
OTU_2965	k__Fungi; p__Chytridiomycota; c__Chytridiomycetes; o__Chytridiales; f__Chytridiaceae; g__Phlyctochytrium; s__Phlyctochytrium africanum
OTU_1787	k__Fungi; p__Ascomycota; c__Leotiomycetes; o__Helotiales; f__Hyaloscyphaceae; g__; s__
OTU_2746	k__Fungi; p__Ascomycota; c__Dothideomycetes; o__; f__; g__; s__
OTU_2761	k__Fungi; p__Ascomycota; c__Saccharomycetes; o__; f__; g__; s__
OTU_2743	No blast hit
OTU_2448	k__Fungi; p__Ascomycota; c__; o__; f__; g__; s__
OTU_3370	k__Fungi; p__Ascomycota; c__Leotiomycetes; o__; f__; g__; s__
OTU_799	k__Fungi; p__Chytridiomycota; c__Chytridiomycetes; o__Spizellomycetales; f__Spizellomycetaceae; g__; s__
OTU_3147	k__Fungi; p__Ascomycota; c__; o__; f__; g__; s__
OTU_1359	k__Fungi; p__Glomeromycota; c__Glomeromycetes; o__Glomerales; f__; g__; s__
OTU_1348	k__Fungi; p__Ascomycota; c__Sordariomycetes; o__Sordariales; f__Lasiosphaeriaceae; g__Zygopleurage; s__Zygopleurage zygospora
OTU_763	k__Fungi; p__Glomeromycota; c__Glomeromycetes; o__Glomerales; f__; g__; s__
OTU_3229	k__Fungi; p__Ascomycota; c__Eurotiomycetes; o__; f__; g__; s__
OTU_3090	k__Fungi; p__Ascomycota; c__Eurotiomycetes; o__Onygenales; f__; g__; s__
OTU_3237	k__Fungi; p__Basidiomycota; c__Agaricomycetes; o__Agaricales; f__; g__; s__
OTU_1626	k__Fungi; p__Ascomycota; c__Sordariomycetes; o__Sordariales; f__; g__; s__
OTU_3310	k__Fungi; p__Basidiomycota; c__Tremellomycetes; o__Cystofilobasidiales; f__; g__; s__
OTU_975	k__Fungi; p__Basidiomycota; c__Pucciniomycetes; o__Pucciniales; f__Pucciniastraceae; g__Pucciniastrum; s__Pucciniastrum agrimoniae
OTU_2380	k__Fungi; p__Ascomycota; c__Sordariomycetes; o__; f__; g__; s__
OTU_2516	k__Fungi; p__Ascomycota; c__Eurotiomycetes; o__Onygenales; f__; g__; s__
OTU_1073	k__Fungi; p__Chytridiomycota; c__Chytridiomycetes; o__Chytridiales; f__Chytridiaceae; g__Phlyctochytrium; s__Phlyctochytrium africanum
OTU_959	k__Fungi; p__Basidiomycota; c__; o__; f__; g__; s__
OTU_2705	k__Fungi; p__Ascomycota; c__Sordariomycetes; o__Sordariales; f__Lasiosphaeriaceae; g__Cladorrhinum; s__Cladorrhinum foecundissimum
OTU_1158	k__Fungi; p__Ascomycota; c__Sordariomycetes; o__Hypocreales; f__Ophiocordycipitaceae; g__Haptocillium; s__Haptocillium sinense
OTU_3386	k__Fungi; p__Ascomycota; c__; o__; f__; g__; s__
OTU_2368	k__Fungi; p__Ascomycota; c__Dothideomycetes; o__Hysteriales; f__Gloniaceae; g__Cenococcum; s__Cenococcum geophilum
OTU_3152	k__Fungi; p__Ascomycota; c__Pezizomycetes; o__Pezizales; f__Ascobolaceae; g__; s__
OTU_2202	k__Fungi; p__Ascomycota; c__; o__; f__; g__; s__
OTU_1619	k__Fungi; p__Ascomycota; c__Pezizomycetes; o__Pezizales; f__Helvellaceae; g__; s__
OTU_2832	k__Fungi; p__Ascomycota; c__Sordariomycetes; o__; f__; g__; s__
OTU_2918	k__Fungi; p__Chytridiomycota; c__Chytridiomycetes; o__Spizellomycetales; f__Spizellomycetaceae; g__Kochiomyces; s__Kochiomyces dichotomus
OTU_2491	k__Fungi; p__Basidiomycota; c__Agaricomycetes; o__Corticiales; f__; g__; s__
OTU_2757	k__Fungi; p__Ascomycota; c__Dothideomycetes; o__Pleosporales; f__Pleosporaceae; g__Alternaria; s__Alternaria alternata
OTU_3309	k__Fungi; p__Ascomycota; c__Eurotiomycetes; o__Onygenales; f__; g__; s__
OTU_3555	k__Fungi; p__Ascomycota; c__Sordariomycetes; o__Sordariales; f__Lasiosphaeriaceae; g__; s__
OTU_980	k__Fungi; p__Basidiomycota; c__Agaricomycetes; o__; f__; g__; s__
OTU_2375	k__Fungi; p__Ascomycota; c__Dothideomycetes; o__Pleosporales; f__Sporormiaceae; g__; s__
OTU_2863	k__Fungi; p__Ascomycota; c__Eurotiomycetes; o__Arachnomycetales; f__Arachnomycetaceae; g__; s__
OTU_2851	k__Fungi; p__Basidiomycota; c__Tremellomycetes; o__Filobasidiales; f__Filobasidiaceae; g__Filobasidium; s__Filobasidium floriforme
OTU_3496	k__Fungi; p__Ascomycota; c__; o__; f__; g__; s__
OTU_2463	k__Fungi; p__Ascomycota; c__Dothideomycetes; o__Capnodiales; f__Mycosphaerellaceae; g__Mycosphaerella; s__Mycosphaerella shimabarensis
OTU_2324	k__Fungi; p__Ascomycota; c__Dothideomycetes; o__; f__; g__; s__
OTU_3560	k__Fungi; p__Ascomycota; c__Saccharomycetes; o__Saccharomycetales; f__Incertae_sedis_Saccharomycetales; g__; s__
OTU_321	k__Fungi; p__Ascomycota; c__Sordariomycetes; o__Hypocreales; f__Bionectriaceae; g__; s__
OTU_3089	k__Fungi; p__Ascomycota; c__; o__; f__; g__; s__
OTU_1294	k__Fungi; p__Ascomycota; c__; o__; f__; g__; s__
OTU_1242	k__Fungi; p__Basidiomycota; c__Agaricomycetes; o__Phallales; f__Phallaceae; g__; s__
OTU_3176	k__Fungi; p__Basidiomycota; c__Tremellomycetes; o__Tremellales; f__Incertae_sedis_Tremellales; g__; s__
OTU_2541	k__Fungi; p__Basidiomycota; c__Agaricomycetes; o__Agaricales; f__Agaricaceae; g__Battarrea; s__Battarrea phalloides
OTU_1234	k__Fungi; p__Ascomycota; c__; o__; f__; g__; s__
OTU_2043	k__Fungi; p__Basidiomycota; c__Agaricomycetes; o__Cantharellales; f__; g__; s__
OTU_2108	k__Fungi; p__Ascomycota; c__Sordariomycetes; o__Xylariales; f__Incertae_sedis_Xylariales; g__Monographella; s__Monographella cucumerina
OTU_3144	k__Fungi; p__Ascomycota; c__; o__; f__; g__; s__
OTU_1316	k__Fungi; p__Ascomycota; c__Leotiomycetes; o__; f__; g__; s__
OTU_2695	k__Fungi; p__Ascomycota; c__Pezizomycetes; o__Pezizales; f__; g__; s__
OTU_850	k__Fungi; p__Basidiomycota; c__Exobasidiomycetes; o__Incertae_sedis_Exobasidiomycetes; f__Incertae_sedis_Exobasidiomycetes; g__; s__
OTU_2790	k__Fungi; p__Ascomycota; c__Archaeorhizomycetes; o__Archaeorhizomycetales; f__Archaeorhizomycetaceae; g__; s__
OTU_880	k__Fungi; p__Ascomycota; c__Dothideomycetes; o__Pleosporales; f__; g__; s__
OTU_3356	No blast hit
OTU_1779	k__Fungi; p__Ascomycota; c__; o__; f__; g__; s__
OTU_3503	k__Fungi; p__Ascomycota; c__Incertae_sedis_Ascomycota; o__Incertae_sedis_Ascomycota; f__Incertae_sedis_Ascomycota; g__; s__
OTU_3597	k__Fungi; p__Chytridiomycota; c__Chytridiomycetes; o__Spizellomycetales; f__Spizellomycetaceae; g__; s__
OTU_3575	k__Fungi; p__Ascomycota; c__Incertae_sedis_Ascomycota; o__Incertae_sedis_Ascomycota; f__Incertae_sedis_Ascomycota; g__; s__
OTU_2817	k__Fungi; p__Ascomycota; c__Eurotiomycetes; o__Onygenales; f__; g__; s__
OTU_3172	k__Fungi; p__Ascomycota; c__Dothideomycetes; o__; f__; g__; s__
OTU_3057	k__Fungi; p__Ascomycota; c__Sordariomycetes; o__Sordariales; f__Lasiosphaeriaceae; g__; s__
OTU_2415	k__Fungi; p__Ascomycota; c__Lecanoromycetes; o__Peltigerales; f__Nephromataceae; g__Nephroma; s__Nephroma helveticum
OTU_2747	k__Fungi; p__Ascomycota; c__Sordariomycetes; o__Sordariales; f__; g__; s__
OTU_1888	k__Fungi; p__Basidiomycota; c__Tremellomycetes; o__Tremellales; f__Incertae_sedis_Tremellales; g__; s__
OTU_3185	k__Fungi; p__Ascomycota; c__Saccharomycetes; o__; f__; g__; s__
OTU_1962	k__Fungi; p__Chytridiomycota; c__Chytridiomycetes; o__Olpidiales; f__Olpidiaceae; g__; s__
OTU_3478	k__Fungi; p__Ascomycota; c__Sordariomycetes; o__; f__; g__; s__
OTU_1943	k__Fungi; p__Glomeromycota; c__Glomeromycetes; o__Glomerales; f__; g__; s__
OTU_3436	No blast hit
OTU_3435	No blast hit
OTU_3459	k__Fungi; p__Chytridiomycota; c__Chytridiomycetes; o__Rhizophydiales; f__Incertae_sedis_Rhizophydiales; g__Ulkenomyces; s__Ulkenomyces aestuarii
OTU_3156	k__Fungi; p__Ascomycota; c__Leotiomycetes; o__; f__; g__; s__
OTU_2702	k__Fungi; p__Ascomycota; c__Saccharomycetes; o__Saccharomycetales; f__Dipodascaceae; g__Dipodascus; s__Dipodascus geotrichum
OTU_3095	k__Fungi; p__Basidiomycota; c__Agaricomycetes; o__Cantharellales; f__Clavulinaceae; g__; s__
OTU_2353	k__Fungi; p__Ascomycota; c__Sordariomycetes; o__Sordariales; f__Incertae_sedis_Sordariales; g__Scleroramularia; s__Scleroramularia henaniensis
OTU_3245	k__Fungi; p__Ascomycota; c__Sordariomycetes; o__Hypocreales; f__Incertae_sedis_Hypocreales; g__Sarocladium; s__Sarocladium kiliense
OTU_1536	k__Fungi; p__Ascomycota; c__Sordariomycetes; o__Hypocreales; f__Incertae_sedis_Hypocreales; g__; s__
OTU_3018	k__Fungi; p__Ascomycota; c__Sordariomycetes; o__Xylariales; f__Incertae_sedis_Xylariales; g__Dinemasporium; s__Dinemasporium pseudoindicum
OTU_2510	k__Fungi; p__Basidiomycota; c__Agaricomycetes; o__Thelephorales; f__; g__; s__
OTU_3201	k__Fungi; p__Ascomycota; c__; o__; f__; g__; s__
OTU_2693	k__Fungi; p__Ascomycota; c__Dothideomycetes; o__Pleosporales; f__Sporormiaceae; g__; s__
OTU_3400	k__Fungi; p__Ascomycota; c__Sordariomycetes; o__Magnaporthales; f__Magnaporthaceae; g__Pyricularia; s__Pyricularia cortaderiae
OTU_2776	k__Fungi; p__Ascomycota; c__Eurotiomycetes; o__Pyrenulales; f__Pyrenulaceae; g__Pyrenula; s__Pyrenula aspistea
OTU_3316	k__Fungi; p__Ascomycota; c__Dothideomycetes; o__Pleosporales; f__Incertae_sedis_Pleosporales; g__Phoma; s__Phoma herbarum
OTU_2472	k__Fungi; p__Basidiomycota; c__Agaricomycetes; o__; f__; g__; s__
OTU_1093	k__Fungi; p__Basidiomycota; c__Ustilaginomycetes; o__Ustilaginales; f__Ustilaginaceae; g__Ustilago; s__Ustilago esculenta
OTU_327	k__Fungi; p__Ascomycota; c__Pezizomycetes; o__Pezizales; f__Sarcoscyphaceae; g__Phillipsia; s__Phillipsia crispata
OTU_2880	k__Fungi; p__Ascomycota; c__Eurotiomycetes; o__Chaetothyriales; f__Incertae_sedis_Chaetothyriales; g__; s__
OTU_2994	k__Fungi; p__Ascomycota; c__Dothideomycetes; o__Pleosporales; f__Pleosporaceae; g__Alternaria; s__Alternaria alternata
OTU_3397	k__Fungi; p__Ascomycota; c__Saccharomycetes; o__; f__; g__; s__
OTU_2075	k__Fungi; p__Ascomycota; c__Dothideomycetes; o__Pleosporales; f__Incertae_sedis_Pleosporales; g__; s__
OTU_3141	k__Fungi; p__Glomeromycota; c__Glomeromycetes; o__Diversisporales; f__Acaulosporaceae; g__Acaulospora; s__Acaulospora minuta
OTU_1879	k__Fungi; p__Chytridiomycota; c__Chytridiomycetes; o__Spizellomycetales; f__Spizellomycetaceae; g__; s__
OTU_1821	k__Fungi; p__Ascomycota; c__Sordariomycetes; o__; f__; g__; s__
OTU_2764	k__Fungi; p__Basidiomycota; c__Agaricomycetes; o__Agaricales; f__Tricholomataceae; g__Clitocybe; s__Clitocybe dealbata
OTU_3035	k__Fungi; p__Basidiomycota; c__Agaricomycetes; o__Sebacinales; f__; g__; s__
OTU_1899	k__Fungi; p__Basidiomycota; c__Agaricomycetes; o__Russulales; f__Peniophoraceae; g__Peniophora; s__Peniophora pini
OTU_3399	k__Fungi; p__Ascomycota; c__Dothideomycetes; o__Capnodiales; f__; g__; s__
OTU_2255	k__Fungi; p__Ascomycota; c__Dothideomycetes; o__Pleosporales; f__Pleosporaceae; g__; s__
OTU_1034	k__Fungi; p__Glomeromycota; c__Glomeromycetes; o__Glomerales; f__; g__; s__
OTU_2070	k__Fungi; p__Ascomycota; c__Sordariomycetes; o__Sordariales; f__Lasiosphaeriaceae; g__Zygopleurage; s__Zygopleurage zygospora
OTU_2250	k__Fungi; p__Basidiomycota; c__Agaricomycetes; o__Agaricales; f__Inocybaceae; g__Inocybe; s__Inocybe adaequata
OTU_3396	k__Fungi; p__Basidiomycota; c__Agaricomycetes; o__Thelephorales; f__Thelephoraceae; g__Tomentella; s__Tomentella amyloapiculata
OTU_2873	k__Fungi; p__Ascomycota; c__Saccharomycetes; o__Saccharomycetales; f__Incertae_sedis_Saccharomycetales; g__Candida; s__Candida glabrata
OTU_1454	k__Fungi; p__Ascomycota; c__Dothideomycetes; o__; f__; g__; s__
OTU_3348	k__Fungi; p__Ascomycota; c__; o__; f__; g__; s__
OTU_3443	k__Fungi; p__Basidiomycota; c__Agaricomycetes; o__Thelephorales; f__Thelephoraceae; g__; s__
OTU_3155	k__Fungi; p__Glomeromycota; c__; o__; f__; g__; s__
OTU_3261	k__Fungi; p__Ascomycota; c__Eurotiomycetes; o__Eurotiales; f__Trichocomaceae; g__Talaromyces; s__Talaromyces luteus
OTU_1067	k__Fungi; p__Chytridiomycota; c__; o__; f__; g__; s__
OTU_3187	k__Fungi; p__Ascomycota; c__Leotiomycetes; o__Helotiales; f__Helotiaceae; g__; s__
OTU_3561	k__Fungi; p__Ascomycota; c__Leotiomycetes; o__; f__; g__; s__
OTU_2915	k__Fungi; p__Ascomycota; c__Sordariomycetes; o__Xylariales; f__Xylariaceae; g__Hypoxylon; s__Hypoxylon pelliculosum
OTU_1924	k__Fungi; p__Ascomycota; c__Leotiomycetes; o__Helotiales; f__Incertae_sedis_Helotiales; g__; s__
OTU_3067	k__Fungi; p__Ascomycota; c__Dothideomycetes; o__; f__; g__; s__
OTU_2285	k__Fungi; p__Basidiomycota; c__Agaricomycetes; o__Polyporales; f__Meruliaceae; g__Crustoderma; s__Crustoderma corneum
OTU_1621	k__Fungi; p__Glomeromycota; c__Glomeromycetes; o__Glomerales; f__; g__; s__
OTU_1387	k__Fungi; p__Ascomycota; c__Incertae_sedis_Ascomycota; o__Incertae_sedis_Ascomycota; f__Incertae_sedis_Ascomycota; g__Canalisporium; s__Canalisporium caribense
OTU_2278	k__Fungi; p__Glomeromycota; c__; o__; f__; g__; s__
OTU_1911	k__Fungi; p__Ascomycota; c__Sordariomycetes; o__Microascales; f__Microascaceae; g__; s__
OTU_3562	k__Fungi; p__Ascomycota; c__Dothideomycetes; o__; f__; g__; s__
OTU_3213	k__Fungi; p__Ascomycota; c__Sordariomycetes; o__Sordariales; f__Lasiosphaeriaceae; g__; s__
OTU_3360	k__Fungi; p__Basidiomycota; c__Agaricomycetes; o__Agaricales; f__Amanitaceae; g__; s__
OTU_3330	k__Fungi; p__Chytridiomycota; c__Chytridiomycetes; o__Rhizophlyctidales; f__Rhizophlyctidaceae; g__; s__
OTU_2698	k__Fungi; p__Ascomycota; c__Sordariomycetes; o__Diaporthales; f__Togniniaceae; g__; s__
OTU_726	k__Fungi; p__Ascomycota; c__Sordariomycetes; o__Xylariales; f__; g__; s__
OTU_2374	k__Fungi; p__Ascomycota; c__Incertae_sedis_Ascomycota; o__Incertae_sedis_Ascomycota; f__; g__; s__
OTU_3272	k__Fungi; p__Ascomycota; c__Pezizomycetes; o__Pezizales; f__Pyronemataceae; g__Paurocotylis; s__Paurocotylis pila
OTU_2403	k__Fungi; p__Ascomycota; c__Eurotiomycetes; o__Onygenales; f__; g__; s__
OTU_955	k__Fungi; p__Ascomycota; c__Dothideomycetes; o__Incertae_sedis_Dothideomycetes; f__Incertae_sedis_Dothideomycetes; g__Rhizopycnis; s__Rhizopycnis vagum
OTU_631	k__Fungi; p__Glomeromycota; c__Glomeromycetes; o__Glomerales; f__; g__; s__
OTU_373	k__Fungi; p__Ascomycota; c__Leotiomycetes; o__Incertae_sedis_Leotiomycetes; f__Incertae_sedis_Leotiomycetes; g__; s__
OTU_3412	k__Fungi; p__Ascomycota; c__Eurotiomycetes; o__Onygenales; f__Arthrodermataceae; g__Arthroderma; s__Arthroderma benhamiae
OTU_3567	No blast hit
OTU_1007	k__Fungi; p__Ascomycota; c__Lecanoromycetes; o__Lecanorales; f__Parmeliaceae; g__Protoparmelia; s__Protoparmelia corallifera
OTU_2204	k__Fungi; p__Ascomycota; c__Sordariomycetes; o__Sordariales; f__Lasiosphaeriaceae; g__; s__
OTU_3599	k__Fungi; p__Ascomycota; c__Pezizomycetes; o__Pezizales; f__Helvellaceae; g__; s__
OTU_2502	k__Fungi; p__Ascomycota; c__Leotiomycetes; o__; f__; g__; s__
OTU_3355	k__Fungi; p__Ascomycota; c__Sordariomycetes; o__Hypocreales; f__; g__; s__
OTU_2471	k__Fungi; p__Ascomycota; c__Sordariomycetes; o__; f__; g__; s__
OTU_2720	k__Fungi; p__Zygomycota; c__Incertae_sedis_Zygomycota; o__Mortierellales; f__; g__; s__
OTU_2742	k__Fungi; p__Ascomycota; c__Sordariomycetes; o__Xylariales; f__Xylariaceae; g__Hypoxylon; s__Hypoxylon sublenormandii
OTU_3258	k__Fungi; p__Ascomycota; c__Sordariomycetes; o__Hypocreales; f__Nectriaceae; g__Pseudocosmospora; s__Pseudocosmospora eutypae
OTU_1399	k__Fungi; p__Ascomycota; c__Eurotiomycetes; o__Onygenales; f__Arthrodermataceae; g__Trichophyton; s__Trichophyton phaseoliforme
OTU_418	k__Fungi; p__Ascomycota; c__Leotiomycetes; o__Erysiphales; f__Erysiphaceae; g__Microidium; s__Microidium phyllanthi
OTU_3167	k__Fungi; p__Basidiomycota; c__Agaricomycetes; o__Agaricales; f__Agaricaceae; g__Lycogalopsis; s__Lycogalopsis solmsii
OTU_2042	k__Fungi; p__Ascomycota; c__; o__; f__; g__; s__
OTU_3401	No blast hit
OTU_158	k__Fungi; p__Chytridiomycota; c__Blastocladiomycetes; o__Blastocladiales; f__Blastocladiaceae; g__Allomyces; s__Allomyces moniliformis
OTU_1039	k__Fungi; p__Ascomycota; c__Sordariomycetes; o__Sordariales; f__Chaetomiaceae; g__; s__
OTU_629	k__Fungi; p__Ascomycota; c__Orbiliomycetes; o__; f__; g__; s__
OTU_2234	k__Fungi; p__Ascomycota; c__Eurotiomycetes; o__Onygenales; f__; g__; s__
OTU_2263	k__Fungi; p__Ascomycota; c__; o__; f__; g__; s__
OTU_2061	k__Fungi; p__Ascomycota; c__Leotiomycetes; o__; f__; g__; s__
OTU_401	k__Fungi; p__Ascomycota; c__Incertae_sedis_Ascomycota; o__Incertae_sedis_Ascomycota; f__Incertae_sedis_Ascomycota; g__; s__
OTU_3387	k__Fungi; p__Ascomycota; c__Lecanoromycetes; o__Teloschistales; f__Teloschistaceae; g__Xanthoria; s__Xanthoria parietina
OTU_2996	k__Fungi; p__Basidiomycota; c__Agaricomycetes; o__; f__; g__; s__
OTU_2700	k__Fungi; p__Ascomycota; c__Leotiomycetes; o__Helotiales; f__Vibrisseaceae; g__; s__
OTU_1422	k__Fungi; p__Ascomycota; c__Dothideomycetes; o__; f__; g__; s__
OTU_3264	k__Fungi; p__Ascomycota; c__Sordariomycetes; o__Hypocreales; f__Ophiocordycipitaceae; g__Tolypocladium; s__Tolypocladium inflatum
OTU_1314	k__Fungi; p__Ascomycota; c__Pezizomycetes; o__Pezizales; f__; g__; s__
OTU_2431	k__Fungi; p__Basidiomycota; c__Agaricomycetes; o__Atheliales; f__Atheliaceae; g__Byssoporia; s__Byssoporia terrestris
OTU_808	k__Fungi; p__Ascomycota; c__Sordariomycetes; o__Hypocreales; f__Incertae_sedis_Hypocreales; g__Acremonium; s__Acremonium chrysogenum
OTU_3357	k__Fungi; p__Basidiomycota; c__Agaricomycetes; o__Cantharellales; f__Ceratobasidiaceae; g__; s__
OTU_3053	k__Fungi; p__Basidiomycota; c__Agaricomycetes; o__Sebacinales; f__; g__; s__
OTU_776	k__Fungi; p__Glomeromycota; c__Glomeromycetes; o__Glomerales; f__; g__; s__
OTU_3265	k__Fungi; p__Ascomycota; c__Dothideomycetes; o__Pleosporales; f__Sporormiaceae; g__; s__
OTU_1006	k__Fungi; p__Chytridiomycota; c__Chytridiomycetes; o__Rhizophydiales; f__Incertae_sedis_Rhizophydiales; g__Paranamyces; s__Paranamyces uniporus
OTU_2686	k__Fungi; p__Ascomycota; c__Leotiomycetes; o__Erysiphales; f__Erysiphaceae; g__Microidium; s__Microidium phyllanthi
OTU_1834	k__Fungi; p__Ascomycota; c__Sordariomycetes; o__Sordariales; f__Chaetomiaceae; g__; s__
OTU_1244	k__Fungi; p__Ascomycota; c__Sordariomycetes; o__Hypocreales; f__Nectriaceae; g__Campylocarpon; s__Campylocarpon fasciculare
OTU_2120	k__Fungi; p__Ascomycota; c__Lecanoromycetes; o__Lecanorales; f__Parmeliaceae; g__Protoparmelia; s__Protoparmelia corallifera
OTU_2683	k__Fungi; p__Glomeromycota; c__Glomeromycetes; o__Glomerales; f__; g__; s__
OTU_1396	k__Fungi; p__Ascomycota; c__Lecanoromycetes; o__Peltigerales; f__Nephromataceae; g__Nephroma; s__Nephroma helveticum
OTU_3197	k__Fungi; p__Ascomycota; c__Leotiomycetes; o__Incertae_sedis_Leotiomycetes; f__Incertae_sedis_Leotiomycetes; g__; s__
OTU_1487	k__Fungi; p__Glomeromycota; c__Glomeromycetes; o__Glomerales; f__; g__; s__
OTU_2259	No blast hit
OTU_2469	k__Fungi; p__Ascomycota; c__Sordariomycetes; o__Sordariales; f__Lasiosphaeriaceae; g__; s__
OTU_1120	k__Fungi; p__Ascomycota; c__Dothideomycetes; o__Pleosporales; f__; g__; s__
OTU_3359	k__Fungi; p__Chytridiomycota; c__; o__; f__; g__; s__
