# Supplementary material for: Seasonal dynamics of microbial diversity in the rhizosphere of Ulmus pumila L. var. sabulosa in a steppe desert area of Northern China
Source: PeerJ. 2019 Aug 22;7:e7526. doi: 10.7717/peerj.7526 (PMC6708578; doi:10.7717/peerj.7526)
Supplement: Raw Data S4 — Raw data applied for data analysis and preparation for Fig. 2. [file peerj-07-7526-s004.zip › venndata/1_FSP.vennarea.xls]

OTU_2178	k__Fungi; p__Ascomycota; c__Lecanoromycetes; o__Lecanorales; f__Stereocaulaceae; g__Lepraria; s__Lepraria hodkinsoniana
OTU_2612	k__Fungi; p__Ascomycota; c__Sordariomycetes; o__Sordariales; f__Chaetomiaceae; g__Humicola; s__Humicola grisea
OTU_1243	k__Fungi; p__Ascomycota; c__Sordariomycetes; o__Xylariales; f__Diatrypaceae; g__Diatrype; s__Diatrype stigma
OTU_2784	k__Fungi; p__Zygomycota; c__Incertae_sedis_Zygomycota; o__; f__; g__; s__
OTU_2408	k__Fungi; p__Glomeromycota; c__Glomeromycetes; o__Glomerales; f__; g__; s__
OTU_946	k__Fungi; p__Basidiomycota; c__Tremellomycetes; o__Tremellales; f__Incertae_sedis_Tremellales; g__; s__
OTU_2656	No blast hit
OTU_2072	k__Fungi; p__Ascomycota; c__Sordariomycetes; o__Sordariales; f__Lasiosphaeriaceae; g__; s__
OTU_3123	k__Fungi; p__Ascomycota; c__Leotiomycetes; o__Helotiales; f__Sclerotiniaceae; g__Ciboria; s__Ciboria carunculoides
OTU_2762	k__Fungi; p__Zygomycota; c__Incertae_sedis_Zygomycota; o__; f__; g__; s__
OTU_3569	k__Fungi; p__Zygomycota; c__Incertae_sedis_Zygomycota; o__; f__; g__; s__
OTU_3572	k__Fungi; p__Ascomycota; c__Leotiomycetes; o__; f__; g__; s__
OTU_2799	k__Fungi; p__Basidiomycota; c__Agaricomycetes; o__Agaricales; f__; g__; s__
OTU_3345	k__Fungi; p__Basidiomycota; c__Tremellomycetes; o__Tremellales; f__Incertae_sedis_Tremellales; g__; s__
OTU_3526	k__Fungi; p__Basidiomycota; c__Agaricomycetes; o__Cantharellales; f__; g__; s__
OTU_2230	k__Fungi; p__Ascomycota; c__Orbiliomycetes; o__Orbiliales; f__Orbiliaceae; g__Hyalorbilia; s__Hyalorbilia inflatula
OTU_1700	k__Fungi; p__Basidiomycota; c__Agaricomycetes; o__; f__; g__; s__
OTU_2184	k__Fungi; p__Glomeromycota; c__Glomeromycetes; o__Glomerales; f__Glomeraceae; g__; s__
OTU_1966	k__Fungi; p__Glomeromycota; c__Glomeromycetes; o__Diversisporales; f__Acaulosporaceae; g__Acaulospora; s__Acaulospora minuta
OTU_2012	k__Fungi; p__Basidiomycota; c__Pucciniomycetes; o__Pucciniales; f__Coleosporiaceae; g__Coleosporium; s__Coleosporium zanthoxyli
OTU_2096	k__Fungi; p__Basidiomycota; c__Tremellomycetes; o__Tremellales; f__Incertae_sedis_Tremellales; g__Cryptococcus; s__Cryptococcus oeirensis
OTU_2486	k__Fungi; p__Ascomycota; c__Eurotiomycetes; o__Onygenales; f__Gymnoascaceae; g__; s__
OTU_3214	k__Fungi; p__Ascomycota; c__; o__; f__; g__; s__
OTU_3320	k__Fungi; p__Glomeromycota; c__Glomeromycetes; o__Glomerales; f__; g__; s__
OTU_2646	k__Fungi; p__Ascomycota; c__Eurotiomycetes; o__Onygenales; f__; g__; s__
OTU_2979	k__Fungi; p__Ascomycota; c__Sordariomycetes; o__Microascales; f__Halosphaeriaceae; g__Cirrenalia; s__Cirrenalia macrocephala
OTU_2345	k__Fungi; p__Ascomycota; c__Sordariomycetes; o__Diaporthales; f__Diaporthaceae; g__; s__
OTU_887	k__Fungi; p__Basidiomycota; c__Agaricomycetes; o__; f__; g__; s__
OTU_287	k__Fungi; p__Ascomycota; c__Sordariomycetes; o__Hypocreales; f__Hypocreaceae; g__Hypomyces; s__Hypomyces microspermus
OTU_1635	No blast hit
OTU_3579	No blast hit
OTU_2401	k__Fungi; p__Zygomycota; c__Incertae_sedis_Zygomycota; o__Mortierellales; f__; g__; s__
OTU_3085	No blast hit
OTU_1907	k__Fungi; p__Glomeromycota; c__Glomeromycetes; o__Glomerales; f__; g__; s__
OTU_3529	k__Fungi; p__Ascomycota; c__Pezizomycetes; o__Pezizales; f__Incertae_sedis_Pezizales; g__; s__
OTU_2433	k__Fungi; p__Ascomycota; c__Sordariomycetes; o__Hypocreales; f__Incertae_sedis_Hypocreales; g__Sarocladium; s__Sarocladium kiliense
OTU_2055	k__Fungi; p__Ascomycota; c__Sordariomycetes; o__; f__; g__; s__
OTU_3074	k__Fungi; p__Ascomycota; c__Archaeorhizomycetes; o__Archaeorhizomycetales; f__Archaeorhizomycetaceae; g__; s__
OTU_1384	k__Fungi; p__Basidiomycota; c__Agaricomycetes; o__Agaricales; f__Entolomataceae; g__Clitopilus; s__Clitopilus scyphoides
OTU_2820	k__Fungi; p__Ascomycota; c__Archaeorhizomycetes; o__Archaeorhizomycetales; f__Archaeorhizomycetaceae; g__; s__
OTU_1226	k__Fungi; p__Ascomycota; c__Dothideomycetes; o__; f__; g__; s__
OTU_2058	k__Fungi; p__Ascomycota; c__Dothideomycetes; o__Pleosporales; f__Pleosporaceae; g__Dendryphion; s__Dendryphion europaeum
OTU_105	k__Fungi; p__Ascomycota; c__Saccharomycetes; o__Saccharomycetales; f__Saccharomycetaceae; g__Kazachstania; s__Kazachstania humatica
OTU_1298	k__Fungi; p__Basidiomycota; c__Agaricomycetes; o__Agaricales; f__Inocybaceae; g__Inocybe; s__Inocybe serrata
OTU_385	k__Fungi; p__Glomeromycota; c__; o__; f__; g__; s__
OTU_3339	k__Fungi; p__Ascomycota; c__Leotiomycetes; o__Erysiphales; f__Erysiphaceae; g__Microidium; s__Microidium phyllanthi
OTU_1045	k__Fungi; p__Ascomycota; c__Sordariomycetes; o__Hypocreales; f__Ophiocordycipitaceae; g__Haptocillium; s__Haptocillium balanoides
OTU_1942	k__Fungi; p__Basidiomycota; c__Agaricomycetes; o__Sebacinales; f__; g__; s__
OTU_2993	k__Fungi; p__Ascomycota; c__; o__; f__; g__; s__
OTU_2708	k__Fungi; p__Ascomycota; c__; o__; f__; g__; s__
OTU_3582	k__Fungi; p__Ascomycota; c__Lecanoromycetes; o__Lecanorales; f__Lecanoraceae; g__Lecanora; s__Lecanora vainioi
OTU_310	k__Fungi; p__Basidiomycota; c__Agaricomycetes; o__Polyporales; f__Meruliaceae; g__Crustoderma; s__Crustoderma corneum
OTU_1312	k__Fungi; p__Ascomycota; c__; o__; f__; g__; s__
OTU_2453	No blast hit
OTU_2405	k__Fungi; p__Ascomycota; c__; o__; f__; g__; s__
OTU_2500	k__Fungi; p__Ascomycota; c__; o__; f__; g__; s__
OTU_3446	k__Fungi; p__Ascomycota; c__Eurotiomycetes; o__Onygenales; f__Ajellomycetaceae; g__Histoplasma; s__Histoplasma capsulatum
OTU_2135	k__Fungi; p__Zygomycota; c__Incertae_sedis_Zygomycota; o__Mortierellales; f__; g__; s__
OTU_2969	k__Fungi; p__Basidiomycota; c__Agaricomycetes; o__Thelephorales; f__Thelephoraceae; g__Tomentella; s__Tomentella amyloapiculata
OTU_1858	k__Fungi; p__Ascomycota; c__Sordariomycetes; o__Chaetosphaeriales; f__; g__; s__
OTU_1344	k__Fungi; p__Chytridiomycota; c__Chytridiomycetes; o__; f__; g__; s__
OTU_3013	k__Fungi; p__Ascomycota; c__Dothideomycetes; o__Capnodiales; f__Davidiellaceae; g__; s__
OTU_2315	k__Fungi; p__Glomeromycota; c__Glomeromycetes; o__Glomerales; f__; g__; s__
OTU_2771	k__Fungi; p__Ascomycota; c__Pezizomycetes; o__Pezizales; f__; g__; s__
OTU_1194	k__Fungi; p__Ascomycota; c__Incertae_sedis_Ascomycota; o__Incertae_sedis_Ascomycota; f__Incertae_sedis_Ascomycota; g__Polyschema; s__Polyschema sclerotigenum
OTU_2450	k__Fungi; p__Basidiomycota; c__Agaricomycetes; o__Agaricales; f__Inocybaceae; g__Inocybe; s__Inocybe napipes
OTU_1614	k__Fungi; p__Chytridiomycota; c__Chytridiomycetes; o__Chytridiales; f__Chytridiaceae; g__Polyphlyctis; s__Polyphlyctis unispina
OTU_1679	k__Fungi; p__Ascomycota; c__Sordariomycetes; o__; f__; g__; s__
OTU_2950	k__Fungi; p__Ascomycota; c__Incertae_sedis_Ascomycota; o__Incertae_sedis_Ascomycota; f__Incertae_sedis_Ascomycota; g__Olpitrichum; s__Olpitrichum sphaerosporum
OTU_895	k__Fungi; p__Ascomycota; c__Sordariomycetes; o__Hypocreales; f__Incertae_sedis_Hypocreales; g__Sarocladium; s__Sarocladium kiliense
OTU_1590	No blast hit
OTU_2978	k__Fungi; p__Ascomycota; c__Eurotiomycetes; o__Eurotiales; f__Trichocomaceae; g__Aspergillus; s__Aspergillus versicolor
OTU_3033	k__Fungi; p__Ascomycota; c__; o__; f__; g__; s__
OTU_788	k__Fungi; p__Ascomycota; c__Sordariomycetes; o__Hypocreales; f__Hypocreaceae; g__; s__
OTU_996	k__Fungi; p__Zygomycota; c__Incertae_sedis_Zygomycota; o__Basidiobolales; f__Basidiobolaceae; g__; s__
OTU_2895	k__Fungi; p__Ascomycota; c__Eurotiomycetes; o__Pyrenulales; f__Pyrenulaceae; g__Pyrenula; s__Pyrenula viridipyrgilla
OTU_3298	k__Fungi; p__Ascomycota; c__Archaeorhizomycetes; o__Archaeorhizomycetales; f__Archaeorhizomycetaceae; g__; s__
OTU_3082	k__Fungi; p__Ascomycota; c__Lecanoromycetes; o__Lecanorales; f__Stereocaulaceae; g__Lepraria; s__Lepraria hodkinsoniana
OTU_3510	k__Fungi; p__Ascomycota; c__Leotiomycetes; o__Helotiales; f__Dermateaceae; g__Pezicula; s__Pezicula radicicola
OTU_2655	k__Fungi; p__Ascomycota; c__Sordariomycetes; o__Hypocreales; f__Nectriaceae; g__Fusicolla; s__Fusicolla acetilerea
OTU_2614	k__Fungi; p__Basidiomycota; c__Agaricomycetes; o__Boletales; f__Gastrosporiaceae; g__Gastrosporium; s__Gastrosporium simplex
OTU_2583	No blast hit
OTU_1109	k__Fungi; p__Ascomycota; c__Sordariomycetes; o__Incertae_sedis_Sordariomycetes; f__Plectosphaerellaceae; g__Lectera; s__Lectera colletotrichoides
OTU_1187	k__Fungi; p__Basidiomycota; c__; o__; f__; g__; s__
OTU_2146	k__Fungi; p__Zygomycota; c__Incertae_sedis_Zygomycota; o__Mortierellales; f__Mortierellaceae; g__; s__
OTU_3573	k__Fungi; p__Ascomycota; c__Saccharomycetes; o__Saccharomycetales; f__Metschnikowiaceae; g__Metschnikowia; s__Metschnikowia lochheadii
OTU_2712	k__Fungi; p__Chytridiomycota; c__Chytridiomycetes; o__Spizellomycetales; f__Spizellomycetaceae; g__; s__
OTU_1773	k__Fungi; p__Ascomycota; c__Sordariomycetes; o__Hypocreales; f__Incertae_sedis_Hypocreales; g__; s__
OTU_3304	k__Fungi; p__Ascomycota; c__Sordariomycetes; o__Coniochaetales; f__Coniochaetaceae; g__; s__
OTU_407	k__Fungi; p__Basidiomycota; c__Agaricomycetes; o__Agaricales; f__Bolbitiaceae; g__Conocybe; s__Conocybe aeruginosa
OTU_3358	k__Fungi; p__Ascomycota; c__Dothideomycetes; o__; f__; g__; s__
OTU_3323	k__Fungi; p__Ascomycota; c__Dothideomycetes; o__Pleosporales; f__; g__; s__
OTU_209	k__Fungi; p__Ascomycota; c__Leotiomycetes; o__Erysiphales; f__Erysiphaceae; g__Erysiphe; s__Erysiphe alphitoides
OTU_2098	k__Fungi; p__Basidiomycota; c__; o__; f__; g__; s__
OTU_3535	k__Fungi; p__Ascomycota; c__Eurotiomycetes; o__Onygenales; f__Ajellomycetaceae; g__Histoplasma; s__Histoplasma capsulatum
OTU_1898	k__Fungi; p__Glomeromycota; c__Glomeromycetes; o__Glomerales; f__Glomeraceae; g__; s__
OTU_1863	k__Fungi; p__Glomeromycota; c__Glomeromycetes; o__Glomerales; f__; g__; s__
OTU_3380	k__Fungi; p__Ascomycota; c__Dothideomycetes; o__Pleosporales; f__; g__; s__
OTU_2281	No blast hit
OTU_3143	k__Fungi; p__Ascomycota; c__; o__; f__; g__; s__
OTU_2136	k__Fungi; p__Ascomycota; c__Eurotiomycetes; o__Onygenales; f__Onygenaceae; g__; s__
OTU_1413	k__Fungi; p__Ascomycota; c__Eurotiomycetes; o__Onygenales; f__; g__; s__
OTU_3430	k__Fungi; p__Glomeromycota; c__; o__; f__; g__; s__
OTU_1678	k__Fungi; p__Glomeromycota; c__Glomeromycetes; o__Glomerales; f__; g__; s__
OTU_2330	No blast hit
OTU_2325	k__Fungi; p__Ascomycota; c__Eurotiomycetes; o__Chaetothyriales; f__; g__; s__
OTU_2724	k__Fungi; p__Chytridiomycota; c__Chytridiomycetes; o__Chytridiales; f__; g__; s__
OTU_2006	k__Fungi; p__Ascomycota; c__Sordariomycetes; o__Microascales; f__Microascaceae; g__Scopulariopsis; s__Scopulariopsis flava
OTU_308	k__Fungi; p__Ascomycota; c__Sordariomycetes; o__Hypocreales; f__Incertae_sedis_Hypocreales; g__Sarocladium; s__Sarocladium kiliense
OTU_2530	k__Fungi; p__Ascomycota; c__Orbiliomycetes; o__Orbiliales; f__Orbiliaceae; g__Arthrobotrys; s__Arthrobotrys brochopaga
OTU_3083	k__Fungi; p__Glomeromycota; c__Glomeromycetes; o__Glomerales; f__Glomeraceae; g__; s__
OTU_3425	No blast hit
OTU_1513	k__Fungi; p__Ascomycota; c__Sordariomycetes; o__Hypocreales; f__Incertae_sedis_Hypocreales; g__Sarocladium; s__Sarocladium kiliense
OTU_2819	k__Fungi; p__Ascomycota; c__Leotiomycetes; o__; f__; g__; s__
OTU_3221	k__Fungi; p__Ascomycota; c__Pezizomycetes; o__Pezizales; f__Helvellaceae; g__Helvella; s__Helvella elastica
OTU_3286	k__Fungi; p__Ascomycota; c__Incertae_sedis_Ascomycota; o__Incertae_sedis_Ascomycota; f__Incertae_sedis_Ascomycota; g__; s__
OTU_3596	k__Fungi; p__Ascomycota; c__Eurotiomycetes; o__Onygenales; f__; g__; s__
OTU_3508	k__Fungi; p__Chytridiomycota; c__Chytridiomycetes; o__Spizellomycetales; f__Spizellomycetaceae; g__; s__
OTU_3342	k__Fungi; p__Ascomycota; c__Dothideomycetes; o__Pleosporales; f__Incertae_sedis_Pleosporales; g__; s__
OTU_2679	k__Fungi; p__Glomeromycota; c__Glomeromycetes; o__Diversisporales; f__Acaulosporaceae; g__Acaulospora; s__Acaulospora minuta
OTU_3587	k__Fungi; p__Ascomycota; c__Pezizomycetes; o__Pezizales; f__; g__; s__
OTU_2964	k__Fungi; p__Chytridiomycota; c__Monoblepharidomycetes; o__Monoblepharidales; f__Gonapodyaceae; g__; s__
OTU_2023	k__Fungi; p__Glomeromycota; c__Glomeromycetes; o__Glomerales; f__Glomeraceae; g__Glomus; s__Glomus aggregatum
OTU_2319	k__Fungi; p__Zygomycota; c__Incertae_sedis_Zygomycota; o__; f__; g__; s__
OTU_3254	k__Fungi; p__Ascomycota; c__Eurotiomycetes; o__; f__; g__; s__
OTU_3382	k__Fungi; p__Ascomycota; c__Eurotiomycetes; o__Onygenales; f__; g__; s__
OTU_3282	k__Fungi; p__Ascomycota; c__Leotiomycetes; o__; f__; g__; s__
OTU_3136	k__Fungi; p__Ascomycota; c__Sordariomycetes; o__Hypocreales; f__Incertae_sedis_Hypocreales; g__Acremonium; s__Acremonium fusidioides
OTU_2678	k__Fungi; p__Ascomycota; c__Sordariomycetes; o__Hypocreales; f__Bionectriaceae; g__; s__
OTU_954	k__Fungi; p__Basidiomycota; c__; o__; f__; g__; s__
OTU_1104	k__Fungi; p__Basidiomycota; c__Tremellomycetes; o__Tremellales; f__Incertae_sedis_Tremellales; g__Fibulobasidium; s__Fibulobasidium inconspicuum
OTU_3319	k__Fungi; p__Basidiomycota; c__Agaricomycetes; o__Boletales; f__Serpulaceae; g__Serpula; s__Serpula himantioides
OTU_400	k__Fungi; p__Basidiomycota; c__Agaricomycetes; o__Agaricales; f__Entolomataceae; g__; s__
OTU_444	k__Fungi; p__Ascomycota; c__Lecanoromycetes; o__Peltigerales; f__Pannariaceae; g__Protopannaria; s__Protopannaria pezizoides
OTU_2949	k__Fungi; p__Glomeromycota; c__Glomeromycetes; o__Glomerales; f__; g__; s__
OTU_2773	k__Fungi; p__Ascomycota; c__Eurotiomycetes; o__Onygenales; f__; g__; s__
OTU_1358	k__Fungi; p__Ascomycota; c__Eurotiomycetes; o__Eurotiales; f__Trichocomaceae; g__Aspergillus; s__Aspergillus ochraceus
OTU_3349	k__Fungi; p__Glomeromycota; c__Glomeromycetes; o__Glomerales; f__; g__; s__
OTU_1547	k__Fungi; p__Ascomycota; c__Dothideomycetes; o__Pleosporales; f__Incertae_sedis_Pleosporales; g__; s__
OTU_2954	k__Fungi; p__Ascomycota; c__Eurotiomycetes; o__Onygenales; f__; g__; s__
OTU_2835	k__Fungi; p__Basidiomycota; c__Exobasidiomycetes; o__; f__; g__; s__
OTU_2733	k__Fungi; p__Ascomycota; c__Sordariomycetes; o__Hypocreales; f__Nectriaceae; g__; s__
OTU_1232	k__Fungi; p__Ascomycota; c__; o__; f__; g__; s__
OTU_1409	k__Fungi; p__Ascomycota; c__Dothideomycetes; o__Incertae_sedis_Dothideomycetes; f__Incertae_sedis_Dothideomycetes; g__Soloacrosporiella; s__Soloacrosporiella acaciae
OTU_1477	k__Fungi; p__Ascomycota; c__Dothideomycetes; o__Pleosporales; f__Incertae_sedis_Pleosporales; g__Amarenomyces; s__Amarenomyces ammophilae
OTU_3434	k__Fungi; p__Basidiomycota; c__Agaricomycetes; o__Atheliales; f__Atheliaceae; g__Byssoporia; s__Byssoporia terrestris
OTU_1906	k__Fungi; p__Zygomycota; c__Incertae_sedis_Zygomycota; o__Mortierellales; f__Mortierellaceae; g__; s__
OTU_3532	k__Fungi; p__Basidiomycota; c__Agaricomycetes; o__Geastrales; f__Geastraceae; g__Geastrum; s__Geastrum floriforme
OTU_2271	k__Fungi; p__Glomeromycota; c__; o__; f__; g__; s__
OTU_1315	k__Fungi; p__Ascomycota; c__Eurotiomycetes; o__Chaetothyriales; f__; g__; s__
OTU_2261	No blast hit
OTU_1840	No blast hit
OTU_2499	k__Fungi; p__Basidiomycota; c__Tremellomycetes; o__Tremellales; f__Incertae_sedis_Tremellales; g__; s__
OTU_1824	k__Fungi; p__Ascomycota; c__Eurotiomycetes; o__Eurotiales; f__Trichocomaceae; g__; s__
OTU_1715	k__Fungi; p__Basidiomycota; c__Agaricomycetes; o__Thelephorales; f__Thelephoraceae; g__Tomentella; s__Tomentella amyloapiculata
OTU_3350	No blast hit
OTU_1830	k__Fungi; p__Basidiomycota; c__Agaricomycetes; o__Hymenochaetales; f__Hymenochaetaceae; g__Phellinus; s__Phellinus andinopatagonicus
OTU_2770	k__Fungi; p__Ascomycota; c__Sordariomycetes; o__Incertae_sedis_Sordariomycetes; f__Incertae_sedis_Sordariomycetes; g__Myrmecridium; s__Myrmecridium thailandicum
OTU_2377	k__Fungi; p__Basidiomycota; c__Agaricomycetes; o__Polyporales; f__Phanerochaetaceae; g__Phanerochaete; s__Phanerochaete xerophila
OTU_2229	k__Fungi; p__Ascomycota; c__Eurotiomycetes; o__Chaetothyriales; f__Herpotrichiellaceae; g__; s__
OTU_1877	k__Fungi; p__Ascomycota; c__Eurotiomycetes; o__Onygenales; f__; g__; s__
OTU_1648	k__Fungi; p__Ascomycota; c__Archaeorhizomycetes; o__Archaeorhizomycetales; f__Archaeorhizomycetaceae; g__; s__
OTU_463	k__Fungi; p__Ascomycota; c__Saccharomycetes; o__Saccharomycetales; f__Saccharomycetaceae; g__Kluyveromyces; s__Kluyveromyces marxianus
OTU_3059	k__Fungi; p__Basidiomycota; c__; o__; f__; g__; s__
OTU_1706	k__Fungi; p__Ascomycota; c__Eurotiomycetes; o__Onygenales; f__; g__; s__
OTU_1162	k__Fungi; p__Glomeromycota; c__Glomeromycetes; o__Glomerales; f__; g__; s__
OTU_3437	k__Fungi; p__Ascomycota; c__Leotiomycetes; o__Incertae_sedis_Leotiomycetes; f__Myxotrichaceae; g__; s__
OTU_3558	k__Fungi; p__Ascomycota; c__Eurotiomycetes; o__Chaetothyriales; f__Incertae_sedis_Chaetothyriales; g__Strelitziana; s__Strelitziana mali
OTU_2838	k__Fungi; p__Basidiomycota; c__Pucciniomycetes; o__Pucciniales; f__Coleosporiaceae; g__; s__
OTU_1568	k__Fungi; p__Ascomycota; c__Eurotiomycetes; o__Onygenales; f__; g__; s__
OTU_2597	k__Fungi; p__Basidiomycota; c__Tremellomycetes; o__Trichosporonales; f__Trichosporonaceae; g__; s__
OTU_2939	k__Fungi; p__Basidiomycota; c__Agaricomycetes; o__; f__; g__; s__
OTU_3455	k__Fungi; p__Ascomycota; c__Sordariomycetes; o__Hypocreales; f__Bionectriaceae; g__Hydropisphaera; s__Hydropisphaera erubescens
OTU_2351	No blast hit
OTU_2975	k__Fungi; p__Ascomycota; c__Eurotiomycetes; o__Onygenales; f__; g__; s__
OTU_3049	k__Fungi; p__Ascomycota; c__; o__; f__; g__; s__
OTU_1708	k__Fungi; p__Glomeromycota; c__Glomeromycetes; o__Diversisporales; f__; g__; s__
OTU_1775	k__Fungi; p__Ascomycota; c__Eurotiomycetes; o__Onygenales; f__; g__; s__
OTU_3046	k__Fungi; p__Ascomycota; c__Dothideomycetes; o__Pleosporales; f__; g__; s__
OTU_3591	k__Fungi; p__Ascomycota; c__Sordariomycetes; o__Magnaporthales; f__Magnaporthaceae; g__Magnaporthiopsis; s__Magnaporthiopsis panicorum
OTU_616	k__Fungi; p__Ascomycota; c__Pezizomycetes; o__Pezizales; f__; g__; s__
OTU_1391	k__Fungi; p__Chytridiomycota; c__Chytridiomycetes; o__Rhizophydiales; f__Incertae_sedis_Rhizophydiales; g__Paranamyces; s__Paranamyces uniporus
OTU_3603	k__Fungi; p__Ascomycota; c__Sordariomycetes; o__Hypocreales; f__Cordycipitaceae; g__Engyodontium; s__Engyodontium album
OTU_2102	k__Fungi; p__Basidiomycota; c__Agaricomycetes; o__Agaricales; f__Entolomataceae; g__Entoloma; s__Entoloma vindobonense
OTU_2769	k__Fungi; p__Glomeromycota; c__Glomeromycetes; o__Glomerales; f__; g__; s__
OTU_3102	k__Fungi; p__Ascomycota; c__Eurotiomycetes; o__Onygenales; f__; g__; s__
OTU_3119	k__Fungi; p__Glomeromycota; c__Glomeromycetes; o__Glomerales; f__; g__; s__
OTU_1890	k__Fungi; p__Ascomycota; c__; o__; f__; g__; s__
OTU_1042	k__Fungi; p__Ascomycota; c__Sordariomycetes; o__Hypocreales; f__; g__; s__
OTU_1652	k__Fungi; p__Glomeromycota; c__Glomeromycetes; o__Glomerales; f__Glomeraceae; g__; s__
OTU_1703	k__Fungi; p__Zygomycota; c__Incertae_sedis_Zygomycota; o__; f__; g__; s__
OTU_2189	k__Fungi; p__Ascomycota; c__Sordariomycetes; o__Hypocreales; f__Nectriaceae; g__Gliocephalotrichum; s__Gliocephalotrichum simmonsii
OTU_1240	k__Fungi; p__Basidiomycota; c__Agaricomycetes; o__Agaricales; f__Mycenaceae; g__; s__
OTU_3071	k__Fungi; p__Basidiomycota; c__Agaricomycetes; o__Agaricales; f__Amanitaceae; g__; s__
OTU_2420	k__Fungi; p__Ascomycota; c__Dothideomycetes; o__Hysteriales; f__Gloniaceae; g__Cenococcum; s__Cenococcum geophilum
OTU_1011	k__Fungi; p__Ascomycota; c__; o__; f__; g__; s__
OTU_2904	k__Fungi; p__Ascomycota; c__Incertae_sedis_Ascomycota; o__Incertae_sedis_Ascomycota; f__Incertae_sedis_Ascomycota; g__Heliocephala; s__Heliocephala natarajanii
OTU_1645	k__Fungi; p__Ascomycota; c__Incertae_sedis_Ascomycota; o__Incertae_sedis_Ascomycota; f__Incertae_sedis_Ascomycota; g__; s__
OTU_1816	k__Fungi; p__Ascomycota; c__Incertae_sedis_Ascomycota; o__Incertae_sedis_Ascomycota; f__Incertae_sedis_Ascomycota; g__; s__
OTU_2862	No blast hit
OTU_3054	No blast hit
OTU_2711	k__Fungi; p__Ascomycota; c__Leotiomycetes; o__Rhytismatales; f__Rhytismataceae; g__Lophodermium; s__Lophodermium agathidis
OTU_3422	k__Fungi; p__Ascomycota; c__Dothideomycetes; o__; f__; g__; s__
OTU_1914	k__Fungi; p__Zygomycota; c__Incertae_sedis_Zygomycota; o__; f__; g__; s__
OTU_2059	k__Fungi; p__Ascomycota; c__Sordariomycetes; o__Hypocreales; f__Nectriaceae; g__; s__
OTU_1659	No blast hit
OTU_3076	k__Fungi; p__Glomeromycota; c__Glomeromycetes; o__Glomerales; f__; g__; s__
OTU_1469	k__Fungi; p__Basidiomycota; c__Tremellomycetes; o__Cystofilobasidiales; f__Cystofilobasidiaceae; g__Xanthophyllomyces; s__Xanthophyllomyces dendrorhous
OTU_3352	k__Fungi; p__Chytridiomycota; c__Monoblepharidomycetes; o__Monoblepharidales; f__Gonapodyaceae; g__Gonapodya; s__Gonapodya polymorpha
OTU_3134	k__Fungi; p__Basidiomycota; c__Agaricomycetes; o__Phallales; f__Phallaceae; g__Phallus; s__Phallus hadriani
OTU_1529	k__Fungi; p__Basidiomycota; c__Agaricomycetes; o__Auriculariales; f__Incertae_sedis_Auriculariales; g__; s__
OTU_3048	k__Fungi; p__Basidiomycota; c__Agaricomycetes; o__Phallales; f__Phallaceae; g__Dictyophora; s__Dictyophora rubrovolvata
OTU_3184	k__Fungi; p__Glomeromycota; c__Glomeromycetes; o__Diversisporales; f__Gigasporaceae; g__; s__
OTU_990	k__Fungi; p__Ascomycota; c__Leotiomycetes; o__Helotiales; f__Incertae_sedis_Helotiales; g__; s__
OTU_1353	k__Fungi; p__Basidiomycota; c__Agaricomycetes; o__Thelephorales; f__; g__; s__
OTU_942	k__Fungi; p__Ascomycota; c__Sordariomycetes; o__Sordariales; f__Chaetomiaceae; g__; s__
OTU_3589	k__Fungi; p__Basidiomycota; c__Agaricomycetes; o__Sebacinales; f__; g__; s__
OTU_1164	k__Fungi; p__Glomeromycota; c__Glomeromycetes; o__Glomerales; f__; g__; s__
OTU_2203	k__Fungi; p__Basidiomycota; c__Agaricomycetes; o__Sebacinales; f__; g__; s__
OTU_3097	k__Fungi; p__Zygomycota; c__Incertae_sedis_Zygomycota; o__Mucorales; f__Syncephalastraceae; g__; s__
OTU_2093	No blast hit
OTU_1388	k__Fungi; p__Ascomycota; c__Dothideomycetes; o__Pleosporales; f__Lophiostomataceae; g__; s__
OTU_3096	k__Fungi; p__Ascomycota; c__Eurotiomycetes; o__Onygenales; f__Ajellomycetaceae; g__Histoplasma; s__Histoplasma capsulatum
OTU_2680	k__Fungi; p__Ascomycota; c__Sordariomycetes; o__Coniochaetales; f__Coniochaetaceae; g__; s__
OTU_3461	No blast hit
OTU_1665	k__Fungi; p__Glomeromycota; c__Glomeromycetes; o__Glomerales; f__Glomeraceae; g__; s__
OTU_3101	k__Fungi; p__Ascomycota; c__Eurotiomycetes; o__Eurotiales; f__Trichocomaceae; g__; s__
OTU_1620	k__Fungi; p__Basidiomycota; c__; o__; f__; g__; s__
OTU_2617	No blast hit
OTU_3222	k__Fungi; p__Basidiomycota; c__Microbotryomycetes; o__Sporidiobolales; f__Incertae_sedis_Sporidiobolales; g__; s__
OTU_3210	k__Fungi; p__Ascomycota; c__Sordariomycetes; o__; f__; g__; s__
OTU_2568	k__Fungi; p__Chytridiomycota; c__Chytridiomycetes; o__; f__; g__; s__
OTU_3056	k__Fungi; p__Ascomycota; c__Dothideomycetes; o__Pleosporales; f__Phaeosphaeriaceae; g__Wojnowiciella; s__Wojnowiciella eucalypti
OTU_2156	k__Fungi; p__Ascomycota; c__Sordariomycetes; o__Hypocreales; f__Incertae_sedis_Hypocreales; g__; s__
OTU_2441	k__Fungi; p__Ascomycota; c__Leotiomycetes; o__Incertae_sedis_Leotiomycetes; f__Incertae_sedis_Leotiomycetes; g__; s__
OTU_2804	k__Fungi; p__Ascomycota; c__Incertae_sedis_Ascomycota; o__Incertae_sedis_Ascomycota; f__Incertae_sedis_Ascomycota; g__; s__
OTU_1444	k__Fungi; p__Basidiomycota; c__Agaricomycetes; o__Agaricales; f__Clavariaceae; g__; s__
OTU_3137	k__Fungi; p__Basidiomycota; c__Agaricomycetes; o__Agaricales; f__Bolbitiaceae; g__Conocybe; s__Conocybe hausknechtii
OTU_2919	k__Fungi; p__Basidiomycota; c__Agaricomycetes; o__; f__; g__; s__
OTU_2283	k__Fungi; p__Ascomycota; c__Eurotiomycetes; o__Pyrenulales; f__Pyrenulaceae; g__Pyrenula; s__Pyrenula aspistea
OTU_2721	k__Fungi; p__Glomeromycota; c__Glomeromycetes; o__Glomerales; f__; g__; s__
OTU_2653	k__Fungi; p__Glomeromycota; c__Glomeromycetes; o__Glomerales; f__; g__; s__
OTU_3225	k__Fungi; p__Ascomycota; c__Pezizomycetes; o__Pezizales; f__Pyronemataceae; g__Otidea; s__Otidea tuomikoskii
OTU_2573	k__Fungi; p__Ascomycota; c__Sordariomycetes; o__Coniochaetales; f__Coniochaetaceae; g__; s__
OTU_2171	k__Fungi; p__Ascomycota; c__Dothideomycetes; o__Pleosporales; f__Phaeosphaeriaceae; g__Phaeosphaeria; s__Phaeosphaeria fuckelii
OTU_2660	k__Fungi; p__Ascomycota; c__Dothideomycetes; o__Pleosporales; f__Phaeosphaeriaceae; g__; s__
OTU_2673	k__Fungi; p__Zygomycota; c__Incertae_sedis_Zygomycota; o__Mortierellales; f__Mortierellaceae; g__; s__
OTU_1562	k__Fungi; p__Ascomycota; c__Dothideomycetes; o__Pleosporales; f__Sporormiaceae; g__Preussia; s__Preussia terricola
OTU_1465	k__Fungi; p__Ascomycota; c__Incertae_sedis_Ascomycota; o__Incertae_sedis_Ascomycota; f__Incertae_sedis_Ascomycota; g__; s__
OTU_3313	k__Fungi; p__Ascomycota; c__Leotiomycetes; o__Erysiphales; f__Erysiphaceae; g__Microidium; s__Microidium phyllanthi
OTU_3045	k__Fungi; p__Ascomycota; c__Eurotiomycetes; o__Onygenales; f__; g__; s__
OTU_2033	k__Fungi; p__Ascomycota; c__Dothideomycetes; o__Pleosporales; f__Amniculicolaceae; g__; s__
OTU_3372	k__Fungi; p__Ascomycota; c__; o__; f__; g__; s__
OTU_2856	k__Fungi; p__Ascomycota; c__Sordariomycetes; o__; f__; g__; s__
OTU_2220	k__Fungi; p__Basidiomycota; c__Agaricomycetes; o__Thelephorales; f__; g__; s__
OTU_3031	k__Fungi; p__Ascomycota; c__Sordariomycetes; o__Hypocreales; f__Incertae_sedis_Hypocreales; g__; s__
OTU_3498	k__Fungi; p__Ascomycota; c__Pezizomycetes; o__Pezizales; f__Pyronemataceae; g__; s__
OTU_3193	k__Fungi; p__Ascomycota; c__Eurotiomycetes; o__Onygenales; f__; g__; s__
OTU_3106	No blast hit
OTU_3389	k__Fungi; p__Ascomycota; c__Leotiomycetes; o__; f__; g__; s__
OTU_2687	k__Fungi; p__Glomeromycota; c__Glomeromycetes; o__Glomerales; f__Glomeraceae; g__; s__
OTU_1435	k__Fungi; p__Ascomycota; c__Sordariomycetes; o__Hypocreales; f__Nectriaceae; g__; s__
OTU_1594	k__Fungi; p__Ascomycota; c__Pezizomycetes; o__Pezizales; f__; g__; s__
OTU_1795	k__Fungi; p__Ascomycota; c__Sordariomycetes; o__Hypocreales; f__Ophiocordycipitaceae; g__Tolypocladium; s__Tolypocladium paradoxum
OTU_3284	k__Fungi; p__Ascomycota; c__Pezizomycetes; o__Pezizales; f__Pyronemataceae; g__; s__
OTU_1380	k__Fungi; p__Ascomycota; c__Archaeorhizomycetes; o__Archaeorhizomycetales; f__Archaeorhizomycetaceae; g__; s__
OTU_1866	k__Fungi; p__Ascomycota; c__Sordariomycetes; o__; f__; g__; s__
OTU_2155	No blast hit
OTU_3377	k__Fungi; p__Ascomycota; c__Sordariomycetes; o__Hypocreales; f__Incertae_sedis_Hypocreales; g__; s__
OTU_1724	k__Fungi; p__Glomeromycota; c__Glomeromycetes; o__Glomerales; f__Glomeraceae; g__; s__
OTU_2404	k__Fungi; p__Ascomycota; c__; o__; f__; g__; s__
OTU_351	k__Fungi; p__Ascomycota; c__Sordariomycetes; o__Hypocreales; f__Incertae_sedis_Hypocreales; g__Sarocladium; s__Sarocladium kiliense
OTU_2363	k__Fungi; p__Zygomycota; c__Incertae_sedis_Zygomycota; o__; f__; g__; s__
OTU_2788	No blast hit
OTU_2618	k__Fungi; p__Ascomycota; c__Leotiomycetes; o__; f__; g__; s__
OTU_3290	k__Fungi; p__Ascomycota; c__Dothideomycetes; o__Pleosporales; f__Sporormiaceae; g__; s__
OTU_1917	k__Fungi; p__Ascomycota; c__; o__; f__; g__; s__
OTU_3094	k__Fungi; p__Ascomycota; c__Saccharomycetes; o__Saccharomycetales; f__Incertae_sedis_Saccharomycetales; g__Candida; s__Candida glabrata
OTU_381	k__Fungi; p__Ascomycota; c__Pezizomycetes; o__Pezizales; f__Helvellaceae; g__; s__
OTU_2318	k__Fungi; p__Ascomycota; c__Leotiomycetes; o__Erysiphales; f__Erysiphaceae; g__Golovinomyces; s__Golovinomyces sordidus
OTU_1851	k__Fungi; p__Glomeromycota; c__Glomeromycetes; o__Glomerales; f__; g__; s__
OTU_3105	k__Fungi; p__Basidiomycota; c__Agaricomycetes; o__Russulales; f__Russulaceae; g__Lactarius; s__Lactarius saponaceus
OTU_2991	k__Fungi; p__Glomeromycota; c__Glomeromycetes; o__Diversisporales; f__; g__; s__
OTU_2941	k__Fungi; p__Basidiomycota; c__Agaricomycetes; o__Agaricales; f__Clavariaceae; g__Clavulinopsis; s__Clavulinopsis corallinorosacea
OTU_2162	k__Fungi; p__Glomeromycota; c__Glomeromycetes; o__Glomerales; f__; g__; s__
OTU_3466	k__Fungi; p__Ascomycota; c__; o__; f__; g__; s__
OTU_3506	k__Fungi; p__Ascomycota; c__Eurotiomycetes; o__; f__; g__; s__
OTU_2086	No blast hit
OTU_1641	k__Fungi; p__Ascomycota; c__Eurotiomycetes; o__Eurotiales; f__Trichocomaceae; g__; s__
OTU_2926	k__Fungi; p__Ascomycota; c__Eurotiomycetes; o__Onygenales; f__; g__; s__
OTU_1591	k__Fungi; p__Ascomycota; c__Eurotiomycetes; o__Onygenales; f__Ajellomycetaceae; g__Polytolypa; s__Polytolypa hystricis
OTU_3002	k__Fungi; p__Ascomycota; c__Dothideomycetes; o__Pleosporales; f__; g__; s__
OTU_943	k__Fungi; p__Ascomycota; c__Sordariomycetes; o__Hypocreales; f__Incertae_sedis_Hypocreales; g__Acremonium; s__Acremonium blochii
OTU_2157	k__Fungi; p__Basidiomycota; c__; o__; f__; g__; s__
OTU_2350	k__Fungi; p__Ascomycota; c__Sordariomycetes; o__Sordariales; f__Lasiosphaeriaceae; g__Cladorrhinum; s__Cladorrhinum foecundissimum
OTU_2569	k__Fungi; p__Basidiomycota; c__Agaricomycetes; o__Polyporales; f__; g__; s__
OTU_2707	k__Fungi; p__Ascomycota; c__; o__; f__; g__; s__
OTU_1876	k__Fungi; p__Ascomycota; c__Sordariomycetes; o__; f__; g__; s__
OTU_3594	No blast hit
OTU_2812	No blast hit
OTU_3600	k__Fungi; p__Ascomycota; c__; o__; f__; g__; s__
OTU_3028	k__Fungi; p__Ascomycota; c__Eurotiomycetes; o__Pyrenulales; f__Pyrenulaceae; g__Pyrenula; s__Pyrenula viridipyrgilla
OTU_2676	k__Fungi; p__Ascomycota; c__Eurotiomycetes; o__Onygenales; f__Ajellomycetaceae; g__Histoplasma; s__Histoplasma capsulatum
OTU_2723	No blast hit
OTU_1575	k__Fungi; p__Ascomycota; c__Sordariomycetes; o__Sordariales; f__Lasiosphaeriaceae; g__Schizothecium; s__Schizothecium curvisporum
OTU_623	k__Fungi; p__Basidiomycota; c__Agaricomycetes; o__Agaricales; f__Tricholomataceae; g__Clitocybe; s__Clitocybe rivulosa
OTU_1808	k__Fungi; p__Chytridiomycota; c__Monoblepharidomycetes; o__Monoblepharidales; f__Gonapodyaceae; g__Gonapodya; s__Gonapodya polymorpha
OTU_2323	k__Fungi; p__Chytridiomycota; c__; o__; f__; g__; s__
OTU_3202	k__Fungi; p__Ascomycota; c__Pezizomycetes; o__Pezizales; f__; g__; s__
OTU_2308	k__Fungi; p__Ascomycota; c__Sordariomycetes; o__Hypocreales; f__Incertae_sedis_Hypocreales; g__Sarocladium; s__Sarocladium kiliense
OTU_2032	No blast hit
OTU_1819	k__Fungi; p__Ascomycota; c__Eurotiomycetes; o__Onygenales; f__; g__; s__
OTU_2158	k__Fungi; p__Ascomycota; c__; o__; f__; g__; s__
OTU_2182	k__Fungi; p__Ascomycota; c__Eurotiomycetes; o__Onygenales; f__; g__; s__
OTU_2019	k__Fungi; p__Glomeromycota; c__Glomeromycetes; o__Glomerales; f__; g__; s__
OTU_2166	No blast hit
OTU_2488	k__Fungi; p__Glomeromycota; c__Glomeromycetes; o__Glomerales; f__Glomeraceae; g__; s__
OTU_637	k__Fungi; p__Basidiomycota; c__Agaricomycetes; o__Agaricales; f__Marasmiaceae; g__Crinipellis; s__Crinipellis scabella
OTU_2874	No blast hit
OTU_2443	No blast hit
OTU_1569	k__Fungi; p__Basidiomycota; c__Agaricomycetes; o__Corticiales; f__Corticiaceae; g__; s__
OTU_778	k__Fungi; p__Ascomycota; c__Sordariomycetes; o__Xylariales; f__Diatrypaceae; g__Anthostoma; s__Anthostoma gastrinum
OTU_3100	No blast hit
OTU_1541	k__Fungi; p__Neocallimastigomycota; c__Neocallimastigomycetes; o__Neocallimastigales; f__; g__; s__
OTU_1998	k__Fungi; p__Ascomycota; c__Dothideomycetes; o__Pleosporales; f__Phaeosphaeriaceae; g__Phaeosphaeria; s__Phaeosphaeria microscopica
OTU_906	No blast hit
OTU_1849	k__Fungi; p__Ascomycota; c__Pezizomycetes; o__Pezizales; f__Helvellaceae; g__; s__
OTU_3302	No blast hit
OTU_3413	k__Fungi; p__Ascomycota; c__Dothideomycetes; o__Pleosporales; f__; g__; s__
OTU_2496	k__Fungi; p__Chytridiomycota; c__; o__; f__; g__; s__
OTU_3131	k__Fungi; p__Basidiomycota; c__Agaricomycetes; o__Agaricales; f__Agaricaceae; g__Cyathus; s__Cyathus annulatus
OTU_2713	k__Fungi; p__Ascomycota; c__Sordariomycetes; o__; f__; g__; s__
OTU_664	k__Fungi; p__Ascomycota; c__Sordariomycetes; o__Hypocreales; f__Incertae_sedis_Hypocreales; g__Sarocladium; s__Sarocladium kiliense
OTU_2223	No blast hit
OTU_2827	k__Fungi; p__Ascomycota; c__Eurotiomycetes; o__Onygenales; f__Arthrodermataceae; g__Arthroderma; s__Arthroderma tuberculatum
OTU_1856	No blast hit
OTU_2094	k__Fungi; p__Ascomycota; c__Eurotiomycetes; o__Chaetothyriales; f__Incertae_sedis_Chaetothyriales; g__Coniosporium; s__Coniosporium apollinis
OTU_1208	k__Fungi; p__Ascomycota; c__Sordariomycetes; o__Sordariales; f__; g__; s__
OTU_3130	k__Fungi; p__Ascomycota; c__Dothideomycetes; o__; f__; g__; s__
OTU_2675	k__Fungi; p__Ascomycota; c__Dothideomycetes; o__Pleosporales; f__Sporormiaceae; g__Preussia; s__Preussia funiculata
OTU_406	k__Fungi; p__Basidiomycota; c__Agaricomycetes; o__Polyporales; f__Meruliaceae; g__Crustoderma; s__Crustoderma corneum
OTU_3040	No blast hit
OTU_952	k__Fungi; p__Ascomycota; c__Dothideomycetes; o__Pleosporales; f__; g__; s__
OTU_2586	k__Fungi; p__Ascomycota; c__Leotiomycetes; o__; f__; g__; s__
OTU_3223	k__Fungi; p__Basidiomycota; c__Agaricomycetes; o__Russulales; f__Stephanosporaceae; g__; s__
OTU_2321	No blast hit
OTU_1201	k__Fungi; p__Basidiomycota; c__Agaricomycetes; o__Agaricales; f__Marasmiaceae; g__Marasmius; s__Marasmius siccus
OTU_2104	No blast hit
OTU_2657	k__Fungi; p__Ascomycota; c__Incertae_sedis_Ascomycota; o__Incertae_sedis_Ascomycota; f__Incertae_sedis_Ascomycota; g__; s__
OTU_3299	No blast hit
OTU_1717	k__Fungi; p__Ascomycota; c__Incertae_sedis_Ascomycota; o__Incertae_sedis_Ascomycota; f__Incertae_sedis_Ascomycota; g__; s__
OTU_3378	k__Fungi; p__Glomeromycota; c__Glomeromycetes; o__Glomerales; f__; g__; s__
OTU_2811	k__Fungi; p__Ascomycota; c__Leotiomycetes; o__Helotiales; f__Incertae_sedis_Helotiales; g__; s__
OTU_2715	k__Fungi; p__Basidiomycota; c__Agaricomycetes; o__Phallales; f__Phallaceae; g__Dictyophora; s__Dictyophora rubrovolvata
OTU_1977	k__Fungi; p__Ascomycota; c__Pezizomycetes; o__Pezizales; f__Tuberaceae; g__; s__
OTU_516	k__Fungi; p__Ascomycota; c__Archaeorhizomycetes; o__Archaeorhizomycetales; f__Archaeorhizomycetaceae; g__; s__
OTU_1430	k__Fungi; p__Ascomycota; c__Lecanoromycetes; o__; f__; g__; s__
OTU_1190	k__Fungi; p__Ascomycota; c__Dothideomycetes; o__Pleosporales; f__; g__; s__
OTU_2983	k__Fungi; p__Basidiomycota; c__Agaricomycetes; o__Agaricales; f__Marasmiaceae; g__; s__
OTU_1567	k__Fungi; p__Ascomycota; c__Sordariomycetes; o__; f__; g__; s__
OTU_1080	k__Fungi; p__Basidiomycota; c__Agaricomycetes; o__Agaricales; f__Amanitaceae; g__; s__
OTU_1227	k__Fungi; p__Ascomycota; c__Pezizomycetes; o__Pezizales; f__Ascobolaceae; g__Ascobolus; s__Ascobolus immersus
OTU_3549	k__Fungi; p__Ascomycota; c__Dothideomycetes; o__Capnodiales; f__Incertae_sedis_Capnodiales; g__Toxicocladosporium; s__Toxicocladosporium posoqueriae
OTU_1965	k__Fungi; p__Ascomycota; c__Sordariomycetes; o__Hypocreales; f__Incertae_sedis_Hypocreales; g__; s__
OTU_3483	k__Fungi; p__Ascomycota; c__Dothideomycetes; o__Pleosporales; f__Didymosphaeriaceae; g__; s__
OTU_1573	k__Fungi; p__Ascomycota; c__Sordariomycetes; o__Hypocreales; f__Ophiocordycipitaceae; g__Ophiocordyceps; s__Ophiocordyceps irangiensis
OTU_3267	k__Fungi; p__Basidiomycota; c__Agaricomycetes; o__; f__; g__; s__
OTU_3385	k__Fungi; p__Ascomycota; c__Sordariomycetes; o__Hypocreales; f__Incertae_sedis_Hypocreales; g__Sarocladium; s__Sarocladium kiliense
OTU_2418	k__Fungi; p__Basidiomycota; c__Tremellomycetes; o__Tremellales; f__Incertae_sedis_Tremellales; g__Cryptococcus; s__Cryptococcus saitoi
OTU_1148	k__Fungi; p__Ascomycota; c__Dothideomycetes; o__Botryosphaeriales; f__Incertae_sedis_Botryosphaeriales; g__Camarosporium; s__Camarosporium spartii
OTU_1218	k__Fungi; p__Glomeromycota; c__Glomeromycetes; o__Glomerales; f__; g__; s__
OTU_2734	k__Fungi; p__Ascomycota; c__Dothideomycetes; o__Pleosporales; f__; g__; s__
OTU_1655	k__Fungi; p__Ascomycota; c__Eurotiomycetes; o__Onygenales; f__; g__; s__
OTU_1798	k__Fungi; p__Ascomycota; c__Sordariomycetes; o__Hypocreales; f__Ophiocordycipitaceae; g__Hirsutella; s__Hirsutella thompsonii
OTU_3212	k__Fungi; p__Glomeromycota; c__Glomeromycetes; o__Glomerales; f__; g__; s__
OTU_835	k__Fungi; p__Ascomycota; c__Sordariomycetes; o__Hypocreales; f__Nectriaceae; g__; s__
OTU_747	k__Fungi; p__Ascomycota; c__Sordariomycetes; o__Hypocreales; f__Nectriaceae; g__; s__
OTU_2866	k__Fungi; p__Basidiomycota; c__; o__; f__; g__; s__
OTU_1957	k__Fungi; p__Ascomycota; c__Sordariomycetes; o__Hypocreales; f__Incertae_sedis_Hypocreales; g__Sarocladium; s__Sarocladium kiliense
OTU_3153	k__Fungi; p__Chytridiomycota; c__Chytridiomycetes; o__Spizellomycetales; f__Spizellomycetaceae; g__Spizellomyces; s__Spizellomyces plurigibbosus
OTU_1696	k__Fungi; p__Ascomycota; c__Dothideomycetes; o__Capnodiales; f__; g__; s__
OTU_3029	k__Fungi; p__Ascomycota; c__Incertae_sedis_Ascomycota; o__Incertae_sedis_Ascomycota; f__Incertae_sedis_Ascomycota; g__; s__
OTU_1747	k__Fungi; p__Basidiomycota; c__Agaricomycetes; o__Agaricales; f__Entolomataceae; g__Entoloma; s__Entoloma graphitipes
OTU_2794	k__Fungi; p__Ascomycota; c__Sordariomycetes; o__Sordariales; f__Chaetomiaceae; g__Chaetomium; s__Chaetomium amesii
OTU_2768	k__Fungi; p__Basidiomycota; c__; o__; f__; g__; s__
OTU_2940	k__Fungi; p__Basidiomycota; c__Agaricomycetes; o__Phallales; f__Phallaceae; g__Lysurus; s__Lysurus cruciatus
OTU_3448	k__Fungi; p__Ascomycota; c__Leotiomycetes; o__; f__; g__; s__
OTU_2861	k__Fungi; p__Basidiomycota; c__Agaricomycetes; o__Agaricales; f__Marasmiaceae; g__Marasmiellus; s__Marasmiellus tricolor
OTU_3154	k__Fungi; p__Ascomycota; c__Sordariomycetes; o__; f__; g__; s__
OTU_2347	k__Fungi; p__Ascomycota; c__; o__; f__; g__; s__
OTU_2566	k__Fungi; p__Ascomycota; c__Incertae_sedis_Ascomycota; o__Incertae_sedis_Ascomycota; f__Incertae_sedis_Ascomycota; g__Wojnowicia; s__Wojnowicia lonicerae
OTU_3051	k__Fungi; p__Chytridiomycota; c__; o__; f__; g__; s__
OTU_1893	k__Fungi; p__Glomeromycota; c__; o__; f__; g__; s__
OTU_3129	k__Fungi; p__Ascomycota; c__Eurotiomycetes; o__; f__; g__; s__
OTU_2148	k__Fungi; p__Glomeromycota; c__Glomeromycetes; o__Glomerales; f__Glomeraceae; g__Glomus; s__Glomus macrocarpum
OTU_3542	k__Fungi; p__Ascomycota; c__; o__; f__; g__; s__
OTU_3420	k__Fungi; p__Ascomycota; c__Sordariomycetes; o__Hypocreales; f__Nectriaceae; g__; s__
OTU_3104	k__Fungi; p__Basidiomycota; c__Agaricomycetes; o__Agaricales; f__Amanitaceae; g__; s__
OTU_3006	k__Fungi; p__Ascomycota; c__Sordariomycetes; o__Microascales; f__Halosphaeriaceae; g__Cirrenalia; s__Cirrenalia macrocephala
OTU_3530	k__Fungi; p__Ascomycota; c__Eurotiomycetes; o__Onygenales; f__; g__; s__
OTU_1912	No blast hit
OTU_2343	k__Fungi; p__Chytridiomycota; c__Chytridiomycetes; o__Rhizophlyctidales; f__Rhizophlyctidaceae; g__; s__
OTU_920	k__Fungi; p__Ascomycota; c__Eurotiomycetes; o__Eurotiales; f__Trichocomaceae; g__Penicillium; s__Penicillium chermesinum
OTU_3395	k__Fungi; p__Ascomycota; c__Saccharomycetes; o__Saccharomycetales; f__Incertae_sedis_Saccharomycetales; g__Starmerella; s__Starmerella bacillaris
OTU_2912	k__Fungi; p__Ascomycota; c__Sordariomycetes; o__Hypocreales; f__Cordycipitaceae; g__Isaria; s__Isaria cicadae
OTU_1497	k__Fungi; p__Ascomycota; c__Dothideomycetes; o__; f__; g__; s__
OTU_3426	k__Fungi; p__Glomeromycota; c__Glomeromycetes; o__Glomerales; f__Glomeraceae; g__Glomus; s__Glomus aggregatum
OTU_1882	k__Fungi; p__Ascomycota; c__Leotiomycetes; o__; f__; g__; s__
OTU_1681	k__Fungi; p__Ascomycota; c__Eurotiomycetes; o__Onygenales; f__; g__; s__
OTU_1710	k__Fungi; p__Basidiomycota; c__Agaricomycetes; o__Agaricales; f__; g__; s__
OTU_3368	k__Fungi; p__Basidiomycota; c__Agaricomycetes; o__Hymenochaetales; f__Schizoporaceae; g__Xylodon; s__Xylodon sambuci
OTU_3198	k__Fungi; p__Ascomycota; c__Archaeorhizomycetes; o__Archaeorhizomycetales; f__Archaeorhizomycetaceae; g__; s__
OTU_1721	k__Fungi; p__Ascomycota; c__Eurotiomycetes; o__Onygenales; f__; g__; s__
OTU_2462	No blast hit
OTU_1063	k__Fungi; p__Basidiomycota; c__Agaricomycetes; o__Agaricales; f__Psathyrellaceae; g__Coprinopsis; s__Coprinopsis nivea
OTU_2206	k__Fungi; p__Ascomycota; c__Leotiomycetes; o__; f__; g__; s__
OTU_1140	k__Fungi; p__Ascomycota; c__Leotiomycetes; o__; f__; g__; s__
OTU_2894	k__Fungi; p__Ascomycota; c__Sordariomycetes; o__; f__; g__; s__
OTU_1732	k__Fungi; p__Basidiomycota; c__Agaricomycetes; o__; f__; g__; s__
OTU_1981	k__Fungi; p__Basidiomycota; c__Agaricomycetes; o__Cantharellales; f__Ceratobasidiaceae; g__Thanatephorus; s__Thanatephorus cucumeris
OTU_2624	k__Fungi; p__Ascomycota; c__Dothideomycetes; o__; f__; g__; s__
OTU_371	k__Fungi; p__Ascomycota; c__Sordariomycetes; o__; f__; g__; s__
OTU_2475	k__Fungi; p__Zygomycota; c__Incertae_sedis_Zygomycota; o__Basidiobolales; f__Basidiobolaceae; g__; s__
OTU_2957	k__Fungi; p__Ascomycota; c__Leotiomycetes; o__; f__; g__; s__
OTU_2436	k__Fungi; p__Basidiomycota; c__Agaricomycetes; o__Geastrales; f__Geastraceae; g__Geastrum; s__Geastrum pseudostriatus
OTU_1506	No blast hit
OTU_1320	k__Fungi; p__Zygomycota; c__Incertae_sedis_Zygomycota; o__; f__; g__; s__
OTU_2455	k__Fungi; p__Ascomycota; c__Orbiliomycetes; o__Orbiliales; f__Orbiliaceae; g__Hyalorbilia; s__Hyalorbilia inflatula
OTU_3230	k__Fungi; p__Ascomycota; c__; o__; f__; g__; s__
OTU_1918	k__Fungi; p__Ascomycota; c__; o__; f__; g__; s__
OTU_3566	k__Fungi; p__Ascomycota; c__; o__; f__; g__; s__
OTU_3043	No blast hit
OTU_820	k__Fungi; p__Zygomycota; c__Incertae_sedis_Zygomycota; o__Mortierellales; f__Mortierellaceae; g__; s__
OTU_1372	k__Fungi; p__Ascomycota; c__Sordariomycetes; o__; f__; g__; s__
OTU_1415	k__Fungi; p__Zygomycota; c__Incertae_sedis_Zygomycota; o__Mortierellales; f__Mortierellaceae; g__; s__
OTU_2796	k__Fungi; p__Ascomycota; c__Sordariomycetes; o__; f__; g__; s__
OTU_2392	k__Fungi; p__Ascomycota; c__Sordariomycetes; o__Hypocreales; f__Nectriaceae; g__; s__
OTU_2422	k__Fungi; p__Ascomycota; c__Leotiomycetes; o__Helotiales; f__; g__; s__
OTU_431	k__Fungi; p__Basidiomycota; c__Agaricomycetes; o__; f__; g__; s__
OTU_3580	k__Fungi; p__Ascomycota; c__Eurotiomycetes; o__Pyrenulales; f__Massariaceae; g__Massaria; s__Massaria lantanae
OTU_1211	k__Fungi; p__Ascomycota; c__Sordariomycetes; o__Sordariales; f__Lasiosphaeriaceae; g__; s__
OTU_1210	k__Fungi; p__Ascomycota; c__Sordariomycetes; o__Hypocreales; f__; g__; s__
OTU_3408	No blast hit
OTU_2714	No blast hit
OTU_2837	k__Fungi; p__Basidiomycota; c__Agaricomycetes; o__Agaricales; f__Pluteaceae; g__Pluteus; s__Pluteus multiformis
OTU_2867	k__Fungi; p__Basidiomycota; c__Agaricomycetes; o__; f__; g__; s__
OTU_3027	k__Fungi; p__Ascomycota; c__Leotiomycetes; o__; f__; g__; s__
OTU_1582	No blast hit
OTU_1085	k__Fungi; p__Ascomycota; c__Dothideomycetes; o__Acrospermales; f__Acrospermaceae; g__Gonatophragmium; s__Gonatophragmium triuniae
OTU_2426	k__Fungi; p__Ascomycota; c__Sordariomycetes; o__; f__; g__; s__
OTU_1166	k__Fungi; p__Basidiomycota; c__Agaricomycetes; o__Auriculariales; f__Incertae_sedis_Auriculariales; g__; s__
OTU_1902	k__Fungi; p__Ascomycota; c__Eurotiomycetes; o__Onygenales; f__; g__; s__
OTU_3103	k__Fungi; p__Zygomycota; c__Incertae_sedis_Zygomycota; o__; f__; g__; s__
OTU_3584	k__Fungi; p__Ascomycota; c__Eurotiomycetes; o__; f__; g__; s__
OTU_3020	k__Fungi; p__Ascomycota; c__Dothideomycetes; o__Pleosporales; f__Phaeosphaeriaceae; g__Parastagonospora; s__Parastagonospora poae
OTU_2635	k__Fungi; p__Basidiomycota; c__Agaricomycetes; o__Thelephorales; f__Thelephoraceae; g__Tomentella; s__Tomentella amyloapiculata
OTU_2391	k__Fungi; p__Glomeromycota; c__Glomeromycetes; o__Diversisporales; f__Acaulosporaceae; g__Acaulospora; s__Acaulospora kentinensis
OTU_3042	k__Fungi; p__Basidiomycota; c__Agaricomycetes; o__; f__; g__; s__
OTU_2198	k__Fungi; p__Ascomycota; c__Leotiomycetes; o__; f__; g__; s__
OTU_1531	No blast hit
OTU_3125	k__Fungi; p__Ascomycota; c__Leotiomycetes; o__Helotiales; f__Rutstroemiaceae; g__; s__
OTU_2888	k__Fungi; p__Basidiomycota; c__Agaricomycetes; o__Agaricales; f__; g__; s__
OTU_2306	k__Fungi; p__Basidiomycota; c__Agaricomycetes; o__Amylocorticiales; f__Amylocorticiaceae; g__Ceraceomyces; s__Ceraceomyces serpens
OTU_3266	k__Fungi; p__Ascomycota; c__Sordariomycetes; o__Incertae_sedis_Sordariomycetes; f__Incertae_sedis_Sordariomycetes; g__; s__
OTU_753	k__Fungi; p__Zygomycota; c__Incertae_sedis_Zygomycota; o__Mucorales; f__Rhizopodaceae; g__Rhizopus; s__Rhizopus arrhizus
OTU_3391	k__Fungi; p__Ascomycota; c__Sordariomycetes; o__Magnaporthales; f__Magnaporthaceae; g__Gaeumannomyces; s__Gaeumannomyces incrustans
OTU_1504	k__Fungi; p__Ascomycota; c__Dothideomycetes; o__; f__; g__; s__
OTU_2339	k__Fungi; p__Glomeromycota; c__Glomeromycetes; o__Glomerales; f__; g__; s__
OTU_1612	k__Fungi; p__Zygomycota; c__Incertae_sedis_Zygomycota; o__Mortierellales; f__Mortierellaceae; g__; s__
OTU_2040	k__Fungi; p__Zygomycota; c__Incertae_sedis_Zygomycota; o__Mucorales; f__Cunninghamellaceae; g__Gongronella; s__Gongronella butleri
OTU_675	k__Fungi; p__Ascomycota; c__Dothideomycetes; o__Pleosporales; f__Phaeosphaeriaceae; g__; s__
OTU_2087	No blast hit
OTU_2670	k__Fungi; p__Ascomycota; c__Saccharomycetes; o__Saccharomycetales; f__Dipodascaceae; g__Magnusiomyces; s__Magnusiomyces capitatus
OTU_2077	k__Fungi; p__Ascomycota; c__Eurotiomycetes; o__Eurotiales; f__Trichocomaceae; g__Penicillium; s__Penicillium virgatum
OTU_1985	No blast hit
OTU_2242	No blast hit
OTU_3036	k__Fungi; p__Basidiomycota; c__Agaricomycetes; o__Polyporales; f__Meruliaceae; g__Crustoderma; s__Crustoderma corneum
OTU_2160	k__Fungi; p__Glomeromycota; c__Glomeromycetes; o__Glomerales; f__; g__; s__
OTU_3260	k__Fungi; p__Ascomycota; c__Pezizomycetes; o__Pezizales; f__Incertae_sedis_Pezizales; g__Oedocephalum; s__Oedocephalum adhaerens
OTU_1880	k__Fungi; p__Glomeromycota; c__Glomeromycetes; o__Glomerales; f__; g__; s__
OTU_3390	k__Fungi; p__Ascomycota; c__Incertae_sedis_Ascomycota; o__Incertae_sedis_Ascomycota; f__Incertae_sedis_Ascomycota; g__Myrmaecium; s__Myrmaecium fulvopruinatum
OTU_2320	k__Fungi; p__Basidiomycota; c__Agaricomycetes; o__Thelephorales; f__; g__; s__
OTU_1519	k__Fungi; p__Ascomycota; c__Eurotiomycetes; o__Eurotiales; f__Trichocomaceae; g__Aspergillus; s__Aspergillus penicillioides
OTU_2106	k__Fungi; p__Ascomycota; c__Saccharomycetes; o__Saccharomycetales; f__Incertae_sedis_Saccharomycetales; g__Candida; s__Candida albicans
OTU_1587	No blast hit
OTU_3009	k__Fungi; p__Ascomycota; c__Eurotiomycetes; o__Eurotiales; f__Trichocomaceae; g__Aspergillus; s__Aspergillus alliaceus
OTU_568	k__Fungi; p__Ascomycota; c__Eurotiomycetes; o__Eurotiales; f__Trichocomaceae; g__Talaromyces; s__Talaromyces funiculosus
OTU_2051	k__Fungi; p__Ascomycota; c__Incertae_sedis_Ascomycota; o__Incertae_sedis_Ascomycota; f__Incertae_sedis_Ascomycota; g__Wojnowicia; s__Wojnowicia dactylidis
OTU_2689	k__Fungi; p__Ascomycota; c__Leotiomycetes; o__Helotiales; f__Sclerotiniaceae; g__Ciboria; s__Ciboria shiraiana
OTU_3328	k__Fungi; p__Glomeromycota; c__Glomeromycetes; o__Diversisporales; f__Gigasporaceae; g__; s__
OTU_732	k__Fungi; p__Ascomycota; c__Leotiomycetes; o__Helotiales; f__; g__; s__
OTU_2010	k__Fungi; p__Ascomycota; c__Eurotiomycetes; o__Onygenales; f__; g__; s__
OTU_2487	k__Fungi; p__Ascomycota; c__Dothideomycetes; o__; f__; g__; s__
OTU_3022	No blast hit
OTU_1845	k__Fungi; p__Basidiomycota; c__Agaricomycetes; o__Agaricales; f__; g__; s__
OTU_2551	k__Fungi; p__Basidiomycota; c__Tremellomycetes; o__; f__; g__; s__
OTU_2981	k__Fungi; p__Ascomycota; c__Dothideomycetes; o__Pleosporales; f__Incertae_sedis_Pleosporales; g__Mycocentrospora; s__Mycocentrospora acerina
OTU_3241	k__Fungi; p__Ascomycota; c__Sordariomycetes; o__Hypocreales; f__Hypocreaceae; g__Trichoderma; s__Trichoderma oligosporum
OTU_3228	k__Fungi; p__Ascomycota; c__Dothideomycetes; o__Capnodiales; f__; g__; s__
OTU_3227	k__Fungi; p__Ascomycota; c__Dothideomycetes; o__Pleosporales; f__Pleosporaceae; g__Alternaria; s__Alternaria pluriseptata
OTU_3005	k__Fungi; p__Basidiomycota; c__Agaricomycetes; o__Agaricales; f__Psathyrellaceae; g__Coprinellus; s__Coprinellus radians
OTU_1339	No blast hit
OTU_2563	k__Fungi; p__Basidiomycota; c__Tremellomycetes; o__Tremellales; f__Incertae_sedis_Tremellales; g__; s__
OTU_3431	k__Fungi; p__Ascomycota; c__Dothideomycetes; o__Botryosphaeriales; f__Botryosphaeriaceae; g__Lasiodiplodia; s__Lasiodiplodia theobromae
OTU_2134	k__Fungi; p__Ascomycota; c__Sordariomycetes; o__Sordariales; f__; g__; s__
OTU_1675	k__Fungi; p__Chytridiomycota; c__Chytridiomycetes; o__Rhizophlyctidales; f__Rhizophlyctidaceae; g__; s__
OTU_1407	k__Fungi; p__Ascomycota; c__Sordariomycetes; o__Xylariales; f__Xylariaceae; g__; s__
OTU_2634	k__Fungi; p__Ascomycota; c__Eurotiomycetes; o__Eurotiales; f__Trichocomaceae; g__Penicillium; s__Penicillium daejeonium
OTU_2185	k__Fungi; p__Ascomycota; c__Sordariomycetes; o__Hypocreales; f__Ophiocordycipitaceae; g__Ophiocordyceps; s__Ophiocordyceps dipterigena
OTU_927	k__Fungi; p__Basidiomycota; c__Agaricomycetes; o__Agaricales; f__Marasmiaceae; g__; s__
OTU_2262	k__Fungi; p__Ascomycota; c__Eurotiomycetes; o__Arachnomycetales; f__Arachnomycetaceae; g__; s__
OTU_1832	No blast hit
OTU_2412	k__Fungi; p__Ascomycota; c__Leotiomycetes; o__; f__; g__; s__
OTU_2447	k__Fungi; p__Ascomycota; c__Lecanoromycetes; o__Pertusariales; f__Pertusariaceae; g__Loxosporopsis; s__Loxosporopsis corallifera
OTU_3602	k__Fungi; p__Basidiomycota; c__Agaricomycetes; o__Thelephorales; f__Thelephoraceae; g__Tomentella; s__Tomentella amyloapiculata
OTU_2593	k__Fungi; p__Ascomycota; c__Eurotiomycetes; o__Onygenales; f__; g__; s__
OTU_3151	k__Fungi; p__Ascomycota; c__Incertae_sedis_Ascomycota; o__Incertae_sedis_Ascomycota; f__Incertae_sedis_Ascomycota; g__; s__
OTU_1015	k__Fungi; p__Ascomycota; c__Sordariomycetes; o__Hypocreales; f__Incertae_sedis_Hypocreales; g__; s__
OTU_2439	k__Fungi; p__Ascomycota; c__Dothideomycetes; o__Botryosphaeriales; f__Botryosphaeriaceae; g__; s__
OTU_1363	k__Fungi; p__Ascomycota; c__Dothideomycetes; o__; f__; g__; s__
OTU_2273	k__Fungi; p__Ascomycota; c__Eurotiomycetes; o__Onygenales; f__Onygenaceae; g__Aphanoascus; s__Aphanoascus verrucosus
OTU_2014	k__Fungi; p__Basidiomycota; c__Agaricomycetes; o__Agaricales; f__Marasmiaceae; g__Lentinula; s__Lentinula edodes
OTU_1209	k__Fungi; p__Ascomycota; c__Lecanoromycetes; o__Teloschistales; f__Teloschistaceae; g__Teloschistopsis; s__Teloschistopsis eudoxa
OTU_3170	k__Fungi; p__Basidiomycota; c__Agaricomycetes; o__Agaricales; f__; g__; s__
OTU_3586	No blast hit
OTU_1460	k__Fungi; p__Glomeromycota; c__Glomeromycetes; o__Glomerales; f__Glomeraceae; g__; s__
OTU_3215	k__Fungi; p__Ascomycota; c__Eurotiomycetes; o__Eurotiales; f__Trichocomaceae; g__; s__
OTU_1901	k__Fungi; p__Ascomycota; c__; o__; f__; g__; s__
OTU_2533	k__Fungi; p__Ascomycota; c__Saccharomycetes; o__Saccharomycetales; f__Metschnikowiaceae; g__Clavispora; s__Clavispora reshetovae
OTU_2454	No blast hit
OTU_3109	k__Fungi; p__Basidiomycota; c__Agaricomycetes; o__; f__; g__; s__
OTU_3457	No blast hit
OTU_3482	k__Fungi; p__Ascomycota; c__Incertae_sedis_Ascomycota; o__Incertae_sedis_Ascomycota; f__Incertae_sedis_Ascomycota; g__; s__
OTU_1269	k__Fungi; p__Glomeromycota; c__Glomeromycetes; o__Glomerales; f__; g__; s__
OTU_3118	k__Fungi; p__Basidiomycota; c__Agaricomycetes; o__Russulales; f__; g__; s__
OTU_3133	k__Fungi; p__Ascomycota; c__Eurotiomycetes; o__Onygenales; f__Ajellomycetaceae; g__Histoplasma; s__Histoplasma capsulatum
OTU_3381	k__Fungi; p__Ascomycota; c__Dothideomycetes; o__Pleosporales; f__; g__; s__
OTU_2951	k__Fungi; p__Ascomycota; c__Sordariomycetes; o__Incertae_sedis_Sordariomycetes; f__Incertae_sedis_Sordariomycetes; g__Myrmecridium; s__Myrmecridium thailandicum
OTU_3050	k__Fungi; p__Ascomycota; c__Incertae_sedis_Ascomycota; o__Incertae_sedis_Ascomycota; f__Incertae_sedis_Ascomycota; g__; s__
OTU_3149	k__Fungi; p__Ascomycota; c__Sordariomycetes; o__Hypocreales; f__Nectriaceae; g__; s__
OTU_1329	k__Fungi; p__Ascomycota; c__Sordariomycetes; o__Sordariales; f__Incertae_sedis_Sordariales; g__; s__
OTU_987	k__Fungi; p__Basidiomycota; c__Agaricomycetes; o__Russulales; f__Russulaceae; g__Russula; s__Russula nauseosa
OTU_2831	k__Fungi; p__Basidiomycota; c__Agaricomycetes; o__Thelephorales; f__Thelephoraceae; g__Tomentella; s__Tomentella amyloapiculata
OTU_2467	k__Fungi; p__Zygomycota; c__Incertae_sedis_Zygomycota; o__Mucorales; f__Umbelopsidaceae; g__Umbelopsis; s__Umbelopsis nana
OTU_1836	k__Fungi; p__Ascomycota; c__Leotiomycetes; o__; f__; g__; s__
OTU_3044	k__Fungi; p__Ascomycota; c__Eurotiomycetes; o__Onygenales; f__; g__; s__
OTU_2386	No blast hit
OTU_2074	k__Fungi; p__Ascomycota; c__Leotiomycetes; o__; f__; g__; s__
OTU_2348	k__Fungi; p__Ascomycota; c__Incertae_sedis_Ascomycota; o__Incertae_sedis_Ascomycota; f__Incertae_sedis_Ascomycota; g__; s__
OTU_2869	No blast hit
OTU_2264	k__Fungi; p__Ascomycota; c__Lecanoromycetes; o__Peltigerales; f__Lobariaceae; g__; s__
OTU_2791	k__Fungi; p__Glomeromycota; c__; o__; f__; g__; s__
OTU_3004	k__Fungi; p__Basidiomycota; c__; o__; f__; g__; s__
OTU_2177	k__Fungi; p__Ascomycota; c__Sordariomycetes; o__Hypocreales; f__Incertae_sedis_Hypocreales; g__Sarocladium; s__Sarocladium kiliense
OTU_3077	No blast hit
OTU_2579	k__Fungi; p__Ascomycota; c__Pezizomycetes; o__Pezizales; f__Tuberaceae; g__; s__
OTU_2836	No blast hit
OTU_1245	k__Fungi; p__Basidiomycota; c__Agaricomycetes; o__; f__; g__; s__
OTU_1486	k__Fungi; p__Basidiomycota; c__Agaricomycetes; o__Corticiales; f__Corticiaceae; g__; s__
OTU_1729	k__Fungi; p__Basidiomycota; c__Cystobasidiomycetes; o__Cystobasidiales; f__Cystobasidiaceae; g__; s__
OTU_2789	k__Fungi; p__Ascomycota; c__Eurotiomycetes; o__Onygenales; f__; g__; s__
OTU_2654	k__Fungi; p__Zygomycota; c__Incertae_sedis_Zygomycota; o__; f__; g__; s__
OTU_3163	k__Fungi; p__Ascomycota; c__Incertae_sedis_Ascomycota; o__Incertae_sedis_Ascomycota; f__Incertae_sedis_Ascomycota; g__; s__
OTU_2777	k__Fungi; p__Ascomycota; c__Eurotiomycetes; o__Onygenales; f__; g__; s__
OTU_2878	k__Fungi; p__Ascomycota; c__Dothideomycetes; o__; f__; g__; s__
OTU_2741	k__Fungi; p__Basidiomycota; c__Agaricomycetes; o__; f__; g__; s__
OTU_1019	k__Fungi; p__Ascomycota; c__Eurotiomycetes; o__Incertae_sedis_Eurotiomycetes; f__Monascaceae; g__Xeromyces; s__Xeromyces bisporus
OTU_3470	k__Fungi; p__Ascomycota; c__Dothideomycetes; o__Pleosporales; f__Leptosphaeriaceae; g__; s__
OTU_2662	k__Fungi; p__Basidiomycota; c__Ustilaginomycetes; o__Ustilaginales; f__; g__; s__
OTU_3297	k__Fungi; p__Ascomycota; c__; o__; f__; g__; s__
OTU_917	k__Fungi; p__Ascomycota; c__Pezizomycetes; o__Pezizales; f__Pyronemataceae; g__Byssonectria; s__Byssonectria deformis
OTU_77	k__Fungi; p__Ascomycota; c__Sordariomycetes; o__Hypocreales; f__Incertae_sedis_Hypocreales; g__Sarocladium; s__Sarocladium kiliense
OTU_1321	No blast hit
OTU_2237	k__Fungi; p__Ascomycota; c__Pezizomycetes; o__; f__; g__; s__
OTU_1572	k__Fungi; p__Basidiomycota; c__Agaricomycetes; o__Polyporales; f__Polyporaceae; g__Trametes; s__Trametes versicolor
OTU_797	k__Fungi; p__Ascomycota; c__Sordariomycetes; o__Hypocreales; f__Incertae_sedis_Hypocreales; g__Sarocladium; s__Sarocladium kiliense
OTU_3128	k__Fungi; p__Ascomycota; c__Sordariomycetes; o__Hypocreales; f__Nectriaceae; g__Septofusidium; s__Septofusidium herbarum
OTU_1684	k__Fungi; p__Chytridiomycota; c__; o__; f__; g__; s__
OTU_70	k__Fungi; p__Ascomycota; c__Eurotiomycetes; o__Eurotiales; f__Trichocomaceae; g__Aspergillus; s__Aspergillus halophilicus
OTU_2110	k__Fungi; p__Basidiomycota; c__Agaricomycetes; o__Boletales; f__Paxillaceae; g__; s__
OTU_1693	k__Fungi; p__Chytridiomycota; c__Chytridiomycetes; o__Chytridiales; f__Synchytriaceae; g__Synchytrium; s__Synchytrium epilobii
OTU_3039	k__Fungi; p__Ascomycota; c__Pezizomycetes; o__Pezizales; f__; g__; s__
OTU_3317	k__Fungi; p__Ascomycota; c__Dothideomycetes; o__Pleosporales; f__Sporormiaceae; g__; s__
OTU_2936	k__Fungi; p__Ascomycota; c__Dothideomycetes; o__Pleosporales; f__; g__; s__
OTU_3419	k__Fungi; p__Zygomycota; c__Incertae_sedis_Zygomycota; o__Mucorales; f__Cunninghamellaceae; g__Absidia; s__Absidia repens
OTU_1264	k__Fungi; p__Ascomycota; c__Pezizomycetes; o__Pezizales; f__; g__; s__
OTU_3590	k__Fungi; p__Zygomycota; c__Incertae_sedis_Zygomycota; o__; f__; g__; s__
OTU_1686	k__Fungi; p__Zygomycota; c__Incertae_sedis_Zygomycota; o__Mortierellales; f__Mortierellaceae; g__; s__
OTU_2828	k__Fungi; p__Ascomycota; c__Eurotiomycetes; o__Onygenales; f__; g__; s__
OTU_3438	k__Fungi; p__Ascomycota; c__Eurotiomycetes; o__; f__; g__; s__
OTU_985	k__Fungi; p__Ascomycota; c__; o__; f__; g__; s__
OTU_1643	k__Fungi; p__Glomeromycota; c__Glomeromycetes; o__Glomerales; f__; g__; s__
OTU_805	k__Fungi; p__Ascomycota; c__Leotiomycetes; o__; f__; g__; s__
OTU_2547	k__Fungi; p__Ascomycota; c__Saccharomycetes; o__Saccharomycetales; f__Phaffomycetaceae; g__; s__
OTU_2576	k__Fungi; p__Ascomycota; c__Sordariomycetes; o__Incertae_sedis_Sordariomycetes; f__Incertae_sedis_Sordariomycetes; g__Custingophora; s__Custingophora blanchettei
OTU_1920	k__Fungi; p__Ascomycota; c__Sordariomycetes; o__Hypocreales; f__Nectriaceae; g__Ciliciopodium; s__Ciliciopodium brevipes
OTU_2140	k__Fungi; p__Basidiomycota; c__Agaricomycetes; o__Russulales; f__; g__; s__
OTU_1086	k__Fungi; p__Zygomycota; c__Incertae_sedis_Zygomycota; o__; f__; g__; s__
OTU_1228	k__Fungi; p__Basidiomycota; c__Agaricomycetes; o__Thelephorales; f__; g__; s__
OTU_3015	No blast hit
OTU_3375	k__Fungi; p__Basidiomycota; c__Agaricomycetes; o__Sebacinales; f__; g__; s__
OTU_1296	No blast hit
OTU_2997	k__Fungi; p__Glomeromycota; c__Glomeromycetes; o__Diversisporales; f__; g__; s__
OTU_3171	k__Fungi; p__Ascomycota; c__Pezizomycetes; o__Pezizales; f__Tuberaceae; g__; s__
OTU_2312	k__Fungi; p__Ascomycota; c__Sordariomycetes; o__Diaporthales; f__Valsaceae; g__Cytospora; s__Cytospora populina
OTU_1299	k__Fungi; p__Ascomycota; c__Sordariomycetes; o__; f__; g__; s__
OTU_2911	k__Fungi; p__Ascomycota; c__Incertae_sedis_Ascomycota; o__Incertae_sedis_Ascomycota; f__Incertae_sedis_Ascomycota; g__; s__
OTU_3038	k__Fungi; p__Chytridiomycota; c__Chytridiomycetes; o__Spizellomycetales; f__Spizellomycetaceae; g__Spizellomyces; s__Spizellomyces pseudodichotomus
OTU_2560	k__Fungi; p__Glomeromycota; c__Glomeromycetes; o__Glomerales; f__; g__; s__
OTU_2052	k__Fungi; p__Ascomycota; c__; o__; f__; g__; s__
OTU_2432	k__Fungi; p__Ascomycota; c__Eurotiomycetes; o__Onygenales; f__; g__; s__
OTU_3464	k__Fungi; p__Zygomycota; c__Incertae_sedis_Zygomycota; o__; f__; g__; s__
OTU_2067	No blast hit
OTU_2092	k__Fungi; p__Basidiomycota; c__Agaricomycetes; o__Polyporales; f__Meruliaceae; g__Crustoderma; s__Crustoderma corneum
OTU_1697	k__Fungi; p__Basidiomycota; c__Agaricomycetes; o__Polyporales; f__Meruliaceae; g__Crustoderma; s__Crustoderma corneum
OTU_3030	k__Fungi; p__Ascomycota; c__; o__; f__; g__; s__
OTU_2824	k__Fungi; p__Ascomycota; c__; o__; f__; g__; s__
OTU_2565	k__Fungi; p__Glomeromycota; c__Glomeromycetes; o__Glomerales; f__; g__; s__
OTU_2928	k__Fungi; p__Ascomycota; c__Eurotiomycetes; o__Chaetothyriales; f__Chaetothyriaceae; g__; s__
OTU_2064	k__Fungi; p__Basidiomycota; c__Agaricomycetes; o__Agaricales; f__Tricholomataceae; g__; s__
OTU_2331	k__Fungi; p__Zygomycota; c__Incertae_sedis_Zygomycota; o__Mortierellales; f__Mortierellaceae; g__; s__
OTU_1262	k__Fungi; p__Ascomycota; c__Pezizomycetes; o__Pezizales; f__Morchellaceae; g__Morchella; s__Morchella rufobrunnea
OTU_3445	k__Fungi; p__Ascomycota; c__Sordariomycetes; o__Xylariales; f__Xylariaceae; g__; s__
OTU_3204	k__Fungi; p__Ascomycota; c__Dothideomycetes; o__Pleosporales; f__Amniculicolaceae; g__; s__
OTU_2091	k__Fungi; p__Ascomycota; c__Eurotiomycetes; o__Onygenales; f__; g__; s__
OTU_2735	k__Fungi; p__Basidiomycota; c__Agaricomycetes; o__; f__; g__; s__
OTU_3367	k__Fungi; p__Ascomycota; c__Leotiomycetes; o__Helotiales; f__Hyaloscyphaceae; g__Calycellina; s__Calycellina populina
OTU_2726	k__Fungi; p__Glomeromycota; c__Glomeromycetes; o__Glomerales; f__; g__; s__
OTU_2668	No blast hit
OTU_3467	No blast hit
OTU_3226	k__Fungi; p__Basidiomycota; c__Agaricomycetes; o__Cantharellales; f__Ceratobasidiaceae; g__; s__
OTU_2167	k__Fungi; p__Basidiomycota; c__Agaricomycetes; o__Cantharellales; f__; g__; s__
OTU_2122	k__Fungi; p__Ascomycota; c__Sordariomycetes; o__Incertae_sedis_Sordariomycetes; f__Incertae_sedis_Sordariomycetes; g__Savoryella; s__Savoryella longispora
OTU_876	k__Fungi; p__Ascomycota; c__Dothideomycetes; o__Capnodiales; f__; g__; s__
OTU_2045	k__Fungi; p__Glomeromycota; c__Glomeromycetes; o__Glomerales; f__; g__; s__
OTU_1615	k__Fungi; p__Ascomycota; c__Sordariomycetes; o__Hypocreales; f__Incertae_sedis_Hypocreales; g__Sarocladium; s__Sarocladium kiliense
OTU_612	k__Fungi; p__Ascomycota; c__Sordariomycetes; o__Hypocreales; f__Incertae_sedis_Hypocreales; g__Myrothecium; s__Myrothecium cinctum
OTU_2870	k__Fungi; p__Glomeromycota; c__Glomeromycetes; o__Glomerales; f__; g__; s__
OTU_986	k__Fungi; p__Basidiomycota; c__Agaricomycetes; o__Agaricales; f__Entolomataceae; g__Entoloma; s__Entoloma baronii
OTU_2802	k__Fungi; p__Ascomycota; c__Sordariomycetes; o__; f__; g__; s__
OTU_3069	k__Fungi; p__Glomeromycota; c__Glomeromycetes; o__Glomerales; f__; g__; s__
OTU_3585	k__Fungi; p__Ascomycota; c__Pezizomycetes; o__Pezizales; f__Discinaceae; g__Hydnotrya; s__Hydnotrya cerebriformis
OTU_3066	k__Fungi; p__Ascomycota; c__Eurotiomycetes; o__Onygenales; f__; g__; s__
OTU_2665	k__Fungi; p__Ascomycota; c__Incertae_sedis_Ascomycota; o__Incertae_sedis_Ascomycota; f__Incertae_sedis_Ascomycota; g__; s__
OTU_3175	k__Fungi; p__Basidiomycota; c__Agaricomycetes; o__Russulales; f__Russulaceae; g__Lactarius; s__Lactarius saponaceus
OTU_1394	k__Fungi; p__Ascomycota; c__; o__; f__; g__; s__
OTU_2292	k__Fungi; p__Ascomycota; c__Dothideomycetes; o__; f__; g__; s__
OTU_1937	k__Fungi; p__Ascomycota; c__Archaeorhizomycetes; o__Archaeorhizomycetales; f__Archaeorhizomycetaceae; g__; s__
OTU_1860	No blast hit
OTU_2346	k__Fungi; p__Basidiomycota; c__Agaricomycetes; o__Polyporales; f__Ganodermataceae; g__Ganoderma; s__Ganoderma leucocontextum
OTU_1270	k__Fungi; p__Ascomycota; c__Dothideomycetes; o__Pleosporales; f__Sporormiaceae; g__Preussia; s__Preussia polymorpha
OTU_2303	k__Fungi; p__Ascomycota; c__Sordariomycetes; o__Sordariales; f__Helminthosphaeriaceae; g__Spadicoides; s__Spadicoides bina
OTU_3452	No blast hit
OTU_3206	k__Fungi; p__Ascomycota; c__Eurotiomycetes; o__Onygenales; f__; g__; s__
OTU_2860	k__Fungi; p__Ascomycota; c__; o__; f__; g__; s__
OTU_1838	k__Fungi; p__Zygomycota; c__Incertae_sedis_Zygomycota; o__Mortierellales; f__Mortierellaceae; g__; s__
OTU_2291	k__Fungi; p__Glomeromycota; c__Glomeromycetes; o__Glomerales; f__; g__; s__
OTU_2337	k__Fungi; p__Ascomycota; c__Sordariomycetes; o__Hypocreales; f__Nectriaceae; g__Viridispora; s__Viridispora alata
OTU_2553	k__Fungi; p__Ascomycota; c__Eurotiomycetes; o__Onygenales; f__; g__; s__
OTU_2922	No blast hit
OTU_2663	k__Fungi; p__Ascomycota; c__Lecanoromycetes; o__Pertusariales; f__Coccotremataceae; g__Gyalectaria; s__Gyalectaria diluta
OTU_2190	k__Fungi; p__Ascomycota; c__Eurotiomycetes; o__Pyrenulales; f__Pyrenulaceae; g__Pyrenula; s__Pyrenula aspistea
OTU_1367	k__Fungi; p__Ascomycota; c__Dothideomycetes; o__Pleosporales; f__Pleosporaceae; g__; s__
OTU_3362	k__Fungi; p__Ascomycota; c__; o__; f__; g__; s__
OTU_645	k__Fungi; p__Ascomycota; c__Sordariomycetes; o__; f__; g__; s__
OTU_2943	k__Fungi; p__Glomeromycota; c__Glomeromycetes; o__Glomerales; f__Glomeraceae; g__Glomus; s__Glomus aggregatum
OTU_3456	k__Fungi; p__Ascomycota; c__Pezizomycetes; o__Pezizales; f__Incertae_sedis_Pezizales; g__; s__
OTU_2317	k__Fungi; p__Glomeromycota; c__Glomeromycetes; o__Glomerales; f__; g__; s__
OTU_2574	k__Fungi; p__Glomeromycota; c__Glomeromycetes; o__Glomerales; f__Glomeraceae; g__; s__
OTU_2109	k__Fungi; p__Ascomycota; c__Dothideomycetes; o__Pleosporales; f__Incertae_sedis_Pleosporales; g__Phoma; s__Phoma medicaginis
OTU_2898	k__Fungi; p__Glomeromycota; c__Glomeromycetes; o__Glomerales; f__; g__; s__
OTU_3271	k__Fungi; p__Ascomycota; c__Leotiomycetes; o__; f__; g__; s__
OTU_2195	k__Fungi; p__Ascomycota; c__Dothideomycetes; o__Capnodiales; f__Mycosphaerellaceae; g__; s__
OTU_3285	k__Fungi; p__Basidiomycota; c__Agaricomycetes; o__Cantharellales; f__; g__; s__
OTU_3415	k__Fungi; p__Ascomycota; c__Sordariomycetes; o__Hypocreales; f__Ophiocordycipitaceae; g__Ophiocordyceps; s__Ophiocordyceps cochlidiicola
OTU_1420	k__Fungi; p__Ascomycota; c__Dothideomycetes; o__Pleosporales; f__Pleosporaceae; g__Alternaria; s__Alternaria alternata
OTU_2780	k__Fungi; p__Basidiomycota; c__Agaricomycetes; o__Agaricales; f__Inocybaceae; g__Inocybe; s__Inocybe ochroalba
OTU_1455	k__Fungi; p__Ascomycota; c__Dothideomycetes; o__Hysteriales; f__Gloniaceae; g__Cenococcum; s__Cenococcum geophilum
OTU_2304	No blast hit
OTU_2201	k__Fungi; p__Ascomycota; c__Sordariomycetes; o__Hypocreales; f__Incertae_sedis_Hypocreales; g__; s__
OTU_1630	k__Fungi; p__Basidiomycota; c__Agaricomycetes; o__Atheliales; f__Atheliaceae; g__Byssoporia; s__Byssoporia terrestris
OTU_2089	k__Fungi; p__Basidiomycota; c__Agaricomycetes; o__; f__; g__; s__
OTU_2787	k__Fungi; p__Ascomycota; c__Dothideomycetes; o__; f__; g__; s__
OTU_2159	k__Fungi; p__Ascomycota; c__; o__; f__; g__; s__
OTU_3093	k__Fungi; p__Ascomycota; c__Leotiomycetes; o__; f__; g__; s__
OTU_3577	k__Fungi; p__Glomeromycota; c__; o__; f__; g__; s__
OTU_1230	k__Fungi; p__Ascomycota; c__Dothideomycetes; o__Pleosporales; f__Cucurbitariaceae; g__; s__
OTU_1345	k__Fungi; p__Basidiomycota; c__Tremellomycetes; o__; f__; g__; s__
OTU_2112	k__Fungi; p__Ascomycota; c__Dothideomycetes; o__Pleosporales; f__Didymosphaeriaceae; g__Pseudopithomyces; s__Pseudopithomyces chartarum
OTU_1445	k__Fungi; p__Ascomycota; c__; o__; f__; g__; s__
OTU_2813	k__Fungi; p__Ascomycota; c__Eurotiomycetes; o__Onygenales; f__; g__; s__
OTU_1871	k__Fungi; p__Ascomycota; c__Sordariomycetes; o__Hypocreales; f__Incertae_sedis_Hypocreales; g__Sarocladium; s__Sarocladium kiliense
OTU_3595	No blast hit
OTU_1512	k__Fungi; p__Zygomycota; c__Incertae_sedis_Zygomycota; o__; f__; g__; s__
OTU_1068	k__Fungi; p__Ascomycota; c__Sordariomycetes; o__Sordariales; f__; g__; s__
OTU_3037	k__Fungi; p__Ascomycota; c__Dothideomycetes; o__; f__; g__; s__
OTU_2101	No blast hit
OTU_3347	k__Fungi; p__Ascomycota; c__Dothideomycetes; o__Valsariales; f__Valsariaceae; g__; s__
OTU_3088	k__Fungi; p__Ascomycota; c__Eurotiomycetes; o__Chaetothyriales; f__Herpotrichiellaceae; g__Rhinocladiella; s__Rhinocladiella fasciculata
OTU_2722	No blast hit
OTU_1286	k__Fungi; p__Ascomycota; c__Sordariomycetes; o__Sordariales; f__Lasiosphaeriaceae; g__Cladorrhinum; s__Cladorrhinum brunnescens
OTU_2717	No blast hit
OTU_2704	k__Fungi; p__Glomeromycota; c__; o__; f__; g__; s__
OTU_3115	k__Fungi; p__Basidiomycota; c__Agaricomycetes; o__Agaricales; f__Inocybaceae; g__Inocybe; s__Inocybe serrata
OTU_1258	k__Fungi; p__Ascomycota; c__Sordariomycetes; o__Sordariales; f__; g__; s__
OTU_2531	No blast hit
OTU_3159	k__Fungi; p__Ascomycota; c__Leotiomycetes; o__Erysiphales; f__Erysiphaceae; g__Golovinomyces; s__Golovinomyces orontii
OTU_2864	k__Fungi; p__Ascomycota; c__Eurotiomycetes; o__; f__; g__; s__
OTU_2927	No blast hit
OTU_3244	k__Fungi; p__Ascomycota; c__; o__; f__; g__; s__
OTU_1891	k__Fungi; p__Chytridiomycota; c__; o__; f__; g__; s__
OTU_3293	k__Fungi; p__Basidiomycota; c__; o__; f__; g__; s__
OTU_1638	k__Fungi; p__Ascomycota; c__Sordariomycetes; o__Hypocreales; f__Ophiocordycipitaceae; g__Haptocillium; s__Haptocillium balanoides
OTU_3559	k__Fungi; p__Ascomycota; c__Dothideomycetes; o__Botryosphaeriales; f__Aplosporellaceae; g__Aplosporella; s__Aplosporella javeedii
OTU_2457	k__Fungi; p__Ascomycota; c__Incertae_sedis_Ascomycota; o__Incertae_sedis_Ascomycota; f__Incertae_sedis_Ascomycota; g__; s__
OTU_1862	k__Fungi; p__Ascomycota; c__Dothideomycetes; o__Pleosporales; f__Tetraplosphaeriaceae; g__; s__
OTU_2872	k__Fungi; p__Ascomycota; c__; o__; f__; g__; s__
OTU_1636	k__Fungi; p__Ascomycota; c__Dothideomycetes; o__; f__; g__; s__
OTU_2236	k__Fungi; p__Ascomycota; c__Sordariomycetes; o__Sordariales; f__; g__; s__
OTU_3011	k__Fungi; p__Ascomycota; c__Eurotiomycetes; o__Onygenales; f__Onygenaceae; g__Amauroascus; s__Amauroascus kuehnii
OTU_871	k__Fungi; p__Basidiomycota; c__Microbotryomycetes; o__Sporidiobolales; f__Incertae_sedis_Sporidiobolales; g__Rhodosporidium; s__Rhodosporidium diobovatum
OTU_3305	k__Fungi; p__Ascomycota; c__Lecanoromycetes; o__Peltigerales; f__Nephromataceae; g__Nephroma; s__Nephroma helveticum
OTU_2985	k__Fungi; p__Zygomycota; c__Incertae_sedis_Zygomycota; o__Mortierellales; f__Mortierellaceae; g__Mortierella; s__Mortierella wuyishanensis
OTU_2781	k__Fungi; p__Ascomycota; c__Pezizomycetes; o__Pezizales; f__Sarcoscyphaceae; g__Pithya; s__Pithya vulgaris
OTU_2798	k__Fungi; p__Ascomycota; c__Sordariomycetes; o__Sordariales; f__Chaetomiaceae; g__; s__
OTU_2301	k__Fungi; p__Ascomycota; c__Sordariomycetes; o__Hypocreales; f__Incertae_sedis_Hypocreales; g__Sarocladium; s__Sarocladium kiliense
OTU_3174	k__Fungi; p__Ascomycota; c__Dothideomycetes; o__; f__; g__; s__
OTU_2333	k__Fungi; p__Ascomycota; c__Sordariomycetes; o__Incertae_sedis_Sordariomycetes; f__Plectosphaerellaceae; g__Verticillium; s__Verticillium leptobactrum
OTU_3453	k__Fungi; p__Glomeromycota; c__Glomeromycetes; o__Glomerales; f__; g__; s__
OTU_1640	No blast hit
OTU_3301	k__Fungi; p__Ascomycota; c__Dothideomycetes; o__; f__; g__; s__
OTU_2022	k__Fungi; p__Ascomycota; c__Eurotiomycetes; o__Onygenales; f__; g__; s__
OTU_993	k__Fungi; p__Chytridiomycota; c__Monoblepharidomycetes; o__Monoblepharidales; f__Gonapodyaceae; g__Gonapodya; s__Gonapodya polymorpha
OTU_2661	k__Fungi; p__Zygomycota; c__Incertae_sedis_Zygomycota; o__Mortierellales; f__Mortierellaceae; g__; s__
OTU_2582	k__Fungi; p__Basidiomycota; c__Agaricomycetes; o__Agaricales; f__Bolbitiaceae; g__Conocybe; s__Conocybe subpubescens
OTU_2373	k__Fungi; p__Glomeromycota; c__Glomeromycetes; o__Glomerales; f__; g__; s__
OTU_2209	k__Fungi; p__Zygomycota; c__Incertae_sedis_Zygomycota; o__Mortierellales; f__Mortierellaceae; g__; s__
OTU_1875	k__Fungi; p__Ascomycota; c__Incertae_sedis_Ascomycota; o__Incertae_sedis_Ascomycota; f__Incertae_sedis_Ascomycota; g__; s__
