# Supplementary material for: Seasonal dynamics of microbial diversity in the rhizosphere of Ulmus pumila L. var. sabulosa in a steppe desert area of Northern China
Source: PeerJ. 2019 Aug 22;7:e7526. doi: 10.7717/peerj.7526 (PMC6708578; doi:10.7717/peerj.7526)
Supplement: Raw Data S4 — Raw data applied for data analysis and preparation for Fig. 2. [file peerj-07-7526-s004.zip › venndata/1_FSP_FFA.vennarea.xls]

OTU_1448	k__Fungi; p__Basidiomycota; c__Tremellomycetes; o__Tremellales; f__Incertae_sedis_Tremellales; g__; s__
OTU_1829	k__Fungi; p__Ascomycota; c__Sordariomycetes; o__; f__; g__; s__
OTU_1872	k__Fungi; p__Ascomycota; c__; o__; f__; g__; s__
OTU_2099	k__Fungi; p__Glomeromycota; c__Glomeromycetes; o__Glomerales; f__Glomeraceae; g__; s__
OTU_3262	k__Fungi; p__Ascomycota; c__Eurotiomycetes; o__Eurotiales; f__Trichocomaceae; g__Aspergillus; s__Aspergillus ustus
OTU_1592	k__Fungi; p__Glomeromycota; c__Glomeromycetes; o__; f__; g__; s__
OTU_2650	k__Fungi; p__Basidiomycota; c__Agaricomycetes; o__Russulales; f__; g__; s__
OTU_2549	k__Fungi; p__Basidiomycota; c__Agaricomycetes; o__Geastrales; f__Geastraceae; g__; s__
OTU_730	k__Fungi; p__Ascomycota; c__Leotiomycetes; o__Helotiales; f__Hyaloscyphaceae; g__Calycina; s__Calycina ellisii
OTU_3404	k__Fungi; p__Ascomycota; c__Eurotiomycetes; o__Eurotiales; f__Trichocomaceae; g__; s__
OTU_2659	k__Fungi; p__Ascomycota; c__Sordariomycetes; o__Hypocreales; f__Nectriaceae; g__Gibberella; s__Gibberella acuminata
OTU_2205	k__Fungi; p__Ascomycota; c__Sordariomycetes; o__Xylariales; f__Incertae_sedis_Xylariales; g__Monographella; s__Monographella cucumerina
OTU_774	k__Fungi; p__Ascomycota; c__; o__; f__; g__; s__
OTU_864	k__Fungi; p__Glomeromycota; c__Glomeromycetes; o__Glomerales; f__; g__; s__
OTU_491	k__Fungi; p__Basidiomycota; c__Tremellomycetes; o__Tremellales; f__Incertae_sedis_Tremellales; g__; s__
OTU_1402	k__Fungi; p__Ascomycota; c__Dothideomycetes; o__; f__; g__; s__
OTU_1423	k__Fungi; p__Ascomycota; c__Sordariomycetes; o__; f__; g__; s__
OTU_1925	k__Fungi; p__Zygomycota; c__Incertae_sedis_Zygomycota; o__Mortierellales; f__Mortierellaceae; g__; s__
OTU_2239	k__Fungi; p__Ascomycota; c__Saccharomycetes; o__Saccharomycetales; f__Incertae_sedis_Saccharomycetales; g__Candida; s__Candida glabrata
OTU_2297	k__Fungi; p__Basidiomycota; c__; o__; f__; g__; s__
OTU_2125	k__Fungi; p__Glomeromycota; c__Glomeromycetes; o__Glomerales; f__; g__; s__
OTU_3556	k__Fungi; p__Ascomycota; c__Leotiomycetes; o__; f__; g__; s__
OTU_1812	k__Fungi; p__Ascomycota; c__Sordariomycetes; o__Sordariales; f__; g__; s__
OTU_1758	k__Fungi; p__Ascomycota; c__Dothideomycetes; o__Pleosporales; f__; g__; s__
OTU_1676	k__Fungi; p__Ascomycota; c__Leotiomycetes; o__Thelebolales; f__Thelebolaceae; g__Thelebolus; s__Thelebolus microsporus
OTU_3211	k__Fungi; p__Ascomycota; c__Eurotiomycetes; o__Onygenales; f__; g__; s__
OTU_2260	k__Fungi; p__Ascomycota; c__Sordariomycetes; o__Hypocreales; f__Clavicipitaceae; g__Metarhiziopsis; s__Metarhiziopsis microspora
OTU_3383	k__Fungi; p__Ascomycota; c__Eurotiomycetes; o__Onygenales; f__; g__; s__
OTU_565	k__Fungi; p__Basidiomycota; c__Tremellomycetes; o__Cystofilobasidiales; f__Cystofilobasidiaceae; g__Udeniomyces; s__Udeniomyces puniceus
OTU_1563	k__Fungi; p__Chytridiomycota; c__Chytridiomycetes; o__Rhizophydiales; f__Incertae_sedis_Rhizophydiales; g__Paranamyces; s__Paranamyces uniporus
OTU_1949	k__Fungi; p__Ascomycota; c__Eurotiomycetes; o__Onygenales; f__; g__; s__
OTU_1424	k__Fungi; p__Ascomycota; c__Dothideomycetes; o__; f__; g__; s__
OTU_3032	k__Fungi; p__Zygomycota; c__Incertae_sedis_Zygomycota; o__; f__; g__; s__
OTU_169	k__Fungi; p__Basidiomycota; c__Agaricomycetes; o__Russulales; f__; g__; s__
OTU_1248	k__Fungi; p__Glomeromycota; c__Glomeromycetes; o__Glomerales; f__Glomeraceae; g__; s__
OTU_1842	k__Fungi; p__Basidiomycota; c__Agaricomycetes; o__Cantharellales; f__Cantharellaceae; g__; s__
OTU_775	k__Fungi; p__Ascomycota; c__Sordariomycetes; o__Sordariales; f__Lasiosphaeriaceae; g__; s__
OTU_2268	k__Fungi; p__Ascomycota; c__Sordariomycetes; o__Hypocreales; f__; g__; s__
OTU_3463	k__Fungi; p__Glomeromycota; c__Glomeromycetes; o__Glomerales; f__Glomeraceae; g__Dominikia; s__Dominikia bernensis
OTU_1159	k__Fungi; p__Glomeromycota; c__Glomeromycetes; o__Glomerales; f__; g__; s__
OTU_1940	k__Fungi; p__Glomeromycota; c__Glomeromycetes; o__Glomerales; f__; g__; s__
OTU_2054	k__Fungi; p__Ascomycota; c__Eurotiomycetes; o__Pyrenulales; f__Pyrenulaceae; g__Pyrenula; s__Pyrenula aspistea
OTU_2066	k__Fungi; p__Basidiomycota; c__Tremellomycetes; o__; f__; g__; s__
OTU_1082	k__Fungi; p__Ascomycota; c__Dothideomycetes; o__Myriangiales; f__Incertae_sedis_Myriangiales; g__Endosporium; s__Endosporium aviarium
OTU_811	k__Fungi; p__Chytridiomycota; c__Monoblepharidomycetes; o__Monoblepharidales; f__Gonapodyaceae; g__; s__
OTU_2274	k__Fungi; p__Basidiomycota; c__Ustilaginomycetes; o__Ustilaginales; f__Ustilaginaceae; g__Ustilago; s__Ustilago esculenta
OTU_2115	k__Fungi; p__Ascomycota; c__Dothideomycetes; o__Dothideales; f__Incertae_sedis_Dothideales; g__; s__
OTU_783	k__Fungi; p__Ascomycota; c__Incertae_sedis_Ascomycota; o__Incertae_sedis_Ascomycota; f__Incertae_sedis_Ascomycota; g__; s__
OTU_1794	k__Fungi; p__Chytridiomycota; c__Chytridiomycetes; o__; f__; g__; s__
OTU_1515	k__Fungi; p__Ascomycota; c__Orbiliomycetes; o__Orbiliales; f__; g__; s__
OTU_1505	k__Fungi; p__Glomeromycota; c__Glomeromycetes; o__Glomerales; f__Glomeraceae; g__; s__
OTU_725	k__Fungi; p__Ascomycota; c__Incertae_sedis_Ascomycota; o__Incertae_sedis_Ascomycota; f__Incertae_sedis_Ascomycota; g__; s__
OTU_186	k__Fungi; p__Ascomycota; c__Sordariomycetes; o__; f__; g__; s__
OTU_1198	k__Fungi; p__Ascomycota; c__Eurotiomycetes; o__Chaetothyriales; f__; g__; s__
OTU_806	k__Fungi; p__Basidiomycota; c__Microbotryomycetes; o__; f__; g__; s__
OTU_2387	k__Fungi; p__Ascomycota; c__Sordariomycetes; o__Hypocreales; f__Nectriaceae; g__Fusicolla; s__Fusicolla acetilerea
OTU_821	k__Fungi; p__Ascomycota; c__Pezizomycetes; o__; f__; g__; s__
OTU_984	k__Fungi; p__Basidiomycota; c__; o__; f__; g__; s__
OTU_1400	k__Fungi; p__Glomeromycota; c__Glomeromycetes; o__Glomerales; f__Glomeraceae; g__; s__
OTU_1705	k__Fungi; p__Ascomycota; c__Leotiomycetes; o__; f__; g__; s__
OTU_2068	k__Fungi; p__Ascomycota; c__; o__; f__; g__; s__
OTU_1177	k__Fungi; p__Glomeromycota; c__Glomeromycetes; o__Glomerales; f__; g__; s__
OTU_883	k__Fungi; p__Zygomycota; c__Incertae_sedis_Zygomycota; o__Mortierellales; f__Mortierellaceae; g__; s__
OTU_1154	k__Fungi; p__Basidiomycota; c__Tremellomycetes; o__Tremellales; f__Incertae_sedis_Tremellales; g__; s__
OTU_2490	k__Fungi; p__Zygomycota; c__Incertae_sedis_Zygomycota; o__Mortierellales; f__Mortierellaceae; g__; s__
OTU_3140	k__Fungi; p__Chytridiomycota; c__Monoblepharidomycetes; o__Monoblepharidales; f__Gonapodyaceae; g__Gonapodya; s__Gonapodya polymorpha
OTU_2605	k__Fungi; p__Ascomycota; c__Pezizomycetes; o__Pezizales; f__Tuberaceae; g__; s__
OTU_376	k__Fungi; p__Zygomycota; c__Incertae_sedis_Zygomycota; o__; f__; g__; s__
OTU_1689	k__Fungi; p__Basidiomycota; c__Agaricomycetes; o__Boletales; f__; g__; s__
OTU_2144	k__Fungi; p__Ascomycota; c__Dothideomycetes; o__Pleosporales; f__Sporormiaceae; g__; s__
OTU_2265	k__Fungi; p__Glomeromycota; c__Glomeromycetes; o__Glomerales; f__; g__; s__
OTU_3007	k__Fungi; p__Ascomycota; c__Dothideomycetes; o__Pleosporales; f__Sporormiaceae; g__Preussia; s__Preussia tetramera
OTU_2507	k__Fungi; p__Ascomycota; c__Sordariomycetes; o__Sordariales; f__; g__; s__
OTU_2039	k__Fungi; p__Zygomycota; c__Incertae_sedis_Zygomycota; o__Mucorales; f__Rhizopodaceae; g__Rhizopus; s__Rhizopus microsporus
OTU_1224	k__Fungi; p__Basidiomycota; c__Tremellomycetes; o__Tremellales; f__Incertae_sedis_Tremellales; g__Dioszegia; s__Dioszegia hungarica
OTU_1861	k__Fungi; p__Ascomycota; c__Dothideomycetes; o__; f__; g__; s__
OTU_1141	k__Fungi; p__Ascomycota; c__Sordariomycetes; o__Hypocreales; f__Incertae_sedis_Hypocreales; g__Sarocladium; s__Sarocladium kiliense
OTU_638	k__Fungi; p__Ascomycota; c__; o__; f__; g__; s__
OTU_2590	k__Fungi; p__Basidiomycota; c__; o__; f__; g__; s__
OTU_1674	k__Fungi; p__Ascomycota; c__Dothideomycetes; o__Pleosporales; f__Phaeosphaeriaceae; g__Phaeosphaeria; s__Phaeosphaeria fuckelii
OTU_3460	k__Fungi; p__Ascomycota; c__Incertae_sedis_Ascomycota; o__Incertae_sedis_Ascomycota; f__Incertae_sedis_Ascomycota; g__Acrodontium; s__Acrodontium neolitseae
OTU_1611	k__Fungi; p__Ascomycota; c__Sordariomycetes; o__Hypocreales; f__Bionectriaceae; g__Clonostachys; s__Clonostachys rogersoniana
OTU_2691	k__Fungi; p__Basidiomycota; c__Agaricomycetes; o__Hymenochaetales; f__Schizoporaceae; g__; s__
OTU_1499	k__Fungi; p__Chytridiomycota; c__; o__; f__; g__; s__
OTU_3269	k__Fungi; p__Ascomycota; c__Sordariomycetes; o__Hypocreales; f__Clavicipitaceae; g__Metarhizium; s__Metarhizium marquandii
OTU_1886	k__Fungi; p__Ascomycota; c__Dothideomycetes; o__Pleosporales; f__Incertae_sedis_Pleosporales; g__Boeremia; s__Boeremia exigua
OTU_1267	k__Fungi; p__Ascomycota; c__Lecanoromycetes; o__Agyriales; f__Trapeliaceae; g__Trapelia; s__Trapelia glebulosa
OTU_1624	k__Fungi; p__Basidiomycota; c__Agaricomycetes; o__; f__; g__; s__
OTU_707	k__Fungi; p__Ascomycota; c__Sordariomycetes; o__; f__; g__; s__
OTU_566	k__Fungi; p__Basidiomycota; c__Tremellomycetes; o__Tremellales; f__Incertae_sedis_Tremellales; g__Cryptococcus; s__Cryptococcus antarcticus
OTU_919	k__Fungi; p__Ascomycota; c__Incertae_sedis_Ascomycota; o__Incertae_sedis_Ascomycota; f__Incertae_sedis_Ascomycota; g__Dokmaia; s__Dokmaia monthadangii
OTU_2697	k__Fungi; p__Ascomycota; c__Arthoniomycetes; o__Arthoniales; f__Roccellaceae; g__Alyxoria; s__Alyxoria varia
OTU_1647	k__Fungi; p__Glomeromycota; c__Glomeromycetes; o__Diversisporales; f__; g__; s__
OTU_1275	k__Fungi; p__Glomeromycota; c__Glomeromycetes; o__Glomerales; f__; g__; s__
OTU_2916	k__Fungi; p__Ascomycota; c__Dothideomycetes; o__Pleosporales; f__Sporormiaceae; g__Preussia; s__Preussia tetramera
OTU_2552	k__Fungi; p__Ascomycota; c__Sordariomycetes; o__Hypocreales; f__Nectriaceae; g__; s__
OTU_2466	k__Fungi; p__Ascomycota; c__Eurotiomycetes; o__Pyrenulales; f__Pyrenulaceae; g__Pyrenula; s__Pyrenula viridipyrgilla
OTU_846	k__Fungi; p__Basidiomycota; c__Tremellomycetes; o__Tremellales; f__Incertae_sedis_Tremellales; g__; s__
OTU_2538	k__Fungi; p__Ascomycota; c__Sordariomycetes; o__Hypocreales; f__Incertae_sedis_Hypocreales; g__; s__
OTU_3218	k__Fungi; p__Ascomycota; c__Eurotiomycetes; o__Onygenales; f__; g__; s__
OTU_2060	k__Fungi; p__Ascomycota; c__Eurotiomycetes; o__Onygenales; f__; g__; s__
OTU_2446	k__Fungi; p__Basidiomycota; c__Agaricomycetes; o__; f__; g__; s__
OTU_3312	k__Fungi; p__Ascomycota; c__Dothideomycetes; o__Pleosporales; f__Sporormiaceae; g__; s__
OTU_2544	k__Fungi; p__Ascomycota; c__Pezizomycetes; o__Pezizales; f__; g__; s__
OTU_3075	k__Fungi; p__Basidiomycota; c__Agaricomycetes; o__Russulales; f__Russulaceae; g__Gymnomyces; s__Gymnomyces monosporus
OTU_404	k__Fungi; p__Chytridiomycota; c__Chytridiomycetes; o__Rhizophlyctidales; f__Rhizophlyctidaceae; g__Rhizophlyctis; s__Rhizophlyctis harderi
OTU_2506	k__Fungi; p__Ascomycota; c__Eurotiomycetes; o__Onygenales; f__; g__; s__
OTU_514	k__Fungi; p__Ascomycota; c__Leotiomycetes; o__Rhytismatales; f__Rhytismataceae; g__Lophodermium; s__Lophodermium conigenum
OTU_3403	k__Fungi; p__Ascomycota; c__Eurotiomycetes; o__Chaetothyriales; f__Chaetothyriaceae; g__Cyphellophora; s__Cyphellophora sessilis
OTU_2199	k__Fungi; p__Basidiomycota; c__Agaricomycetes; o__; f__; g__; s__
OTU_1947	k__Fungi; p__Ascomycota; c__Sordariomycetes; o__Hypocreales; f__Clavicipitaceae; g__Harposporium; s__Harposporium janus
OTU_2459	k__Fungi; p__Basidiomycota; c__Agaricomycetes; o__Agaricales; f__; g__; s__
OTU_341	k__Fungi; p__Ascomycota; c__Sordariomycetes; o__; f__; g__; s__
OTU_1356	k__Fungi; p__Basidiomycota; c__Agaricomycetes; o__Boletales; f__; g__; s__
OTU_2016	k__Fungi; p__Ascomycota; c__Sordariomycetes; o__Coniochaetales; f__Coniochaetaceae; g__Coniochaeta; s__Coniochaeta ligniaria
OTU_1144	k__Fungi; p__Ascomycota; c__; o__; f__; g__; s__
OTU_2181	k__Fungi; p__Ascomycota; c__Dothideomycetes; o__; f__; g__; s__
OTU_781	k__Fungi; p__Ascomycota; c__Leotiomycetes; o__Helotiales; f__Phacidiaceae; g__Allantophomopsis; s__Allantophomopsis lycopodina
OTU_1330	k__Fungi; p__Basidiomycota; c__Cystobasidiomycetes; o__Erythrobasidiales; f__Incertae_sedis_Erythrobasidiales; g__Erythrobasidium; s__Erythrobasidium hasegawianum
OTU_2222	k__Fungi; p__Basidiomycota; c__Agaricomycetes; o__Thelephorales; f__Thelephoraceae; g__Tomentella; s__Tomentella amyloapiculata
OTU_3303	k__Fungi; p__Ascomycota; c__; o__; f__; g__; s__
OTU_1370	k__Fungi; p__Ascomycota; c__Incertae_sedis_Ascomycota; o__Incertae_sedis_Ascomycota; f__Incertae_sedis_Ascomycota; g__Canalisporium; s__Canalisporium caribense
OTU_2100	k__Fungi; p__Basidiomycota; c__Agaricomycetes; o__Boletales; f__; g__; s__
OTU_1432	k__Fungi; p__Ascomycota; c__Sordariomycetes; o__Hypocreales; f__Incertae_sedis_Hypocreales; g__Sarocladium; s__Sarocladium kiliense
OTU_1740	k__Fungi; p__Ascomycota; c__Dothideomycetes; o__; f__; g__; s__
OTU_2376	k__Fungi; p__Basidiomycota; c__Agaricomycetes; o__; f__; g__; s__
OTU_2344	k__Fungi; p__Ascomycota; c__Eurotiomycetes; o__Chaetothyriales; f__; g__; s__
OTU_3084	No blast hit
OTU_1553	k__Fungi; p__Ascomycota; c__Dothideomycetes; o__Pleosporales; f__Phaeosphaeriaceae; g__Phaeosphaeria; s__Phaeosphaeria fuckelii
OTU_3509	k__Fungi; p__Ascomycota; c__Incertae_sedis_Ascomycota; o__Incertae_sedis_Ascomycota; f__Incertae_sedis_Ascomycota; g__; s__
OTU_1566	k__Fungi; p__Ascomycota; c__Orbiliomycetes; o__Orbiliales; f__Orbiliaceae; g__Gamsylella; s__Gamsylella gephyropaga
OTU_1263	k__Fungi; p__Basidiomycota; c__; o__; f__; g__; s__
OTU_1331	k__Fungi; p__Glomeromycota; c__; o__; f__; g__; s__
OTU_953	k__Fungi; p__Ascomycota; c__Eurotiomycetes; o__Chaetothyriales; f__; g__; s__
OTU_2358	k__Fungi; p__Ascomycota; c__Dothideomycetes; o__; f__; g__; s__
OTU_2001	k__Fungi; p__Ascomycota; c__; o__; f__; g__; s__
OTU_2853	k__Fungi; p__Ascomycota; c__Leotiomycetes; o__Helotiales; f__Hyaloscyphaceae; g__; s__
OTU_3331	k__Fungi; p__Zygomycota; c__Incertae_sedis_Zygomycota; o__; f__; g__; s__
OTU_2581	k__Fungi; p__Ascomycota; c__Eurotiomycetes; o__Onygenales; f__; g__; s__
OTU_1278	k__Fungi; p__Ascomycota; c__Sordariomycetes; o__Hypocreales; f__Incertae_sedis_Hypocreales; g__; s__
OTU_1494	k__Fungi; p__Ascomycota; c__Pezizomycetes; o__Pezizales; f__Incertae_sedis_Pezizales; g__; s__
OTU_949	k__Fungi; p__Ascomycota; c__Incertae_sedis_Ascomycota; o__Incertae_sedis_Ascomycota; f__Incertae_sedis_Ascomycota; g__Camarographium; s__Camarographium carpini
OTU_203	k__Fungi; p__Basidiomycota; c__Agaricomycetes; o__Agaricales; f__Incertae_sedis_Agaricales; g__Panaeolus; s__Panaeolus papilionaceus
OTU_1475	k__Fungi; p__Ascomycota; c__Pezizomycetes; o__Pezizales; f__; g__; s__
OTU_1846	k__Fungi; p__Basidiomycota; c__Agaricomycetes; o__; f__; g__; s__
OTU_3315	k__Fungi; p__Ascomycota; c__Incertae_sedis_Ascomycota; o__Incertae_sedis_Ascomycota; f__Incertae_sedis_Ascomycota; g__; s__
OTU_872	k__Fungi; p__Ascomycota; c__Sordariomycetes; o__Hypocreales; f__Incertae_sedis_Hypocreales; g__Acremonium; s__Acremonium charticola
OTU_1580	k__Fungi; p__Ascomycota; c__Incertae_sedis_Ascomycota; o__Incertae_sedis_Ascomycota; f__Incertae_sedis_Ascomycota; g__; s__
