# Supplementary material for: Seasonal dynamics of microbial diversity in the rhizosphere of Ulmus pumila L. var. sabulosa in a steppe desert area of Northern China
Source: PeerJ. 2019 Aug 22;7:e7526. doi: 10.7717/peerj.7526 (PMC6708578; doi:10.7717/peerj.7526)
Supplement: Raw Data S4 — Raw data applied for data analysis and preparation for Fig. 2. [file peerj-07-7526-s004.zip › venndata/1_FSP_FSU.vennarea.xls]

OTU_1338	k__Fungi; p__Ascomycota; c__Sordariomycetes; o__Hypocreales; f__Nectriaceae; g__Campylocarpon; s__Campylocarpon fasciculare
OTU_2535	k__Fungi; p__Ascomycota; c__Eurotiomycetes; o__Onygenales; f__; g__; s__
OTU_1259	k__Fungi; p__Ascomycota; c__Incertae_sedis_Ascomycota; o__Incertae_sedis_Ascomycota; f__Incertae_sedis_Ascomycota; g__; s__
OTU_1527	k__Fungi; p__Basidiomycota; c__Agaricomycetes; o__Russulales; f__; g__; s__
OTU_1520	k__Fungi; p__Basidiomycota; c__Agaricomycetes; o__Polyporales; f__Fomitopsidaceae; g__Anomoporia; s__Anomoporia vesiculosa
OTU_1161	k__Fungi; p__Ascomycota; c__Saccharomycetes; o__Saccharomycetales; f__Metschnikowiaceae; g__; s__
OTU_1482	k__Fungi; p__Zygomycota; c__Incertae_sedis_Zygomycota; o__; f__; g__; s__
OTU_2053	k__Fungi; p__Ascomycota; c__Dothideomycetes; o__Pleosporales; f__Leptosphaeriaceae; g__Leptosphaeria; s__Leptosphaeria heterospora
OTU_1969	k__Fungi; p__Ascomycota; c__Dothideomycetes; o__; f__; g__; s__
OTU_607	k__Fungi; p__Zygomycota; c__Incertae_sedis_Zygomycota; o__Mortierellales; f__Mortierellaceae; g__; s__
OTU_659	k__Fungi; p__Ascomycota; c__; o__; f__; g__; s__
OTU_656	k__Fungi; p__Ascomycota; c__Pezizomycetes; o__Pezizales; f__; g__; s__
OTU_1656	k__Fungi; p__Ascomycota; c__Dothideomycetes; o__Venturiales; f__Venturiaceae; g__; s__
OTU_2116	k__Fungi; p__Basidiomycota; c__Agaricomycetes; o__; f__; g__; s__
OTU_1658	k__Fungi; p__Basidiomycota; c__Agaricomycetes; o__Thelephorales; f__Thelephoraceae; g__Tomentella; s__Tomentella amyloapiculata
OTU_2083	k__Fungi; p__Glomeromycota; c__Glomeromycetes; o__Glomerales; f__Glomeraceae; g__Septoglomus; s__Septoglomus viscosum
OTU_1855	k__Fungi; p__Chytridiomycota; c__; o__; f__; g__; s__
OTU_1995	k__Fungi; p__Zygomycota; c__Incertae_sedis_Zygomycota; o__Mortierellales; f__Mortierellaceae; g__; s__
OTU_1613	k__Fungi; p__Basidiomycota; c__Ustilaginomycetes; o__Ustilaginales; f__Ustilaginaceae; g__Ustilago; s__Ustilago esculenta
OTU_3433	k__Fungi; p__Ascomycota; c__Leotiomycetes; o__; f__; g__; s__
OTU_83	k__Fungi; p__Ascomycota; c__Sordariomycetes; o__Hypocreales; f__Incertae_sedis_Hypocreales; g__Sarocladium; s__Sarocladium kiliense
OTU_3557	No blast hit
OTU_1105	k__Fungi; p__Ascomycota; c__Sordariomycetes; o__Sordariales; f__Lasiosphaeriaceae; g__; s__
OTU_3010	k__Fungi; p__Ascomycota; c__Incertae_sedis_Ascomycota; o__Incertae_sedis_Ascomycota; f__Incertae_sedis_Ascomycota; g__; s__
OTU_1783	k__Fungi; p__Basidiomycota; c__Agaricomycetes; o__Agaricales; f__Strophariaceae; g__; s__
OTU_2251	k__Fungi; p__Basidiomycota; c__Agaricomycetes; o__Thelephorales; f__Thelephoraceae; g__Amaurodon; s__Amaurodon viridis
OTU_749	No blast hit
OTU_1406	k__Fungi; p__Ascomycota; c__Pezizomycetes; o__Pezizales; f__Sarcosomataceae; g__Urnula; s__Urnula helvelloides
OTU_1974	k__Fungi; p__Ascomycota; c__Sordariomycetes; o__Hypocreales; f__Clavicipitaceae; g__Hypocrella; s__Hypocrella discoidea
OTU_3092	k__Fungi; p__Ascomycota; c__; o__; f__; g__; s__
OTU_2410	k__Fungi; p__Basidiomycota; c__Agaricomycetes; o__Agaricales; f__Tricholomataceae; g__Melanoleuca; s__Melanoleuca brevipes
OTU_804	k__Fungi; p__Ascomycota; c__Sordariomycetes; o__; f__; g__; s__
OTU_364	k__Fungi; p__Basidiomycota; c__Agaricomycetes; o__Agaricales; f__Inocybaceae; g__Tubaria; s__Tubaria minima
OTU_548	k__Fungi; p__Ascomycota; c__Sordariomycetes; o__Diaporthales; f__Togniniaceae; g__Phaeoacremonium; s__Phaeoacremonium krajdenii
OTU_2372	k__Fungi; p__Ascomycota; c__Eurotiomycetes; o__Pyrenulales; f__Pyrenulaceae; g__Pyrenula; s__Pyrenula aspistea
OTU_1290	k__Fungi; p__Ascomycota; c__Saccharomycetes; o__Saccharomycetales; f__Dipodascaceae; g__Dipodascus; s__Dipodascus geotrichum
OTU_1714	No blast hit
OTU_796	k__Fungi; p__Ascomycota; c__Dothideomycetes; o__Pleosporales; f__; g__; s__
OTU_1362	k__Fungi; p__Basidiomycota; c__Agaricomycetes; o__Agaricales; f__Tricholomataceae; g__; s__
OTU_1490	k__Fungi; p__Ascomycota; c__Eurotiomycetes; o__Pyrenulales; f__Pyrenulaceae; g__Pyrenula; s__Pyrenula aspistea
OTU_828	k__Fungi; p__Basidiomycota; c__; o__; f__; g__; s__
OTU_2129	No blast hit
OTU_1932	k__Fungi; p__Ascomycota; c__Dothideomycetes; o__Pleosporales; f__Corynesporascaceae; g__Corynespora; s__Corynespora olivacea
OTU_396	k__Fungi; p__Zygomycota; c__Incertae_sedis_Zygomycota; o__Mortierellales; f__Mortierellaceae; g__; s__
OTU_3439	k__Fungi; p__Ascomycota; c__Eurotiomycetes; o__Pyrenulales; f__Pyrenulaceae; g__Pyrenula; s__Pyrenula aspistea
OTU_2440	k__Fungi; p__Ascomycota; c__Dothideomycetes; o__Pleosporales; f__Sporormiaceae; g__; s__
OTU_1121	k__Fungi; p__Ascomycota; c__; o__; f__; g__; s__
OTU_1781	k__Fungi; p__Ascomycota; c__Saccharomycetes; o__Saccharomycetales; f__Metschnikowiaceae; g__Metschnikowia; s__Metschnikowia agaves
OTU_1987	k__Fungi; p__Ascomycota; c__; o__; f__; g__; s__
OTU_755	k__Fungi; p__Chytridiomycota; c__Monoblepharidomycetes; o__Monoblepharidales; f__Monoblepharidaceae; g__Monoblepharis; s__Monoblepharis polymorpha
OTU_634	k__Fungi; p__Chytridiomycota; c__Chytridiomycetes; o__; f__; g__; s__
OTU_2682	k__Fungi; p__Basidiomycota; c__Agaricomycetes; o__; f__; g__; s__
OTU_1973	k__Fungi; p__Ascomycota; c__Incertae_sedis_Ascomycota; o__Incertae_sedis_Ascomycota; f__Incertae_sedis_Ascomycota; g__; s__
OTU_1392	k__Fungi; p__Glomeromycota; c__Glomeromycetes; o__Glomerales; f__; g__; s__
OTU_1125	k__Fungi; p__Ascomycota; c__Eurotiomycetes; o__Onygenales; f__; g__; s__
OTU_2479	k__Fungi; p__Basidiomycota; c__Agaricomycetes; o__Thelephorales; f__Thelephoraceae; g__Tomentella; s__Tomentella amyloapiculata
OTU_347	k__Fungi; p__Ascomycota; c__Leotiomycetes; o__Erysiphales; f__Erysiphaceae; g__Microidium; s__Microidium phyllanthi
OTU_1843	k__Fungi; p__Glomeromycota; c__Glomeromycetes; o__Archaeosporales; f__Ambisporaceae; g__Ambispora; s__Ambispora gerdemannii
OTU_2445	k__Fungi; p__Basidiomycota; c__Agaricomycetes; o__Polyporales; f__Polyporaceae; g__Polyporus; s__Polyporus austroandinus
OTU_1443	k__Fungi; p__Ascomycota; c__Eurotiomycetes; o__Onygenales; f__; g__; s__
OTU_1583	k__Fungi; p__Ascomycota; c__Incertae_sedis_Ascomycota; o__Incertae_sedis_Ascomycota; f__Incertae_sedis_Ascomycota; g__; s__
OTU_42	k__Fungi; p__Basidiomycota; c__Agaricomycetes; o__Agaricales; f__Pterulaceae; g__; s__
OTU_717	k__Fungi; p__Ascomycota; c__Eurotiomycetes; o__Onygenales; f__; g__; s__
OTU_740	k__Fungi; p__Ascomycota; c__; o__; f__; g__; s__
OTU_1205	k__Fungi; p__Basidiomycota; c__Agaricomycetes; o__Agaricales; f__Tricholomataceae; g__Mycenella; s__Mycenella trachyspora
OTU_1935	k__Fungi; p__Ascomycota; c__Dothideomycetes; o__Pleosporales; f__Phaeosphaeriaceae; g__Populocrescentia; s__Populocrescentia forlicesenensis
OTU_1181	k__Fungi; p__Ascomycota; c__Sordariomycetes; o__Incertae_sedis_Sordariomycetes; f__Incertae_sedis_Sordariomycetes; g__Savoryella; s__Savoryella paucispora
OTU_3504	k__Fungi; p__Ascomycota; c__Sordariomycetes; o__Hypocreales; f__Incertae_sedis_Hypocreales; g__Sarocladium; s__Sarocladium kiliense
OTU_2843	k__Fungi; p__Ascomycota; c__Eurotiomycetes; o__Onygenales; f__; g__; s__
OTU_1741	k__Fungi; p__Basidiomycota; c__Agaricomycetes; o__Agaricales; f__Bolbitiaceae; g__Conocybe; s__Conocybe dumetorum
OTU_838	k__Fungi; p__Zygomycota; c__Incertae_sedis_Zygomycota; o__Mortierellales; f__Mortierellaceae; g__; s__
OTU_1646	k__Fungi; p__Ascomycota; c__Eurotiomycetes; o__Pyrenulales; f__Pyrenulaceae; g__Pyrenula; s__Pyrenula aspistea
OTU_3321	k__Fungi; p__Basidiomycota; c__Agaricomycetes; o__Agaricales; f__; g__; s__
OTU_1631	k__Fungi; p__Glomeromycota; c__Glomeromycetes; o__Glomerales; f__; g__; s__
OTU_2063	k__Fungi; p__Ascomycota; c__Incertae_sedis_Ascomycota; o__Incertae_sedis_Ascomycota; f__Incertae_sedis_Ascomycota; g__; s__
OTU_3139	k__Fungi; p__Ascomycota; c__Pezizomycetes; o__Pezizales; f__Incertae_sedis_Pezizales; g__; s__
OTU_841	k__Fungi; p__Chytridiomycota; c__Chytridiomycetes; o__Rhizophydiales; f__Incertae_sedis_Rhizophydiales; g__Paranamyces; s__Paranamyces uniporus
OTU_2131	k__Fungi; p__Basidiomycota; c__; o__; f__; g__; s__
OTU_1601	k__Fungi; p__Ascomycota; c__Eurotiomycetes; o__Onygenales; f__; g__; s__
OTU_762	No blast hit
OTU_1975	k__Fungi; p__Ascomycota; c__Dothideomycetes; o__Pleosporales; f__; g__; s__
OTU_3257	k__Fungi; p__Ascomycota; c__Eurotiomycetes; o__Eurotiales; f__Trichocomaceae; g__; s__
OTU_1284	k__Fungi; p__Ascomycota; c__Eurotiomycetes; o__Onygenales; f__; g__; s__
OTU_748	k__Fungi; p__Glomeromycota; c__Glomeromycetes; o__Glomerales; f__; g__; s__
OTU_2026	k__Fungi; p__Ascomycota; c__Eurotiomycetes; o__Pyrenulales; f__Pyrenulaceae; g__Pyrenula; s__Pyrenula aspistea
OTU_1881	No blast hit
OTU_2029	k__Fungi; p__Basidiomycota; c__; o__; f__; g__; s__
OTU_350	k__Fungi; p__Chytridiomycota; c__Chytridiomycetes; o__Chytridiales; f__Synchytriaceae; g__Synchytrium; s__Synchytrium papillatum
OTU_1733	k__Fungi; p__Basidiomycota; c__; o__; f__; g__; s__
OTU_1065	k__Fungi; p__Ascomycota; c__Dothideomycetes; o__Pleosporales; f__; g__; s__
OTU_2207	k__Fungi; p__Zygomycota; c__Incertae_sedis_Zygomycota; o__Mucorales; f__Rhizopodaceae; g__Rhizopus; s__Rhizopus schipperae
OTU_587	k__Fungi; p__Basidiomycota; c__Agaricomycetes; o__Cantharellales; f__; g__; s__
OTU_555	k__Fungi; p__Zygomycota; c__Incertae_sedis_Zygomycota; o__Mortierellales; f__; g__; s__
OTU_1001	k__Fungi; p__Basidiomycota; c__Agaricomycetes; o__Agaricales; f__Psathyrellaceae; g__Psathyrella; s__Psathyrella sphaerocystis
OTU_3551	No blast hit
OTU_3465	k__Fungi; p__Ascomycota; c__Sordariomycetes; o__Hypocreales; f__Nectriaceae; g__; s__
OTU_962	No blast hit
OTU_2767	k__Fungi; p__Basidiomycota; c__Agaricomycetes; o__Agaricales; f__Hygrophoraceae; g__Lichenomphalia; s__Lichenomphalia lobata
OTU_2886	No blast hit
OTU_684	k__Fungi; p__Ascomycota; c__Dothideomycetes; o__Pleosporales; f__Pleosporaceae; g__Alternaria; s__Alternaria cesenica
OTU_3014	k__Fungi; p__Ascomycota; c__Eurotiomycetes; o__Onygenales; f__; g__; s__
OTU_700	k__Fungi; p__Ascomycota; c__Leotiomycetes; o__Erysiphales; f__Erysiphaceae; g__Microidium; s__Microidium phyllanthi
OTU_3086	k__Fungi; p__Basidiomycota; c__; o__; f__; g__; s__
OTU_2302	No blast hit
OTU_1609	k__Fungi; p__Ascomycota; c__Dothideomycetes; o__Pleosporales; f__Phaeosphaeriaceae; g__Phaeosphaeria; s__Phaeosphaeria fuckelii
OTU_1368	k__Fungi; p__Basidiomycota; c__Incertae_sedis_Basidiomycota; o__; f__; g__; s__
OTU_1685	k__Fungi; p__Ascomycota; c__Eurotiomycetes; o__Onygenales; f__; g__; s__
OTU_513	k__Fungi; p__Ascomycota; c__Sordariomycetes; o__Hypocreales; f__Cordycipitaceae; g__Isaria; s__Isaria farinosa
OTU_1457	k__Fungi; p__Ascomycota; c__Eurotiomycetes; o__Onygenales; f__; g__; s__
OTU_963	k__Fungi; p__Ascomycota; c__Eurotiomycetes; o__Onygenales; f__; g__; s__
OTU_2027	k__Fungi; p__Basidiomycota; c__Agaricomycetes; o__Boletales; f__Coniophoraceae; g__Coniophora; s__Coniophora olivacea
OTU_2640	k__Fungi; p__Ascomycota; c__Sordariomycetes; o__Incertae_sedis_Sordariomycetes; f__Incertae_sedis_Sordariomycetes; g__Myrmecridium; s__Myrmecridium thailandicum
OTU_1894	k__Fungi; p__Ascomycota; c__Eurotiomycetes; o__Onygenales; f__; g__; s__
OTU_1118	k__Fungi; p__Basidiomycota; c__Agaricomycetes; o__Agaricales; f__Tricholomataceae; g__; s__
OTU_1610	k__Fungi; p__Glomeromycota; c__Glomeromycetes; o__Glomerales; f__; g__; s__
OTU_787	k__Fungi; p__Ascomycota; c__Sordariomycetes; o__Sordariales; f__Chaetomiaceae; g__Trichocladium; s__Trichocladium opacum
OTU_3148	k__Fungi; p__Ascomycota; c__Eurotiomycetes; o__Onygenales; f__; g__; s__
OTU_1633	k__Fungi; p__Basidiomycota; c__Agaricomycetes; o__Agaricales; f__Clavariaceae; g__Clavulinopsis; s__Clavulinopsis corallinorosacea
OTU_1748	No blast hit
OTU_1155	k__Fungi; p__Zygomycota; c__Incertae_sedis_Zygomycota; o__; f__; g__; s__
OTU_2018	k__Fungi; p__Ascomycota; c__Dothideomycetes; o__; f__; g__; s__
OTU_1599	k__Fungi; p__Ascomycota; c__; o__; f__; g__; s__
OTU_1378	k__Fungi; p__Ascomycota; c__; o__; f__; g__; s__
OTU_974	k__Fungi; p__Glomeromycota; c__Glomeromycetes; o__Glomerales; f__Glomeraceae; g__; s__
OTU_1191	k__Fungi; p__Ascomycota; c__Eurotiomycetes; o__Onygenales; f__; g__; s__
OTU_1336	k__Fungi; p__Ascomycota; c__Dothideomycetes; o__Pleosporales; f__Pleosporaceae; g__Alternaria; s__Alternaria alternata
OTU_1352	k__Fungi; p__Chytridiomycota; c__Chytridiomycetes; o__Incertae_sedis_Chytridiomycetes; f__Incertae_sedis_Chytridiomycetes; g__Hyaloraphidium; s__Hyaloraphidium curvatum
OTU_650	k__Fungi; p__Zygomycota; c__Incertae_sedis_Zygomycota; o__Mortierellales; f__Mortierellaceae; g__; s__
OTU_1246	k__Fungi; p__Ascomycota; c__Leotiomycetes; o__Erysiphales; f__Erysiphaceae; g__Golovinomyces; s__Golovinomyces orontii
OTU_1282	k__Fungi; p__Ascomycota; c__Dothideomycetes; o__Tubeufiales; f__Tubeufiaceae; g__Tubeufia; s__Tubeufia cerea
OTU_324	k__Fungi; p__Ascomycota; c__Sordariomycetes; o__; f__; g__; s__
OTU_1602	k__Fungi; p__Glomeromycota; c__Glomeromycetes; o__Glomerales; f__; g__; s__
OTU_2585	k__Fungi; p__Glomeromycota; c__Glomeromycetes; o__Glomerales; f__Glomeraceae; g__; s__
OTU_3568	k__Fungi; p__Ascomycota; c__Sordariomycetes; o__Hypocreales; f__Cordycipitaceae; g__Lecanicillium; s__Lecanicillium longisporum
OTU_157	k__Fungi; p__Basidiomycota; c__Agaricomycetes; o__Agaricales; f__Entolomataceae; g__; s__
OTU_1247	k__Fungi; p__Ascomycota; c__Sordariomycetes; o__Sordariales; f__Lasiosphaeriaceae; g__; s__
OTU_2300	k__Fungi; p__Basidiomycota; c__Agaricomycetes; o__; f__; g__; s__
OTU_930	k__Fungi; p__Ascomycota; c__Lecanoromycetes; o__Lecanorales; f__Parmeliaceae; g__Cetraria; s__Cetraria aculeata
OTU_851	k__Fungi; p__Basidiomycota; c__Agaricomycetes; o__Cantharellales; f__; g__; s__
OTU_2601	k__Fungi; p__Chytridiomycota; c__Chytridiomycetes; o__Rhizophlyctidales; f__Rhizophlyctidaceae; g__; s__
OTU_2295	k__Fungi; p__Basidiomycota; c__Agaricomycetes; o__Russulales; f__Stephanosporaceae; g__; s__
OTU_3441	k__Fungi; p__Basidiomycota; c__Agaricomycetes; o__Agaricales; f__Psathyrellaceae; g__Coprinellus; s__Coprinellus deminutus
OTU_519	k__Fungi; p__Ascomycota; c__Sordariomycetes; o__Hypocreales; f__Incertae_sedis_Hypocreales; g__; s__
OTU_2759	k__Fungi; p__Ascomycota; c__Sordariomycetes; o__Sordariales; f__Chaetomiaceae; g__Chaetomium; s__Chaetomium truncatulum
OTU_843	k__Fungi; p__Ascomycota; c__Eurotiomycetes; o__Onygenales; f__; g__; s__
OTU_1750	k__Fungi; p__Basidiomycota; c__; o__; f__; g__; s__
OTU_1185	k__Fungi; p__Basidiomycota; c__Agaricomycetes; o__Corticiales; f__; g__; s__
OTU_2625	k__Fungi; p__Ascomycota; c__Lecanoromycetes; o__Ostropales; f__Graphidaceae; g__Xalocoa; s__Xalocoa ocellata
OTU_644	k__Fungi; p__Ascomycota; c__Leotiomycetes; o__Incertae_sedis_Leotiomycetes; f__Myxotrichaceae; g__; s__
OTU_3565	k__Fungi; p__Chytridiomycota; c__Chytridiomycetes; o__; f__; g__; s__
OTU_1518	k__Fungi; p__Ascomycota; c__Eurotiomycetes; o__Pyrenulales; f__Pyrenulaceae; g__Pyrenula; s__Pyrenula aspistea
OTU_1306	k__Fungi; p__Ascomycota; c__Dothideomycetes; o__; f__; g__; s__
OTU_1516	k__Fungi; p__Ascomycota; c__Dothideomycetes; o__; f__; g__; s__
OTU_2622	k__Fungi; p__Ascomycota; c__Eurotiomycetes; o__Onygenales; f__Onygenaceae; g__; s__
OTU_3554	No blast hit
OTU_603	k__Fungi; p__Glomeromycota; c__Glomeromycetes; o__Glomerales; f__; g__; s__
OTU_547	k__Fungi; p__Basidiomycota; c__Agaricomycetes; o__Trechisporales; f__; g__; s__
OTU_2309	k__Fungi; p__Basidiomycota; c__Agaricomycetes; o__Thelephorales; f__Thelephoraceae; g__Tomentella; s__Tomentella amyloapiculata
OTU_1199	No blast hit
OTU_1993	k__Fungi; p__Zygomycota; c__Incertae_sedis_Zygomycota; o__Mortierellales; f__Mortierellaceae; g__; s__
OTU_2257	k__Fungi; p__Ascomycota; c__Leotiomycetes; o__Incertae_sedis_Leotiomycetes; f__Myxotrichaceae; g__; s__
OTU_1713	k__Fungi; p__Ascomycota; c__Sordariomycetes; o__Xylariales; f__Diatrypaceae; g__Diatrype; s__Diatrype disciformis
OTU_2049	No blast hit
OTU_559	k__Fungi; p__Ascomycota; c__Pezizomycetes; o__Pezizales; f__Incertae_sedis_Pezizales; g__; s__
OTU_1534	No blast hit
OTU_1355	k__Fungi; p__Ascomycota; c__Sordariomycetes; o__Hypocreales; f__Nectriaceae; g__; s__
OTU_884	No blast hit
OTU_1102	k__Fungi; p__Ascomycota; c__Eurotiomycetes; o__Onygenales; f__Gymnoascaceae; g__; s__
OTU_1709	k__Fungi; p__Chytridiomycota; c__Chytridiomycetes; o__Spizellomycetales; f__Spizellomycetaceae; g__; s__
OTU_539	k__Fungi; p__Ascomycota; c__; o__; f__; g__; s__
OTU_2062	k__Fungi; p__Ascomycota; c__Incertae_sedis_Ascomycota; o__Incertae_sedis_Ascomycota; f__Incertae_sedis_Ascomycota; g__; s__
OTU_1934	k__Fungi; p__Ascomycota; c__Archaeorhizomycetes; o__Archaeorhizomycetales; f__Archaeorhizomycetaceae; g__; s__
OTU_1545	k__Fungi; p__Ascomycota; c__Eurotiomycetes; o__Onygenales; f__; g__; s__
OTU_2133	k__Fungi; p__Ascomycota; c__Orbiliomycetes; o__Orbiliales; f__Orbiliaceae; g__Dactylellina; s__Dactylellina cionopaga
OTU_2865	k__Fungi; p__Ascomycota; c__Eurotiomycetes; o__Onygenales; f__; g__; s__
OTU_627	k__Fungi; p__Ascomycota; c__Sordariomycetes; o__Sordariales; f__; g__; s__
OTU_3205	No blast hit
OTU_3055	No blast hit
OTU_2037	k__Fungi; p__Zygomycota; c__Incertae_sedis_Zygomycota; o__; f__; g__; s__
OTU_1739	k__Fungi; p__Basidiomycota; c__Agaricomycetes; o__Agaricales; f__Pleurotaceae; g__; s__
OTU_2627	k__Fungi; p__Zygomycota; c__Incertae_sedis_Zygomycota; o__Mortierellales; f__Mortierellaceae; g__; s__
OTU_1071	k__Fungi; p__Zygomycota; c__Incertae_sedis_Zygomycota; o__; f__; g__; s__
OTU_2515	k__Fungi; p__Ascomycota; c__Sordariomycetes; o__Microascales; f__Microascaceae; g__Pseudallescheria; s__Pseudallescheria ellipsoidea
OTU_1311	k__Fungi; p__Ascomycota; c__Saccharomycetes; o__Saccharomycetales; f__Incertae_sedis_Saccharomycetales; g__; s__
OTU_633	k__Fungi; p__Glomeromycota; c__; o__; f__; g__; s__
OTU_1101	k__Fungi; p__Ascomycota; c__Sordariomycetes; o__; f__; g__; s__
OTU_1792	No blast hit
OTU_1464	k__Fungi; p__Basidiomycota; c__; o__; f__; g__; s__
OTU_2005	k__Fungi; p__Ascomycota; c__Sordariomycetes; o__; f__; g__; s__
OTU_1921	k__Fungi; p__Basidiomycota; c__Agaricomycetes; o__Russulales; f__; g__; s__
OTU_686	No blast hit
OTU_3592	k__Fungi; p__Ascomycota; c__Dothideomycetes; o__Pleosporales; f__Sporormiaceae; g__Preussia; s__Preussia terricola
OTU_2248	k__Fungi; p__Basidiomycota; c__Agaricomycetes; o__Agaricales; f__Psathyrellaceae; g__Coprinopsis; s__Coprinopsis pseudofriesii
OTU_1426	k__Fungi; p__Basidiomycota; c__Tremellomycetes; o__Tremellales; f__Incertae_sedis_Tremellales; g__; s__
OTU_3138	k__Fungi; p__Basidiomycota; c__Agaricomycetes; o__Thelephorales; f__Thelephoraceae; g__Tomentella; s__Tomentella amyloapiculata
OTU_226	k__Fungi; p__Basidiomycota; c__Agaricomycetes; o__Cantharellales; f__; g__; s__
OTU_1913	k__Fungi; p__Basidiomycota; c__Agaricomycetes; o__Agaricales; f__Bolbitiaceae; g__Conocybe; s__Conocybe bulbifera
OTU_1839	k__Fungi; p__Ascomycota; c__Leotiomycetes; o__Incertae_sedis_Leotiomycetes; f__Myxotrichaceae; g__Myxotrichum; s__Myxotrichum stipitatum
OTU_628	k__Fungi; p__Glomeromycota; c__; o__; f__; g__; s__
OTU_1654	k__Fungi; p__Ascomycota; c__Eurotiomycetes; o__Pyrenulales; f__Pyrenulaceae; g__Pyrenula; s__Pyrenula aspistea
OTU_2782	k__Fungi; p__Basidiomycota; c__Agaricomycetes; o__Agaricales; f__Psathyrellaceae; g__Coprinopsis; s__Coprinopsis sclerotiorum
OTU_216	k__Fungi; p__Ascomycota; c__Eurotiomycetes; o__Chaetothyriales; f__Herpotrichiellaceae; g__; s__
OTU_703	k__Fungi; p__Chytridiomycota; c__; o__; f__; g__; s__
OTU_1386	k__Fungi; p__Basidiomycota; c__Agaricomycetes; o__Agaricales; f__Agaricaceae; g__; s__
OTU_931	k__Fungi; p__Basidiomycota; c__Agaricomycetes; o__Agaricales; f__Inocybaceae; g__; s__
OTU_3574	k__Fungi; p__Ascomycota; c__Leotiomycetes; o__Erysiphales; f__Erysiphaceae; g__Microidium; s__Microidium phyllanthi
OTU_510	k__Fungi; p__Ascomycota; c__Sordariomycetes; o__Hypocreales; f__Incertae_sedis_Hypocreales; g__Sarocladium; s__Sarocladium kiliense
OTU_2121	k__Fungi; p__Ascomycota; c__Eurotiomycetes; o__Arachnomycetales; f__Arachnomycetaceae; g__Arachnomyces; s__Arachnomyces minimus
OTU_1719	k__Fungi; p__Ascomycota; c__; o__; f__; g__; s__
OTU_2442	No blast hit
OTU_1661	k__Fungi; p__Ascomycota; c__Pezizomycetes; o__Pezizales; f__Sarcoscyphaceae; g__Pithya; s__Pithya vulgaris
OTU_1956	k__Fungi; p__Neocallimastigomycota; c__Neocallimastigomycetes; o__Neocallimastigales; f__Neocallimastigaceae; g__; s__
OTU_2227	k__Fungi; p__Glomeromycota; c__Glomeromycetes; o__; f__; g__; s__
OTU_2480	No blast hit
OTU_3283	k__Fungi; p__Ascomycota; c__Sordariomycetes; o__Sordariales; f__Lasiosphaeriaceae; g__Schizothecium; s__Schizothecium curvisporum
OTU_563	k__Fungi; p__Ascomycota; c__Sordariomycetes; o__Sordariales; f__Chaetomiaceae; g__Chaetomium; s__Chaetomium longicolleum
OTU_1027	k__Fungi; p__Chytridiomycota; c__; o__; f__; g__; s__
OTU_1428	k__Fungi; p__Ascomycota; c__Eurotiomycetes; o__Onygenales; f__; g__; s__
OTU_1310	k__Fungi; p__Ascomycota; c__Sordariomycetes; o__Hypocreales; f__Incertae_sedis_Hypocreales; g__; s__
OTU_1466	No blast hit
OTU_1137	k__Fungi; p__Ascomycota; c__; o__; f__; g__; s__
OTU_2688	k__Fungi; p__Glomeromycota; c__Glomeromycetes; o__Glomerales; f__Glomeraceae; g__Glomus; s__Glomus macrocarpum
OTU_1564	k__Fungi; p__Ascomycota; c__Sordariomycetes; o__; f__; g__; s__
OTU_1070	k__Fungi; p__Glomeromycota; c__Glomeromycetes; o__Glomerales; f__; g__; s__
OTU_3025	k__Fungi; p__Ascomycota; c__Pezizomycetes; o__Pezizales; f__; g__; s__
OTU_995	k__Fungi; p__Zygomycota; c__Incertae_sedis_Zygomycota; o__Mortierellales; f__Mortierellaceae; g__; s__
OTU_408	k__Fungi; p__Ascomycota; c__Sordariomycetes; o__Sordariales; f__Chaetomiaceae; g__; s__
OTU_1297	k__Fungi; p__Ascomycota; c__Dothideomycetes; o__Capnodiales; f__Incertae_sedis_Capnodiales; g__Toxicocladosporium; s__Toxicocladosporium posoqueriae
OTU_1291	k__Fungi; p__Ascomycota; c__; o__; f__; g__; s__
OTU_3444	k__Fungi; p__Ascomycota; c__Eurotiomycetes; o__Onygenales; f__; g__; s__
OTU_1488	k__Fungi; p__Ascomycota; c__Eurotiomycetes; o__Onygenales; f__; g__; s__
OTU_1695	k__Fungi; p__Basidiomycota; c__Agaricomycetes; o__Agaricales; f__Agaricaceae; g__Lepiota; s__Lepiota farinolens
OTU_3127	k__Fungi; p__Ascomycota; c__Dothideomycetes; o__; f__; g__; s__
OTU_2349	k__Fungi; p__Glomeromycota; c__Glomeromycetes; o__Glomerales; f__; g__; s__
OTU_1304	k__Fungi; p__Ascomycota; c__Pezizomycetes; o__Pezizales; f__Tuberaceae; g__Tuber; s__Tuber anniae
OTU_1389	No blast hit
OTU_1084	k__Fungi; p__Chytridiomycota; c__; o__; f__; g__; s__
OTU_1256	k__Fungi; p__Ascomycota; c__Eurotiomycetes; o__Onygenales; f__; g__; s__
OTU_1537	k__Fungi; p__Ascomycota; c__Eurotiomycetes; o__Onygenales; f__; g__; s__
OTU_751	k__Fungi; p__Ascomycota; c__Pezizomycetes; o__; f__; g__; s__
OTU_617	k__Fungi; p__Ascomycota; c__Leotiomycetes; o__; f__; g__; s__
OTU_2840	No blast hit
OTU_1540	k__Fungi; p__Ascomycota; c__Dothideomycetes; o__; f__; g__; s__
OTU_2674	k__Fungi; p__Chytridiomycota; c__Monoblepharidomycetes; o__Monoblepharidales; f__Monoblepharidaceae; g__Monoblepharis; s__Monoblepharis polymorpha
OTU_1500	k__Fungi; p__Basidiomycota; c__Agaricomycetes; o__Agaricales; f__Psathyrellaceae; g__; s__
OTU_2009	k__Fungi; p__Chytridiomycota; c__Chytridiomycetes; o__Rhizophydiales; f__Rhizophydiaceae; g__; s__
OTU_542	k__Fungi; p__Ascomycota; c__Eurotiomycetes; o__Onygenales; f__; g__; s__
OTU_1677	No blast hit
OTU_1660	k__Fungi; p__Ascomycota; c__Eurotiomycetes; o__Onygenales; f__; g__; s__
OTU_2008	k__Fungi; p__Basidiomycota; c__Agaricomycetes; o__Geastrales; f__Geastraceae; g__Geastrum; s__Geastrum hungaricum
OTU_2080	k__Fungi; p__Ascomycota; c__Sordariomycetes; o__Coniochaetales; f__Coniochaetaceae; g__Coniochaeta; s__Coniochaeta ligniaria
OTU_1980	k__Fungi; p__Basidiomycota; c__Agaricomycetes; o__Agaricales; f__; g__; s__
OTU_2648	k__Fungi; p__Ascomycota; c__Leotiomycetes; o__Helotiales; f__Helotiaceae; g__; s__
OTU_1548	k__Fungi; p__Ascomycota; c__Eurotiomycetes; o__Chaetothyriales; f__Chaetothyriaceae; g__Cyphellophora; s__Cyphellophora laciniata
OTU_1077	k__Fungi; p__Basidiomycota; c__Agaricomycetes; o__Cantharellales; f__Ceratobasidiaceae; g__; s__
OTU_891	k__Fungi; p__Ascomycota; c__Eurotiomycetes; o__Onygenales; f__; g__; s__
OTU_1827	k__Fungi; p__Ascomycota; c__Eurotiomycetes; o__Onygenales; f__; g__; s__
OTU_2246	k__Fungi; p__Basidiomycota; c__Agaricomycetes; o__Agaricales; f__Agaricaceae; g__; s__
OTU_3598	k__Fungi; p__Glomeromycota; c__Glomeromycetes; o__Glomerales; f__; g__; s__
OTU_1197	k__Fungi; p__Ascomycota; c__; o__; f__; g__; s__
OTU_2252	No blast hit
OTU_2651	k__Fungi; p__Ascomycota; c__Dothideomycetes; o__Pleosporales; f__Phaeosphaeriaceae; g__Phaeosphaeria; s__Phaeosphaeria fuckelii
OTU_2226	k__Fungi; p__Ascomycota; c__Eurotiomycetes; o__Chaetothyriales; f__Herpotrichiellaceae; g__Exophiala; s__Exophiala dermatitidis
OTU_1097	k__Fungi; p__Basidiomycota; c__Agaricomycetes; o__Atheliales; f__Atheliaceae; g__Byssoporia; s__Byssoporia terrestris
OTU_1603	k__Fungi; p__Ascomycota; c__Dothideomycetes; o__Venturiales; f__Venturiaceae; g__Venturia; s__Venturia helvetica
OTU_1171	k__Fungi; p__Ascomycota; c__; o__; f__; g__; s__
OTU_2336	k__Fungi; p__Ascomycota; c__Dothideomycetes; o__Pleosporales; f__Phaeosphaeriaceae; g__; s__
OTU_1498	k__Fungi; p__Ascomycota; c__Eurotiomycetes; o__Onygenales; f__; g__; s__
OTU_282	k__Fungi; p__Zygomycota; c__Incertae_sedis_Zygomycota; o__; f__; g__; s__
OTU_35	k__Fungi; p__Ascomycota; c__Sordariomycetes; o__; f__; g__; s__
OTU_1283	k__Fungi; p__Basidiomycota; c__Agaricomycetes; o__Agaricales; f__Entolomataceae; g__; s__
OTU_2778	k__Fungi; p__Ascomycota; c__Dothideomycetes; o__Patellariales; f__Patellariaceae; g__Rhytidhysteron; s__Rhytidhysteron rufulum
OTU_842	k__Fungi; p__Ascomycota; c__Dothideomycetes; o__Pleosporales; f__; g__; s__
OTU_1129	k__Fungi; p__Basidiomycota; c__Agaricomycetes; o__Cantharellales; f__Ceratobasidiaceae; g__Thanatephorus; s__Thanatephorus cucumeris
OTU_3099	k__Fungi; p__Basidiomycota; c__; o__; f__; g__; s__
OTU_2732	k__Fungi; p__Ascomycota; c__Dothideomycetes; o__; f__; g__; s__
OTU_2897	k__Fungi; p__Ascomycota; c__Leotiomycetes; o__Helotiales; f__Helotiaceae; g__; s__
OTU_1451	No blast hit
OTU_769	k__Fungi; p__Ascomycota; c__; o__; f__; g__; s__
OTU_3570	k__Fungi; p__Chytridiomycota; c__Chytridiomycetes; o__Lobulomycetales; f__Lobulomycetaceae; g__; s__
OTU_2107	k__Fungi; p__Ascomycota; c__Sordariomycetes; o__Chaetosphaeriales; f__Chaetosphaeriaceae; g__; s__
OTU_1727	No blast hit
OTU_1607	k__Fungi; p__Ascomycota; c__Sordariomycetes; o__; f__; g__; s__
OTU_988	k__Fungi; p__Glomeromycota; c__Glomeromycetes; o__; f__; g__; s__
OTU_242	k__Fungi; p__Chytridiomycota; c__Chytridiomycetes; o__Spizellomycetales; f__Spizellomycetaceae; g__; s__
OTU_2588	No blast hit
OTU_495	k__Fungi; p__Ascomycota; c__Dothideomycetes; o__; f__; g__; s__
OTU_888	k__Fungi; p__Zygomycota; c__Incertae_sedis_Zygomycota; o__; f__; g__; s__
OTU_3072	k__Fungi; p__Basidiomycota; c__Agaricomycetes; o__Agaricales; f__Psathyrellaceae; g__Psathyrella; s__Psathyrella squamosa
OTU_2180	k__Fungi; p__Ascomycota; c__; o__; f__; g__; s__
OTU_558	k__Fungi; p__Ascomycota; c__Pezizomycetes; o__; f__; g__; s__
OTU_918	k__Fungi; p__Ascomycota; c__Sordariomycetes; o__Sordariales; f__Lasiosphaeriaceae; g__; s__
OTU_1347	k__Fungi; p__Ascomycota; c__; o__; f__; g__; s__
OTU_2017	k__Fungi; p__Ascomycota; c__Sordariomycetes; o__Sordariales; f__Incertae_sedis_Sordariales; g__Ascotaiwania; s__Ascotaiwania sawada
OTU_2669	k__Fungi; p__Basidiomycota; c__Agaricomycetes; o__; f__; g__; s__
OTU_398	k__Fungi; p__Ascomycota; c__Incertae_sedis_Ascomycota; o__Incertae_sedis_Ascomycota; f__Incertae_sedis_Ascomycota; g__; s__
OTU_1743	k__Fungi; p__Ascomycota; c__Leotiomycetes; o__; f__; g__; s__
OTU_1176	k__Fungi; p__Ascomycota; c__Archaeorhizomycetes; o__Archaeorhizomycetales; f__Archaeorhizomycetaceae; g__; s__
OTU_1984	k__Fungi; p__Ascomycota; c__Dothideomycetes; o__Pleosporales; f__Incertae_sedis_Pleosporales; g__; s__
OTU_1595	k__Fungi; p__Ascomycota; c__Incertae_sedis_Ascomycota; o__Incertae_sedis_Ascomycota; f__Pseudeurotiaceae; g__; s__
OTU_2980	k__Fungi; p__Ascomycota; c__Eurotiomycetes; o__; f__; g__; s__
OTU_2137	k__Fungi; p__Ascomycota; c__Eurotiomycetes; o__Pyrenulales; f__Pyrenulaceae; g__Pyrenula; s__Pyrenula aspistea
OTU_2677	k__Fungi; p__Ascomycota; c__Sordariomycetes; o__Hypocreales; f__Incertae_sedis_Hypocreales; g__Sarocladium; s__Sarocladium kiliense
OTU_1637	k__Fungi; p__Ascomycota; c__Eurotiomycetes; o__Arachnomycetales; f__Arachnomycetaceae; g__; s__
OTU_803	k__Fungi; p__Ascomycota; c__Sordariomycetes; o__Hypocreales; f__Cordycipitaceae; g__Lecanicillium; s__Lecanicillium psalliotae
OTU_3263	k__Fungi; p__Chytridiomycota; c__Monoblepharidomycetes; o__Monoblepharidales; f__Gonapodyaceae; g__; s__
OTU_3158	k__Fungi; p__Ascomycota; c__Lecanoromycetes; o__Pertusariales; f__Coccotremataceae; g__Gyalectaria; s__Gyalectaria diluta
OTU_2958	No blast hit
OTU_2822	k__Fungi; p__Basidiomycota; c__Agaricomycetes; o__Polyporales; f__Meruliaceae; g__Phlebia; s__Phlebia ochraceofulva
OTU_1285	k__Fungi; p__Ascomycota; c__Eurotiomycetes; o__Pyrenulales; f__Pyrenulaceae; g__Pyrenula; s__Pyrenula inframamillana
OTU_1751	k__Fungi; p__Basidiomycota; c__Agaricomycetes; o__Thelephorales; f__Thelephoraceae; g__Tomentella; s__Tomentella amyloapiculata
OTU_2580	k__Fungi; p__Ascomycota; c__Eurotiomycetes; o__Onygenales; f__; g__; s__
OTU_2887	k__Fungi; p__Ascomycota; c__Eurotiomycetes; o__Onygenales; f__; g__; s__
OTU_2188	k__Fungi; p__Glomeromycota; c__; o__; f__; g__; s__
OTU_983	k__Fungi; p__Ascomycota; c__Eurotiomycetes; o__Pyrenulales; f__Pyrenulaceae; g__Pyrenula; s__Pyrenula aspistea
OTU_245	k__Fungi; p__Basidiomycota; c__Agaricomycetes; o__Agaricales; f__Agaricaceae; g__Leucoagaricus; s__Leucoagaricus subvolvatus
OTU_1395	k__Fungi; p__Ascomycota; c__Dothideomycetes; o__Pleosporales; f__Lophiostomataceae; g__Platystomum; s__Platystomum crataegi
OTU_2630	k__Fungi; p__Chytridiomycota; c__Monoblepharidomycetes; o__Monoblepharidales; f__Gonapodyaceae; g__Gonapodya; s__Gonapodya polymorpha
OTU_3110	k__Fungi; p__Ascomycota; c__Sordariomycetes; o__Sordariales; f__; g__; s__
OTU_1632	k__Fungi; p__Chytridiomycota; c__Chytridiomycetes; o__Chytridiales; f__Synchytriaceae; g__Synchytrium; s__Synchytrium cupulatum
OTU_3058	k__Fungi; p__Ascomycota; c__Pezizomycetes; o__Pezizales; f__Discinaceae; g__Gyromitra; s__Gyromitra infula
OTU_1040	k__Fungi; p__Ascomycota; c__Dothideomycetes; o__; f__; g__; s__
OTU_865	k__Fungi; p__Glomeromycota; c__Glomeromycetes; o__Archaeosporales; f__; g__; s__
OTU_2793	k__Fungi; p__Basidiomycota; c__Microbotryomycetes; o__Sporidiobolales; f__Incertae_sedis_Sporidiobolales; g__Rhodotorula; s__Rhodotorula mucilaginosa
OTU_3243	k__Fungi; p__Ascomycota; c__Sordariomycetes; o__Hypocreales; f__Incertae_sedis_Hypocreales; g__Ilyonectria; s__Ilyonectria destructans
OTU_3270	No blast hit
OTU_2025	k__Fungi; p__Ascomycota; c__Dothideomycetes; o__; f__; g__; s__
OTU_1663	k__Fungi; p__Ascomycota; c__Dothideomycetes; o__Pleosporales; f__Sporormiaceae; g__; s__
OTU_1183	k__Fungi; p__Ascomycota; c__Eurotiomycetes; o__Eurotiales; f__Trichocomaceae; g__; s__
OTU_2599	k__Fungi; p__Ascomycota; c__Pezizomycetes; o__; f__; g__; s__
OTU_2388	k__Fungi; p__Ascomycota; c__Pezizomycetes; o__Pezizales; f__; g__; s__
OTU_1946	k__Fungi; p__Ascomycota; c__Incertae_sedis_Ascomycota; o__Incertae_sedis_Ascomycota; f__Incertae_sedis_Ascomycota; g__; s__
OTU_1847	k__Fungi; p__Chytridiomycota; c__Monoblepharidomycetes; o__Monoblepharidales; f__Monoblepharidaceae; g__Monoblepharis; s__Monoblepharis polymorpha
OTU_1793	k__Fungi; p__Ascomycota; c__Sordariomycetes; o__Melanosporales; f__Ceratostomataceae; g__Sphaerodes; s__Sphaerodes fimicola
OTU_1379	k__Fungi; p__Ascomycota; c__Sordariomycetes; o__Hypocreales; f__Incertae_sedis_Hypocreales; g__Sarocladium; s__Sarocladium kiliense
OTU_374	k__Fungi; p__Ascomycota; c__Sordariomycetes; o__Hypocreales; f__Incertae_sedis_Hypocreales; g__Sarocladium; s__Sarocladium kiliense
OTU_2161	k__Fungi; p__Ascomycota; c__Dothideomycetes; o__Pleosporales; f__Phaeosphaeriaceae; g__Ophiosphaerella; s__Ophiosphaerella herpotricha
OTU_924	No blast hit
OTU_3196	k__Fungi; p__Ascomycota; c__Dothideomycetes; o__Pleosporales; f__; g__; s__
OTU_1147	k__Fungi; p__Ascomycota; c__Sordariomycetes; o__Sordariales; f__; g__; s__
OTU_2645	k__Fungi; p__Ascomycota; c__Dothideomycetes; o__Pleosporales; f__Montagnulaceae; g__Microsphaeropsis; s__Microsphaeropsis arundinis
OTU_3429	k__Fungi; p__Ascomycota; c__Dothideomycetes; o__Pleosporales; f__Incertae_sedis_Pleosporales; g__Amarenomyces; s__Amarenomyces ammophilae
OTU_1731	No blast hit
OTU_1461	k__Fungi; p__Ascomycota; c__Sordariomycetes; o__Hypocreales; f__Incertae_sedis_Hypocreales; g__Sarocladium; s__Sarocladium kiliense
OTU_1026	k__Fungi; p__Basidiomycota; c__Agaricomycetes; o__Cantharellales; f__; g__; s__
OTU_2692	k__Fungi; p__Basidiomycota; c__Agaricomycetes; o__Cantharellales; f__Ceratobasidiaceae; g__Thanatephorus; s__Thanatephorus cucumeris
OTU_1982	k__Fungi; p__Ascomycota; c__Eurotiomycetes; o__Onygenales; f__; g__; s__
OTU_1252	k__Fungi; p__Ascomycota; c__; o__; f__; g__; s__
OTU_1453	k__Fungi; p__Ascomycota; c__Eurotiomycetes; o__Onygenales; f__; g__; s__
OTU_2971	k__Fungi; p__Basidiomycota; c__Agaricomycetes; o__Boletales; f__Sclerodermataceae; g__Scleroderma; s__Scleroderma bovista
OTU_2057	k__Fungi; p__Ascomycota; c__Pezizomycetes; o__Pezizales; f__; g__; s__
OTU_1341	k__Fungi; p__Ascomycota; c__Sordariomycetes; o__Sordariales; f__; g__; s__
OTU_1852	k__Fungi; p__Ascomycota; c__Sordariomycetes; o__Xylariales; f__Incertae_sedis_Xylariales; g__Monographella; s__Monographella cucumerina
OTU_2829	No blast hit
OTU_1261	k__Fungi; p__Basidiomycota; c__Agaricomycetes; o__Polyporales; f__Polyporaceae; g__Polyporus; s__Polyporus austroandinus
OTU_1753	k__Fungi; p__Basidiomycota; c__Agaricomycetes; o__Agaricales; f__Agaricaceae; g__Macrolepiota; s__Macrolepiota orientiexcoriata
OTU_592	k__Fungi; p__Ascomycota; c__Pezizomycetes; o__Pezizales; f__Helvellaceae; g__; s__
OTU_2621	No blast hit
OTU_2357	k__Fungi; p__Ascomycota; c__Eurotiomycetes; o__; f__; g__; s__
OTU_1657	k__Fungi; p__Ascomycota; c__Sordariomycetes; o__Hypocreales; f__Nectriaceae; g__Fusicolla; s__Fusicolla acetilerea
OTU_1142	k__Fungi; p__Ascomycota; c__Sordariomycetes; o__Hypocreales; f__Incertae_sedis_Hypocreales; g__Sarocladium; s__Sarocladium kiliense
OTU_199	k__Fungi; p__Ascomycota; c__Sordariomycetes; o__Hypocreales; f__Incertae_sedis_Hypocreales; g__Sarocladium; s__Sarocladium kiliense
OTU_2378	k__Fungi; p__Ascomycota; c__Dothideomycetes; o__Incertae_sedis_Dothideomycetes; f__Incertae_sedis_Dothideomycetes; g__Zymoseptoria; s__Zymoseptoria verkleyi
OTU_207	k__Fungi; p__Chytridiomycota; c__Chytridiomycetes; o__Olpidiales; f__Olpidiaceae; g__Olpidiaster; s__Olpidiaster brassicae
OTU_2910	k__Fungi; p__Ascomycota; c__Incertae_sedis_Ascomycota; o__Incertae_sedis_Ascomycota; f__Incertae_sedis_Ascomycota; g__; s__
OTU_2183	No blast hit
OTU_816	k__Fungi; p__Basidiomycota; c__Agaricomycetes; o__Agaricales; f__Entolomataceae; g__; s__
OTU_1003	k__Fungi; p__Basidiomycota; c__Agaricomycetes; o__Agaricales; f__; g__; s__
OTU_554	k__Fungi; p__Ascomycota; c__Sordariomycetes; o__Xylariales; f__Xylariaceae; g__; s__
OTU_1556	k__Fungi; p__Ascomycota; c__; o__; f__; g__; s__
OTU_1153	k__Fungi; p__Ascomycota; c__; o__; f__; g__; s__
OTU_1904	k__Fungi; p__Basidiomycota; c__Agaricomycetes; o__; f__; g__; s__
OTU_1546	k__Fungi; p__Basidiomycota; c__Pucciniomycetes; o__Pucciniales; f__Coleosporiaceae; g__Chrysomyxa; s__Chrysomyxa woroninii
OTU_1526	k__Fungi; p__Basidiomycota; c__Agaricomycetes; o__Agaricales; f__Clavariaceae; g__Clavaria; s__Clavaria acuta
OTU_678	k__Fungi; p__Basidiomycota; c__Agaricomycetes; o__; f__; g__; s__
OTU_681	k__Fungi; p__Chytridiomycota; c__Chytridiomycetes; o__Rhizophydiales; f__Incertae_sedis_Rhizophydiales; g__Paranamyces; s__Paranamyces uniporus
OTU_1690	k__Fungi; p__Basidiomycota; c__Agaricomycetes; o__Cantharellales; f__Ceratobasidiaceae; g__Thanatephorus; s__Thanatephorus cucumeris
OTU_3120	k__Fungi; p__Ascomycota; c__Dothideomycetes; o__Pleosporales; f__Corynesporascaceae; g__Corynespora; s__Corynespora olivacea
OTU_3462	k__Fungi; p__Glomeromycota; c__Glomeromycetes; o__Glomerales; f__; g__; s__
OTU_2783	k__Fungi; p__Ascomycota; c__Leotiomycetes; o__Helotiales; f__Sclerotiniaceae; g__Monilinia; s__Monilinia fructicola
OTU_1671	k__Fungi; p__Ascomycota; c__Sordariomycetes; o__Hypocreales; f__Incertae_sedis_Hypocreales; g__Sarocladium; s__Sarocladium kiliense
OTU_2477	No blast hit
OTU_1046	k__Fungi; p__Ascomycota; c__Eurotiomycetes; o__Onygenales; f__; g__; s__
OTU_475	k__Fungi; p__Ascomycota; c__Lecanoromycetes; o__Lecanorales; f__Ramalinaceae; g__Bacidina; s__Bacidina sulphurella
OTU_1236	k__Fungi; p__Basidiomycota; c__Agaricomycetes; o__; f__; g__; s__
OTU_1493	k__Fungi; p__Ascomycota; c__Lecanoromycetes; o__Agyriales; f__Trapeliaceae; g__Trapelia; s__Trapelia glebulosa
OTU_1608	k__Fungi; p__Ascomycota; c__Eurotiomycetes; o__Chaetothyriales; f__Herpotrichiellaceae; g__Exophiala; s__Exophiala dermatitidis
OTU_2501	k__Fungi; p__Zygomycota; c__Incertae_sedis_Zygomycota; o__Basidiobolales; f__Basidiobolaceae; g__; s__
OTU_611	k__Fungi; p__Ascomycota; c__Pezizomycetes; o__Pezizales; f__; g__; s__
OTU_2395	k__Fungi; p__Ascomycota; c__Sordariomycetes; o__Incertae_sedis_Sordariomycetes; f__Plectosphaerellaceae; g__; s__
OTU_349	k__Fungi; p__Basidiomycota; c__Agaricomycetes; o__Corticiales; f__; g__; s__
OTU_2986	k__Fungi; p__Basidiomycota; c__Agaricomycetes; o__Agaricales; f__Pterulaceae; g__; s__
OTU_1804	k__Fungi; p__Ascomycota; c__Incertae_sedis_Ascomycota; o__Incertae_sedis_Ascomycota; f__Incertae_sedis_Ascomycota; g__; s__
OTU_1850	k__Fungi; p__Basidiomycota; c__Agaricomycetes; o__; f__; g__; s__
OTU_1954	No blast hit
OTU_1673	k__Fungi; p__Glomeromycota; c__Glomeromycetes; o__Glomerales; f__; g__; s__
OTU_3564	k__Fungi; p__Glomeromycota; c__Glomeromycetes; o__; f__; g__; s__
OTU_2974	k__Fungi; p__Ascomycota; c__Eurotiomycetes; o__Eurotiales; f__Trichocomaceae; g__Aspergillus; s__Aspergillus gracilis
OTU_1438	No blast hit
OTU_1257	k__Fungi; p__Ascomycota; c__Dothideomycetes; o__Pleosporales; f__Phaeosphaeriaceae; g__Phaeosphaeria; s__Phaeosphaeria fuckelii
OTU_1535	k__Fungi; p__Ascomycota; c__Sordariomycetes; o__Hypocreales; f__Clavicipitaceae; g__Harposporium; s__Harposporium bysmatosporum
OTU_2088	k__Fungi; p__Ascomycota; c__Sordariomycetes; o__Microascales; f__Chadefaudiellaceae; g__Faurelina; s__Faurelina indica
OTU_1060	k__Fungi; p__Ascomycota; c__; o__; f__; g__; s__
OTU_2151	k__Fungi; p__Ascomycota; c__; o__; f__; g__; s__
OTU_1768	k__Fungi; p__Ascomycota; c__Eurotiomycetes; o__Onygenales; f__; g__; s__
OTU_1999	k__Fungi; p__Chytridiomycota; c__Monoblepharidomycetes; o__Monoblepharidales; f__Gonapodyaceae; g__Gonapodya; s__Gonapodya polymorpha
OTU_2240	k__Fungi; p__Ascomycota; c__Incertae_sedis_Ascomycota; o__Incertae_sedis_Ascomycota; f__Incertae_sedis_Ascomycota; g__; s__
OTU_1229	k__Fungi; p__Chytridiomycota; c__Chytridiomycetes; o__Spizellomycetales; f__Spizellomycetaceae; g__; s__
OTU_999	k__Fungi; p__Ascomycota; c__Sordariomycetes; o__Hypocreales; f__Clavicipitaceae; g__; s__
OTU_1281	k__Fungi; p__Ascomycota; c__; o__; f__; g__; s__
OTU_411	k__Fungi; p__Ascomycota; c__Sordariomycetes; o__Sordariales; f__Cephalothecaceae; g__Phialemonium; s__Phialemonium atrogriseum
OTU_1910	k__Fungi; p__Ascomycota; c__; o__; f__; g__; s__
OTU_433	k__Fungi; p__Basidiomycota; c__Agaricomycetes; o__Sebacinales; f__; g__; s__
OTU_86	k__Fungi; p__Glomeromycota; c__Glomeromycetes; o__Diversisporales; f__; g__; s__
OTU_1302	No blast hit
OTU_1051	k__Fungi; p__Ascomycota; c__Eurotiomycetes; o__Onygenales; f__; g__; s__
OTU_2511	k__Fungi; p__Basidiomycota; c__Agaricomycetes; o__Cantharellales; f__Cantharellaceae; g__Craterellus; s__Craterellus atratus
OTU_2071	k__Fungi; p__Ascomycota; c__Sordariomycetes; o__Hypocreales; f__Nectriaceae; g__Volutella; s__Volutella gilva
OTU_941	k__Fungi; p__Ascomycota; c__Eurotiomycetes; o__Onygenales; f__; g__; s__
OTU_1972	k__Fungi; p__Glomeromycota; c__Glomeromycetes; o__Glomerales; f__; g__; s__
OTU_1325	No blast hit
OTU_2699	k__Fungi; p__Ascomycota; c__Saccharomycetes; o__Saccharomycetales; f__Pichiaceae; g__Issatchenkia; s__Issatchenkia orientalis
OTU_525	k__Fungi; p__Zygomycota; c__Incertae_sedis_Zygomycota; o__Mortierellales; f__Mortierellaceae; g__; s__
OTU_973	k__Fungi; p__Basidiomycota; c__Agaricomycetes; o__Agaricales; f__Tricholomataceae; g__Leucopaxillus; s__Leucopaxillus lilacinus
OTU_2275	No blast hit
OTU_779	k__Fungi; p__Ascomycota; c__Pezizomycetes; o__Pezizales; f__Tuberaceae; g__; s__
OTU_750	k__Fungi; p__Basidiomycota; c__Tremellomycetes; o__Trichosporonales; f__Trichosporonaceae; g__; s__
OTU_890	k__Fungi; p__Basidiomycota; c__Agaricomycetes; o__Polyporales; f__Meruliaceae; g__Crustoderma; s__Crustoderma corneum
OTU_2995	k__Fungi; p__Basidiomycota; c__; o__; f__; g__; s__
OTU_176	k__Fungi; p__Ascomycota; c__Sordariomycetes; o__Magnaporthales; f__; g__; s__
OTU_1864	k__Fungi; p__Ascomycota; c__Eurotiomycetes; o__; f__; g__; s__
OTU_2169	No blast hit
OTU_1738	k__Fungi; p__Basidiomycota; c__; o__; f__; g__; s__
OTU_2834	k__Fungi; p__Basidiomycota; c__Agaricomycetes; o__Agaricales; f__Marasmiaceae; g__Crinipellis; s__Crinipellis rhizomaticola
OTU_1058	k__Fungi; p__Zygomycota; c__Incertae_sedis_Zygomycota; o__; f__; g__; s__
OTU_668	k__Fungi; p__Basidiomycota; c__Agaricomycetes; o__Agaricales; f__Tricholomataceae; g__Tricholosporum; s__Tricholosporum porphyrophyllum
OTU_1075	k__Fungi; p__Ascomycota; c__Eurotiomycetes; o__Onygenales; f__; g__; s__
OTU_889	k__Fungi; p__Ascomycota; c__; o__; f__; g__; s__
OTU_1772	No blast hit
OTU_3194	No blast hit
OTU_2090	k__Fungi; p__Basidiomycota; c__Agaricomycetes; o__Amylocorticiales; f__Amylocorticiaceae; g__Ceraceomyces; s__Ceraceomyces serpens
OTU_1680	k__Fungi; p__Basidiomycota; c__Agaricomycetes; o__Geastrales; f__Geastraceae; g__Geastrum; s__Geastrum coronatum
OTU_907	k__Fungi; p__Basidiomycota; c__Agaricomycetes; o__Polyporales; f__Ganodermataceae; g__Ganoderma; s__Ganoderma leucocontextum
OTU_2567	No blast hit
OTU_597	k__Fungi; p__Ascomycota; c__Leotiomycetes; o__Erysiphales; f__Erysiphaceae; g__Microidium; s__Microidium phyllanthi
OTU_3041	k__Fungi; p__Chytridiomycota; c__; o__; f__; g__; s__
OTU_348	k__Fungi; p__Ascomycota; c__Sordariomycetes; o__Hypocreales; f__Nectriaceae; g__Cosmospora; s__Cosmospora viridescens
OTU_2703	k__Fungi; p__Ascomycota; c__Lecanoromycetes; o__Agyriales; f__Trapeliaceae; g__Trapelia; s__Trapelia glebulosa
OTU_813	k__Fungi; p__Ascomycota; c__Sordariomycetes; o__Hypocreales; f__Incertae_sedis_Hypocreales; g__Sarocladium; s__Sarocladium kiliense
OTU_1669	k__Fungi; p__Ascomycota; c__Pezizomycetes; o__Pezizales; f__Pyronemataceae; g__Kotlabaea; s__Kotlabaea delectans
OTU_2766	k__Fungi; p__Ascomycota; c__Dothideomycetes; o__Incertae_sedis_Dothideomycetes; f__Incertae_sedis_Dothideomycetes; g__; s__
OTU_1157	k__Fungi; p__Ascomycota; c__Eurotiomycetes; o__Onygenales; f__; g__; s__
OTU_3060	No blast hit
OTU_929	k__Fungi; p__Ascomycota; c__Sordariomycetes; o__Hypocreales; f__Ophiocordycipitaceae; g__Elaphocordyceps; s__Elaphocordyceps ophioglossoides
OTU_874	k__Fungi; p__Ascomycota; c__; o__; f__; g__; s__
OTU_1239	k__Fungi; p__Ascomycota; c__Dothideomycetes; o__Capnodiales; f__; g__; s__
OTU_1558	k__Fungi; p__Ascomycota; c__Dothideomycetes; o__Pleosporales; f__Leptosphaeriaceae; g__; s__
OTU_1629	k__Fungi; p__Chytridiomycota; c__Chytridiomycetes; o__Rhizophlyctidales; f__Rhizophlyctidaceae; g__Rhizophlyctis; s__Rhizophlyctis rosea
OTU_1524	k__Fungi; p__Basidiomycota; c__Agaricomycetes; o__Cantharellales; f__Ceratobasidiaceae; g__; s__
OTU_2839	k__Fungi; p__Ascomycota; c__Dothideomycetes; o__; f__; g__; s__
OTU_834	k__Fungi; p__Ascomycota; c__Sordariomycetes; o__Xylariales; f__Diatrypaceae; g__Diatrype; s__Diatrype stigma
OTU_1175	No blast hit
OTU_2270	No blast hit
OTU_1287	k__Fungi; p__Ascomycota; c__Leotiomycetes; o__; f__; g__; s__
OTU_1484	k__Fungi; p__Ascomycota; c__Dothideomycetes; o__Pleosporales; f__Pleosporaceae; g__Pleospora; s__Pleospora bjoerlingii
OTU_1598	k__Fungi; p__Ascomycota; c__Eurotiomycetes; o__Eurotiales; f__Trichocomaceae; g__Penicillium; s__Penicillium raistrickii
OTU_2290	k__Fungi; p__Ascomycota; c__Sordariomycetes; o__Diaporthales; f__Diaporthaceae; g__; s__
OTU_1192	k__Fungi; p__Ascomycota; c__Eurotiomycetes; o__Onygenales; f__; g__; s__
OTU_261	k__Fungi; p__Ascomycota; c__Incertae_sedis_Ascomycota; o__Incertae_sedis_Ascomycota; f__Pseudeurotiaceae; g__; s__
OTU_2277	No blast hit
OTU_2082	k__Fungi; p__Ascomycota; c__Eurotiomycetes; o__Onygenales; f__; g__; s__
OTU_1517	k__Fungi; p__Ascomycota; c__Dothideomycetes; o__Pleosporales; f__Incertae_sedis_Pleosporales; g__; s__
OTU_1054	k__Fungi; p__Ascomycota; c__Eurotiomycetes; o__Eurotiales; f__Trichocomaceae; g__Penicillium; s__Penicillium brevicompactum
OTU_1588	k__Fungi; p__Basidiomycota; c__Pucciniomycetes; o__Pucciniales; f__Coleosporiaceae; g__Chrysomyxa; s__Chrysomyxa woroninii
OTU_641	k__Fungi; p__Ascomycota; c__Sordariomycetes; o__Hypocreales; f__Incertae_sedis_Hypocreales; g__Sarocladium; s__Sarocladium kiliense
OTU_3078	k__Fungi; p__Basidiomycota; c__Agaricomycetes; o__Russulales; f__; g__; s__
OTU_2855	k__Fungi; p__Basidiomycota; c__Agaricomycetes; o__Agaricales; f__Hygrophoraceae; g__Hygrocybe; s__Hygrocybe mucronella
OTU_3524	k__Fungi; p__Basidiomycota; c__Wallemiomycetes; o__Wallemiales; f__Wallemiaceae; g__Wallemia; s__Wallemia sebi
OTU_1123	k__Fungi; p__Basidiomycota; c__Agaricomycetes; o__Corticiales; f__; g__; s__
OTU_1786	k__Fungi; p__Ascomycota; c__Eurotiomycetes; o__Onygenales; f__Ajellomycetaceae; g__Histoplasma; s__Histoplasma capsulatum
OTU_2015	k__Fungi; p__Basidiomycota; c__Agaricomycetes; o__Agaricales; f__Entolomataceae; g__Entoloma; s__Entoloma ater
OTU_3182	No blast hit
OTU_3337	No blast hit
OTU_3346	k__Fungi; p__Ascomycota; c__Eurotiomycetes; o__Eurotiales; f__Trichocomaceae; g__Penicillium; s__Penicillium citrinum
OTU_636	k__Fungi; p__Ascomycota; c__Eurotiomycetes; o__Eurotiales; f__; g__; s__
OTU_2803	k__Fungi; p__Ascomycota; c__Dothideomycetes; o__Capnodiales; f__Incertae_sedis_Capnodiales; g__Toxicocladosporium; s__Toxicocladosporium posoqueriae
OTU_2795	No blast hit
OTU_1507	k__Fungi; p__Ascomycota; c__Pezizomycetes; o__Pezizales; f__; g__; s__
OTU_2955	k__Fungi; p__Ascomycota; c__Eurotiomycetes; o__; f__; g__; s__
OTU_430	k__Fungi; p__Ascomycota; c__Sordariomycetes; o__Sordariales; f__Chaetomiaceae; g__; s__
OTU_2228	k__Fungi; p__Ascomycota; c__Lecanoromycetes; o__; f__; g__; s__
OTU_2258	k__Fungi; p__Ascomycota; c__Eurotiomycetes; o__Onygenales; f__; g__; s__
OTU_3409	k__Fungi; p__Ascomycota; c__Dothideomycetes; o__Pleosporales; f__Sporormiaceae; g__; s__
OTU_1604	k__Fungi; p__Ascomycota; c__; o__; f__; g__; s__
OTU_2532	k__Fungi; p__Basidiomycota; c__Tremellomycetes; o__Tremellales; f__Incertae_sedis_Tremellales; g__; s__
OTU_1968	k__Fungi; p__Ascomycota; c__; o__; f__; g__; s__
OTU_1462	No blast hit
OTU_2276	k__Fungi; p__Glomeromycota; c__Glomeromycetes; o__Glomerales; f__; g__; s__
OTU_3539	k__Fungi; p__Glomeromycota; c__Glomeromycetes; o__Glomerales; f__; g__; s__
OTU_2503	k__Fungi; p__Glomeromycota; c__Glomeromycetes; o__Glomerales; f__; g__; s__
OTU_3017	k__Fungi; p__Ascomycota; c__Eurotiomycetes; o__Onygenales; f__; g__; s__
OTU_2154	k__Fungi; p__Basidiomycota; c__Agaricomycetes; o__Agaricales; f__Agaricaceae; g__Tulostoma; s__Tulostoma melanocyclum
OTU_2611	k__Fungi; p__Basidiomycota; c__Ustilaginomycetes; o__Ustilaginales; f__Ustilaginaceae; g__Ustilago; s__Ustilago esculenta
OTU_1831	k__Fungi; p__Basidiomycota; c__Agaricomycetes; o__Agaricales; f__; g__; s__
OTU_1276	k__Fungi; p__Glomeromycota; c__; o__; f__; g__; s__
OTU_1778	k__Fungi; p__Ascomycota; c__Sordariomycetes; o__Microascales; f__Microascaceae; g__Pithoascus; s__Pithoascus nidicola
OTU_2002	No blast hit
OTU_2338	k__Fungi; p__Ascomycota; c__; o__; f__; g__; s__
OTU_2311	k__Fungi; p__Ascomycota; c__; o__; f__; g__; s__
OTU_1791	k__Fungi; p__Chytridiomycota; c__Chytridiomycetes; o__Rhizophlyctidales; f__Rhizophlyctidaceae; g__; s__
OTU_1033	k__Fungi; p__Basidiomycota; c__; o__; f__; g__; s__
OTU_916	k__Fungi; p__Glomeromycota; c__; o__; f__; g__; s__
OTU_1081	k__Fungi; p__Glomeromycota; c__; o__; f__; g__; s__
OTU_1683	k__Fungi; p__Ascomycota; c__Eurotiomycetes; o__; f__; g__; s__
OTU_2298	k__Fungi; p__Ascomycota; c__Sordariomycetes; o__Hypocreales; f__Incertae_sedis_Hypocreales; g__Stachybotrys; s__Stachybotrys subsimplex
OTU_3515	No blast hit
OTU_2299	k__Fungi; p__Ascomycota; c__Lecanoromycetes; o__Agyriales; f__Agyriaceae; g__Trapeliopsis; s__Trapeliopsis gelatinosa
OTU_1967	k__Fungi; p__Ascomycota; c__Saccharomycetes; o__Saccharomycetales; f__Incertae_sedis_Saccharomycetales; g__Kodamaea; s__Kodamaea ohmeri
OTU_2038	k__Fungi; p__Ascomycota; c__; o__; f__; g__; s__
OTU_3571	No blast hit
OTU_3547	k__Fungi; p__Ascomycota; c__Eurotiomycetes; o__Onygenales; f__; g__; s__
OTU_831	No blast hit
OTU_1277	k__Fungi; p__Glomeromycota; c__Glomeromycetes; o__Glomerales; f__; g__; s__
OTU_1670	k__Fungi; p__Basidiomycota; c__Agaricomycetes; o__Agaricales; f__Psathyrellaceae; g__; s__
OTU_2044	k__Fungi; p__Ascomycota; c__Sordariomycetes; o__Xylariales; f__Xylariaceae; g__Coniolariella; s__Coniolariella limonispora
OTU_1492	k__Fungi; p__Ascomycota; c__Eurotiomycetes; o__Onygenales; f__; g__; s__
OTU_1056	k__Fungi; p__Glomeromycota; c__Glomeromycetes; o__Glomerales; f__Glomeraceae; g__; s__
OTU_1122	k__Fungi; p__Ascomycota; c__Incertae_sedis_Ascomycota; o__Incertae_sedis_Ascomycota; f__Incertae_sedis_Ascomycota; g__; s__
OTU_3181	k__Fungi; p__Glomeromycota; c__; o__; f__; g__; s__
OTU_793	k__Fungi; p__Ascomycota; c__Eurotiomycetes; o__Onygenales; f__; g__; s__
OTU_667	k__Fungi; p__Ascomycota; c__Eurotiomycetes; o__; f__; g__; s__
OTU_520	k__Fungi; p__Basidiomycota; c__Agaricomycetes; o__Cantharellales; f__; g__; s__
OTU_3259	k__Fungi; p__Ascomycota; c__Dothideomycetes; o__; f__; g__; s__
OTU_1300	k__Fungi; p__Ascomycota; c__Lecanoromycetes; o__Candelariales; f__Candelariaceae; g__Candelariella; s__Candelariella subdeflexa
OTU_794	k__Fungi; p__Basidiomycota; c__Agaricomycetes; o__Russulales; f__; g__; s__
OTU_2779	k__Fungi; p__Ascomycota; c__Incertae_sedis_Ascomycota; o__Incertae_sedis_Ascomycota; f__Incertae_sedis_Ascomycota; g__Liberomyces; s__Liberomyces saliciphilus
OTU_1390	k__Fungi; p__Ascomycota; c__Eurotiomycetes; o__Onygenales; f__; g__; s__
OTU_2725	No blast hit
OTU_1774	k__Fungi; p__Basidiomycota; c__Agaricomycetes; o__Polyporales; f__Polyporaceae; g__Polyporus; s__Polyporus tricholoma
OTU_2356	k__Fungi; p__Basidiomycota; c__Agaricomycetes; o__Agaricales; f__Entolomataceae; g__Entoloma; s__Entoloma flocculosum
OTU_1576	k__Fungi; p__Ascomycota; c__Dothideomycetes; o__Pleosporales; f__Incertae_sedis_Pleosporales; g__Ochrocladosporium; s__Ochrocladosporium adansoniae
OTU_2550	k__Fungi; p__Ascomycota; c__Dothideomycetes; o__; f__; g__; s__
OTU_2130	k__Fungi; p__Ascomycota; c__Eurotiomycetes; o__Onygenales; f__; g__; s__
OTU_926	k__Fungi; p__Neocallimastigomycota; c__Neocallimastigomycetes; o__Neocallimastigales; f__Neocallimastigaceae; g__; s__
OTU_573	k__Fungi; p__Basidiomycota; c__Agaricomycetes; o__Boletales; f__Boletaceae; g__; s__
OTU_1200	k__Fungi; p__Ascomycota; c__Sordariomycetes; o__; f__; g__; s__
OTU_1169	k__Fungi; p__Basidiomycota; c__; o__; f__; g__; s__
OTU_3098	k__Fungi; p__Ascomycota; c__Eurotiomycetes; o__Onygenales; f__Ajellomycetaceae; g__Histoplasma; s__Histoplasma capsulatum
OTU_2241	k__Fungi; p__Ascomycota; c__Dothideomycetes; o__Pleosporales; f__; g__; s__
OTU_1990	k__Fungi; p__Chytridiomycota; c__; o__; f__; g__; s__
OTU_2982	k__Fungi; p__Basidiomycota; c__Agaricomycetes; o__Thelephorales; f__Thelephoraceae; g__Tomentella; s__Tomentella amyloapiculata
OTU_1922	k__Fungi; p__Ascomycota; c__Sordariomycetes; o__Sordariales; f__; g__; s__
OTU_392	k__Fungi; p__Ascomycota; c__Sordariomycetes; o__Hypocreales; f__Incertae_sedis_Hypocreales; g__Sarocladium; s__Sarocladium kiliense
OTU_969	k__Fungi; p__Ascomycota; c__Pezizomycetes; o__Pezizales; f__Chorioactidaceae; g__Desmazierella; s__Desmazierella acicola
OTU_1037	k__Fungi; p__Ascomycota; c__Pezizomycetes; o__Pezizales; f__Helvellaceae; g__; s__
OTU_63	k__Fungi; p__Ascomycota; c__Sordariomycetes; o__Hypocreales; f__Incertae_sedis_Hypocreales; g__Sarocladium; s__Sarocladium kiliense
OTU_992	k__Fungi; p__Basidiomycota; c__Agaricomycetes; o__Agaricales; f__Tricholomataceae; g__Singerocybe; s__Singerocybe alboinfundibuliformis
OTU_2084	k__Fungi; p__Ascomycota; c__Pezizomycetes; o__Pezizales; f__; g__; s__
OTU_2641	No blast hit
OTU_419	k__Fungi; p__Basidiomycota; c__Agaricomycetes; o__; f__; g__; s__
OTU_1618	k__Fungi; p__Ascomycota; c__; o__; f__; g__; s__
OTU_3545	No blast hit
OTU_2609	No blast hit
OTU_2944	k__Fungi; p__Ascomycota; c__Sordariomycetes; o__Hypocreales; f__Clavicipitaceae; g__; s__
OTU_947	k__Fungi; p__Glomeromycota; c__Glomeromycetes; o__Glomerales; f__Glomeraceae; g__; s__
OTU_2429	k__Fungi; p__Ascomycota; c__; o__; f__; g__; s__
OTU_1452	k__Fungi; p__Ascomycota; c__Dothideomycetes; o__; f__; g__; s__
OTU_857	k__Fungi; p__Ascomycota; c__Sordariomycetes; o__Hypocreales; f__Nectriaceae; g__Nectria; s__Nectria eustromatica
OTU_2217	k__Fungi; p__Ascomycota; c__Sordariomycetes; o__Hypocreales; f__Incertae_sedis_Hypocreales; g__Sarocladium; s__Sarocladium kiliense
OTU_2967	k__Fungi; p__Ascomycota; c__Incertae_sedis_Ascomycota; o__Incertae_sedis_Ascomycota; f__Incertae_sedis_Ascomycota; g__; s__
OTU_2020	k__Fungi; p__Ascomycota; c__Leotiomycetes; o__Incertae_sedis_Leotiomycetes; f__Incertae_sedis_Leotiomycetes; g__; s__
OTU_2584	k__Fungi; p__Chytridiomycota; c__Chytridiomycetes; o__Chytridiales; f__; g__; s__
OTU_388	k__Fungi; p__Ascomycota; c__Pezizomycetes; o__Pezizales; f__Ascobolaceae; g__; s__
OTU_2294	k__Fungi; p__Glomeromycota; c__Glomeromycetes; o__Glomerales; f__; g__; s__
OTU_1094	k__Fungi; p__Basidiomycota; c__Agaricomycetes; o__Agaricales; f__; g__; s__
OTU_2289	k__Fungi; p__Ascomycota; c__Sordariomycetes; o__Trichosphaeriales; f__Incertae_sedis_Trichosphaeriales; g__; s__
OTU_2520	k__Fungi; p__Basidiomycota; c__Agaricomycetes; o__Amylocorticiales; f__Amylocorticiaceae; g__Ceraceomyces; s__Ceraceomyces serpens
