# Supplementary material for: Seasonal dynamics of microbial diversity in the rhizosphere of Ulmus pumila L. var. sabulosa in a steppe desert area of Northern China
Source: PeerJ. 2019 Aug 22;7:e7526. doi: 10.7717/peerj.7526 (PMC6708578; doi:10.7717/peerj.7526)
Supplement: Raw Data S4 — Raw data applied for data analysis and preparation for Fig. 2. [file peerj-07-7526-s004.zip › venndata/1_FSP_FSU_FFA.vennarea.xls]

OTU_662	k__Fungi; p__Ascomycota; c__Leotiomycetes; o__Helotiales; f__Helotiaceae; g__Articulospora; s__Articulospora proliferata
OTU_82	k__Fungi; p__Ascomycota; c__Sordariomycetes; o__Sordariales; f__Lasiosphaeriaceae; g__; s__
OTU_151	k__Fungi; p__Ascomycota; c__Sordariomycetes; o__Sordariales; f__Chaetomiaceae; g__; s__
OTU_1050	k__Fungi; p__Ascomycota; c__Sordariomycetes; o__Melanosporales; f__Ceratostomataceae; g__Harzia; s__Harzia acremonioides
OTU_614	k__Fungi; p__Ascomycota; c__Eurotiomycetes; o__; f__; g__; s__
OTU_47	k__Fungi; p__Ascomycota; c__Sordariomycetes; o__Xylariales; f__Diatrypaceae; g__Diatrype; s__Diatrype disciformis
OTU_737	k__Fungi; p__Ascomycota; c__Dothideomycetes; o__; f__; g__; s__
OTU_1574	k__Fungi; p__Ascomycota; c__Pezizomycetes; o__Pezizales; f__Incertae_sedis_Pezizales; g__; s__
OTU_4	k__Fungi; p__Ascomycota; c__Dothideomycetes; o__Pleosporales; f__Incertae_sedis_Pleosporales; g__; s__
OTU_229	k__Fungi; p__Ascomycota; c__Dothideomycetes; o__Pleosporales; f__Phaeosphaeriaceae; g__Setophaeosphaeria; s__Setophaeosphaeria badalingensis
OTU_472	k__Fungi; p__Ascomycota; c__Sordariomycetes; o__; f__; g__; s__
OTU_144	k__Fungi; p__Ascomycota; c__Leotiomycetes; o__Helotiales; f__Incertae_sedis_Helotiales; g__; s__
OTU_489	k__Fungi; p__Basidiomycota; c__Agaricomycetes; o__Phallales; f__Phallaceae; g__Phallus; s__Phallus hadriani
OTU_572	k__Fungi; p__Ascomycota; c__; o__; f__; g__; s__
OTU_238	k__Fungi; p__Ascomycota; c__Sordariomycetes; o__Hypocreales; f__Nectriaceae; g__Fusarium; s__Fusarium solani
OTU_591	k__Fungi; p__Ascomycota; c__Pezizomycetes; o__Pezizales; f__; g__; s__
OTU_976	k__Fungi; p__Chytridiomycota; c__Chytridiomycetes; o__Chytridiales; f__Synchytriaceae; g__Synchytrium; s__Synchytrium cupulatum
OTU_192	k__Fungi; p__Ascomycota; c__Pezizomycetes; o__Pezizales; f__; g__; s__
OTU_2458	k__Fungi; p__Zygomycota; c__Incertae_sedis_Zygomycota; o__Mucorales; f__Mucoraceae; g__Actinomucor; s__Actinomucor elegans
OTU_971	k__Fungi; p__Basidiomycota; c__Microbotryomycetes; o__Sporidiobolales; f__Incertae_sedis_Sporidiobolales; g__; s__
OTU_935	k__Fungi; p__Ascomycota; c__; o__; f__; g__; s__
OTU_175	k__Fungi; p__Basidiomycota; c__Agaricomycetes; o__Geastrales; f__Geastraceae; g__Geastrum; s__Geastrum schmidelii
OTU_576	k__Fungi; p__Ascomycota; c__Leotiomycetes; o__; f__; g__; s__
OTU_2424	k__Fungi; p__Basidiomycota; c__Agaricomycetes; o__Sebacinales; f__Sebacinaceae; g__; s__
OTU_814	k__Fungi; p__Ascomycota; c__Sordariomycetes; o__Sordariales; f__Lasiosphaeriaceae; g__; s__
OTU_1644	k__Fungi; p__Ascomycota; c__Incertae_sedis_Ascomycota; o__Incertae_sedis_Ascomycota; f__Incertae_sedis_Ascomycota; g__Veronaea; s__Veronaea japonica
OTU_1485	k__Fungi; p__Ascomycota; c__Sordariomycetes; o__Sordariales; f__Lasiosphaeriaceae; g__; s__
OTU_1416	k__Fungi; p__Ascomycota; c__Incertae_sedis_Ascomycota; o__Incertae_sedis_Ascomycota; f__Incertae_sedis_Ascomycota; g__; s__
OTU_3334	k__Fungi; p__Ascomycota; c__Dothideomycetes; o__Pleosporales; f__Sporormiaceae; g__; s__
OTU_1818	k__Fungi; p__Ascomycota; c__Pezizomycetes; o__Pezizales; f__; g__; s__
OTU_1112	k__Fungi; p__Ascomycota; c__Orbiliomycetes; o__Orbiliales; f__Orbiliaceae; g__Hyalorbilia; s__Hyalorbilia inflatula
OTU_502	k__Fungi; p__Ascomycota; c__Eurotiomycetes; o__Chaetothyriales; f__Herpotrichiellaceae; g__; s__
OTU_977	k__Fungi; p__Glomeromycota; c__Glomeromycetes; o__Glomerales; f__; g__; s__
OTU_1343	k__Fungi; p__Ascomycota; c__Sordariomycetes; o__Xylariales; f__Xylariaceae; g__; s__
OTU_440	k__Fungi; p__Ascomycota; c__Sordariomycetes; o__Hypocreales; f__Incertae_sedis_Hypocreales; g__Sarocladium; s__Sarocladium kiliense
OTU_1393	k__Fungi; p__Ascomycota; c__Sordariomycetes; o__Microascales; f__Ceratocystidaceae; g__Ceratocystis; s__Ceratocystis cacaofunesta
OTU_1323	k__Fungi; p__Ascomycota; c__Eurotiomycetes; o__Onygenales; f__; g__; s__
OTU_358	k__Fungi; p__Ascomycota; c__Sordariomycetes; o__Hypocreales; f__Incertae_sedis_Hypocreales; g__Sarocladium; s__Sarocladium kiliense
OTU_1013	k__Fungi; p__Ascomycota; c__Sordariomycetes; o__Hypocreales; f__; g__; s__
OTU_1233	k__Fungi; p__Glomeromycota; c__; o__; f__; g__; s__
OTU_265	k__Fungi; p__Ascomycota; c__Sordariomycetes; o__Hypocreales; f__Ophiocordycipitaceae; g__Purpureocillium; s__Purpureocillium lilacinum
OTU_1895	k__Fungi; p__Ascomycota; c__; o__; f__; g__; s__
OTU_2293	k__Fungi; p__Ascomycota; c__Dothideomycetes; o__; f__; g__; s__
OTU_745	k__Fungi; p__Ascomycota; c__Dothideomycetes; o__; f__; g__; s__
OTU_208	k__Fungi; p__Ascomycota; c__Sordariomycetes; o__; f__; g__; s__
OTU_445	k__Fungi; p__Chytridiomycota; c__; o__; f__; g__; s__
OTU_227	k__Fungi; p__Ascomycota; c__; o__; f__; g__; s__
OTU_112	k__Fungi; p__Ascomycota; c__Sordariomycetes; o__Hypocreales; f__Incertae_sedis_Hypocreales; g__Trichothecium; s__Trichothecium crotocinigenum
OTU_711	k__Fungi; p__Ascomycota; c__Eurotiomycetes; o__Onygenales; f__; g__; s__
OTU_1873	k__Fungi; p__Ascomycota; c__Dothideomycetes; o__Capnodiales; f__Davidiellaceae; g__Cladosporium; s__Cladosporium ramotenellum
OTU_900	k__Fungi; p__Ascomycota; c__Sordariomycetes; o__Hypocreales; f__Ophiocordycipitaceae; g__Ophiocordyceps; s__Ophiocordyceps unilateralis
OTU_908	k__Fungi; p__Ascomycota; c__Sordariomycetes; o__Hypocreales; f__Incertae_sedis_Hypocreales; g__; s__
OTU_2931	k__Fungi; p__Ascomycota; c__Dothideomycetes; o__Pleosporales; f__Phaeosphaeriaceae; g__; s__
OTU_274	k__Fungi; p__Ascomycota; c__Sordariomycetes; o__; f__; g__; s__
OTU_2141	k__Fungi; p__Ascomycota; c__Sordariomycetes; o__Hypocreales; f__Incertae_sedis_Hypocreales; g__Sarocladium; s__Sarocladium kiliense
OTU_1948	k__Fungi; p__Ascomycota; c__; o__; f__; g__; s__
OTU_250	k__Fungi; p__Zygomycota; c__Incertae_sedis_Zygomycota; o__Mortierellales; f__Mortierellaceae; g__; s__
OTU_702	k__Fungi; p__Ascomycota; c__Pezizomycetes; o__Pezizales; f__; g__; s__
OTU_306	k__Fungi; p__Ascomycota; c__Sordariomycetes; o__Microascales; f__Halosphaeriaceae; g__Corollospora; s__Corollospora pulchella
OTU_535	k__Fungi; p__Chytridiomycota; c__; o__; f__; g__; s__
OTU_2556	k__Fungi; p__Ascomycota; c__Dothideomycetes; o__Pleosporales; f__Sporormiaceae; g__Preussia; s__Preussia tetramera
OTU_782	k__Fungi; p__Ascomycota; c__; o__; f__; g__; s__
OTU_240	k__Fungi; p__Ascomycota; c__Leotiomycetes; o__; f__; g__; s__
OTU_34	k__Fungi; p__Ascomycota; c__Dothideomycetes; o__Pleosporales; f__Leptosphaeriaceae; g__Coniothyrium; s__Coniothyrium sidae
OTU_146	k__Fungi; p__Ascomycota; c__Sordariomycetes; o__Diaporthales; f__Diaporthaceae; g__Phomopsis; s__Phomopsis columnaris
OTU_869	k__Fungi; p__Ascomycota; c__Dothideomycetes; o__Capnodiales; f__Mycosphaerellaceae; g__Cercospora; s__Cercospora sojina
OTU_1335	k__Fungi; p__Ascomycota; c__Sordariomycetes; o__Hypocreales; f__Ophiocordycipitaceae; g__Hirsutella; s__Hirsutella subulata
OTU_1550	k__Fungi; p__Ascomycota; c__; o__; f__; g__; s__
OTU_506	k__Fungi; p__Ascomycota; c__Dothideomycetes; o__Capnodiales; f__Mycosphaerellaceae; g__; s__
OTU_117	k__Fungi; p__Basidiomycota; c__Agaricomycetes; o__Geastrales; f__Geastraceae; g__Geastrum; s__Geastrum melanocephalum
OTU_1473	k__Fungi; p__Ascomycota; c__Pezizomycetes; o__Pezizales; f__Helvellaceae; g__; s__
OTU_585	k__Fungi; p__Ascomycota; c__Sordariomycetes; o__Hypocreales; f__Incertae_sedis_Hypocreales; g__; s__
OTU_1841	k__Fungi; p__Ascomycota; c__Sordariomycetes; o__Coniochaetales; f__Coniochaetaceae; g__; s__
OTU_560	k__Fungi; p__Ascomycota; c__; o__; f__; g__; s__
OTU_867	k__Fungi; p__Ascomycota; c__Saccharomycetes; o__; f__; g__; s__
OTU_669	k__Fungi; p__Basidiomycota; c__Agaricomycetes; o__Geastrales; f__Geastraceae; g__Geastrum; s__Geastrum kotlabae
OTU_893	k__Fungi; p__Ascomycota; c__Eurotiomycetes; o__Onygenales; f__; g__; s__
OTU_52	k__Fungi; p__Ascomycota; c__Dothideomycetes; o__Capnodiales; f__Davidiellaceae; g__Cladosporium; s__Cladosporium allicinum
OTU_600	k__Fungi; p__Ascomycota; c__Sordariomycetes; o__Hypocreales; f__Incertae_sedis_Hypocreales; g__; s__
OTU_620	k__Fungi; p__Ascomycota; c__Dothideomycetes; o__; f__; g__; s__
OTU_2004	k__Fungi; p__Glomeromycota; c__Glomeromycetes; o__; f__; g__; s__
OTU_1560	k__Fungi; p__Ascomycota; c__Sordariomycetes; o__Hypocreales; f__Bionectriaceae; g__Hydropisphaera; s__Hydropisphaera erubescens
OTU_649	k__Fungi; p__Ascomycota; c__Sordariomycetes; o__; f__; g__; s__
OTU_91	k__Fungi; p__Ascomycota; c__Sordariomycetes; o__Magnaporthales; f__Magnaporthaceae; g__Magnaporthiopsis; s__Magnaporthiopsis panicorum
OTU_3497	k__Fungi; p__Ascomycota; c__Dothideomycetes; o__Pleosporales; f__Sporormiaceae; g__Preussia; s__Preussia tetramera
OTU_540	k__Fungi; p__Ascomycota; c__Incertae_sedis_Ascomycota; o__Incertae_sedis_Ascomycota; f__Incertae_sedis_Ascomycota; g__Olpitrichum; s__Olpitrichum sphaerosporum
OTU_450	k__Fungi; p__Ascomycota; c__Dothideomycetes; o__Pleosporales; f__Incertae_sedis_Pleosporales; g__Stagonosporopsis; s__Stagonosporopsis ligulicola
OTU_533	k__Fungi; p__Ascomycota; c__; o__; f__; g__; s__
OTU_3332	k__Fungi; p__Ascomycota; c__Sordariomycetes; o__Hypocreales; f__Ophiocordycipitaceae; g__Tolypocladium; s__Tolypocladium inflatum
OTU_1807	k__Fungi; p__Ascomycota; c__Dothideomycetes; o__; f__; g__; s__
OTU_503	k__Fungi; p__Ascomycota; c__Eurotiomycetes; o__Eurotiales; f__Trichocomaceae; g__Penicillium; s__Penicillium parviverrucosum
OTU_284	k__Fungi; p__Ascomycota; c__Leotiomycetes; o__; f__; g__; s__
OTU_3361	k__Fungi; p__Ascomycota; c__Eurotiomycetes; o__Onygenales; f__; g__; s__
OTU_96	k__Fungi; p__Zygomycota; c__Incertae_sedis_Zygomycota; o__Mortierellales; f__Mortierellaceae; g__Mortierella; s__Mortierella alpina
OTU_1369	k__Fungi; p__Ascomycota; c__Lecanoromycetes; o__Peltigerales; f__Nephromataceae; g__Nephroma; s__Nephroma helveticum
OTU_3276	k__Fungi; p__Ascomycota; c__Leotiomycetes; o__; f__; g__; s__
OTU_536	k__Fungi; p__Ascomycota; c__Incertae_sedis_Ascomycota; o__Incertae_sedis_Ascomycota; f__Pseudeurotiaceae; g__; s__
OTU_415	k__Fungi; p__Ascomycota; c__Dothideomycetes; o__Pleosporales; f__Phaeosphaeriaceae; g__; s__
OTU_3306	k__Fungi; p__Ascomycota; c__Sordariomycetes; o__Hypocreales; f__Nectriaceae; g__; s__
OTU_298	k__Fungi; p__Ascomycota; c__Leotiomycetes; o__Helotiales; f__Helotiaceae; g__Idriella; s__Idriella lunata
OTU_295	k__Fungi; p__Ascomycota; c__Eurotiomycetes; o__Eurotiales; f__; g__; s__
OTU_1000	k__Fungi; p__Ascomycota; c__Sordariomycetes; o__; f__; g__; s__
OTU_866	k__Fungi; p__Basidiomycota; c__Agaricomycetes; o__; f__; g__; s__
OTU_858	k__Fungi; p__Basidiomycota; c__; o__; f__; g__; s__
OTU_499	k__Fungi; p__Ascomycota; c__Sordariomycetes; o__Hypocreales; f__Nectriaceae; g__Fusarium; s__Fusarium solani
OTU_861	k__Fungi; p__Ascomycota; c__; o__; f__; g__; s__
OTU_643	k__Fungi; p__Ascomycota; c__Sordariomycetes; o__Hypocreales; f__Incertae_sedis_Hypocreales; g__; s__
OTU_771	k__Fungi; p__Basidiomycota; c__Agaricomycetes; o__Phallales; f__Phallaceae; g__; s__
OTU_275	k__Fungi; p__Ascomycota; c__Eurotiomycetes; o__Chaetothyriales; f__Chaetothyriaceae; g__; s__
OTU_140	k__Fungi; p__Ascomycota; c__Sordariomycetes; o__Hypocreales; f__Cordycipitaceae; g__Lecanicillium; s__Lecanicillium attenuatum
OTU_328	k__Fungi; p__Ascomycota; c__Sordariomycetes; o__Magnaporthales; f__Magnaporthaceae; g__Harpophora; s__Harpophora graminicola
OTU_3450	k__Fungi; p__Ascomycota; c__Dothideomycetes; o__Pleosporales; f__Sporormiaceae; g__; s__
OTU_3451	k__Fungi; p__Ascomycota; c__Eurotiomycetes; o__Pyrenulales; f__Pyrenulaceae; g__Pyrenula; s__Pyrenula aspistea
OTU_319	k__Fungi; p__Zygomycota; c__; o__; f__; g__; s__
OTU_323	k__Fungi; p__Ascomycota; c__Dothideomycetes; o__Pleosporales; f__Incertae_sedis_Pleosporales; g__Phoma; s__Phoma herbarum
OTU_17	k__Fungi; p__Ascomycota; c__Sordariomycetes; o__; f__; g__; s__
OTU_1909	k__Fungi; p__Ascomycota; c__Dothideomycetes; o__Pleosporales; f__Sporormiaceae; g__Preussia; s__Preussia tetramera
OTU_435	k__Fungi; p__Basidiomycota; c__Agaricostilbomycetes; o__Agaricostilbales; f__Chionosphaeraceae; g__; s__
OTU_1905	k__Fungi; p__Ascomycota; c__Eurotiomycetes; o__Onygenales; f__Ajellomycetaceae; g__; s__
OTU_271	k__Fungi; p__Ascomycota; c__Dothideomycetes; o__Pleosporales; f__Leptosphaeriaceae; g__Leptosphaeria; s__Leptosphaeria sclerotioides
OTU_334	k__Fungi; p__Ascomycota; c__Dothideomycetes; o__Pleosporales; f__Sporormiaceae; g__; s__
OTU_228	k__Fungi; p__Ascomycota; c__Dothideomycetes; o__; f__; g__; s__
OTU_581	k__Fungi; p__Ascomycota; c__Sordariomycetes; o__Hypocreales; f__Nectriaceae; g__Volutella; s__Volutella gilva
OTU_1480	k__Fungi; p__Ascomycota; c__Eurotiomycetes; o__Pyrenulales; f__Pyrenulaceae; g__Pyrenula; s__Pyrenula aspistea
OTU_721	k__Fungi; p__Ascomycota; c__Dothideomycetes; o__Pleosporales; f__Pleosporaceae; g__Alternaria; s__Alternaria alternata
OTU_3247	k__Fungi; p__Ascomycota; c__Sordariomycetes; o__Hypocreales; f__Incertae_sedis_Hypocreales; g__Trichothecium; s__Trichothecium crotocinigenum
OTU_632	k__Fungi; p__Ascomycota; c__Sordariomycetes; o__; f__; g__; s__
OTU_1776	k__Fungi; p__Ascomycota; c__Eurotiomycetes; o__Onygenales; f__; g__; s__
OTU_417	k__Fungi; p__Ascomycota; c__Dothideomycetes; o__Pleosporales; f__; g__; s__
OTU_601	k__Fungi; p__Basidiomycota; c__Agaricomycetes; o__; f__; g__; s__
OTU_1383	k__Fungi; p__Ascomycota; c__Dothideomycetes; o__; f__; g__; s__
OTU_25	k__Fungi; p__Ascomycota; c__Sordariomycetes; o__Hypocreales; f__Nectriaceae; g__; s__
OTU_505	k__Fungi; p__Glomeromycota; c__; o__; f__; g__; s__
OTU_304	k__Fungi; p__Ascomycota; c__Sordariomycetes; o__Sordariales; f__Chaetomiaceae; g__; s__
OTU_1223	k__Fungi; p__Ascomycota; c__Eurotiomycetes; o__; f__; g__; s__
OTU_795	k__Fungi; p__Ascomycota; c__Dothideomycetes; o__Pleosporales; f__Sporormiaceae; g__Preussia; s__Preussia polymorpha
OTU_379	k__Fungi; p__Ascomycota; c__Sordariomycetes; o__Sordariales; f__Lasiosphaeriaceae; g__; s__
OTU_605	k__Fungi; p__Ascomycota; c__Sordariomycetes; o__Coniochaetales; f__Coniochaetaceae; g__Coniochaeta; s__Coniochaeta ligniaria
OTU_663	k__Fungi; p__Basidiomycota; c__; o__; f__; g__; s__
OTU_150	k__Fungi; p__Ascomycota; c__Dothideomycetes; o__Pleosporales; f__Incertae_sedis_Pleosporales; g__; s__
OTU_252	k__Fungi; p__Ascomycota; c__Dothideomycetes; o__; f__; g__; s__
OTU_970	k__Fungi; p__Ascomycota; c__Sordariomycetes; o__Xylariales; f__; g__; s__
OTU_915	k__Fungi; p__Ascomycota; c__Dothideomycetes; o__Pleosporales; f__; g__; s__
OTU_896	k__Fungi; p__Ascomycota; c__Incertae_sedis_Ascomycota; o__Incertae_sedis_Ascomycota; f__Incertae_sedis_Ascomycota; g__Heydenia; s__Heydenia alpina
OTU_3442	k__Fungi; p__Ascomycota; c__Sordariomycetes; o__Hypocreales; f__Nectriaceae; g__; s__
OTU_1759	No blast hit
OTU_862	k__Fungi; p__Zygomycota; c__Incertae_sedis_Zygomycota; o__Mortierellales; f__Mortierellaceae; g__; s__
OTU_2175	k__Fungi; p__Ascomycota; c__Dothideomycetes; o__Pleosporales; f__Sporormiaceae; g__; s__
OTU_64	k__Fungi; p__Ascomycota; c__Eurotiomycetes; o__Eurotiales; f__Trichocomaceae; g__Penicillium; s__Penicillium roseopurpureum
OTU_738	k__Fungi; p__Ascomycota; c__; o__; f__; g__; s__
OTU_567	k__Fungi; p__Ascomycota; c__Eurotiomycetes; o__Onygenales; f__; g__; s__
OTU_459	k__Fungi; p__Ascomycota; c__Sordariomycetes; o__Sordariales; f__Lasiosphaeriaceae; g__Podospora; s__Podospora pleiospora
OTU_390	k__Fungi; p__Ascomycota; c__Lecanoromycetes; o__Agyriales; f__Trapeliaceae; g__Trapelia; s__Trapelia glebulosa
OTU_201	k__Fungi; p__Basidiomycota; c__Tremellomycetes; o__Tremellales; f__Incertae_sedis_Tremellales; g__Cryptococcus; s__Cryptococcus liquefaciens
OTU_626	k__Fungi; p__Ascomycota; c__Incertae_sedis_Ascomycota; o__Incertae_sedis_Ascomycota; f__Incertae_sedis_Ascomycota; g__; s__
OTU_1113	k__Fungi; p__Glomeromycota; c__Glomeromycetes; o__Glomerales; f__; g__; s__
OTU_1334	k__Fungi; p__Ascomycota; c__Sordariomycetes; o__Microascales; f__Microascaceae; g__; s__
OTU_1927	k__Fungi; p__Ascomycota; c__Sordariomycetes; o__Microascales; f__Microascaceae; g__Wardomyces; s__Wardomyces inflatus
OTU_1098	k__Fungi; p__Glomeromycota; c__Glomeromycetes; o__Glomerales; f__; g__; s__
OTU_412	k__Fungi; p__Ascomycota; c__Pezizomycetes; o__Pezizales; f__Helvellaceae; g__Leucangium; s__Leucangium carthusianum
OTU_303	k__Fungi; p__Ascomycota; c__Sordariomycetes; o__Microascales; f__Microascaceae; g__Cephalotrichum; s__Cephalotrichum microsporum
OTU_508	k__Fungi; p__Ascomycota; c__Dothideomycetes; o__Pleosporales; f__Lentitheciaceae; g__Darksidea; s__Darksidea delta
OTU_694	k__Fungi; p__Ascomycota; c__; o__; f__; g__; s__
OTU_290	k__Fungi; p__Ascomycota; c__Archaeorhizomycetes; o__Archaeorhizomycetales; f__Archaeorhizomycetaceae; g__; s__
OTU_553	k__Fungi; p__Chytridiomycota; c__Chytridiomycetes; o__Spizellomycetales; f__Spizellomycetaceae; g__; s__
OTU_39	k__Fungi; p__Ascomycota; c__Dothideomycetes; o__Botryosphaeriales; f__Botryosphaeriaceae; g__; s__
OTU_2643	k__Fungi; p__Basidiomycota; c__Agaricomycetes; o__Sebacinales; f__; g__; s__
OTU_363	k__Fungi; p__Ascomycota; c__; o__; f__; g__; s__
OTU_727	k__Fungi; p__Basidiomycota; c__Agaricomycetes; o__Agaricales; f__; g__; s__
OTU_1255	k__Fungi; p__Ascomycota; c__Sordariomycetes; o__; f__; g__; s__
OTU_443	k__Fungi; p__Ascomycota; c__Orbiliomycetes; o__; f__; g__; s__
OTU_230	k__Fungi; p__Zygomycota; c__Incertae_sedis_Zygomycota; o__Mortierellales; f__Mortierellaceae; g__; s__
OTU_815	k__Fungi; p__Ascomycota; c__Leotiomycetes; o__; f__; g__; s__
OTU_2976	k__Fungi; p__Ascomycota; c__Dothideomycetes; o__Pleosporales; f__Sporormiaceae; g__Preussia; s__Preussia tetramera
OTU_365	k__Fungi; p__Zygomycota; c__Incertae_sedis_Zygomycota; o__; f__; g__; s__
OTU_2168	k__Fungi; p__Ascomycota; c__Sordariomycetes; o__Incertae_sedis_Sordariomycetes; f__Incertae_sedis_Sordariomycetes; g__Eucasphaeria; s__Eucasphaeria capensis
OTU_2710	k__Fungi; p__Ascomycota; c__Orbiliomycetes; o__Orbiliales; f__; g__; s__
OTU_798	k__Fungi; p__Ascomycota; c__Sordariomycetes; o__Hypocreales; f__Ophiocordycipitaceae; g__Ophiocordyceps; s__Ophiocordyceps konnoana
OTU_3533	k__Fungi; p__Ascomycota; c__Dothideomycetes; o__; f__; g__; s__
OTU_446	k__Fungi; p__Ascomycota; c__Sordariomycetes; o__Hypocreales; f__Incertae_sedis_Hypocreales; g__Sarocladium; s__Sarocladium kiliense
OTU_41	k__Fungi; p__Ascomycota; c__Sordariomycetes; o__Sordariales; f__Lasiosphaeriaceae; g__; s__
OTU_685	k__Fungi; p__Ascomycota; c__Eurotiomycetes; o__; f__; g__; s__
OTU_1307	k__Fungi; p__Glomeromycota; c__Glomeromycetes; o__Glomerales; f__; g__; s__
OTU_288	k__Fungi; p__Ascomycota; c__Dothideomycetes; o__; f__; g__; s__
OTU_355	k__Fungi; p__Ascomycota; c__Dothideomycetes; o__; f__; g__; s__
OTU_2740	k__Fungi; p__Ascomycota; c__Incertae_sedis_Ascomycota; o__Incertae_sedis_Ascomycota; f__Incertae_sedis_Ascomycota; g__; s__
OTU_1869	k__Fungi; p__Basidiomycota; c__Agaricomycetes; o__Russulales; f__; g__; s__
OTU_152	k__Fungi; p__Ascomycota; c__Sordariomycetes; o__Sordariales; f__Lasiosphaeriaceae; g__; s__
OTU_439	k__Fungi; p__Basidiomycota; c__Agaricomycetes; o__Agaricales; f__Mycenaceae; g__; s__
OTU_481	k__Fungi; p__Basidiomycota; c__Agaricomycetes; o__Sebacinales; f__; g__; s__
OTU_84	k__Fungi; p__Ascomycota; c__Sordariomycetes; o__Hypocreales; f__Nectriaceae; g__Cosmospora; s__Cosmospora cupularis
OTU_484	k__Fungi; p__Ascomycota; c__Dothideomycetes; o__; f__; g__; s__
OTU_16	k__Fungi; p__Zygomycota; c__Incertae_sedis_Zygomycota; o__Mortierellales; f__Mortierellaceae; g__Mortierella; s__Mortierella alpina
OTU_280	k__Fungi; p__Ascomycota; c__Dothideomycetes; o__; f__; g__; s__
OTU_291	k__Fungi; p__Ascomycota; c__Eurotiomycetes; o__Eurotiales; f__Trichocomaceae; g__; s__
OTU_424	k__Fungi; p__Ascomycota; c__Dothideomycetes; o__; f__; g__; s__
OTU_395	k__Fungi; p__Ascomycota; c__Eurotiomycetes; o__Arachnomycetales; f__Arachnomycetaceae; g__; s__
OTU_2684	k__Fungi; p__Basidiomycota; c__Agaricomycetes; o__Polyporales; f__Meruliaceae; g__Abortiporus; s__Abortiporus biennis
OTU_1414	k__Fungi; p__Ascomycota; c__Lecanoromycetes; o__Ostropales; f__Odontotremataceae; g__Skyttea; s__Skyttea lecanorae
OTU_416	k__Fungi; p__Ascomycota; c__Sordariomycetes; o__Hypocreales; f__Clavicipitaceae; g__Metapochonia; s__Metapochonia suchlasporia
OTU_710	k__Fungi; p__Basidiomycota; c__Agaricomycetes; o__Russulales; f__Stephanosporaceae; g__Cristinia; s__Cristinia mucida
OTU_521	k__Fungi; p__Ascomycota; c__Sordariomycetes; o__Hypocreales; f__Nectriaceae; g__; s__
OTU_190	k__Fungi; p__Ascomycota; c__Sordariomycetes; o__Incertae_sedis_Sordariomycetes; f__Plectosphaerellaceae; g__Lectera; s__Lectera colletotrichoides
OTU_1318	k__Fungi; p__Ascomycota; c__Eurotiomycetes; o__Chaetothyriales; f__Herpotrichiellaceae; g__; s__
OTU_266	k__Fungi; p__Ascomycota; c__Dothideomycetes; o__; f__; g__; s__
OTU_648	k__Fungi; p__Ascomycota; c__Sordariomycetes; o__Sordariales; f__Lasiosphaeriaceae; g__Apodus; s__Apodus deciduus
OTU_191	k__Fungi; p__Basidiomycota; c__Agaricomycetes; o__Cantharellales; f__Ceratobasidiaceae; g__; s__
OTU_646	k__Fungi; p__Ascomycota; c__Eurotiomycetes; o__Chaetothyriales; f__Chaetothyriaceae; g__Cyphellophora; s__Cyphellophora oxyspora
OTU_875	k__Fungi; p__Ascomycota; c__Eurotiomycetes; o__Chaetothyriales; f__Herpotrichiellaceae; g__; s__
OTU_279	k__Fungi; p__Ascomycota; c__Eurotiomycetes; o__Onygenales; f__Onygenaceae; g__Auxarthron; s__Auxarthron ostraviense
OTU_202	k__Fungi; p__Ascomycota; c__Sordariomycetes; o__Hypocreales; f__Clavicipitaceae; g__Metacordyceps; s__Metacordyceps chlamydosporia
OTU_337	k__Fungi; p__Basidiomycota; c__Agaricomycetes; o__Geastrales; f__Geastraceae; g__Geastrum; s__Geastrum corollinum
OTU_1813	k__Fungi; p__Ascomycota; c__Dothideomycetes; o__Pleosporales; f__Sporormiaceae; g__; s__
OTU_1083	k__Fungi; p__Ascomycota; c__; o__; f__; g__; s__
OTU_2313	k__Fungi; p__Chytridiomycota; c__Monoblepharidomycetes; o__Monoblepharidales; f__Gonapodyaceae; g__Gonapodya; s__Gonapodya polymorpha
OTU_2973	k__Fungi; p__Chytridiomycota; c__Chytridiomycetes; o__Rhizophydiales; f__; g__; s__
OTU_94	k__Fungi; p__Ascomycota; c__Dothideomycetes; o__Pleosporales; f__Sporormiaceae; g__Sporormiella; s__Sporormiella minimoides
OTU_124	k__Fungi; p__Ascomycota; c__Eurotiomycetes; o__; f__; g__; s__
OTU_218	k__Fungi; p__Basidiomycota; c__Agaricomycetes; o__Geastrales; f__Geastraceae; g__Geastrum; s__Geastrum coronatum
OTU_277	k__Fungi; p__Ascomycota; c__Dothideomycetes; o__Pleosporales; f__Incertae_sedis_Pleosporales; g__; s__
OTU_174	k__Fungi; p__Ascomycota; c__Dothideomycetes; o__; f__; g__; s__
OTU_1326	k__Fungi; p__Ascomycota; c__Sordariomycetes; o__Sordariales; f__Lasiosphaeriaceae; g__Schizothecium; s__Schizothecium glutinans
OTU_579	k__Fungi; p__Ascomycota; c__Dothideomycetes; o__Pleosporales; f__; g__; s__
OTU_651	k__Fungi; p__Ascomycota; c__Leotiomycetes; o__Helotiales; f__Helotiaceae; g__Idriella; s__Idriella lunata
OTU_61	k__Fungi; p__Zygomycota; c__Incertae_sedis_Zygomycota; o__Mortierellales; f__Mortierellaceae; g__; s__
OTU_1351	k__Fungi; p__Chytridiomycota; c__; o__; f__; g__; s__
OTU_802	k__Fungi; p__Glomeromycota; c__Glomeromycetes; o__Glomerales; f__; g__; s__
OTU_1332	No blast hit
OTU_223	k__Fungi; p__Ascomycota; c__Sordariomycetes; o__Hypocreales; f__Nectriaceae; g__; s__
OTU_98	k__Fungi; p__Ascomycota; c__Sordariomycetes; o__Hypocreales; f__Nectriaceae; g__; s__
OTU_622	k__Fungi; p__Ascomycota; c__Eurotiomycetes; o__; f__; g__; s__
OTU_2753	k__Fungi; p__Ascomycota; c__Sordariomycetes; o__Sordariales; f__Lasiosphaeriaceae; g__Cladorrhinum; s__Cladorrhinum foecundissimum
OTU_1790	k__Fungi; p__Ascomycota; c__Dothideomycetes; o__Pleosporales; f__Sporormiaceae; g__; s__
OTU_498	k__Fungi; p__Ascomycota; c__Incertae_sedis_Ascomycota; o__Incertae_sedis_Ascomycota; f__Incertae_sedis_Ascomycota; g__; s__
OTU_454	k__Fungi; p__Ascomycota; c__Sordariomycetes; o__Microascales; f__Halosphaeriaceae; g__Cirrenalia; s__Cirrenalia macrocephala
OTU_294	k__Fungi; p__Ascomycota; c__Dothideomycetes; o__Incertae_sedis_Dothideomycetes; f__Roesleriaceae; g__; s__
OTU_354	k__Fungi; p__Ascomycota; c__Incertae_sedis_Ascomycota; o__Incertae_sedis_Ascomycota; f__Incertae_sedis_Ascomycota; g__; s__
OTU_326	k__Fungi; p__Basidiomycota; c__; o__; f__; g__; s__
OTU_1293	k__Fungi; p__Ascomycota; c__Dothideomycetes; o__; f__; g__; s__
OTU_128	k__Fungi; p__Basidiomycota; c__Agaricomycetes; o__Russulales; f__; g__; s__
OTU_171	k__Fungi; p__Ascomycota; c__; o__; f__; g__; s__
OTU_2961	k__Fungi; p__Ascomycota; c__Sordariomycetes; o__; f__; g__; s__
OTU_362	k__Fungi; p__Ascomycota; c__Sordariomycetes; o__Hypocreales; f__Nectriaceae; g__Volutella; s__Volutella gilva
OTU_1478	k__Fungi; p__Ascomycota; c__Dothideomycetes; o__Capnodiales; f__Mycosphaerellaceae; g__Phaeophleospora; s__Phaeophleospora hymenocallidicola
OTU_1639	k__Fungi; p__Basidiomycota; c__Agaricomycetes; o__Gomphales; f__Gomphaceae; g__; s__
OTU_777	k__Fungi; p__Ascomycota; c__Dothideomycetes; o__Pleosporales; f__Incertae_sedis_Pleosporales; g__Paraphoma; s__Paraphoma chrysanthemicola
OTU_661	k__Fungi; p__Ascomycota; c__; o__; f__; g__; s__
OTU_770	k__Fungi; p__Ascomycota; c__Eurotiomycetes; o__Eurotiales; f__Trichocomaceae; g__Talaromyces; s__Talaromyces flavus
OTU_477	k__Fungi; p__Ascomycota; c__Dothideomycetes; o__Pleosporales; f__Incertae_sedis_Pleosporales; g__; s__
OTU_33	k__Fungi; p__Ascomycota; c__Dothideomycetes; o__Pleosporales; f__Sporormiaceae; g__; s__
OTU_251	k__Fungi; p__Ascomycota; c__Dothideomycetes; o__Pleosporales; f__Leptosphaeriaceae; g__Plenodomus; s__Plenodomus chrysanthemi
OTU_3001	k__Fungi; p__Ascomycota; c__Dothideomycetes; o__Pleosporales; f__Sporormiaceae; g__Preussia; s__Preussia tetramera
OTU_3392	k__Fungi; p__Ascomycota; c__Leotiomycetes; o__; f__; g__; s__
OTU_137	k__Fungi; p__Ascomycota; c__Dothideomycetes; o__Pleosporales; f__Sporormiaceae; g__; s__
OTU_409	k__Fungi; p__Ascomycota; c__Eurotiomycetes; o__Arachnomycetales; f__Arachnomycetaceae; g__; s__
OTU_320	k__Fungi; p__Ascomycota; c__Sordariomycetes; o__; f__; g__; s__
OTU_456	k__Fungi; p__Ascomycota; c__Dothideomycetes; o__Incertae_sedis_Dothideomycetes; f__Incertae_sedis_Dothideomycetes; g__Soloacrosporiella; s__Soloacrosporiella acaciae
OTU_595	k__Fungi; p__Ascomycota; c__Sordariomycetes; o__; f__; g__; s__
OTU_88	k__Fungi; p__Basidiomycota; c__Agaricomycetes; o__; f__; g__; s__
OTU_517	k__Fungi; p__Ascomycota; c__Sordariomycetes; o__Sordariales; f__; g__; s__
OTU_741	k__Fungi; p__Ascomycota; c__Sordariomycetes; o__Hypocreales; f__Incertae_sedis_Hypocreales; g__; s__
OTU_791	k__Fungi; p__Ascomycota; c__Eurotiomycetes; o__Chaetothyriales; f__Herpotrichiellaceae; g__Cladophialophora; s__Cladophialophora chaetospira
OTU_164	k__Fungi; p__Basidiomycota; c__Agaricomycetes; o__Geastrales; f__Geastraceae; g__Geastrum; s__Geastrum triplex
OTU_99	k__Fungi; p__Ascomycota; c__Leotiomycetes; o__Incertae_sedis_Leotiomycetes; f__Incertae_sedis_Leotiomycetes; g__; s__
OTU_26	k__Fungi; p__Ascomycota; c__Dothideomycetes; o__; f__; g__; s__
OTU_1704	k__Fungi; p__Ascomycota; c__Dothideomycetes; o__Pleosporales; f__Pleosporaceae; g__Alternaria; s__Alternaria alternata
OTU_1446	k__Fungi; p__Ascomycota; c__Eurotiomycetes; o__Chaetothyriales; f__; g__; s__
OTU_11	k__Fungi; p__Ascomycota; c__Sordariomycetes; o__Hypocreales; f__Nectriaceae; g__Fusicolla; s__Fusicolla acetilerea
OTU_300	k__Fungi; p__Ascomycota; c__Dothideomycetes; o__Pleosporales; f__Phaeosphaeriaceae; g__; s__
OTU_1450	k__Fungi; p__Ascomycota; c__Sordariomycetes; o__; f__; g__; s__
OTU_160	k__Fungi; p__Ascomycota; c__Sordariomycetes; o__Incertae_sedis_Sordariomycetes; f__Incertae_sedis_Sordariomycetes; g__Thyronectria; s__Thyronectria pinicola
OTU_3080	k__Fungi; p__Ascomycota; c__Sordariomycetes; o__Hypocreales; f__Nectriaceae; g__; s__
OTU_1241	k__Fungi; p__Ascomycota; c__Dothideomycetes; o__Pleosporales; f__Incertae_sedis_Pleosporales; g__Ascochyta; s__Ascochyta caulina
OTU_215	k__Fungi; p__Ascomycota; c__Dothideomycetes; o__Pleosporales; f__Incertae_sedis_Pleosporales; g__; s__
OTU_79	k__Fungi; p__Ascomycota; c__Dothideomycetes; o__Pleosporales; f__; g__; s__
OTU_161	k__Fungi; p__Zygomycota; c__Incertae_sedis_Zygomycota; o__; f__; g__; s__
OTU_2451	k__Fungi; p__Basidiomycota; c__Agaricomycetes; o__Agaricales; f__Inocybaceae; g__Inocybe; s__Inocybe serrata
OTU_1132	k__Fungi; p__Basidiomycota; c__Agaricomycetes; o__Polyporales; f__Polyporaceae; g__Polyporus; s__Polyporus austroandinus
OTU_315	k__Fungi; p__Ascomycota; c__Sordariomycetes; o__Hypocreales; f__Incertae_sedis_Hypocreales; g__Stachybotrys; s__Stachybotrys chartarum
OTU_97	k__Fungi; p__Ascomycota; c__Dothideomycetes; o__Pleosporales; f__Pleosporaceae; g__Epicoccum; s__Epicoccum nigrum
OTU_1106	k__Fungi; p__Ascomycota; c__Lecanoromycetes; o__Agyriales; f__Trapeliaceae; g__Trapelia; s__Trapelia glebulosa
OTU_594	No blast hit
OTU_1692	k__Fungi; p__Ascomycota; c__Dothideomycetes; o__Capnodiales; f__Mycosphaerellaceae; g__Phaeophleospora; s__Phaeophleospora hymenocallidicola
OTU_635	k__Fungi; p__Ascomycota; c__; o__; f__; g__; s__
OTU_2079	k__Fungi; p__Basidiomycota; c__Agaricomycetes; o__Geastrales; f__Geastraceae; g__Geastrum; s__Geastrum melanocephalum
OTU_2393	k__Fungi; p__Basidiomycota; c__Agaricomycetes; o__; f__; g__; s__
OTU_309	k__Fungi; p__Basidiomycota; c__Agaricomycetes; o__Agaricales; f__Agaricaceae; g__Tulostoma; s__Tulostoma xerophilum
OTU_360	k__Fungi; p__Ascomycota; c__Dothideomycetes; o__Pleosporales; f__Incertae_sedis_Pleosporales; g__Ochrocladosporium; s__Ochrocladosporium adansoniae
OTU_429	k__Fungi; p__Ascomycota; c__Eurotiomycetes; o__Eurotiales; f__Trichocomaceae; g__Penicillium; s__Penicillium pasqualense
OTU_467	k__Fungi; p__Ascomycota; c__Sordariomycetes; o__Hypocreales; f__Incertae_sedis_Hypocreales; g__; s__
OTU_878	k__Fungi; p__Basidiomycota; c__Agaricomycetes; o__Agaricales; f__Inocybaceae; g__Inocybe; s__Inocybe curvipes
OTU_561	k__Fungi; p__Basidiomycota; c__Agaricomycetes; o__Boletales; f__; g__; s__
OTU_904	k__Fungi; p__Ascomycota; c__Eurotiomycetes; o__Eurotiales; f__Trichocomaceae; g__Penicillium; s__Penicillium lassenii
OTU_2097	k__Fungi; p__Glomeromycota; c__Glomeromycetes; o__Diversisporales; f__; g__; s__
OTU_119	k__Fungi; p__Basidiomycota; c__Agaricomycetes; o__Geastrales; f__Geastraceae; g__Geastrum; s__Geastrum minimum
OTU_87	k__Fungi; p__Ascomycota; c__Incertae_sedis_Ascomycota; o__Incertae_sedis_Ascomycota; f__Incertae_sedis_Ascomycota; g__Sporendonema; s__Sporendonema casei
OTU_72	k__Fungi; p__Ascomycota; c__Sordariomycetes; o__Sordariales; f__; g__; s__
OTU_473	k__Fungi; p__Ascomycota; c__Sordariomycetes; o__Hypocreales; f__Incertae_sedis_Hypocreales; g__; s__
OTU_335	k__Fungi; p__Ascomycota; c__Sordariomycetes; o__; f__; g__; s__
OTU_389	k__Fungi; p__Ascomycota; c__Sordariomycetes; o__Incertae_sedis_Sordariomycetes; f__Apiosporaceae; g__; s__
OTU_1288	k__Fungi; p__Ascomycota; c__Eurotiomycetes; o__Onygenales; f__; g__; s__
OTU_671	k__Fungi; p__Ascomycota; c__Dothideomycetes; o__; f__; g__; s__
OTU_65	k__Fungi; p__Basidiomycota; c__; o__; f__; g__; s__
OTU_486	k__Fungi; p__Ascomycota; c__Incertae_sedis_Ascomycota; o__Incertae_sedis_Ascomycota; f__Incertae_sedis_Ascomycota; g__; s__
OTU_102	k__Fungi; p__Basidiomycota; c__Tremellomycetes; o__Cystofilobasidiales; f__Cystofilobasidiaceae; g__; s__
OTU_89	k__Fungi; p__Ascomycota; c__Sordariomycetes; o__Hypocreales; f__Bionectriaceae; g__; s__
OTU_1707	No blast hit
OTU_786	k__Fungi; p__Ascomycota; c__Sordariomycetes; o__; f__; g__; s__
OTU_184	k__Fungi; p__Basidiomycota; c__Tremellomycetes; o__; f__; g__; s__
OTU_1170	k__Fungi; p__Ascomycota; c__Eurotiomycetes; o__Pyrenulales; f__Pyrenulaceae; g__Pyrenula; s__Pyrenula aspistea
OTU_452	k__Fungi; p__Ascomycota; c__Eurotiomycetes; o__Chaetothyriales; f__Herpotrichiellaceae; g__; s__
OTU_340	k__Fungi; p__Ascomycota; c__; o__; f__; g__; s__
OTU_708	k__Fungi; p__Ascomycota; c__; o__; f__; g__; s__
OTU_257	k__Fungi; p__Ascomycota; c__Dothideomycetes; o__Pleosporales; f__; g__; s__
OTU_434	k__Fungi; p__Glomeromycota; c__; o__; f__; g__; s__
OTU_377	k__Fungi; p__Ascomycota; c__Incertae_sedis_Ascomycota; o__Incertae_sedis_Ascomycota; f__Incertae_sedis_Ascomycota; g__; s__
OTU_589	k__Fungi; p__Ascomycota; c__Eurotiomycetes; o__Onygenales; f__; g__; s__
OTU_399	k__Fungi; p__Ascomycota; c__Sordariomycetes; o__Microascales; f__Microascaceae; g__Kernia; s__Kernia pachypleura
OTU_177	k__Fungi; p__Ascomycota; c__Sordariomycetes; o__Hypocreales; f__Incertae_sedis_Hypocreales; g__; s__
OTU_1036	k__Fungi; p__Ascomycota; c__Dothideomycetes; o__Pleosporales; f__Montagnulaceae; g__Paraconiothyrium; s__Paraconiothyrium thysanolaenae
OTU_1145	k__Fungi; p__Ascomycota; c__Lecanoromycetes; o__Agyriales; f__Trapeliaceae; g__Trapelia; s__Trapelia glebulosa
OTU_193	k__Fungi; p__Ascomycota; c__Sordariomycetes; o__Hypocreales; f__Ophiocordycipitaceae; g__Hirsutella; s__Hirsutella rhossiliensis
OTU_470	k__Fungi; p__Ascomycota; c__Eurotiomycetes; o__Arachnomycetales; f__Arachnomycetaceae; g__; s__
OTU_2920	k__Fungi; p__Ascomycota; c__Dothideomycetes; o__Pleosporales; f__Sporormiaceae; g__; s__
OTU_293	k__Fungi; p__Ascomycota; c__Sordariomycetes; o__; f__; g__; s__
OTU_181	k__Fungi; p__Ascomycota; c__Sordariomycetes; o__Hypocreales; f__Ophiocordycipitaceae; g__Haptocillium; s__Haptocillium balanoides
OTU_1533	k__Fungi; p__Basidiomycota; c__Agaricomycetes; o__Agaricales; f__Tricholomataceae; g__; s__
OTU_2152	k__Fungi; p__Ascomycota; c__Dothideomycetes; o__Pleosporales; f__Sporormiaceae; g__; s__
OTU_2606	k__Fungi; p__Ascomycota; c__Pezizomycetes; o__Pezizales; f__Helvellaceae; g__Leucangium; s__Leucangium carthusianum
OTU_905	No blast hit
OTU_723	k__Fungi; p__Ascomycota; c__Lecanoromycetes; o__Acarosporales; f__Acarosporaceae; g__Sarcogyne; s__Sarcogyne regularis
OTU_214	k__Fungi; p__Ascomycota; c__Sordariomycetes; o__Hypocreales; f__Nectriaceae; g__; s__
OTU_1530	k__Fungi; p__Ascomycota; c__Sordariomycetes; o__Sordariales; f__Chaetomiaceae; g__; s__
OTU_1470	k__Fungi; p__Ascomycota; c__Eurotiomycetes; o__Onygenales; f__; g__; s__
OTU_1128	k__Fungi; p__Basidiomycota; c__Agaricomycetes; o__Agaricales; f__; g__; s__
OTU_426	k__Fungi; p__Ascomycota; c__Sordariomycetes; o__Sordariales; f__; g__; s__
OTU_837	k__Fungi; p__Ascomycota; c__Dothideomycetes; o__Tubeufiales; f__Tubeufiaceae; g__; s__
OTU_494	k__Fungi; p__Basidiomycota; c__Microbotryomycetes; o__Sporidiobolales; f__Incertae_sedis_Sporidiobolales; g__Rhodosporidium; s__Rhodosporidium diobovatum
OTU_690	k__Fungi; p__Ascomycota; c__Sordariomycetes; o__Microascales; f__Microascaceae; g__Kernia; s__Kernia nitida
OTU_881	k__Fungi; p__Ascomycota; c__Leotiomycetes; o__; f__; g__; s__
OTU_789	k__Fungi; p__Ascomycota; c__Sordariomycetes; o__Hypocreales; f__Ophiocordycipitaceae; g__Hirsutella; s__Hirsutella liboensis
OTU_338	k__Fungi; p__Ascomycota; c__Incertae_sedis_Ascomycota; o__Incertae_sedis_Ascomycota; f__Incertae_sedis_Ascomycota; g__; s__
OTU_602	k__Fungi; p__Basidiomycota; c__Tremellomycetes; o__Tremellales; f__Incertae_sedis_Tremellales; g__; s__
OTU_427	k__Fungi; p__Basidiomycota; c__Agaricomycetes; o__Corticiales; f__; g__; s__
OTU_1025	k__Fungi; p__Ascomycota; c__Eurotiomycetes; o__Onygenales; f__; g__; s__
OTU_939	k__Fungi; p__Ascomycota; c__Dothideomycetes; o__; f__; g__; s__
OTU_3191	k__Fungi; p__Ascomycota; c__Sordariomycetes; o__Hypocreales; f__Nectriaceae; g__Nectria; s__Nectria dacryocarpa
OTU_487	k__Fungi; p__Ascomycota; c__Dothideomycetes; o__; f__; g__; s__
OTU_859	k__Fungi; p__Ascomycota; c__Sordariomycetes; o__Xylariales; f__Xylariaceae; g__; s__
OTU_73	k__Fungi; p__Ascomycota; c__Eurotiomycetes; o__Eurotiales; f__Trichocomaceae; g__; s__
OTU_575	k__Fungi; p__Ascomycota; c__Dothideomycetes; o__Pleosporales; f__Lophiostomataceae; g__Lophiotrema; s__Lophiotrema rubi
OTU_37	k__Fungi; p__Ascomycota; c__Sordariomycetes; o__Hypocreales; f__Incertae_sedis_Hypocreales; g__Sarocladium; s__Sarocladium kiliense
OTU_2047	k__Fungi; p__Glomeromycota; c__Glomeromycetes; o__Glomerales; f__; g__; s__
OTU_1016	k__Fungi; p__Chytridiomycota; c__Chytridiomycetes; o__Rhizophlyctidales; f__Rhizophlyctidaceae; g__Rhizophlyctis; s__Rhizophlyctis rosea
OTU_131	k__Fungi; p__Ascomycota; c__Eurotiomycetes; o__; f__; g__; s__
OTU_188	k__Fungi; p__Ascomycota; c__Sordariomycetes; o__Hypocreales; f__Nectriaceae; g__Campylocarpon; s__Campylocarpon fasciculare
OTU_299	k__Fungi; p__Ascomycota; c__Dothideomycetes; o__Pleosporales; f__; g__; s__
OTU_1698	k__Fungi; p__Basidiomycota; c__; o__; f__; g__; s__
OTU_3418	k__Fungi; p__Glomeromycota; c__Glomeromycetes; o__Glomerales; f__Glomeraceae; g__; s__
OTU_2595	k__Fungi; p__Ascomycota; c__Dothideomycetes; o__; f__; g__; s__
OTU_185	k__Fungi; p__Ascomycota; c__Leotiomycetes; o__Helotiales; f__Helotiaceae; g__; s__
OTU_54	k__Fungi; p__Ascomycota; c__Sordariomycetes; o__Xylariales; f__Incertae_sedis_Xylariales; g__Microdochium; s__Microdochium bolleyi
OTU_1606	k__Fungi; p__Ascomycota; c__Sordariomycetes; o__Sordariales; f__Lasiosphaeriaceae; g__Cladorrhinum; s__Cladorrhinum foecundissimum
OTU_1119	k__Fungi; p__Glomeromycota; c__Glomeromycetes; o__Glomerales; f__; g__; s__
OTU_344	k__Fungi; p__Ascomycota; c__Sordariomycetes; o__Sordariales; f__; g__; s__
OTU_956	k__Fungi; p__Basidiomycota; c__Tremellomycetes; o__Filobasidiales; f__Filobasidiaceae; g__; s__
OTU_1189	k__Fungi; p__Ascomycota; c__Dothideomycetes; o__Pleosporales; f__Sporormiaceae; g__; s__
OTU_1295	k__Fungi; p__Basidiomycota; c__Agaricomycetes; o__Agaricales; f__; g__; s__
OTU_899	k__Fungi; p__Basidiomycota; c__Agaricomycetes; o__Agaricales; f__; g__; s__
OTU_134	k__Fungi; p__Basidiomycota; c__Agaricomycetes; o__Cantharellales; f__; g__; s__
OTU_801	k__Fungi; p__Ascomycota; c__; o__; f__; g__; s__
OTU_836	k__Fungi; p__Ascomycota; c__Sordariomycetes; o__Sordariales; f__Lasiosphaeriaceae; g__Cladorrhinum; s__Cladorrhinum foecundissimum
OTU_658	k__Fungi; p__Basidiomycota; c__Microbotryomycetes; o__Sporidiobolales; f__Incertae_sedis_Sporidiobolales; g__; s__
OTU_817	k__Fungi; p__Ascomycota; c__Sordariomycetes; o__Magnaporthales; f__Magnaporthaceae; g__Pyricularia; s__Pyricularia penniseticola
OTU_2334	k__Fungi; p__Ascomycota; c__Dothideomycetes; o__Pleosporales; f__; g__; s__
OTU_928	k__Fungi; p__Ascomycota; c__Dothideomycetes; o__Pleosporales; f__Leptosphaeriaceae; g__Coniothyrium; s__Coniothyrium sidae
OTU_524	k__Fungi; p__Ascomycota; c__Sordariomycetes; o__Melanosporales; f__Ceratostomataceae; g__Sphaerodes; s__Sphaerodes fimicola
OTU_756	k__Fungi; p__Zygomycota; c__Incertae_sedis_Zygomycota; o__Mortierellales; f__; g__; s__
OTU_1076	k__Fungi; p__Ascomycota; c__Dothideomycetes; o__Pleosporales; f__Sporormiaceae; g__; s__
OTU_528	k__Fungi; p__Ascomycota; c__Dothideomycetes; o__Pleosporales; f__Pleosporaceae; g__Bipolaris; s__Bipolaris sorokiniana
OTU_336	k__Fungi; p__Basidiomycota; c__Agaricomycetes; o__Thelephorales; f__Thelephoraceae; g__Tomentella; s__Tomentella subtestacea
OTU_652	k__Fungi; p__Ascomycota; c__Eurotiomycetes; o__Chaetothyriales; f__Herpotrichiellaceae; g__; s__
OTU_1250	k__Fungi; p__Chytridiomycota; c__Monoblepharidomycetes; o__Monoblepharidales; f__Gonapodyaceae; g__Gonapodya; s__Gonapodya polymorpha
OTU_1184	k__Fungi; p__Ascomycota; c__Eurotiomycetes; o__Onygenales; f__; g__; s__
OTU_698	k__Fungi; p__Ascomycota; c__Dothideomycetes; o__Incertae_sedis_Dothideomycetes; f__Incertae_sedis_Dothideomycetes; g__Lineolata; s__Lineolata rhizophorae
OTU_1543	k__Fungi; p__Ascomycota; c__Eurotiomycetes; o__Onygenales; f__; g__; s__
OTU_241	k__Fungi; p__Ascomycota; c__Dothideomycetes; o__Pleosporales; f__; g__; s__
OTU_183	k__Fungi; p__Ascomycota; c__Sordariomycetes; o__Hypocreales; f__Incertae_sedis_Hypocreales; g__; s__
OTU_346	k__Fungi; p__Ascomycota; c__Dothideomycetes; o__Pleosporales; f__Lentitheciaceae; g__Darksidea; s__Darksidea zeta
OTU_654	k__Fungi; p__Ascomycota; c__Lecanoromycetes; o__Lecanorales; f__Lecanoraceae; g__Lecanora; s__Lecanora orientoafricana
OTU_156	k__Fungi; p__Ascomycota; c__Sordariomycetes; o__Hypocreales; f__Incertae_sedis_Hypocreales; g__Myrothecium; s__Myrothecium gramineum
OTU_2671	k__Fungi; p__Ascomycota; c__Sordariomycetes; o__; f__; g__; s__
OTU_1055	k__Fungi; p__Ascomycota; c__Sordariomycetes; o__Incertae_sedis_Sordariomycetes; f__Plectosphaerellaceae; g__Gibellulopsis; s__Gibellulopsis nigrescens
OTU_1096	k__Fungi; p__Ascomycota; c__Eurotiomycetes; o__Eurotiales; f__Trichocomaceae; g__; s__
OTU_453	k__Fungi; p__Ascomycota; c__Dothideomycetes; o__Incertae_sedis_Dothideomycetes; f__Eremomycetaceae; g__Eremomyces; s__Eremomyces bilateralis
OTU_178	k__Fungi; p__Ascomycota; c__Dothideomycetes; o__Pleosporales; f__Pleosporaceae; g__; s__
OTU_845	k__Fungi; p__Ascomycota; c__Eurotiomycetes; o__Onygenales; f__Onygenaceae; g__Aphanoascus; s__Aphanoascus mephitalis
OTU_551	k__Fungi; p__Basidiomycota; c__Agaricomycetes; o__Russulales; f__; g__; s__
OTU_132	k__Fungi; p__Ascomycota; c__Sordariomycetes; o__; f__; g__; s__
OTU_719	k__Fungi; p__Ascomycota; c__Leotiomycetes; o__Helotiales; f__Incertae_sedis_Helotiales; g__; s__
OTU_1436	k__Fungi; p__Ascomycota; c__Incertae_sedis_Ascomycota; o__Incertae_sedis_Ascomycota; f__Incertae_sedis_Ascomycota; g__Veronaea; s__Veronaea japonica
OTU_480	k__Fungi; p__Ascomycota; c__Leotiomycetes; o__Helotiales; f__Incertae_sedis_Helotiales; g__; s__
OTU_545	k__Fungi; p__Ascomycota; c__Sordariomycetes; o__Sordariales; f__Chaetomiaceae; g__; s__
OTU_108	k__Fungi; p__Ascomycota; c__Dothideomycetes; o__Pleosporales; f__Leptosphaeriaceae; g__Leptosphaeria; s__Leptosphaeria pedicularis
OTU_210	k__Fungi; p__Ascomycota; c__Sordariomycetes; o__Hypocreales; f__; g__; s__
OTU_863	k__Fungi; p__Basidiomycota; c__Agaricomycetes; o__Agaricales; f__Pluteaceae; g__Volvariella; s__Volvariella taylorii
OTU_1012	k__Fungi; p__Glomeromycota; c__Glomeromycetes; o__; f__; g__; s__
OTU_44	k__Fungi; p__Ascomycota; c__Eurotiomycetes; o__Eurotiales; f__Trichocomaceae; g__; s__
OTU_2186	k__Fungi; p__Ascomycota; c__Sordariomycetes; o__; f__; g__; s__
OTU_129	k__Fungi; p__Ascomycota; c__; o__; f__; g__; s__
OTU_1173	k__Fungi; p__Basidiomycota; c__Agaricomycetes; o__Agaricales; f__Psathyrellaceae; g__Coprinopsis; s__Coprinopsis xenobia
OTU_66	k__Fungi; p__Basidiomycota; c__Tremellomycetes; o__Tremellales; f__Incertae_sedis_Tremellales; g__; s__
OTU_1769	k__Fungi; p__Ascomycota; c__Dothideomycetes; o__Pleosporales; f__Montagnulaceae; g__Dendrothyrium; s__Dendrothyrium longisporum
OTU_704	k__Fungi; p__Ascomycota; c__Dothideomycetes; o__; f__; g__; s__
OTU_179	k__Fungi; p__Ascomycota; c__Sordariomycetes; o__Melanosporales; f__Ceratostomataceae; g__Sphaerodes; s__Sphaerodes fimicola
OTU_2021	k__Fungi; p__Ascomycota; c__Eurotiomycetes; o__Onygenales; f__; g__; s__
OTU_38	k__Fungi; p__Ascomycota; c__Sordariomycetes; o__Hypocreales; f__Nectriaceae; g__; s__
OTU_1418	k__Fungi; p__Ascomycota; c__Lecanoromycetes; o__Ostropales; f__Graphidaceae; g__Xalocoa; s__Xalocoa ocellata
OTU_58	k__Fungi; p__Ascomycota; c__Sordariomycetes; o__Xylariales; f__Incertae_sedis_Xylariales; g__Monographella; s__Monographella cucumerina
OTU_493	k__Fungi; p__Chytridiomycota; c__Chytridiomycetes; o__; f__; g__; s__
OTU_391	k__Fungi; p__Ascomycota; c__Eurotiomycetes; o__Onygenales; f__; g__; s__
OTU_31	k__Fungi; p__Ascomycota; c__Dothideomycetes; o__Pleosporales; f__Sporormiaceae; g__Preussia; s__Preussia tetramera
OTU_318	k__Fungi; p__Ascomycota; c__Sordariomycetes; o__Hypocreales; f__Incertae_sedis_Hypocreales; g__; s__
OTU_736	k__Fungi; p__Basidiomycota; c__Tremellomycetes; o__; f__; g__; s__
OTU_9	k__Fungi; p__Ascomycota; c__Leotiomycetes; o__Thelebolales; f__Thelebolaceae; g__; s__
OTU_2465	k__Fungi; p__Ascomycota; c__Eurotiomycetes; o__Chaetothyriales; f__Incertae_sedis_Chaetothyriales; g__; s__
OTU_1900	k__Fungi; p__Ascomycota; c__Dothideomycetes; o__Capnodiales; f__Mycosphaerellaceae; g__; s__
OTU_752	k__Fungi; p__Chytridiomycota; c__Chytridiomycetes; o__Spizellomycetales; f__Spizellomycetaceae; g__Spizellomyces; s__Spizellomyces pseudodichotomus
OTU_885	k__Fungi; p__Ascomycota; c__Eurotiomycetes; o__Onygenales; f__; g__; s__
OTU_550	k__Fungi; p__Basidiomycota; c__Agaricomycetes; o__Russulales; f__; g__; s__
OTU_68	k__Fungi; p__Ascomycota; c__Leotiomycetes; o__; f__; g__; s__
OTU_497	k__Fungi; p__Ascomycota; c__Dothideomycetes; o__Pleosporales; f__Sporormiaceae; g__; s__
OTU_610	k__Fungi; p__Ascomycota; c__Sordariomycetes; o__Hypocreales; f__Incertae_sedis_Hypocreales; g__Sarocladium; s__Sarocladium strictum
OTU_809	k__Fungi; p__Glomeromycota; c__Glomeromycetes; o__Glomerales; f__; g__; s__
OTU_840	k__Fungi; p__Ascomycota; c__Sordariomycetes; o__Hypocreales; f__Cordycipitaceae; g__; s__
OTU_410	k__Fungi; p__Ascomycota; c__Sordariomycetes; o__; f__; g__; s__
OTU_413	k__Fungi; p__Ascomycota; c__Sordariomycetes; o__Sordariales; f__Lasiosphaeriaceae; g__Schizothecium; s__Schizothecium miniglutinans
OTU_422	k__Fungi; p__Ascomycota; c__Sordariomycetes; o__Sordariales; f__Chaetomiaceae; g__Mycothermus; s__Mycothermus thermophilus
OTU_714	k__Fungi; p__Ascomycota; c__Pezizomycetes; o__Pezizales; f__Pyronemataceae; g__Stephensia; s__Stephensia bynumii
OTU_14	k__Fungi; p__Ascomycota; c__Dothideomycetes; o__Pleosporales; f__Sporormiaceae; g__; s__
OTU_2254	k__Fungi; p__Ascomycota; c__Pezizomycetes; o__; f__; g__; s__
OTU_232	k__Fungi; p__Ascomycota; c__Sordariomycetes; o__Hypocreales; f__Nectriaceae; g__; s__
OTU_772	k__Fungi; p__Chytridiomycota; c__Chytridiomycetes; o__Rhizophlyctidales; f__Rhizophlyctidaceae; g__; s__
OTU_75	k__Fungi; p__Ascomycota; c__; o__; f__; g__; s__
OTU_733	k__Fungi; p__Basidiomycota; c__Agaricomycetes; o__Thelephorales; f__Thelephoraceae; g__Tomentella; s__Tomentella amyloapiculata
OTU_421	k__Fungi; p__Basidiomycota; c__Tremellomycetes; o__Tremellales; f__Incertae_sedis_Tremellales; g__; s__
OTU_40	k__Fungi; p__Zygomycota; c__Incertae_sedis_Zygomycota; o__Mortierellales; f__Mortierellaceae; g__; s__
OTU_618	k__Fungi; p__Ascomycota; c__Dothideomycetes; o__Pleosporales; f__Massarinaceae; g__; s__
OTU_1271	k__Fungi; p__Glomeromycota; c__Glomeromycetes; o__Glomerales; f__; g__; s__
OTU_829	k__Fungi; p__Basidiomycota; c__Agaricomycetes; o__Agaricales; f__Tricholomataceae; g__; s__
OTU_36	k__Fungi; p__Ascomycota; c__Eurotiomycetes; o__Ascosphaerales; f__Ascosphaeraceae; g__; s__
OTU_784	k__Fungi; p__Zygomycota; c__Incertae_sedis_Zygomycota; o__Mucorales; f__Mucoraceae; g__Mucor; s__Mucor fragilis
OTU_462	k__Fungi; p__Basidiomycota; c__Agaricomycetes; o__Geastrales; f__Geastraceae; g__Geastrum; s__Geastrum benitoi
OTU_1135	k__Fungi; p__Ascomycota; c__Incertae_sedis_Ascomycota; o__Incertae_sedis_Ascomycota; f__Incertae_sedis_Ascomycota; g__; s__
OTU_194	k__Fungi; p__Chytridiomycota; c__Chytridiomycetes; o__Olpidiales; f__Olpidiaceae; g__Olpidiaster; s__Olpidiaster brassicae
OTU_451	k__Fungi; p__Ascomycota; c__Sordariomycetes; o__Hypocreales; f__Incertae_sedis_Hypocreales; g__Sarocladium; s__Sarocladium kiliense
OTU_948	k__Fungi; p__Ascomycota; c__Sordariomycetes; o__; f__; g__; s__
OTU_674	k__Fungi; p__Ascomycota; c__; o__; f__; g__; s__
OTU_552	k__Fungi; p__Ascomycota; c__Eurotiomycetes; o__Chaetothyriales; f__Chaetothyriaceae; g__; s__
OTU_1815	k__Fungi; p__Ascomycota; c__Sordariomycetes; o__Microascales; f__Microascaceae; g__; s__
OTU_1146	k__Fungi; p__Basidiomycota; c__Agaricomycetes; o__Agaricales; f__Agaricaceae; g__Tulostoma; s__Tulostoma xerophilum
OTU_582	k__Fungi; p__Basidiomycota; c__Agaricomycetes; o__Agaricales; f__Agaricaceae; g__; s__
OTU_2435	k__Fungi; p__Ascomycota; c__Eurotiomycetes; o__Pyrenulales; f__Pyrenulaceae; g__Pyrenula; s__Pyrenula fetivica
OTU_3216	k__Fungi; p__Glomeromycota; c__Glomeromycetes; o__Glomerales; f__; g__; s__
OTU_2893	k__Fungi; p__Ascomycota; c__Pezizomycetes; o__Pezizales; f__; g__; s__
OTU_311	k__Fungi; p__Ascomycota; c__Sordariomycetes; o__; f__; g__; s__
OTU_832	k__Fungi; p__Ascomycota; c__Incertae_sedis_Ascomycota; o__Incertae_sedis_Ascomycota; f__Incertae_sedis_Ascomycota; g__; s__
OTU_822	k__Fungi; p__Ascomycota; c__Sordariomycetes; o__; f__; g__; s__
OTU_135	k__Fungi; p__Ascomycota; c__Dothideomycetes; o__Pleosporales; f__; g__; s__
OTU_1585	k__Fungi; p__Ascomycota; c__Eurotiomycetes; o__Pyrenulales; f__Pyrenulaceae; g__Pyrenula; s__Pyrenula aspistea
OTU_849	k__Fungi; p__Ascomycota; c__Eurotiomycetes; o__Eurotiales; f__Trichocomaceae; g__Aspergillus; s__Aspergillus spectabilis
OTU_312	k__Fungi; p__Basidiomycota; c__Tremellomycetes; o__; f__; g__; s__
OTU_923	k__Fungi; p__Ascomycota; c__Sordariomycetes; o__Xylariales; f__Xylariaceae; g__Rosellinia; s__Rosellinia mammiformis
OTU_342	k__Fungi; p__Ascomycota; c__Dothideomycetes; o__; f__; g__; s__
OTU_670	k__Fungi; p__Ascomycota; c__Sordariomycetes; o__Hypocreales; f__Incertae_sedis_Hypocreales; g__; s__
OTU_110	k__Fungi; p__Ascomycota; c__Sordariomycetes; o__Hypocreales; f__Clavicipitaceae; g__Collarina; s__Collarina aurantiaca
OTU_195	k__Fungi; p__Basidiomycota; c__Agaricomycetes; o__Polyporales; f__Incertae_sedis_Polyporales; g__; s__
OTU_1139	k__Fungi; p__Ascomycota; c__Eurotiomycetes; o__Chaetothyriales; f__Incertae_sedis_Chaetothyriales; g__; s__
OTU_95	k__Fungi; p__Ascomycota; c__Sordariomycetes; o__; f__; g__; s__
OTU_1938	k__Fungi; p__Basidiomycota; c__Agaricomycetes; o__Agaricales; f__Entolomataceae; g__Entoloma; s__Entoloma plebejum
OTU_1699	k__Fungi; p__Basidiomycota; c__Agaricomycetes; o__Geastrales; f__Geastraceae; g__Geastrum; s__Geastrum triplex
OTU_1992	k__Fungi; p__Chytridiomycota; c__; o__; f__; g__; s__
OTU_469	k__Fungi; p__Ascomycota; c__Dothideomycetes; o__Pleosporales; f__Phaeosphaeriaceae; g__; s__
OTU_153	k__Fungi; p__Ascomycota; c__Sordariomycetes; o__Sordariales; f__; g__; s__
OTU_305	k__Fungi; p__Basidiomycota; c__Agaricomycetes; o__Russulales; f__; g__; s__
OTU_1687	k__Fungi; p__Ascomycota; c__Leotiomycetes; o__Erysiphales; f__Erysiphaceae; g__Microidium; s__Microidium phyllanthi
OTU_488	k__Fungi; p__Ascomycota; c__Eurotiomycetes; o__Chaetothyriales; f__Herpotrichiellaceae; g__; s__
OTU_145	k__Fungi; p__Ascomycota; c__Sordariomycetes; o__Hypocreales; f__Clavicipitaceae; g__Metarhizium; s__Metarhizium anisopliae
OTU_746	k__Fungi; p__Ascomycota; c__Incertae_sedis_Ascomycota; o__Incertae_sedis_Ascomycota; f__Incertae_sedis_Ascomycota; g__; s__
OTU_234	k__Fungi; p__Ascomycota; c__Eurotiomycetes; o__Arachnomycetales; f__Arachnomycetaceae; g__; s__
OTU_1143	k__Fungi; p__Ascomycota; c__Eurotiomycetes; o__Onygenales; f__Ajellomycetaceae; g__Polytolypa; s__Polytolypa hystricis
OTU_455	k__Fungi; p__Ascomycota; c__Sordariomycetes; o__Sordariales; f__; g__; s__
OTU_296	k__Fungi; p__Glomeromycota; c__Glomeromycetes; o__Glomerales; f__Glomeraceae; g__; s__
OTU_120	k__Fungi; p__Ascomycota; c__; o__; f__; g__; s__
OTU_3200	k__Fungi; p__Ascomycota; c__Lecanoromycetes; o__Peltigerales; f__Nephromataceae; g__; s__
OTU_32	k__Fungi; p__Zygomycota; c__Incertae_sedis_Zygomycota; o__Mortierellales; f__Mortierellaceae; g__; s__
OTU_168	k__Fungi; p__Ascomycota; c__Pezizomycetes; o__Pezizales; f__; g__; s__
OTU_964	k__Fungi; p__Zygomycota; c__Incertae_sedis_Zygomycota; o__Mortierellales; f__Mortierellaceae; g__; s__
OTU_378	k__Fungi; p__Ascomycota; c__Sordariomycetes; o__Hypocreales; f__Ophiocordycipitaceae; g__Ophiocordyceps; s__Ophiocordyceps cochlidiicola
OTU_1079	k__Fungi; p__Ascomycota; c__Lecanoromycetes; o__Ostropales; f__Stictidaceae; g__Cryptodiscus; s__Cryptodiscus rhopaloides
OTU_21	k__Fungi; p__Ascomycota; c__Dothideomycetes; o__Pleosporales; f__Pleosporaceae; g__Alternaria; s__Alternaria tenuissima
OTU_382	k__Fungi; p__Ascomycota; c__Leotiomycetes; o__Incertae_sedis_Leotiomycetes; f__Myxotrichaceae; g__Oidiodendron; s__Oidiodendron truncatum
OTU_1503	k__Fungi; p__Glomeromycota; c__Glomeromycetes; o__Glomerales; f__; g__; s__
OTU_925	k__Fungi; p__Basidiomycota; c__Agaricomycetes; o__Agaricales; f__Pleurotaceae; g__Nematoctonus; s__Nematoctonus leiosporus
OTU_830	k__Fungi; p__Zygomycota; c__Incertae_sedis_Zygomycota; o__Mortierellales; f__; g__; s__
OTU_892	k__Fungi; p__Ascomycota; c__Dothideomycetes; o__Pleosporales; f__Leptosphaeriaceae; g__Coniothyrium; s__Coniothyrium carteri
OTU_897	k__Fungi; p__Ascomycota; c__Sordariomycetes; o__Sordariales; f__Lasiosphaeriaceae; g__; s__
OTU_728	k__Fungi; p__Chytridiomycota; c__Chytridiomycetes; o__Rhizophydiales; f__Incertae_sedis_Rhizophydiales; g__Paranamyces; s__Paranamyces uniporus
OTU_911	k__Fungi; p__Ascomycota; c__Pezizomycetes; o__Pezizales; f__Incertae_sedis_Pezizales; g__; s__
OTU_557	k__Fungi; p__Ascomycota; c__Sordariomycetes; o__Sordariales; f__Lasiosphaeriaceae; g__Cladorrhinum; s__Cladorrhinum foecundissimum
OTU_997	k__Fungi; p__Ascomycota; c__Arthoniomycetes; o__Arthoniales; f__Roccellaceae; g__Alyxoria; s__Alyxoria varia
OTU_53	k__Fungi; p__Zygomycota; c__Incertae_sedis_Zygomycota; o__Mortierellales; f__Mortierellaceae; g__Mortierella; s__Mortierella alpina
OTU_1072	k__Fungi; p__Ascomycota; c__Dothideomycetes; o__; f__; g__; s__
OTU_1441	k__Fungi; p__Ascomycota; c__Dothideomycetes; o__Incertae_sedis_Dothideomycetes; f__; g__; s__
OTU_15	k__Fungi; p__Ascomycota; c__Sordariomycetes; o__Sordariales; f__Chaetomiaceae; g__Thielavia; s__Thielavia inaequalis
OTU_734	k__Fungi; p__Ascomycota; c__Incertae_sedis_Ascomycota; o__Incertae_sedis_Ascomycota; f__Incertae_sedis_Ascomycota; g__; s__
OTU_655	k__Fungi; p__Ascomycota; c__Sordariomycetes; o__Xylariales; f__Incertae_sedis_Xylariales; g__; s__
OTU_2756	k__Fungi; p__Basidiomycota; c__; o__; f__; g__; s__
OTU_2105	k__Fungi; p__Ascomycota; c__Lecanoromycetes; o__Peltigerales; f__Nephromataceae; g__Nephroma; s__Nephroma helveticum
OTU_485	k__Fungi; p__Ascomycota; c__Dothideomycetes; o__Pleosporales; f__Incertae_sedis_Pleosporales; g__; s__
OTU_543	k__Fungi; p__Ascomycota; c__Dothideomycetes; o__; f__; g__; s__
OTU_761	k__Fungi; p__Ascomycota; c__; o__; f__; g__; s__
OTU_45	k__Fungi; p__Ascomycota; c__Sordariomycetes; o__Hypocreales; f__Incertae_sedis_Hypocreales; g__Acremonium; s__Acremonium persicinum
OTU_2667	k__Fungi; p__Ascomycota; c__Dothideomycetes; o__Pleosporales; f__Sporormiaceae; g__; s__
OTU_1024	k__Fungi; p__Ascomycota; c__; o__; f__; g__; s__
OTU_3507	k__Fungi; p__Ascomycota; c__Dothideomycetes; o__Pleosporales; f__Phaeosphaeriaceae; g__Setophaeosphaeria; s__Setophaeosphaeria badalingensis
OTU_314	k__Fungi; p__Zygomycota; c__Incertae_sedis_Zygomycota; o__Mortierellales; f__Mortierellaceae; g__; s__
OTU_3407	k__Fungi; p__Ascomycota; c__Dothideomycetes; o__Pleosporales; f__Sporormiaceae; g__; s__
OTU_270	k__Fungi; p__Basidiomycota; c__; o__; f__; g__; s__
OTU_1570	k__Fungi; p__Ascomycota; c__Dothideomycetes; o__; f__; g__; s__
OTU_13	k__Fungi; p__Ascomycota; c__Eurotiomycetes; o__; f__; g__; s__
OTU_428	k__Fungi; p__Ascomycota; c__Dothideomycetes; o__; f__; g__; s__
OTU_380	k__Fungi; p__Basidiomycota; c__Agaricomycetes; o__Agaricales; f__Cortinariaceae; g__Cortinarius; s__Cortinarius torvus
OTU_522	k__Fungi; p__Ascomycota; c__Dothideomycetes; o__Pleosporales; f__; g__; s__
OTU_213	k__Fungi; p__Ascomycota; c__Sordariomycetes; o__Incertae_sedis_Sordariomycetes; f__Incertae_sedis_Sordariomycetes; g__Eucasphaeria; s__Eucasphaeria capensis
OTU_104	k__Fungi; p__Ascomycota; c__Dothideomycetes; o__; f__; g__; s__
OTU_482	k__Fungi; p__Basidiomycota; c__Agaricomycetes; o__; f__; g__; s__
OTU_501	k__Fungi; p__Glomeromycota; c__Glomeromycetes; o__Glomerales; f__; g__; s__
OTU_441	k__Fungi; p__Ascomycota; c__Sordariomycetes; o__Diaporthales; f__Valsaceae; g__; s__
OTU_316	k__Fungi; p__Ascomycota; c__Eurotiomycetes; o__Chaetothyriales; f__Herpotrichiellaceae; g__; s__
OTU_278	k__Fungi; p__Ascomycota; c__Sordariomycetes; o__Diaporthales; f__Valsaceae; g__; s__
OTU_180	k__Fungi; p__Ascomycota; c__Sordariomycetes; o__Hypocreales; f__Hypocreaceae; g__; s__
OTU_1238	k__Fungi; p__Ascomycota; c__Sordariomycetes; o__; f__; g__; s__
OTU_1249	k__Fungi; p__Ascomycota; c__Eurotiomycetes; o__; f__; g__; s__
OTU_281	k__Fungi; p__Ascomycota; c__Dothideomycetes; o__; f__; g__; s__
OTU_111	k__Fungi; p__Zygomycota; c__Incertae_sedis_Zygomycota; o__Mortierellales; f__Mortierellaceae; g__; s__
OTU_3287	k__Fungi; p__Ascomycota; c__Dothideomycetes; o__Pleosporales; f__Sporormiaceae; g__Preussia; s__Preussia tetramera
OTU_269	k__Fungi; p__Ascomycota; c__; o__; f__; g__; s__
OTU_1017	k__Fungi; p__Ascomycota; c__Eurotiomycetes; o__Onygenales; f__Onygenaceae; g__; s__
OTU_366	k__Fungi; p__Ascomycota; c__Sordariomycetes; o__Hypocreales; f__Cordycipitaceae; g__Simplicillium; s__Simplicillium chinense
OTU_765	k__Fungi; p__Ascomycota; c__Sordariomycetes; o__Incertae_sedis_Sordariomycetes; f__Incertae_sedis_Sordariomycetes; g__Savoryella; s__Savoryella longispora
OTU_372	k__Fungi; p__Basidiomycota; c__Agaricomycetes; o__Geastrales; f__Geastraceae; g__Geastrum; s__Geastrum campestre
OTU_1989	k__Fungi; p__Chytridiomycota; c__Monoblepharidomycetes; o__Monoblepharidales; f__Monoblepharidaceae; g__Monoblepharis; s__Monoblepharis polymorpha
OTU_619	k__Fungi; p__Ascomycota; c__Dothideomycetes; o__Pleosporales; f__Lophiostomataceae; g__; s__
OTU_115	k__Fungi; p__Ascomycota; c__Dothideomycetes; o__Pleosporales; f__Phaeosphaeriaceae; g__; s__
OTU_1419	k__Fungi; p__Ascomycota; c__Leotiomycetes; o__Rhytismatales; f__Rhytismataceae; g__Lophodermium; s__Lophodermium agathidis
OTU_2987	k__Fungi; p__Ascomycota; c__Dothideomycetes; o__Pleosporales; f__Sporormiaceae; g__; s__
OTU_873	k__Fungi; p__Ascomycota; c__; o__; f__; g__; s__
OTU_979	k__Fungi; p__Ascomycota; c__; o__; f__; g__; s__
OTU_1479	No blast hit
OTU_149	k__Fungi; p__Ascomycota; c__Dothideomycetes; o__; f__; g__; s__
OTU_1349	k__Fungi; p__Ascomycota; c__Sordariomycetes; o__; f__; g__; s__
OTU_886	k__Fungi; p__Basidiomycota; c__; o__; f__; g__; s__
OTU_1152	k__Fungi; p__Basidiomycota; c__Tremellomycetes; o__; f__; g__; s__
OTU_20	k__Fungi; p__Ascomycota; c__Sordariomycetes; o__Hypocreales; f__Incertae_sedis_Hypocreales; g__Sarocladium; s__Sarocladium kiliense
OTU_609	k__Fungi; p__Basidiomycota; c__Agaricomycetes; o__Boletales; f__Diplocystidiaceae; g__Astraeus; s__Astraeus morganii
OTU_204	k__Fungi; p__Ascomycota; c__; o__; f__; g__; s__
OTU_2755	k__Fungi; p__Ascomycota; c__Eurotiomycetes; o__; f__; g__; s__
OTU_235	k__Fungi; p__Ascomycota; c__Sordariomycetes; o__Xylariales; f__Amphisphaeriaceae; g__Seimatosporium; s__Seimatosporium grevilleae
OTU_913	k__Fungi; p__Basidiomycota; c__; o__; f__; g__; s__
OTU_1605	k__Fungi; p__Basidiomycota; c__Agaricomycetes; o__Russulales; f__Russulaceae; g__Gymnomyces; s__Gymnomyces monosporus
OTU_147	k__Fungi; p__Ascomycota; c__Dothideomycetes; o__; f__; g__; s__
OTU_478	k__Fungi; p__Basidiomycota; c__Agaricomycetes; o__Geastrales; f__Geastraceae; g__Geastrum; s__Geastrum corollinum
OTU_679	k__Fungi; p__Ascomycota; c__Dothideomycetes; o__Pleosporales; f__Pleosporaceae; g__Alternaria; s__Alternaria alternata
OTU_260	k__Fungi; p__Ascomycota; c__Leotiomycetes; o__Helotiales; f__Incertae_sedis_Helotiales; g__; s__
OTU_932	k__Fungi; p__Basidiomycota; c__Agaricomycetes; o__Agaricales; f__; g__; s__
OTU_1712	k__Fungi; p__Ascomycota; c__Eurotiomycetes; o__Eurotiales; f__Trichocomaceae; g__Aspergillus; s__Aspergillus versicolor
OTU_139	k__Fungi; p__Ascomycota; c__Dothideomycetes; o__; f__; g__; s__
OTU_438	k__Fungi; p__Ascomycota; c__Sordariomycetes; o__Hypocreales; f__Incertae_sedis_Hypocreales; g__; s__
OTU_2559	k__Fungi; p__Basidiomycota; c__Agaricomycetes; o__Agaricales; f__Agaricaceae; g__Lepiota; s__Lepiota farinolens
OTU_189	k__Fungi; p__Zygomycota; c__Incertae_sedis_Zygomycota; o__; f__; g__; s__
OTU_247	k__Fungi; p__Ascomycota; c__Sordariomycetes; o__Microascales; f__Ceratocystidaceae; g__Thielaviopsis; s__Thielaviopsis basicola
OTU_74	k__Fungi; p__Ascomycota; c__; o__; f__; g__; s__
OTU_262	k__Fungi; p__Ascomycota; c__Sordariomycetes; o__Sordariales; f__; g__; s__
OTU_27	k__Fungi; p__Ascomycota; c__Sordariomycetes; o__Hypocreales; f__Nectriaceae; g__Fusarium; s__Fusarium redolens
OTU_518	k__Fungi; p__Ascomycota; c__Sordariomycetes; o__Sordariales; f__; g__; s__
OTU_712	k__Fungi; p__Ascomycota; c__Orbiliomycetes; o__; f__; g__; s__
OTU_825	k__Fungi; p__Ascomycota; c__Eurotiomycetes; o__; f__; g__; s__
OTU_6	k__Fungi; p__Ascomycota; c__; o__; f__; g__; s__
OTU_2394	k__Fungi; p__Ascomycota; c__Dothideomycetes; o__Pleosporales; f__Sporormiaceae; g__; s__
OTU_465	k__Fungi; p__Ascomycota; c__Sordariomycetes; o__; f__; g__; s__
OTU_1365	k__Fungi; p__Basidiomycota; c__Agaricomycetes; o__Hymenochaetales; f__Schizoporaceae; g__; s__
OTU_2164	k__Fungi; p__Glomeromycota; c__Glomeromycetes; o__Glomerales; f__; g__; s__
OTU_222	k__Fungi; p__Ascomycota; c__; o__; f__; g__; s__
OTU_1251	k__Fungi; p__Chytridiomycota; c__Chytridiomycetes; o__Spizellomycetales; f__Spizellomycetaceae; g__Spizellomyces; s__Spizellomyces dolichospermus
OTU_106	k__Fungi; p__Ascomycota; c__Leotiomycetes; o__Rhytismatales; f__Rhytismataceae; g__; s__
OTU_742	k__Fungi; p__Ascomycota; c__Eurotiomycetes; o__Onygenales; f__; g__; s__
OTU_490	k__Fungi; p__Chytridiomycota; c__; o__; f__; g__; s__
OTU_998	k__Fungi; p__Basidiomycota; c__; o__; f__; g__; s__
OTU_2364	k__Fungi; p__Ascomycota; c__Leotiomycetes; o__; f__; g__; s__
OTU_687	k__Fungi; p__Ascomycota; c__Eurotiomycetes; o__; f__; g__; s__
OTU_1777	k__Fungi; p__Ascomycota; c__Sordariomycetes; o__Incertae_sedis_Sordariomycetes; f__Incertae_sedis_Sordariomycetes; g__Myrmecridium; s__Myrmecridium schulzeri
OTU_28	k__Fungi; p__Zygomycota; c__Incertae_sedis_Zygomycota; o__Mortierellales; f__Mortierellaceae; g__; s__
OTU_474	k__Fungi; p__Ascomycota; c__Eurotiomycetes; o__Onygenales; f__; g__; s__
OTU_118	k__Fungi; p__Ascomycota; c__Dothideomycetes; o__Dothideales; f__Dothioraceae; g__Aureobasidium; s__Aureobasidium pullulans
OTU_113	k__Fungi; p__Ascomycota; c__Sordariomycetes; o__Hypocreales; f__Nectriaceae; g__Fusicolla; s__Fusicolla merismoides
OTU_1997	k__Fungi; p__Ascomycota; c__Dothideomycetes; o__Capnodiales; f__Davidiellaceae; g__Cladosporium; s__Cladosporium cladosporioides
OTU_248	k__Fungi; p__Ascomycota; c__Sordariomycetes; o__Hypocreales; f__Clavicipitaceae; g__Metarhizium; s__Metarhizium marquandii
OTU_529	k__Fungi; p__Ascomycota; c__; o__; f__; g__; s__
OTU_263	k__Fungi; p__Ascomycota; c__; o__; f__; g__; s__
OTU_3527	k__Fungi; p__Ascomycota; c__Sordariomycetes; o__Hypocreales; f__Nectriaceae; g__Cosmospora; s__Cosmospora gigas
OTU_107	k__Fungi; p__Ascomycota; c__; o__; f__; g__; s__
OTU_90	k__Fungi; p__Basidiomycota; c__Agaricomycetes; o__; f__; g__; s__
OTU_2286	k__Fungi; p__Ascomycota; c__Sordariomycetes; o__Incertae_sedis_Sordariomycetes; f__; g__; s__
OTU_1253	k__Fungi; p__Ascomycota; c__Eurotiomycetes; o__Eurotiales; f__Trichocomaceae; g__Penicillium; s__Penicillium oxalicum
OTU_744	k__Fungi; p__Ascomycota; c__Sordariomycetes; o__Sordariales; f__Lasiosphaeriaceae; g__Schizothecium; s__Schizothecium glutinans
OTU_3	k__Fungi; p__Ascomycota; c__Eurotiomycetes; o__Eurotiales; f__Trichocomaceae; g__; s__
OTU_143	k__Fungi; p__Ascomycota; c__Sordariomycetes; o__Hypocreales; f__Ophiocordycipitaceae; g__Hirsutella; s__Hirsutella thompsonii
OTU_93	k__Fungi; p__Ascomycota; c__Dothideomycetes; o__Pleosporales; f__Incertae_sedis_Pleosporales; g__; s__
OTU_718	k__Fungi; p__Ascomycota; c__Sordariomycetes; o__Sordariales; f__Lasiosphaeriaceae; g__; s__
OTU_448	k__Fungi; p__Basidiomycota; c__Agaricomycetes; o__Geastrales; f__Geastraceae; g__Geastrum; s__Geastrum coronatum
OTU_60	k__Fungi; p__Ascomycota; c__Leotiomycetes; o__; f__; g__; s__
OTU_339	k__Fungi; p__Ascomycota; c__Dothideomycetes; o__Pleosporales; f__Incertae_sedis_Pleosporales; g__; s__
OTU_1682	k__Fungi; p__Chytridiomycota; c__Chytridiomycetes; o__Spizellomycetales; f__Spizellomycetaceae; g__Spizellomyces; s__Spizellomyces pseudodichotomus
OTU_1915	k__Fungi; p__Ascomycota; c__; o__; f__; g__; s__
OTU_1301	k__Fungi; p__Ascomycota; c__Eurotiomycetes; o__; f__; g__; s__
OTU_1361	k__Fungi; p__Ascomycota; c__Incertae_sedis_Ascomycota; o__Incertae_sedis_Ascomycota; f__Incertae_sedis_Ascomycota; g__Phaeoisaria; s__Phaeoisaria clematidis
OTU_92	k__Fungi; p__Ascomycota; c__Eurotiomycetes; o__Onygenales; f__Onygenaceae; g__; s__
OTU_43	k__Fungi; p__Ascomycota; c__Sordariomycetes; o__Chaetosphaeriales; f__Chaetosphaeriaceae; g__; s__
OTU_898	k__Fungi; p__Basidiomycota; c__Agaricomycetes; o__Phallales; f__Phallaceae; g__Clathrus; s__Clathrus ruber
OTU_466	k__Fungi; p__Ascomycota; c__Sordariomycetes; o__Diaporthales; f__Incertae_sedis_Diaporthales; g__Botryodiplodia; s__Botryodiplodia ulmicola
OTU_1167	k__Fungi; p__Ascomycota; c__Dothideomycetes; o__Pleosporales; f__Phaeosphaeriaceae; g__; s__
OTU_531	k__Fungi; p__Ascomycota; c__Sordariomycetes; o__Hypocreales; f__Incertae_sedis_Hypocreales; g__Sarocladium; s__Sarocladium kiliense
OTU_1382	k__Fungi; p__Ascomycota; c__Saccharomycetes; o__Saccharomycetales; f__Incertae_sedis_Saccharomycetales; g__Candida; s__Candida plutei
OTU_163	k__Fungi; p__Ascomycota; c__; o__; f__; g__; s__
OTU_1653	k__Fungi; p__Ascomycota; c__Dothideomycetes; o__Pleosporales; f__Sporormiaceae; g__; s__
OTU_940	k__Fungi; p__Ascomycota; c__Sordariomycetes; o__Hypocreales; f__Ophiocordycipitaceae; g__Polycephalomyces; s__Polycephalomyces tomentosus
OTU_689	k__Fungi; p__Ascomycota; c__Sordariomycetes; o__Sordariales; f__Lasiosphaeriaceae; g__Schizothecium; s__Schizothecium vesticola
OTU_187	k__Fungi; p__Ascomycota; c__Dothideomycetes; o__; f__; g__; s__
OTU_476	k__Fungi; p__Ascomycota; c__; o__; f__; g__; s__
OTU_1195	k__Fungi; p__Ascomycota; c__Eurotiomycetes; o__; f__; g__; s__
OTU_1029	k__Fungi; p__Ascomycota; c__Sordariomycetes; o__Melanosporales; f__Ceratostomataceae; g__Sphaerodes; s__Sphaerodes fimicola
OTU_1762	k__Fungi; p__Ascomycota; c__Eurotiomycetes; o__Onygenales; f__Onygenaceae; g__Chrysosporium; s__Chrysosporium synchronum
OTU_109	k__Fungi; p__Ascomycota; c__Dothideomycetes; o__Pleosporales; f__Sporormiaceae; g__Sporormiella; s__Sporormiella minimoides
OTU_272	k__Fungi; p__Zygomycota; c__Incertae_sedis_Zygomycota; o__Mortierellales; f__Mortierellaceae; g__; s__
OTU_1156	k__Fungi; p__Chytridiomycota; c__Chytridiomycetes; o__Spizellomycetales; f__Spizellomycetaceae; g__; s__
OTU_159	k__Fungi; p__Ascomycota; c__Dothideomycetes; o__Pleosporales; f__Incertae_sedis_Pleosporales; g__; s__
OTU_425	k__Fungi; p__Chytridiomycota; c__Chytridiomycetes; o__Spizellomycetales; f__Spizellomycetaceae; g__; s__
OTU_3188	k__Fungi; p__Chytridiomycota; c__Chytridiomycetes; o__Rhizophydiales; f__Incertae_sedis_Rhizophydiales; g__Paludomyces; s__Paludomyces mangrovei
OTU_2413	k__Fungi; p__Chytridiomycota; c__Chytridiomycetes; o__; f__; g__; s__
OTU_2056	k__Fungi; p__Glomeromycota; c__Glomeromycetes; o__Glomerales; f__; g__; s__
OTU_361	k__Fungi; p__Ascomycota; c__Leotiomycetes; o__Erysiphales; f__Erysiphaceae; g__Microidium; s__Microidium phyllanthi
OTU_530	k__Fungi; p__Basidiomycota; c__Tremellomycetes; o__Tremellales; f__Incertae_sedis_Tremellales; g__Kwoniella; s__Kwoniella shandongensis
OTU_246	k__Fungi; p__Ascomycota; c__Sordariomycetes; o__; f__; g__; s__
OTU_1472	k__Fungi; p__Ascomycota; c__Pezizomycetes; o__Pezizales; f__Discinaceae; g__Gyromitra; s__Gyromitra infula
OTU_170	k__Fungi; p__Ascomycota; c__Dothideomycetes; o__Pleosporales; f__Phaeosphaeriaceae; g__; s__
OTU_322	k__Fungi; p__Zygomycota; c__Incertae_sedis_Zygomycota; o__Mortierellales; f__Mortierellaceae; g__; s__
OTU_910	k__Fungi; p__Ascomycota; c__Orbiliomycetes; o__Orbiliales; f__; g__; s__
OTU_537	k__Fungi; p__Ascomycota; c__Leotiomycetes; o__; f__; g__; s__
OTU_345	k__Fungi; p__Ascomycota; c__; o__; f__; g__; s__
OTU_1160	k__Fungi; p__Ascomycota; c__; o__; f__; g__; s__
OTU_588	k__Fungi; p__Ascomycota; c__Dothideomycetes; o__Incertae_sedis_Dothideomycetes; f__Incertae_sedis_Dothideomycetes; g__; s__
OTU_673	k__Fungi; p__Glomeromycota; c__Glomeromycetes; o__Glomerales; f__Glomeraceae; g__Glomus; s__Glomus macrocarpum
OTU_253	k__Fungi; p__Ascomycota; c__Leotiomycetes; o__; f__; g__; s__
OTU_196	k__Fungi; p__Ascomycota; c__Sordariomycetes; o__Sordariales; f__Lasiosphaeriaceae; g__Apodus; s__Apodus deciduus
OTU_1468	k__Fungi; p__Ascomycota; c__Sordariomycetes; o__Sordariales; f__Chaetomiaceae; g__Chaetomium; s__Chaetomium bostrychodes
OTU_23	k__Fungi; p__Ascomycota; c__Eurotiomycetes; o__Chaetothyriales; f__; g__; s__
OTU_1268	k__Fungi; p__Basidiomycota; c__Tremellomycetes; o__Tremellales; f__Incertae_sedis_Tremellales; g__Cryptococcus; s__Cryptococcus dimennae
OTU_901	k__Fungi; p__Basidiomycota; c__Agaricomycetes; o__Cantharellales; f__Ceratobasidiaceae; g__Thanatephorus; s__Thanatephorus cucumeris
OTU_48	k__Fungi; p__Ascomycota; c__Eurotiomycetes; o__Eurotiales; f__Trichocomaceae; g__; s__
OTU_330	k__Fungi; p__Ascomycota; c__Sordariomycetes; o__Microascales; f__Microascaceae; g__; s__
OTU_1030	k__Fungi; p__Basidiomycota; c__Agaricomycetes; o__Agaricales; f__Inocybaceae; g__; s__
OTU_375	k__Fungi; p__Ascomycota; c__Sordariomycetes; o__Hypocreales; f__Hypocreaceae; g__Lichenobarya; s__Lichenobarya usneae
OTU_1265	k__Fungi; p__Ascomycota; c__Dothideomycetes; o__Pleosporales; f__Lophiostomataceae; g__Lophiostoma; s__Lophiostoma corticola
OTU_692	k__Fungi; p__Ascomycota; c__Sordariomycetes; o__Hypocreales; f__Ophiocordycipitaceae; g__Hirsutella; s__Hirsutella subulata
OTU_515	k__Fungi; p__Ascomycota; c__Orbiliomycetes; o__Orbiliales; f__Orbiliaceae; g__Arthrobotrys; s__Arthrobotrys dactyloides
OTU_276	k__Fungi; p__Ascomycota; c__Dothideomycetes; o__Pleosporales; f__Sporormiaceae; g__; s__
OTU_62	k__Fungi; p__Ascomycota; c__Eurotiomycetes; o__Chaetothyriales; f__Herpotrichiellaceae; g__; s__
OTU_1933	k__Fungi; p__Ascomycota; c__Dothideomycetes; o__Incertae_sedis_Dothideomycetes; f__Incertae_sedis_Dothideomycetes; g__Monodictys; s__Monodictys castaneae
OTU_1215	k__Fungi; p__Basidiomycota; c__Agaricomycetes; o__Agaricales; f__Clavariaceae; g__; s__
OTU_205	k__Fungi; p__Ascomycota; c__Dothideomycetes; o__Pleosporales; f__; g__; s__
OTU_313	k__Fungi; p__Basidiomycota; c__Agaricomycetes; o__Agaricales; f__Psathyrellaceae; g__Coprinopsis; s__Coprinopsis insignis
OTU_549	k__Fungi; p__Basidiomycota; c__Tremellomycetes; o__Tremellales; f__Incertae_sedis_Tremellales; g__Cryptococcus; s__Cryptococcus dimennae
OTU_621	k__Fungi; p__Glomeromycota; c__Glomeromycetes; o__Glomerales; f__; g__; s__
OTU_18	k__Fungi; p__Ascomycota; c__Sordariomycetes; o__Hypocreales; f__Incertae_sedis_Hypocreales; g__Ilyonectria; s__Ilyonectria destructans
OTU_1022	k__Fungi; p__Ascomycota; c__Leotiomycetes; o__Erysiphales; f__Erysiphaceae; g__Microidium; s__Microidium phyllanthi
OTU_29	k__Fungi; p__Ascomycota; c__Dothideomycetes; o__; f__; g__; s__
OTU_211	k__Fungi; p__Ascomycota; c__Sordariomycetes; o__Hypocreales; f__Cordycipitaceae; g__Beauveria; s__Beauveria bassiana
OTU_1745	k__Fungi; p__Ascomycota; c__Eurotiomycetes; o__Onygenales; f__; g__; s__
OTU_1035	k__Fungi; p__Ascomycota; c__Eurotiomycetes; o__Pyrenulales; f__Pyrenulaceae; g__Pyrenula; s__Pyrenula aspistea
OTU_121	k__Fungi; p__Ascomycota; c__Sordariomycetes; o__; f__; g__; s__
OTU_126	k__Fungi; p__Ascomycota; c__Sordariomycetes; o__Hypocreales; f__Incertae_sedis_Hypocreales; g__; s__
OTU_818	k__Fungi; p__Ascomycota; c__Sordariomycetes; o__Sordariales; f__Chaetomiaceae; g__Chaetomium; s__Chaetomium murorum
OTU_50	k__Fungi; p__Ascomycota; c__Sordariomycetes; o__Hypocreales; f__Incertae_sedis_Hypocreales; g__; s__
OTU_471	k__Fungi; p__Ascomycota; c__Leotiomycetes; o__; f__; g__; s__
OTU_509	k__Fungi; p__Ascomycota; c__Eurotiomycetes; o__Onygenales; f__; g__; s__
OTU_259	k__Fungi; p__Ascomycota; c__Eurotiomycetes; o__; f__; g__; s__
OTU_847	k__Fungi; p__Ascomycota; c__Sordariomycetes; o__; f__; g__; s__
OTU_332	k__Fungi; p__Ascomycota; c__Dothideomycetes; o__Pleosporales; f__; g__; s__
OTU_768	k__Fungi; p__Basidiomycota; c__Tremellomycetes; o__Tremellales; f__Incertae_sedis_Tremellales; g__Cryptococcus; s__Cryptococcus macerans
OTU_402	k__Fungi; p__Ascomycota; c__Leotiomycetes; o__; f__; g__; s__
OTU_12	k__Fungi; p__Ascomycota; c__Leotiomycetes; o__Helotiales; f__Helotiaceae; g__; s__
OTU_1235	k__Fungi; p__Ascomycota; c__Eurotiomycetes; o__Onygenales; f__; g__; s__
OTU_1217	k__Fungi; p__Basidiomycota; c__Agaricomycetes; o__Agaricales; f__Agaricaceae; g__Calvatia; s__Calvatia fragilis
OTU_902	k__Fungi; p__Chytridiomycota; c__Monoblepharidomycetes; o__Monoblepharidales; f__Monoblepharidaceae; g__Monoblepharis; s__Monoblepharis polymorpha
OTU_19	k__Fungi; p__Ascomycota; c__Dothideomycetes; o__Capnodiales; f__Davidiellaceae; g__Cladosporium; s__Cladosporium cladosporioides
OTU_2859	k__Fungi; p__Ascomycota; c__Leotiomycetes; o__Incertae_sedis_Leotiomycetes; f__; g__; s__
OTU_3183	k__Fungi; p__Glomeromycota; c__Glomeromycetes; o__Diversisporales; f__Acaulosporaceae; g__Acaulospora; s__Acaulospora spinosa
OTU_2545	k__Fungi; p__Zygomycota; c__Incertae_sedis_Zygomycota; o__; f__; g__; s__
OTU_785	k__Fungi; p__Basidiomycota; c__Tremellomycetes; o__Tremellales; f__Incertae_sedis_Tremellales; g__Tremella; s__Tremella indecorata
OTU_3513	k__Fungi; p__Ascomycota; c__Eurotiomycetes; o__Eurotiales; f__Trichocomaceae; g__; s__
OTU_3021	k__Fungi; p__Ascomycota; c__Eurotiomycetes; o__Chaetothyriales; f__Herpotrichiellaceae; g__; s__
OTU_2335	k__Fungi; p__Ascomycota; c__Leotiomycetes; o__; f__; g__; s__
OTU_460	k__Fungi; p__Ascomycota; c__Dothideomycetes; o__Pleosporales; f__Sporormiaceae; g__; s__
OTU_666	k__Fungi; p__Basidiomycota; c__Agaricomycetes; o__Polyporales; f__Meruliaceae; g__Hyphoderma; s__Hyphoderma obtusiforme
OTU_1100	k__Fungi; p__Ascomycota; c__Dothideomycetes; o__Pleosporales; f__Pleosporaceae; g__Curvularia; s__Curvularia hawaiiensis
OTU_359	k__Fungi; p__Ascomycota; c__Pezizomycetes; o__Pezizales; f__Helvellaceae; g__Leucangium; s__Leucangium carthusianum
OTU_7	k__Fungi; p__Ascomycota; c__Incertae_sedis_Ascomycota; o__Incertae_sedis_Ascomycota; f__Incertae_sedis_Ascomycota; g__Chaetopyrena; s__Chaetopyrena penicillata
OTU_790	k__Fungi; p__Ascomycota; c__Eurotiomycetes; o__Onygenales; f__; g__; s__
OTU_677	k__Fungi; p__Ascomycota; c__Dothideomycetes; o__Pleosporales; f__Pleosporaceae; g__; s__
OTU_1020	k__Fungi; p__Ascomycota; c__; o__; f__; g__; s__
OTU_1186	k__Fungi; p__Ascomycota; c__Sordariomycetes; o__Hypocreales; f__Incertae_sedis_Hypocreales; g__; s__
OTU_141	k__Fungi; p__Ascomycota; c__Sordariomycetes; o__Hypocreales; f__Hypocreaceae; g__Trichoderma; s__Trichoderma crassum
OTU_2526	k__Fungi; p__Zygomycota; c__Incertae_sedis_Zygomycota; o__Mortierellales; f__Mortierellaceae; g__; s__
OTU_807	k__Fungi; p__Ascomycota; c__Sordariomycetes; o__; f__; g__; s__
OTU_1048	k__Fungi; p__Ascomycota; c__; o__; f__; g__; s__
OTU_457	k__Fungi; p__Ascomycota; c__Dothideomycetes; o__; f__; g__; s__
OTU_936	k__Fungi; p__Ascomycota; c__Sordariomycetes; o__Sordariales; f__Chaetomiaceae; g__; s__
OTU_1115	k__Fungi; p__Ascomycota; c__Sordariomycetes; o__Melanosporales; f__Ceratostomataceae; g__Sphaerodes; s__Sphaerodes fimicola
OTU_461	k__Fungi; p__Ascomycota; c__Eurotiomycetes; o__Chaetothyriales; f__; g__; s__
OTU_2095	k__Fungi; p__Ascomycota; c__Eurotiomycetes; o__Eurotiales; f__Trichocomaceae; g__; s__
OTU_951	k__Fungi; p__Ascomycota; c__Eurotiomycetes; o__Onygenales; f__; g__; s__
OTU_59	k__Fungi; p__Chytridiomycota; c__; o__; f__; g__; s__
OTU_386	k__Fungi; p__Ascomycota; c__Dothideomycetes; o__Pleosporales; f__Sporormiaceae; g__Preussia; s__Preussia funiculata
OTU_2857	k__Fungi; p__Ascomycota; c__Pezizomycetes; o__Pezizales; f__; g__; s__
OTU_1514	k__Fungi; p__Basidiomycota; c__Agaricomycetes; o__Agaricales; f__; g__; s__
OTU_343	k__Fungi; p__Ascomycota; c__Sordariomycetes; o__Incertae_sedis_Sordariomycetes; f__Incertae_sedis_Sordariomycetes; g__Eucasphaeria; s__Eucasphaeria capensis
OTU_1028	k__Fungi; p__Ascomycota; c__Incertae_sedis_Ascomycota; o__Incertae_sedis_Ascomycota; f__Incertae_sedis_Ascomycota; g__; s__
OTU_819	k__Fungi; p__Ascomycota; c__Orbiliomycetes; o__Orbiliales; f__; g__; s__
OTU_197	k__Fungi; p__Ascomycota; c__Leotiomycetes; o__Helotiales; f__Incertae_sedis_Helotiales; g__Laetinaevia; s__Laetinaevia carneoflavida
OTU_255	k__Fungi; p__Ascomycota; c__Sordariomycetes; o__Microascales; f__Ceratocystidaceae; g__Thielaviopsis; s__Thielaviopsis basicola
OTU_1742	k__Fungi; p__Basidiomycota; c__; o__; f__; g__; s__
OTU_766	k__Fungi; p__Ascomycota; c__Sordariomycetes; o__Xylariales; f__Xylariaceae; g__; s__
OTU_1061	k__Fungi; p__Basidiomycota; c__Agaricomycetes; o__Agaricales; f__Inocybaceae; g__; s__
OTU_182	k__Fungi; p__Ascomycota; c__Dothideomycetes; o__Pleosporales; f__Sporormiaceae; g__; s__
OTU_123	k__Fungi; p__Ascomycota; c__Dothideomycetes; o__Pleosporales; f__; g__; s__
OTU_325	k__Fungi; p__Ascomycota; c__Eurotiomycetes; o__Chaetothyriales; f__Chaetothyriaceae; g__; s__
OTU_69	k__Fungi; p__Ascomycota; c__Leotiomycetes; o__; f__; g__; s__
OTU_1857	k__Fungi; p__Ascomycota; c__Sordariomycetes; o__Hypocreales; f__Cordycipitaceae; g__Beauveria; s__Beauveria bassiana
OTU_1237	k__Fungi; p__Ascomycota; c__Orbiliomycetes; o__; f__; g__; s__
OTU_981	k__Fungi; p__Ascomycota; c__Dothideomycetes; o__Pleosporales; f__Montagnulaceae; g__; s__
OTU_331	k__Fungi; p__Ascomycota; c__Sordariomycetes; o__Hypocreales; f__Nectriaceae; g__Gibberella; s__Gibberella zeae
OTU_2007	k__Fungi; p__Ascomycota; c__Eurotiomycetes; o__Onygenales; f__; g__; s__
OTU_142	k__Fungi; p__Ascomycota; c__; o__; f__; g__; s__
OTU_1089	k__Fungi; p__Ascomycota; c__Dothideomycetes; o__Pleosporales; f__Phaeosphaeriaceae; g__Phaeosphaeriopsis; s__Phaeosphaeriopsis agavensis
OTU_356	k__Fungi; p__Zygomycota; c__Incertae_sedis_Zygomycota; o__Mortierellales; f__; g__; s__
OTU_1491	k__Fungi; p__Ascomycota; c__Eurotiomycetes; o__Pyrenulales; f__Pyrenulaceae; g__Pyrenula; s__Pyrenula aspistea
OTU_978	k__Fungi; p__Ascomycota; c__; o__; f__; g__; s__
OTU_30	k__Fungi; p__Ascomycota; c__Dothideomycetes; o__; f__; g__; s__
OTU_1059	k__Fungi; p__Ascomycota; c__Eurotiomycetes; o__Onygenales; f__; g__; s__
OTU_2810	k__Fungi; p__Glomeromycota; c__Glomeromycetes; o__Glomerales; f__; g__; s__
OTU_1579	k__Fungi; p__Basidiomycota; c__Agaricomycetes; o__Boletales; f__; g__; s__
OTU_1274	k__Fungi; p__Basidiomycota; c__Agaricomycetes; o__Agaricales; f__; g__; s__
OTU_130	k__Fungi; p__Ascomycota; c__Sordariomycetes; o__Hypocreales; f__Nectriaceae; g__; s__
OTU_912	k__Fungi; p__Basidiomycota; c__Tremellomycetes; o__Tremellales; f__Incertae_sedis_Tremellales; g__Kwoniella; s__Kwoniella newhampshirensis
OTU_1151	k__Fungi; p__Ascomycota; c__Pezizomycetes; o__Pezizales; f__Helvellaceae; g__Helvella; s__Helvella dryophila
OTU_812	k__Fungi; p__Ascomycota; c__Dothideomycetes; o__Capnodiales; f__Mycosphaerellaceae; g__; s__
OTU_2825	k__Fungi; p__Ascomycota; c__Sordariomycetes; o__; f__; g__; s__
OTU_414	k__Fungi; p__Ascomycota; c__Dothideomycetes; o__; f__; g__; s__
OTU_127	k__Fungi; p__Ascomycota; c__Leotiomycetes; o__Helotiales; f__Helotiaceae; g__; s__
OTU_1	k__Fungi; p__Ascomycota; c__Sordariomycetes; o__Hypocreales; f__Nectriaceae; g__Gibberella; s__Gibberella acuminata
OTU_81	k__Fungi; p__Ascomycota; c__; o__; f__; g__; s__
OTU_1047	k__Fungi; p__Ascomycota; c__Dothideomycetes; o__; f__; g__; s__
OTU_615	k__Fungi; p__Ascomycota; c__Dothideomycetes; o__Botryosphaeriales; f__Incertae_sedis_Botryosphaeriales; g__; s__
OTU_2548	k__Fungi; p__Ascomycota; c__Dothideomycetes; o__Pleosporales; f__Sporormiaceae; g__; s__
OTU_1126	k__Fungi; p__Ascomycota; c__Sordariomycetes; o__Hypocreales; f__Ophiocordycipitaceae; g__Hirsutella; s__Hirsutella necatrix
OTU_100	k__Fungi; p__Ascomycota; c__Eurotiomycetes; o__Chaetothyriales; f__Chaetothyriaceae; g__; s__
OTU_166	k__Fungi; p__Ascomycota; c__Sordariomycetes; o__Hypocreales; f__Hypocreaceae; g__Trichoderma; s__Trichoderma oligosporum
OTU_370	k__Fungi; p__Basidiomycota; c__Tremellomycetes; o__Cystofilobasidiales; f__; g__; s__
OTU_3062	k__Fungi; p__Basidiomycota; c__Agaricomycetes; o__; f__; g__; s__
OTU_3538	k__Fungi; p__Ascomycota; c__Dothideomycetes; o__Pleosporales; f__Incertae_sedis_Pleosporales; g__; s__
OTU_264	k__Fungi; p__Basidiomycota; c__; o__; f__; g__; s__
OTU_155	k__Fungi; p__Ascomycota; c__Eurotiomycetes; o__Eurotiales; f__Trichocomaceae; g__; s__
OTU_1766	k__Fungi; p__Ascomycota; c__Incertae_sedis_Ascomycota; o__Incertae_sedis_Ascomycota; f__Incertae_sedis_Ascomycota; g__; s__
OTU_504	k__Fungi; p__Ascomycota; c__Leotiomycetes; o__; f__; g__; s__
OTU_236	k__Fungi; p__Ascomycota; c__; o__; f__; g__; s__
OTU_2069	k__Fungi; p__Ascomycota; c__Sordariomycetes; o__Hypocreales; f__Incertae_sedis_Hypocreales; g__; s__
OTU_162	k__Fungi; p__Ascomycota; c__Dothideomycetes; o__; f__; g__; s__
OTU_604	k__Fungi; p__Basidiomycota; c__; o__; f__; g__; s__
OTU_292	k__Fungi; p__Ascomycota; c__Dothideomycetes; o__; f__; g__; s__
OTU_5	k__Fungi; p__Ascomycota; c__Sordariomycetes; o__Sordariales; f__Chaetomiaceae; g__; s__
OTU_523	k__Fungi; p__Ascomycota; c__Leotiomycetes; o__Incertae_sedis_Leotiomycetes; f__Incertae_sedis_Leotiomycetes; g__; s__
OTU_1837	k__Fungi; p__Ascomycota; c__Dothideomycetes; o__Pleosporales; f__Sporormiaceae; g__; s__
OTU_3300	k__Fungi; p__Ascomycota; c__Incertae_sedis_Ascomycota; o__Incertae_sedis_Ascomycota; f__Incertae_sedis_Ascomycota; g__Ochroconis; s__Ochroconis mirabilis
OTU_860	k__Fungi; p__Glomeromycota; c__Glomeromycetes; o__Glomerales; f__; g__; s__
OTU_1889	k__Fungi; p__Ascomycota; c__Dothideomycetes; o__Pleosporales; f__Sporormiaceae; g__; s__
OTU_464	k__Fungi; p__Ascomycota; c__Dothideomycetes; o__Pleosporales; f__Phaeosphaeriaceae; g__; s__
OTU_239	k__Fungi; p__Ascomycota; c__Leotiomycetes; o__; f__; g__; s__
OTU_921	k__Fungi; p__Ascomycota; c__Sordariomycetes; o__Microascales; f__Microascaceae; g__Scedosporium; s__Scedosporium prolificans
OTU_367	k__Fungi; p__Ascomycota; c__Sordariomycetes; o__Hypocreales; f__Hypocreaceae; g__Trichoderma; s__Trichoderma atroviride
OTU_562	k__Fungi; p__Ascomycota; c__Dothideomycetes; o__Pleosporales; f__Phaeosphaeriaceae; g__; s__
OTU_665	k__Fungi; p__Ascomycota; c__; o__; f__; g__; s__
OTU_357	k__Fungi; p__Ascomycota; c__; o__; f__; g__; s__
OTU_243	k__Fungi; p__Ascomycota; c__Dothideomycetes; o__; f__; g__; s__
OTU_1825	k__Fungi; p__Ascomycota; c__Sordariomycetes; o__; f__; g__; s__
OTU_116	k__Fungi; p__Ascomycota; c__Sordariomycetes; o__Microascales; f__Microascaceae; g__; s__
OTU_3008	k__Fungi; p__Ascomycota; c__Dothideomycetes; o__Pleosporales; f__Sporormiaceae; g__; s__
OTU_2417	k__Fungi; p__Basidiomycota; c__Agaricomycetes; o__Agaricales; f__Agaricaceae; g__Mycenastrum; s__Mycenastrum corium
OTU_1720	k__Fungi; p__Ascomycota; c__Dothideomycetes; o__Pleosporales; f__Sporormiaceae; g__; s__
OTU_267	k__Fungi; p__Ascomycota; c__Orbiliomycetes; o__; f__; g__; s__
OTU_233	k__Fungi; p__Ascomycota; c__Sordariomycetes; o__Hypocreales; f__; g__; s__
OTU_2192	k__Fungi; p__Ascomycota; c__Pezizomycetes; o__Pezizales; f__; g__; s__
OTU_1765	k__Fungi; p__Basidiomycota; c__Tremellomycetes; o__; f__; g__; s__
OTU_854	k__Fungi; p__Ascomycota; c__Sordariomycetes; o__Hypocreales; f__Hypocreaceae; g__Trichoderma; s__Trichoderma aerugineum
OTU_855	k__Fungi; p__Ascomycota; c__Eurotiomycetes; o__Onygenales; f__Ajellomycetaceae; g__; s__
OTU_1002	k__Fungi; p__Ascomycota; c__Eurotiomycetes; o__Onygenales; f__; g__; s__
OTU_10	k__Fungi; p__Ascomycota; c__Sordariomycetes; o__Hypocreales; f__Cordycipitaceae; g__Beauveria; s__Beauveria bassiana
OTU_868	k__Fungi; p__Ascomycota; c__Dothideomycetes; o__; f__; g__; s__
OTU_2127	k__Fungi; p__Ascomycota; c__Dothideomycetes; o__Pleosporales; f__Phaeosphaeriaceae; g__Allophaeosphaeria; s__Allophaeosphaeria dactylidis
OTU_1449	k__Fungi; p__Ascomycota; c__Dothideomycetes; o__Pleosporales; f__Phaeosphaeriaceae; g__; s__
OTU_101	k__Fungi; p__Ascomycota; c__Leotiomycetes; o__Helotiales; f__Incertae_sedis_Helotiales; g__; s__
OTU_2362	k__Fungi; p__Ascomycota; c__Eurotiomycetes; o__Onygenales; f__; g__; s__
OTU_577	k__Fungi; p__Glomeromycota; c__Glomeromycetes; o__Glomerales; f__Glomeraceae; g__; s__
OTU_217	k__Fungi; p__Ascomycota; c__Sordariomycetes; o__Coniochaetales; f__Coniochaetaceae; g__; s__
OTU_403	k__Fungi; p__Ascomycota; c__Sordariomycetes; o__Hypocreales; f__Nectriaceae; g__Septofusidium; s__Septofusidium berolinense
OTU_172	k__Fungi; p__Ascomycota; c__Sordariomycetes; o__; f__; g__; s__
OTU_699	k__Fungi; p__Basidiomycota; c__Agaricomycetes; o__Agaricales; f__Entolomataceae; g__Entoloma; s__Entoloma platyphylloides
OTU_823	k__Fungi; p__Basidiomycota; c__Cystobasidiomycetes; o__Cystobasidiales; f__Cystobasidiaceae; g__Cystobasidium; s__Cystobasidium ritchiei
OTU_283	k__Fungi; p__Basidiomycota; c__Agaricomycetes; o__Geastrales; f__Geastraceae; g__Geastrum; s__Geastrum parvistriatum
OTU_1032	k__Fungi; p__Ascomycota; c__Sordariomycetes; o__Microascales; f__Microascaceae; g__Wardomycopsis; s__Wardomycopsis humicola
OTU_538	k__Fungi; p__Chytridiomycota; c__Chytridiomycetes; o__Rhizophlyctidales; f__Rhizophlyctidaceae; g__; s__
OTU_1835	k__Fungi; p__Ascomycota; c__Leotiomycetes; o__Helotiales; f__Helotiaceae; g__; s__
OTU_1107	k__Fungi; p__Zygomycota; c__Incertae_sedis_Zygomycota; o__Mortierellales; f__Mortierellaceae; g__; s__
OTU_1053	k__Fungi; p__Ascomycota; c__Dothideomycetes; o__Pleosporales; f__Montagnulaceae; g__; s__
OTU_1528	k__Fungi; p__Basidiomycota; c__Agaricomycetes; o__Amylocorticiales; f__Amylocorticiaceae; g__Ceraceomyces; s__Ceraceomyces serpens
OTU_680	k__Fungi; p__Ascomycota; c__; o__; f__; g__; s__
OTU_608	k__Fungi; p__Ascomycota; c__Sordariomycetes; o__Coniochaetales; f__Coniochaetaceae; g__Coniochaeta; s__Coniochaeta fodinicola
OTU_1360	k__Fungi; p__Ascomycota; c__; o__; f__; g__; s__
OTU_1322	k__Fungi; p__Basidiomycota; c__Agaricomycetes; o__Geastrales; f__Geastraceae; g__Geastrum; s__Geastrum pectinatum
OTU_154	k__Fungi; p__Ascomycota; c__Dothideomycetes; o__Pleosporales; f__Incertae_sedis_Pleosporales; g__Paraphoma; s__Paraphoma chrysanthemicola
OTU_534	k__Fungi; p__Ascomycota; c__Dothideomycetes; o__Pleosporales; f__Phaeosphaeriaceae; g__; s__
OTU_1303	k__Fungi; p__Basidiomycota; c__Agaricomycetes; o__Agaricales; f__Entolomataceae; g__Entoloma; s__Entoloma platyphylloides
OTU_3164	k__Fungi; p__Ascomycota; c__Leotiomycetes; o__Thelebolales; f__Thelebolaceae; g__Thelebolus; s__Thelebolus microsporus
OTU_198	k__Fungi; p__Ascomycota; c__Pezizomycetes; o__Pezizales; f__Helvellaceae; g__Leucangium; s__Leucangium carthusianum
OTU_51	k__Fungi; p__Ascomycota; c__Sordariomycetes; o__Hypocreales; f__Nectriaceae; g__; s__
OTU_586	k__Fungi; p__Basidiomycota; c__Agaricomycetes; o__Agaricales; f__Strophariaceae; g__Hebeloma; s__Hebeloma collariatum
OTU_639	k__Fungi; p__Ascomycota; c__Sordariomycetes; o__Incertae_sedis_Sordariomycetes; f__Glomerellaceae; g__Colletotrichum; s__Colletotrichum gloeosporioides
OTU_2512	k__Fungi; p__Basidiomycota; c__Agaricomycetes; o__; f__; g__; s__
OTU_258	k__Fungi; p__Basidiomycota; c__Tremellomycetes; o__; f__; g__; s__
OTU_1196	k__Fungi; p__Ascomycota; c__Eurotiomycetes; o__; f__; g__; s__
OTU_569	k__Fungi; p__Basidiomycota; c__Agaricomycetes; o__Agaricales; f__Marasmiaceae; g__Marasmius; s__Marasmius cohaerens
OTU_950	k__Fungi; p__Basidiomycota; c__; o__; f__; g__; s__
OTU_1730	k__Fungi; p__Basidiomycota; c__Agaricomycetes; o__Agaricales; f__Agaricaceae; g__Tulostoma; s__Tulostoma xerophilum
OTU_80	k__Fungi; p__Ascomycota; c__Sordariomycetes; o__Hypocreales; f__Nectriaceae; g__Fusarium; s__Fusarium solani
OTU_200	k__Fungi; p__Zygomycota; c__Incertae_sedis_Zygomycota; o__; f__; g__; s__
OTU_219	k__Fungi; p__Ascomycota; c__Sordariomycetes; o__Hypocreales; f__Incertae_sedis_Hypocreales; g__; s__
OTU_2844	k__Fungi; p__Ascomycota; c__Dothideomycetes; o__Pleosporales; f__Sporormiaceae; g__; s__
OTU_22	k__Fungi; p__Ascomycota; c__Dothideomycetes; o__Pleosporales; f__Sporormiaceae; g__; s__
OTU_1091	k__Fungi; p__Chytridiomycota; c__Monoblepharidomycetes; o__Monoblepharidales; f__Harpochytriaceae; g__; s__
OTU_676	k__Fungi; p__Basidiomycota; c__Agaricomycetes; o__Cantharellales; f__Ceratobasidiaceae; g__Thanatephorus; s__Thanatephorus cucumeris
OTU_715	k__Fungi; p__Ascomycota; c__Sordariomycetes; o__Xylariales; f__Incertae_sedis_Xylariales; g__Dinemasporium; s__Dinemasporium nelloi
OTU_683	k__Fungi; p__Glomeromycota; c__; o__; f__; g__; s__
OTU_578	k__Fungi; p__Basidiomycota; c__Cystobasidiomycetes; o__Cystobasidiales; f__Cystobasidiaceae; g__; s__
OTU_2367	k__Fungi; p__Zygomycota; c__Incertae_sedis_Zygomycota; o__; f__; g__; s__
OTU_384	k__Fungi; p__Ascomycota; c__Orbiliomycetes; o__Orbiliales; f__Orbiliaceae; g__; s__
OTU_244	k__Fungi; p__Ascomycota; c__Sordariomycetes; o__Hypocreales; f__Incertae_sedis_Hypocreales; g__Acremonium; s__Acremonium charticola
OTU_2103	k__Fungi; p__Basidiomycota; c__Agaricomycetes; o__Agaricales; f__; g__; s__
OTU_574	k__Fungi; p__Ascomycota; c__Sordariomycetes; o__Xylariales; f__Incertae_sedis_Xylariales; g__Coniocessia; s__Coniocessia cruciformis
OTU_697	k__Fungi; p__Ascomycota; c__Eurotiomycetes; o__Onygenales; f__Onygenaceae; g__Aphanoascus; s__Aphanoascus durus
OTU_268	k__Fungi; p__Ascomycota; c__Sordariomycetes; o__; f__; g__; s__
OTU_653	k__Fungi; p__Ascomycota; c__Sordariomycetes; o__Hypocreales; f__Cordycipitaceae; g__Beauveria; s__Beauveria bassiana
OTU_839	k__Fungi; p__Ascomycota; c__Dothideomycetes; o__; f__; g__; s__
OTU_903	k__Fungi; p__Ascomycota; c__Dothideomycetes; o__Dothideales; f__Dothioraceae; g__; s__
OTU_989	k__Fungi; p__Ascomycota; c__Saccharomycetes; o__Saccharomycetales; f__Incertae_sedis_Saccharomycetales; g__; s__
OTU_221	k__Fungi; p__Ascomycota; c__Sordariomycetes; o__Hypocreales; f__Incertae_sedis_Hypocreales; g__Acremonium; s__Acremonium dichromosporum
OTU_1165	k__Fungi; p__Basidiomycota; c__Agaricomycetes; o__Atheliales; f__Atheliaceae; g__Piloderma; s__Piloderma byssinum
OTU_2772	k__Fungi; p__Zygomycota; c__Incertae_sedis_Zygomycota; o__Mortierellales; f__; g__; s__
OTU_1939	k__Fungi; p__Ascomycota; c__Pezizomycetes; o__; f__; g__; s__
OTU_397	k__Fungi; p__Ascomycota; c__; o__; f__; g__; s__
OTU_237	k__Fungi; p__Ascomycota; c__Orbiliomycetes; o__Orbiliales; f__; g__; s__
OTU_1346	k__Fungi; p__Ascomycota; c__Eurotiomycetes; o__Chaetothyriales; f__Herpotrichiellaceae; g__; s__
OTU_564	k__Fungi; p__Ascomycota; c__Eurotiomycetes; o__Chaetothyriales; f__Herpotrichiellaceae; g__; s__
OTU_285	k__Fungi; p__Ascomycota; c__Incertae_sedis_Ascomycota; o__Incertae_sedis_Ascomycota; f__Incertae_sedis_Ascomycota; g__Sporendonema; s__Sporendonema casei
OTU_3073	k__Fungi; p__Ascomycota; c__Sordariomycetes; o__Hypocreales; f__Nectriaceae; g__Macroconia; s__Macroconia papilionacearum
OTU_479	k__Fungi; p__Ascomycota; c__Eurotiomycetes; o__Verrucariales; f__Verrucariaceae; g__Bagliettoa; s__Bagliettoa cazzae
OTU_436	k__Fungi; p__Ascomycota; c__; o__; f__; g__; s__
OTU_449	k__Fungi; p__Ascomycota; c__Dothideomycetes; o__Pleosporales; f__Pleosporaceae; g__Alternaria; s__Alternaria alternata
OTU_71	k__Fungi; p__Ascomycota; c__Sordariomycetes; o__Sordariales; f__Chaetomiaceae; g__; s__
OTU_1088	k__Fungi; p__Ascomycota; c__; o__; f__; g__; s__
OTU_2085	k__Fungi; p__Ascomycota; c__Pezizomycetes; o__Pezizales; f__Tuberaceae; g__Tuber; s__Tuber anniae
OTU_49	k__Fungi; p__Ascomycota; c__Sordariomycetes; o__Hypocreales; f__Hypocreaceae; g__Trichoderma; s__Trichoderma rossicum
OTU_1117	k__Fungi; p__Basidiomycota; c__Agaricomycetes; o__Thelephorales; f__Thelephoraceae; g__Tomentella; s__Tomentella amyloapiculata
OTU_133	k__Fungi; p__Basidiomycota; c__Agaricomycetes; o__Agaricales; f__Agaricaceae; g__Bovista; s__Bovista aestivalis
OTU_212	k__Fungi; p__Ascomycota; c__Dothideomycetes; o__Pleosporales; f__Sporormiaceae; g__; s__
OTU_2174	k__Fungi; p__Ascomycota; c__Eurotiomycetes; o__Onygenales; f__; g__; s__
OTU_640	k__Fungi; p__Ascomycota; c__Sordariomycetes; o__Hypocreales; f__Incertae_sedis_Hypocreales; g__Myrothecium; s__Myrothecium roridum
OTU_289	k__Fungi; p__Ascomycota; c__Sordariomycetes; o__; f__; g__; s__
OTU_526	k__Fungi; p__Ascomycota; c__Sordariomycetes; o__Sordariales; f__Lasiosphaeriaceae; g__Zopfiella; s__Zopfiella latipes
OTU_437	k__Fungi; p__Ascomycota; c__Sordariomycetes; o__Sordariales; f__Lasiosphaeriaceae; g__; s__
OTU_1289	k__Fungi; p__Basidiomycota; c__Tremellomycetes; o__Cystofilobasidiales; f__Incertae_sedis_Cystofilobasidiales; g__; s__
OTU_2474	k__Fungi; p__Ascomycota; c__Dothideomycetes; o__Pleosporales; f__Sporormiaceae; g__Preussia; s__Preussia tetramera
OTU_3070	k__Fungi; p__Ascomycota; c__Pezizomycetes; o__Pezizales; f__Incertae_sedis_Pezizales; g__; s__
OTU_1623	k__Fungi; p__Ascomycota; c__Sordariomycetes; o__Hypocreales; f__Incertae_sedis_Hypocreales; g__Acremonium; s__Acremonium polychromum
OTU_56	k__Fungi; p__Basidiomycota; c__Agaricomycetes; o__Corticiales; f__Corticiaceae; g__; s__
OTU_103	k__Fungi; p__Basidiomycota; c__Agaricomycetes; o__Agaricales; f__Hygrophoraceae; g__Lichenomphalia; s__Lichenomphalia lobata
OTU_780	k__Fungi; p__Basidiomycota; c__Cystobasidiomycetes; o__Cystobasidiales; f__Cystobasidiaceae; g__; s__
OTU_2284	k__Fungi; p__Ascomycota; c__Dothideomycetes; o__Pleosporales; f__Incertae_sedis_Pleosporales; g__; s__
OTU_2672	k__Fungi; p__Glomeromycota; c__Glomeromycetes; o__Glomerales; f__; g__; s__
OTU_2638	k__Fungi; p__Basidiomycota; c__Agaricomycetes; o__; f__; g__; s__
OTU_3468	k__Fungi; p__Ascomycota; c__Dothideomycetes; o__Pleosporales; f__Sporormiaceae; g__; s__
OTU_492	k__Fungi; p__Ascomycota; c__Sordariomycetes; o__Hypocreales; f__Niessliaceae; g__Trichosphaerella; s__Trichosphaerella ceratophora
OTU_138	k__Fungi; p__Ascomycota; c__Eurotiomycetes; o__Chaetothyriales; f__Herpotrichiellaceae; g__; s__
OTU_173	k__Fungi; p__Ascomycota; c__Sordariomycetes; o__Hypocreales; f__Nectriaceae; g__; s__
OTU_432	k__Fungi; p__Ascomycota; c__Sordariomycetes; o__Sordariales; f__Chaetomiaceae; g__; s__
OTU_2187	k__Fungi; p__Ascomycota; c__Dothideomycetes; o__; f__; g__; s__
OTU_76	k__Fungi; p__Ascomycota; c__Pezizomycetes; o__Pezizales; f__Ascobolaceae; g__; s__
OTU_78	k__Fungi; p__Ascomycota; c__Sordariomycetes; o__Hypocreales; f__Hypocreaceae; g__Acrostalagmus; s__Acrostalagmus luteoalbus
OTU_2193	k__Fungi; p__Ascomycota; c__Dothideomycetes; o__Pleosporales; f__Incertae_sedis_Pleosporales; g__Pyrenochaeta; s__Pyrenochaeta unguis-hominis
OTU_1425	k__Fungi; p__Chytridiomycota; c__Chytridiomycetes; o__Chytridiales; f__Synchytriaceae; g__Synchytrium; s__Synchytrium cupulatum
OTU_249	k__Fungi; p__Ascomycota; c__Sordariomycetes; o__Sordariales; f__; g__; s__
OTU_848	k__Fungi; p__Basidiomycota; c__Agaricomycetes; o__Russulales; f__; g__; s__
OTU_877	k__Fungi; p__Basidiomycota; c__Agaricomycetes; o__Agaricales; f__Agaricaceae; g__Tulostoma; s__Tulostoma fimbriatum
OTU_458	k__Fungi; p__Ascomycota; c__Sordariomycetes; o__Hypocreales; f__Nectriaceae; g__; s__
OTU_273	k__Fungi; p__Ascomycota; c__Eurotiomycetes; o__Onygenales; f__Onygenaceae; g__Chrysosporium; s__Chrysosporium carmichaelii
OTU_1179	k__Fungi; p__Ascomycota; c__Eurotiomycetes; o__Onygenales; f__Onygenaceae; g__Aphanoascus; s__Aphanoascus fulvescens
OTU_894	k__Fungi; p__Ascomycota; c__Eurotiomycetes; o__Onygenales; f__; g__; s__
OTU_368	k__Fungi; p__Ascomycota; c__; o__; f__; g__; s__
OTU_1539	k__Fungi; p__Ascomycota; c__Pezizomycetes; o__Pezizales; f__Helvellaceae; g__; s__
OTU_657	k__Fungi; p__Ascomycota; c__; o__; f__; g__; s__
OTU_405	k__Fungi; p__Ascomycota; c__Eurotiomycetes; o__Chaetothyriales; f__Incertae_sedis_Chaetothyriales; g__; s__
OTU_301	k__Fungi; p__Ascomycota; c__Dothideomycetes; o__Pleosporales; f__Incertae_sedis_Pleosporales; g__; s__
OTU_483	k__Fungi; p__Chytridiomycota; c__Chytridiomycetes; o__Rhizophydiales; f__Incertae_sedis_Rhizophydiales; g__Paranamyces; s__Paranamyces uniporus
OTU_613	k__Fungi; p__Ascomycota; c__Dothideomycetes; o__; f__; g__; s__
OTU_67	k__Fungi; p__Ascomycota; c__Eurotiomycetes; o__Eurotiales; f__; g__; s__
OTU_224	k__Fungi; p__Ascomycota; c__Sordariomycetes; o__Microascales; f__Halosphaeriaceae; g__Cirrenalia; s__Cirrenalia macrocephala
OTU_24	k__Fungi; p__Basidiomycota; c__Tremellomycetes; o__Tremellales; f__Incertae_sedis_Tremellales; g__; s__
OTU_1204	k__Fungi; p__Basidiomycota; c__Agaricomycetes; o__Cantharellales; f__Ceratobasidiaceae; g__; s__
OTU_1172	k__Fungi; p__Basidiomycota; c__Agaricomycetes; o__Thelephorales; f__Thelephoraceae; g__Tomentella; s__Tomentella amyloapiculata
OTU_713	k__Fungi; p__Ascomycota; c__Eurotiomycetes; o__; f__; g__; s__
OTU_2628	k__Fungi; p__Ascomycota; c__; o__; f__; g__; s__
OTU_394	k__Fungi; p__Basidiomycota; c__Cystobasidiomycetes; o__Cystobasidiales; f__Cystobasidiaceae; g__; s__
OTU_496	k__Fungi; p__Ascomycota; c__Dothideomycetes; o__Pleosporales; f__Incertae_sedis_Pleosporales; g__; s__
OTU_122	k__Fungi; p__Ascomycota; c__Sordariomycetes; o__Sordariales; f__Chaetomiaceae; g__Chaetomium; s__Chaetomium murorum
OTU_3544	k__Fungi; p__Ascomycota; c__Sordariomycetes; o__Hypocreales; f__Cordycipitaceae; g__Cordyceps; s__Cordyceps bassiana
OTU_165	k__Fungi; p__Basidiomycota; c__Agaricomycetes; o__Agaricales; f__Entolomataceae; g__Entoloma; s__Entoloma saundersii
OTU_2390	k__Fungi; p__Ascomycota; c__Saccharomycetes; o__Saccharomycetales; f__Trichomonascaceae; g__Blastobotrys; s__Blastobotrys proliferans
OTU_706	k__Fungi; p__Ascomycota; c__Pezizomycetes; o__Pezizales; f__Tuberaceae; g__; s__
OTU_735	k__Fungi; p__Chytridiomycota; c__Chytridiomycetes; o__Spizellomycetales; f__Spizellomycetaceae; g__; s__
OTU_757	k__Fungi; p__Ascomycota; c__Eurotiomycetes; o__Onygenales; f__; g__; s__
OTU_369	k__Fungi; p__Chytridiomycota; c__Chytridiomycetes; o__Olpidiales; f__Olpidiaceae; g__Olpidiaster; s__Olpidiaster brassicae
OTU_743	k__Fungi; p__Basidiomycota; c__Agaricomycetes; o__Agaricales; f__; g__; s__
OTU_2383	k__Fungi; p__Ascomycota; c__Eurotiomycetes; o__Eurotiales; f__Trichocomaceae; g__; s__
OTU_1844	k__Fungi; p__Basidiomycota; c__Agaricomycetes; o__Boletales; f__; g__; s__
OTU_606	k__Fungi; p__Ascomycota; c__Sordariomycetes; o__Hypocreales; f__Incertae_sedis_Hypocreales; g__; s__
OTU_1212	k__Fungi; p__Basidiomycota; c__Agaricomycetes; o__Agaricales; f__Inocybaceae; g__; s__
OTU_630	k__Fungi; p__Ascomycota; c__Incertae_sedis_Ascomycota; o__Incertae_sedis_Ascomycota; f__Incertae_sedis_Ascomycota; g__; s__
OTU_256	k__Fungi; p__Ascomycota; c__Sordariomycetes; o__Sordariales; f__; g__; s__
OTU_1133	k__Fungi; p__Basidiomycota; c__Microbotryomycetes; o__Sporidiobolales; f__Incertae_sedis_Sporidiobolales; g__; s__
OTU_57	k__Fungi; p__Ascomycota; c__Pezizomycetes; o__Pezizales; f__; g__; s__
OTU_8	k__Fungi; p__Ascomycota; c__Sordariomycetes; o__Sordariales; f__Cephalothecaceae; g__Phialemonium; s__Phialemonium globosum
OTU_1188	k__Fungi; p__Ascomycota; c__Eurotiomycetes; o__Chaetothyriales; f__Incertae_sedis_Chaetothyriales; g__; s__
OTU_383	k__Fungi; p__Ascomycota; c__Sordariomycetes; o__Coniochaetales; f__Coniochaetaceae; g__; s__
OTU_1354	k__Fungi; p__Ascomycota; c__Sordariomycetes; o__Sordariales; f__Lasiosphaeriaceae; g__; s__
OTU_624	k__Fungi; p__Basidiomycota; c__Agaricomycetes; o__; f__; g__; s__
OTU_1150	k__Fungi; p__Ascomycota; c__Incertae_sedis_Ascomycota; o__Incertae_sedis_Ascomycota; f__Incertae_sedis_Ascomycota; g__; s__
OTU_114	k__Fungi; p__Ascomycota; c__Sordariomycetes; o__Sordariales; f__Lasiosphaeriaceae; g__; s__
OTU_773	k__Fungi; p__Ascomycota; c__; o__; f__; g__; s__
OTU_570	k__Fungi; p__Ascomycota; c__Dothideomycetes; o__; f__; g__; s__
OTU_46	k__Fungi; p__Ascomycota; c__Sordariomycetes; o__Sordariales; f__Chaetomiaceae; g__; s__
OTU_2396	k__Fungi; p__Glomeromycota; c__Glomeromycetes; o__Glomerales; f__Glomeraceae; g__; s__
OTU_85	k__Fungi; p__Basidiomycota; c__Agaricomycetes; o__Geastrales; f__Geastraceae; g__Geastrum; s__Geastrum floriforme
OTU_231	k__Fungi; p__Ascomycota; c__Sordariomycetes; o__; f__; g__; s__
OTU_870	k__Fungi; p__Basidiomycota; c__Agaricomycetes; o__Incertae_sedis_Agaricomycetes; f__Incertae_sedis_Agaricomycetes; g__Oxyporus; s__Oxyporus populinus
OTU_882	k__Fungi; p__Zygomycota; c__Incertae_sedis_Zygomycota; o__Mortierellales; f__Mortierellaceae; g__; s__
OTU_55	k__Fungi; p__Ascomycota; c__Sordariomycetes; o__Hypocreales; f__Nectriaceae; g__Gibberella; s__Gibberella intricans
OTU_1010	k__Fungi; p__Ascomycota; c__Dothideomycetes; o__Pleosporales; f__; g__; s__
OTU_333	k__Fungi; p__Ascomycota; c__Sordariomycetes; o__Hypocreales; f__Incertae_sedis_Hypocreales; g__Myrothecium; s__Myrothecium gramineum
OTU_500	k__Fungi; p__Ascomycota; c__Eurotiomycetes; o__Eurotiales; f__; g__; s__
OTU_853	k__Fungi; p__Chytridiomycota; c__; o__; f__; g__; s__
OTU_3208	k__Fungi; p__Ascomycota; c__Sordariomycetes; o__Hypocreales; f__; g__; s__
OTU_556	k__Fungi; p__Ascomycota; c__Eurotiomycetes; o__Onygenales; f__; g__; s__
OTU_583	k__Fungi; p__Basidiomycota; c__Agaricomycetes; o__Agaricales; f__; g__; s__
OTU_593	k__Fungi; p__Ascomycota; c__Sordariomycetes; o__Microascales; f__Microascaceae; g__Graphium; s__Graphium basitruncatum
OTU_2	k__Fungi; p__Ascomycota; c__; o__; f__; g__; s__
OTU_125	k__Fungi; p__Ascomycota; c__Dothideomycetes; o__; f__; g__; s__
OTU_590	k__Fungi; p__Ascomycota; c__Sordariomycetes; o__Sordariales; f__; g__; s__
