# Supplementary material for: Seasonal dynamics of microbial diversity in the rhizosphere of Ulmus pumila L. var. sabulosa in a steppe desert area of Northern China
Source: PeerJ. 2019 Aug 22;7:e7526. doi: 10.7717/peerj.7526 (PMC6708578; doi:10.7717/peerj.7526)
Supplement: Raw Data S4 — Raw data applied for data analysis and preparation for Fig. 2. [file peerj-07-7526-s004.zip › venndata/1_FSU.vennarea.xls]

OTU_2557	k__Fungi; p__Ascomycota; c__Eurotiomycetes; o__Onygenales; f__; g__; s__
OTU_3458	k__Fungi; p__Basidiomycota; c__Agaricomycetes; o__Geastrales; f__Geastraceae; g__Geastrum; s__Geastrum coronatum
OTU_1805	k__Fungi; p__Ascomycota; c__Eurotiomycetes; o__Onygenales; f__; g__; s__
OTU_571	k__Fungi; p__Ascomycota; c__; o__; f__; g__; s__
OTU_1728	k__Fungi; p__Ascomycota; c__Pezizomycetes; o__Pezizales; f__; g__; s__
OTU_3291	k__Fungi; p__Ascomycota; c__Dothideomycetes; o__Capnodiales; f__Incertae_sedis_Capnodiales; g__Rachicladosporium; s__Rachicladosporium eucalypti
OTU_1964	k__Fungi; p__Ascomycota; c__Sordariomycetes; o__Sordariales; f__Chaetomiaceae; g__Mycothermus; s__Mycothermus thermophilus
OTU_3485	No blast hit
OTU_2649	No blast hit
OTU_3296	k__Fungi; p__Basidiomycota; c__Agaricomycetes; o__Agaricales; f__; g__; s__
OTU_2379	k__Fungi; p__Ascomycota; c__Dothideomycetes; o__Pleosporales; f__Sporormiaceae; g__; s__
OTU_3537	k__Fungi; p__Zygomycota; c__Incertae_sedis_Zygomycota; o__Mortierellales; f__Mortierellaceae; g__; s__
OTU_3410	No blast hit
OTU_1754	k__Fungi; p__Ascomycota; c__Leotiomycetes; o__; f__; g__; s__
OTU_1440	k__Fungi; p__Chytridiomycota; c__Chytridiomycetes; o__Rhizophlyctidales; f__Rhizophlyctidaceae; g__Rhizophlyctis; s__Rhizophlyctis rosea
OTU_3240	k__Fungi; p__Basidiomycota; c__Agaricomycetes; o__Russulales; f__Peniophoraceae; g__; s__
OTU_2214	k__Fungi; p__Ascomycota; c__Leotiomycetes; o__Incertae_sedis_Leotiomycetes; f__Myxotrichaceae; g__; s__
OTU_3124	No blast hit
OTU_1193	k__Fungi; p__Ascomycota; c__Sordariomycetes; o__Hypocreales; f__Incertae_sedis_Hypocreales; g__Stilbella; s__Stilbella fimetaria
OTU_3472	k__Fungi; p__Ascomycota; c__; o__; f__; g__; s__
OTU_1878	k__Fungi; p__Chytridiomycota; c__Chytridiomycetes; o__Chytridiales; f__Chytridiaceae; g__Phlyctochytrium; s__Phlyctochytrium californicum
OTU_3340	k__Fungi; p__Ascomycota; c__Sordariomycetes; o__Coronophorales; f__Incertae_sedis_Coronophorales; g__Pseudocatenomycopsis; s__Pseudocatenomycopsis rothmanniae
OTU_2639	No blast hit
OTU_3061	k__Fungi; p__Basidiomycota; c__Ustilaginomycetes; o__Ustilaginales; f__Ustilaginaceae; g__Ustilago; s__Ustilago cynodontis
OTU_1784	k__Fungi; p__Basidiomycota; c__Agaricomycetes; o__Corticiales; f__; g__; s__
OTU_1471	k__Fungi; p__Ascomycota; c__Leotiomycetes; o__Helotiales; f__Helotiaceae; g__; s__
OTU_2031	k__Fungi; p__Ascomycota; c__Archaeorhizomycetes; o__Archaeorhizomycetales; f__Archaeorhizomycetaceae; g__; s__
OTU_3113	k__Fungi; p__Glomeromycota; c__Glomeromycetes; o__Glomerales; f__; g__; s__
OTU_2028	k__Fungi; p__Basidiomycota; c__Agaricomycetes; o__Boletales; f__; g__; s__
OTU_2966	No blast hit
OTU_1923	k__Fungi; p__Chytridiomycota; c__Chytridiomycetes; o__Chytridiales; f__Chytridiaceae; g__Phlyctochytrium; s__Phlyctochytrium africanum
OTU_1087	k__Fungi; p__Ascomycota; c__Dothideomycetes; o__; f__; g__; s__
OTU_1642	k__Fungi; p__Ascomycota; c__Saccharomycetes; o__Saccharomycetales; f__Pichiaceae; g__; s__
OTU_2619	k__Fungi; p__Ascomycota; c__Leotiomycetes; o__; f__; g__; s__
OTU_2244	k__Fungi; p__Chytridiomycota; c__Chytridiomycetes; o__Rhizophydiales; f__Incertae_sedis_Rhizophydiales; g__Coralloidiomyces; s__Coralloidiomyces digitatus
OTU_1666	k__Fungi; p__Basidiomycota; c__Agaricomycetes; o__Agaricales; f__Marasmiaceae; g__Lentinula; s__Lentinula edodes
OTU_3224	k__Fungi; p__Glomeromycota; c__Glomeromycetes; o__Glomerales; f__; g__; s__
OTU_3405	No blast hit
OTU_2406	k__Fungi; p__Ascomycota; c__Dothideomycetes; o__; f__; g__; s__
OTU_1688	k__Fungi; p__Chytridiomycota; c__Chytridiomycetes; o__Rhizophydiales; f__Incertae_sedis_Rhizophydiales; g__Paludomyces; s__Paludomyces mangrovei
OTU_1202	k__Fungi; p__Basidiomycota; c__Agaricomycetes; o__Polyporales; f__Meruliaceae; g__Phlebia; s__Phlebia ochraceofulva
OTU_2427	No blast hit
OTU_1149	k__Fungi; p__Basidiomycota; c__Agaricomycetes; o__Sebacinales; f__; g__; s__
OTU_1716	k__Fungi; p__Ascomycota; c__Saccharomycetes; o__; f__; g__; s__
OTU_2342	k__Fungi; p__Ascomycota; c__Dothideomycetes; o__; f__; g__; s__
OTU_286	k__Fungi; p__Basidiomycota; c__Agaricomycetes; o__Agaricales; f__Pluteaceae; g__Volvariella; s__Volvariella dunensis
OTU_2149	k__Fungi; p__Glomeromycota; c__Glomeromycetes; o__Glomerales; f__; g__; s__
OTU_2984	k__Fungi; p__Ascomycota; c__Eurotiomycetes; o__Eurotiales; f__Trichocomaceae; g__; s__
OTU_2575	k__Fungi; p__Ascomycota; c__Dothideomycetes; o__; f__; g__; s__
OTU_3490	k__Fungi; p__Ascomycota; c__Eurotiomycetes; o__Onygenales; f__; g__; s__
OTU_2272	k__Fungi; p__Ascomycota; c__Lecanoromycetes; o__Peltigerales; f__Nephromataceae; g__Nephroma; s__Nephroma helveticum
OTU_2685	k__Fungi; p__Ascomycota; c__Sordariomycetes; o__Xylariales; f__Amphisphaeriaceae; g__Pestalotiopsis; s__Pestalotiopsis uvicola
OTU_1116	k__Fungi; p__Ascomycota; c__; o__; f__; g__; s__
OTU_2603	No blast hit
OTU_1883	k__Fungi; p__Ascomycota; c__Dothideomycetes; o__Pleosporales; f__Montagnulaceae; g__; s__
OTU_1870	k__Fungi; p__Basidiomycota; c__Agaricomycetes; o__Geastrales; f__Geastraceae; g__Geastrum; s__Geastrum minimum
OTU_1581	k__Fungi; p__Ascomycota; c__Pezizomycetes; o__Pezizales; f__Helvellaceae; g__; s__
OTU_2749	k__Fungi; p__Ascomycota; c__Eurotiomycetes; o__Onygenales; f__; g__; s__
OTU_420	k__Fungi; p__Ascomycota; c__Archaeorhizomycetes; o__Archaeorhizomycetales; f__Archaeorhizomycetaceae; g__; s__
OTU_759	k__Fungi; p__Ascomycota; c__Sordariomycetes; o__Hypocreales; f__Nectriaceae; g__Septofusidium; s__Septofusidium berolinense
OTU_3233	k__Fungi; p__Ascomycota; c__Sordariomycetes; o__Microascales; f__Microascaceae; g__Microascus; s__Microascus chartarus
OTU_2806	k__Fungi; p__Basidiomycota; c__Tremellomycetes; o__Tremellales; f__Incertae_sedis_Tremellales; g__; s__
OTU_2316	k__Fungi; p__Ascomycota; c__Archaeorhizomycetes; o__Archaeorhizomycetales; f__Archaeorhizomycetaceae; g__; s__
OTU_2765	k__Fungi; p__Ascomycota; c__Eurotiomycetes; o__Onygenales; f__; g__; s__
OTU_1986	k__Fungi; p__Basidiomycota; c__Agaricomycetes; o__Agaricales; f__Tricholomataceae; g__; s__
OTU_1134	k__Fungi; p__Ascomycota; c__Sordariomycetes; o__Sordariales; f__Chaetomiaceae; g__Thielavia; s__Thielavia fragilis
OTU_3178	k__Fungi; p__Zygomycota; c__Incertae_sedis_Zygomycota; o__Mucorales; f__Cunninghamellaceae; g__Cunninghamella; s__Cunninghamella echinulata
OTU_2899	k__Fungi; p__Basidiomycota; c__Agaricomycetes; o__Russulales; f__; g__; s__
OTU_2484	k__Fungi; p__Ascomycota; c__Orbiliomycetes; o__Orbiliales; f__; g__; s__
OTU_3114	k__Fungi; p__Ascomycota; c__Lecanoromycetes; o__Ostropales; f__Graphidaceae; g__Xalocoa; s__Xalocoa ocellata
OTU_2224	k__Fungi; p__Chytridiomycota; c__Chytridiomycetes; o__; f__; g__; s__
OTU_3512	k__Fungi; p__Glomeromycota; c__Glomeromycetes; o__Glomerales; f__; g__; s__
OTU_2946	k__Fungi; p__Basidiomycota; c__Ustilaginomycetes; o__Ustilaginales; f__Ustilaginaceae; g__Ustilago; s__Ustilago esculenta
OTU_3166	k__Fungi; p__Basidiomycota; c__Agaricomycetes; o__Russulales; f__Stephanosporaceae; g__Cristinia; s__Cristinia helvetica
OTU_2728	k__Fungi; p__Ascomycota; c__Leotiomycetes; o__; f__; g__; s__
OTU_1476	k__Fungi; p__Basidiomycota; c__Agaricomycetes; o__Agaricales; f__Marasmiaceae; g__Lentinula; s__Lentinula edodes
OTU_2288	k__Fungi; p__Ascomycota; c__Lecanoromycetes; o__Agyriales; f__Trapeliaceae; g__Trapelia; s__Trapelia glebulosa
OTU_3344	k__Fungi; p__Basidiomycota; c__; o__; f__; g__; s__
OTU_2737	k__Fungi; p__Basidiomycota; c__Agaricomycetes; o__Agaricales; f__; g__; s__
OTU_2977	k__Fungi; p__Zygomycota; c__Incertae_sedis_Zygomycota; o__Mortierellales; f__; g__; s__
OTU_957	k__Fungi; p__Ascomycota; c__Incertae_sedis_Ascomycota; o__Incertae_sedis_Ascomycota; f__Incertae_sedis_Ascomycota; g__Olpitrichum; s__Olpitrichum sphaerosporum
OTU_1131	k__Fungi; p__Basidiomycota; c__Agaricomycetes; o__Agaricales; f__Marasmiaceae; g__Lentinula; s__Lentinula edodes
OTU_2494	k__Fungi; p__Ascomycota; c__Sordariomycetes; o__; f__; g__; s__
OTU_991	k__Fungi; p__Ascomycota; c__Orbiliomycetes; o__; f__; g__; s__
OTU_2616	k__Fungi; p__Chytridiomycota; c__; o__; f__; g__; s__
OTU_2600	k__Fungi; p__Basidiomycota; c__Tremellomycetes; o__Tremellales; f__Incertae_sedis_Tremellales; g__Tremella; s__Tremella indecorata
OTU_1868	k__Fungi; p__Zygomycota; c__Incertae_sedis_Zygomycota; o__Basidiobolales; f__Basidiobolaceae; g__; s__
OTU_3487	k__Fungi; p__Ascomycota; c__Eurotiomycetes; o__Onygenales; f__; g__; s__
OTU_2521	No blast hit
OTU_2279	k__Fungi; p__Ascomycota; c__Eurotiomycetes; o__Chaetothyriales; f__Chaetothyriaceae; g__Cyphellophora; s__Cyphellophora laciniata
OTU_3488	k__Fungi; p__Basidiomycota; c__; o__; f__; g__; s__
OTU_3454	k__Fungi; p__Ascomycota; c__Dothideomycetes; o__Pleosporales; f__Phaeosphaeriaceae; g__Phaeosphaeria; s__Phaeosphaeria fuckelii
OTU_1313	k__Fungi; p__Ascomycota; c__Sordariomycetes; o__Hypocreales; f__Bionectriaceae; g__Stephanonectria; s__Stephanonectria keithii
OTU_1376	k__Fungi; p__Glomeromycota; c__Glomeromycetes; o__Glomerales; f__; g__; s__
OTU_3064	No blast hit
OTU_2748	k__Fungi; p__Ascomycota; c__Eurotiomycetes; o__Onygenales; f__; g__; s__
OTU_2849	k__Fungi; p__Zygomycota; c__Incertae_sedis_Zygomycota; o__; f__; g__; s__
OTU_3251	k__Fungi; p__Ascomycota; c__Dothideomycetes; o__Pleosporales; f__Montagnulaceae; g__Paraphaeosphaeria; s__Paraphaeosphaeria spartii
OTU_2754	k__Fungi; p__Ascomycota; c__Dothideomycetes; o__Pleosporales; f__Leptosphaeriaceae; g__Coniothyrium; s__Coniothyrium palmicola
OTU_3168	k__Fungi; p__Ascomycota; c__Dothideomycetes; o__Pleosporales; f__Pleosporaceae; g__; s__
OTU_3521	k__Fungi; p__Chytridiomycota; c__Monoblepharidomycetes; o__; f__; g__; s__
OTU_1668	k__Fungi; p__Ascomycota; c__Eurotiomycetes; o__Eurotiales; f__Trichocomaceae; g__Aspergillus; s__Aspergillus flavus
OTU_1130	k__Fungi; p__Ascomycota; c__Incertae_sedis_Ascomycota; o__Incertae_sedis_Ascomycota; f__Incertae_sedis_Ascomycota; g__Chaetospermum; s__Chaetospermum chaetosporum
OTU_2594	k__Fungi; p__Ascomycota; c__Sordariomycetes; o__Sordariales; f__Lasiosphaeriaceae; g__; s__
OTU_2407	k__Fungi; p__Chytridiomycota; c__Chytridiomycetes; o__Rhizophlyctidales; f__Rhizophlyctidaceae; g__; s__
OTU_2128	k__Fungi; p__Basidiomycota; c__; o__; f__; g__; s__
OTU_2360	k__Fungi; p__Ascomycota; c__Sordariomycetes; o__Incertae_sedis_Sordariomycetes; f__Plectosphaerellaceae; g__Lectera; s__Lectera colletotrichoides
OTU_2801	k__Fungi; p__Ascomycota; c__Pezizomycetes; o__; f__; g__; s__
OTU_1552	No blast hit
OTU_2114	k__Fungi; p__Ascomycota; c__Eurotiomycetes; o__Pyrenulales; f__Pyrenulaceae; g__Pyrenula; s__Pyrenula aspistea
OTU_960	k__Fungi; p__Ascomycota; c__Eurotiomycetes; o__Chaetothyriales; f__Herpotrichiellaceae; g__; s__
OTU_833	k__Fungi; p__Ascomycota; c__Dothideomycetes; o__; f__; g__; s__
OTU_2035	k__Fungi; p__Ascomycota; c__Lecanoromycetes; o__Lecanorales; f__Cladoniaceae; g__Cladonia; s__Cladonia petrophila
OTU_3250	k__Fungi; p__Ascomycota; c__Leotiomycetes; o__Erysiphales; f__Erysiphaceae; g__Microidium; s__Microidium phyllanthi
OTU_2913	k__Fungi; p__Basidiomycota; c__Agaricomycetes; o__Amylocorticiales; f__Amylocorticiaceae; g__Ceraceomyces; s__Ceraceomyces serpens
OTU_2267	k__Fungi; p__Basidiomycota; c__Agaricomycetes; o__Geastrales; f__Geastraceae; g__Geastrum; s__Geastrum marginatum
OTU_1377	k__Fungi; p__Ascomycota; c__Eurotiomycetes; o__Onygenales; f__; g__; s__
OTU_2990	k__Fungi; p__Ascomycota; c__Dothideomycetes; o__Pleosporales; f__Sporormiaceae; g__Preussia; s__Preussia tetramera
OTU_2381	No blast hit
OTU_3150	k__Fungi; p__Ascomycota; c__Orbiliomycetes; o__Orbiliales; f__; g__; s__
OTU_1874	k__Fungi; p__Zygomycota; c__Incertae_sedis_Zygomycota; o__Mortierellales; f__; g__; s__
OTU_1090	k__Fungi; p__Zygomycota; c__Incertae_sedis_Zygomycota; o__Mucorales; f__Mucoraceae; g__Mucor; s__Mucor circinelloides
OTU_2528	No blast hit
OTU_3324	k__Fungi; p__Ascomycota; c__Eurotiomycetes; o__Onygenales; f__; g__; s__
OTU_2398	k__Fungi; p__Basidiomycota; c__Agaricomycetes; o__Agaricales; f__Marasmiaceae; g__Marasmius; s__Marasmius oreades
OTU_1749	k__Fungi; p__Zygomycota; c__Incertae_sedis_Zygomycota; o__Mortierellales; f__Mortierellaceae; g__; s__
OTU_1810	k__Fungi; p__Ascomycota; c__Archaeorhizomycetes; o__Archaeorhizomycetales; f__Archaeorhizomycetaceae; g__; s__
OTU_3351	k__Fungi; p__Ascomycota; c__Leotiomycetes; o__Erysiphales; f__Erysiphaceae; g__Microidium; s__Microidium phyllanthi
OTU_1916	k__Fungi; p__Ascomycota; c__Dothideomycetes; o__Pleosporales; f__; g__; s__
OTU_2868	k__Fungi; p__Ascomycota; c__Sordariomycetes; o__Incertae_sedis_Sordariomycetes; f__Plectosphaerellaceae; g__Gibellulopsis; s__Gibellulopsis nigrescens
OTU_2850	k__Fungi; p__Basidiomycota; c__Agaricomycetes; o__Agaricales; f__Inocybaceae; g__Inocybe; s__Inocybe serrata
OTU_1057	k__Fungi; p__Basidiomycota; c__Agaricomycetes; o__Trechisporales; f__Hydnodontaceae; g__; s__
OTU_1266	k__Fungi; p__Ascomycota; c__Incertae_sedis_Ascomycota; o__Incertae_sedis_Ascomycota; f__Incertae_sedis_Ascomycota; g__Staphylotrichum; s__Staphylotrichum boninense
OTU_3249	k__Fungi; p__Ascomycota; c__Dothideomycetes; o__Capnodiales; f__Mycosphaerellaceae; g__; s__
OTU_2212	k__Fungi; p__Ascomycota; c__; o__; f__; g__; s__
OTU_3122	k__Fungi; p__Ascomycota; c__Sordariomycetes; o__Sordariales; f__Lasiosphaeriaceae; g__Schizothecium; s__Schizothecium miniglutinans
OTU_2543	No blast hit
OTU_3518	k__Fungi; p__Ascomycota; c__Orbiliomycetes; o__Orbiliales; f__Orbiliaceae; g__Orbilia; s__Orbilia luteorubella
OTU_2786	No blast hit
OTU_1929	k__Fungi; p__Chytridiomycota; c__Monoblepharidomycetes; o__Monoblepharidales; f__Monoblepharidaceae; g__Monoblepharis; s__Monoblepharis polymorpha
OTU_1401	k__Fungi; p__Ascomycota; c__Sordariomycetes; o__Hypocreales; f__Hypocreaceae; g__Lichenobarya; s__Lichenobarya usneae
OTU_3531	k__Fungi; p__Ascomycota; c__Eurotiomycetes; o__Onygenales; f__; g__; s__
OTU_1459	k__Fungi; p__Zygomycota; c__Incertae_sedis_Zygomycota; o__Kickxellales; f__Kickxellaceae; g__Spiromyces; s__Spiromyces aspiralis
OTU_2434	k__Fungi; p__Ascomycota; c__Archaeorhizomycetes; o__Archaeorhizomycetales; f__Archaeorhizomycetaceae; g__; s__
OTU_1617	k__Fungi; p__Ascomycota; c__; o__; f__; g__; s__
OTU_2934	No blast hit
OTU_2664	k__Fungi; p__Ascomycota; c__Leotiomycetes; o__Rhytismatales; f__; g__; s__
OTU_3546	k__Fungi; p__Chytridiomycota; c__Chytridiomycetes; o__Spizellomycetales; f__Spizellomycetaceae; g__; s__
OTU_2460	k__Fungi; p__Ascomycota; c__; o__; f__; g__; s__
OTU_1434	k__Fungi; p__Glomeromycota; c__Glomeromycetes; o__Glomerales; f__; g__; s__
OTU_2489	k__Fungi; p__Ascomycota; c__Incertae_sedis_Ascomycota; o__Incertae_sedis_Ascomycota; f__Incertae_sedis_Ascomycota; g__Olpitrichum; s__Olpitrichum sphaerosporum
OTU_2081	k__Fungi; p__Glomeromycota; c__Glomeromycetes; o__Archaeosporales; f__Ambisporaceae; g__; s__
OTU_1649	k__Fungi; p__Ascomycota; c__Dothideomycetes; o__Pleosporales; f__Incertae_sedis_Pleosporales; g__; s__
OTU_3111	k__Fungi; p__Ascomycota; c__Sordariomycetes; o__Melanosporales; f__Ceratostomataceae; g__Sphaerodes; s__Sphaerodes fimicola
OTU_1802	k__Fungi; p__Ascomycota; c__Lecanoromycetes; o__Lecanorales; f__Stereocaulaceae; g__Lepraria; s__Lepraria hodkinsoniana
OTU_2945	k__Fungi; p__Basidiomycota; c__Agaricomycetes; o__Phallales; f__Phallaceae; g__; s__
OTU_1958	k__Fungi; p__Ascomycota; c__Eurotiomycetes; o__; f__; g__; s__
OTU_1231	k__Fungi; p__Chytridiomycota; c__Chytridiomycetes; o__Chytridiales; f__Cladochytriaceae; g__Nowakowskiella; s__Nowakowskiella multispora
OTU_2196	k__Fungi; p__Ascomycota; c__Orbiliomycetes; o__; f__; g__; s__
OTU_1571	k__Fungi; p__Basidiomycota; c__Agaricomycetes; o__Gomphales; f__Gomphaceae; g__; s__
OTU_2826	k__Fungi; p__Chytridiomycota; c__Monoblepharidomycetes; o__Monoblepharidales; f__Gonapodyaceae; g__; s__
OTU_2382	k__Fungi; p__Basidiomycota; c__Agaricomycetes; o__Thelephorales; f__; g__; s__
OTU_1350	k__Fungi; p__Ascomycota; c__Sordariomycetes; o__Sordariales; f__Chaetomiaceae; g__Thielavia; s__Thielavia microspora
OTU_3514	k__Fungi; p__Ascomycota; c__Dothideomycetes; o__Pleosporales; f__Pleosporaceae; g__Alternaria; s__Alternaria alternata
OTU_2696	k__Fungi; p__Basidiomycota; c__Ustilaginomycetes; o__Ustilaginales; f__Ustilaginaceae; g__Ustilago; s__Ustilago esculenta
OTU_2287	k__Fungi; p__Basidiomycota; c__Agaricomycetes; o__Phallales; f__Phallaceae; g__; s__
OTU_1718	k__Fungi; p__Ascomycota; c__Sordariomycetes; o__Hypocreales; f__Incertae_sedis_Hypocreales; g__Acremonium; s__Acremonium hyalinulum
OTU_3440	k__Fungi; p__Ascomycota; c__Pezizomycetes; o__; f__; g__; s__
OTU_2282	k__Fungi; p__Ascomycota; c__Dothideomycetes; o__Pleosporales; f__Sporormiaceae; g__Preussia; s__Preussia tetramera
OTU_2509	k__Fungi; p__Ascomycota; c__Dothideomycetes; o__Pleosporales; f__Phaeosphaeriaceae; g__Sclerostagonospora; s__Sclerostagonospora opuntiae
OTU_3492	k__Fungi; p__Ascomycota; c__Pezizomycetes; o__Pezizales; f__Helvellaceae; g__; s__
OTU_3255	k__Fungi; p__Basidiomycota; c__Wallemiomycetes; o__Geminibasidiales; f__Geminibasidiaceae; g__; s__
OTU_3374	k__Fungi; p__Basidiomycota; c__Agaricomycetes; o__Agaricales; f__; g__; s__
OTU_3475	k__Fungi; p__Ascomycota; c__Sordariomycetes; o__Hypocreales; f__Ophiocordycipitaceae; g__Purpureocillium; s__Purpureocillium lilacinum
OTU_1823	k__Fungi; p__Ascomycota; c__Sordariomycetes; o__Sordariales; f__Lasiosphaeriaceae; g__; s__
OTU_1771	k__Fungi; p__Basidiomycota; c__Agaricomycetes; o__Agaricales; f__Psathyrellaceae; g__; s__
OTU_696	k__Fungi; p__Basidiomycota; c__Agaricomycetes; o__Agaricales; f__Pleurotaceae; g__Hohenbuehelia; s__Hohenbuehelia petaloides
OTU_3165	k__Fungi; p__Basidiomycota; c__Agaricomycetes; o__Russulales; f__; g__; s__
OTU_1734	k__Fungi; p__Ascomycota; c__Eurotiomycetes; o__Onygenales; f__; g__; s__
OTU_1309	k__Fungi; p__Basidiomycota; c__Agaricomycetes; o__Corticiales; f__Corticiaceae; g__; s__
OTU_2513	k__Fungi; p__Ascomycota; c__; o__; f__; g__; s__
OTU_2498	k__Fungi; p__Ascomycota; c__Sordariomycetes; o__Hypocreales; f__Incertae_sedis_Hypocreales; g__Sarocladium; s__Sarocladium kiliense
OTU_1908	k__Fungi; p__Ascomycota; c__Incertae_sedis_Ascomycota; o__Incertae_sedis_Ascomycota; f__Incertae_sedis_Ascomycota; g__; s__
OTU_1207	k__Fungi; p__Ascomycota; c__Sordariomycetes; o__Hypocreales; f__Hypocreaceae; g__; s__
OTU_2731	k__Fungi; p__Ascomycota; c__Eurotiomycetes; o__Onygenales; f__; g__; s__
OTU_760	k__Fungi; p__Basidiomycota; c__Agaricomycetes; o__Geastrales; f__; g__; s__
OTU_3003	k__Fungi; p__Basidiomycota; c__Agaricomycetes; o__Agaricales; f__Hygrophoraceae; g__Hygrocybe; s__Hygrocybe mucronella
OTU_826	k__Fungi; p__Ascomycota; c__Incertae_sedis_Ascomycota; o__Incertae_sedis_Ascomycota; f__Incertae_sedis_Ascomycota; g__Olpitrichum; s__Olpitrichum sphaerosporum
OTU_2416	k__Fungi; p__Ascomycota; c__Pezizomycetes; o__Pezizales; f__; g__; s__
OTU_1983	k__Fungi; p__Ascomycota; c__Sordariomycetes; o__Hypocreales; f__Cordycipitaceae; g__Lecanicillium; s__Lecanicillium psalliotae
OTU_961	k__Fungi; p__Ascomycota; c__Sordariomycetes; o__Xylariales; f__Xylariaceae; g__Lopadostoma; s__Lopadostoma lechatii
OTU_3511	k__Fungi; p__Basidiomycota; c__Agaricomycetes; o__Hymenochaetales; f__Schizoporaceae; g__; s__
OTU_693	k__Fungi; p__Zygomycota; c__Incertae_sedis_Zygomycota; o__Mortierellales; f__Mortierellaceae; g__; s__
OTU_2666	k__Fungi; p__Ascomycota; c__Lecanoromycetes; o__Teloschistales; f__Teloschistaceae; g__Xanthoria; s__Xanthoria parietina
OTU_3414	k__Fungi; p__Basidiomycota; c__Agaricomycetes; o__Agaricales; f__Entolomataceae; g__; s__
OTU_1203	k__Fungi; p__Glomeromycota; c__Glomeromycetes; o__Glomerales; f__; g__; s__
OTU_3146	k__Fungi; p__Ascomycota; c__Eurotiomycetes; o__Onygenales; f__; g__; s__
OTU_2629	k__Fungi; p__Basidiomycota; c__; o__; f__; g__; s__
OTU_1273	k__Fungi; p__Chytridiomycota; c__Chytridiomycetes; o__; f__; g__; s__
OTU_3541	k__Fungi; p__Glomeromycota; c__Glomeromycetes; o__Glomerales; f__; g__; s__
OTU_3307	k__Fungi; p__Ascomycota; c__Lecanoromycetes; o__Peltigerales; f__Nephromataceae; g__Nephroma; s__Nephroma helveticum
OTU_1785	k__Fungi; p__Ascomycota; c__Archaeorhizomycetes; o__Archaeorhizomycetales; f__Archaeorhizomycetaceae; g__; s__
OTU_2758	k__Fungi; p__Ascomycota; c__Eurotiomycetes; o__Onygenales; f__; g__; s__
OTU_2179	k__Fungi; p__Chytridiomycota; c__Monoblepharidomycetes; o__Monoblepharidales; f__Gonapodyaceae; g__Gonapodya; s__Gonapodya polymorpha
OTU_3220	k__Fungi; p__Ascomycota; c__Dothideomycetes; o__Pleosporales; f__Montagnulaceae; g__; s__
OTU_1817	k__Fungi; p__Ascomycota; c__Incertae_sedis_Ascomycota; o__Incertae_sedis_Ascomycota; f__Incertae_sedis_Ascomycota; g__; s__
OTU_3536	k__Fungi; p__Ascomycota; c__Pezizomycetes; o__Pezizales; f__; g__; s__
OTU_2562	k__Fungi; p__Ascomycota; c__Incertae_sedis_Ascomycota; o__Incertae_sedis_Ascomycota; f__Incertae_sedis_Ascomycota; g__; s__
OTU_3477	k__Fungi; p__Ascomycota; c__Eurotiomycetes; o__Onygenales; f__; g__; s__
OTU_2365	k__Fungi; p__Ascomycota; c__Incertae_sedis_Ascomycota; o__Incertae_sedis_Ascomycota; f__Incertae_sedis_Ascomycota; g__; s__
OTU_2504	k__Fungi; p__Ascomycota; c__Sordariomycetes; o__Xylariales; f__Xylariaceae; g__Rosellinia; s__Rosellinia mammiformis
OTU_3474	k__Fungi; p__Basidiomycota; c__Agaricomycetes; o__Thelephorales; f__Bankeraceae; g__Phellodon; s__Phellodon tomentosus
OTU_3292	k__Fungi; p__Ascomycota; c__Dothideomycetes; o__Pleosporales; f__Leptosphaeriaceae; g__; s__
OTU_1305	k__Fungi; p__Ascomycota; c__Dothideomycetes; o__Pleosporales; f__; g__; s__
OTU_1544	No blast hit
OTU_1431	k__Fungi; p__Ascomycota; c__; o__; f__; g__; s__
OTU_2113	k__Fungi; p__Basidiomycota; c__; o__; f__; g__; s__
OTU_3016	k__Fungi; p__Basidiomycota; c__Agaricomycetes; o__Agaricales; f__; g__; s__
OTU_2792	k__Fungi; p__Basidiomycota; c__Agaricomycetes; o__Thelephorales; f__Bankeraceae; g__Hydnellum; s__Hydnellum cumulatum
OTU_3476	k__Fungi; p__Basidiomycota; c__Agaricomycetes; o__Polyporales; f__Fomitopsidaceae; g__Postia; s__Postia balsamea
OTU_2637	k__Fungi; p__Glomeromycota; c__; o__; f__; g__; s__
OTU_3484	k__Fungi; p__Basidiomycota; c__Agaricomycetes; o__Agaricales; f__Bolbitiaceae; g__Conocybe; s__Conocybe rickenii
OTU_2423	k__Fungi; p__Ascomycota; c__Orbiliomycetes; o__Orbiliales; f__Orbiliaceae; g__Hyalorbilia; s__Hyalorbilia inflatula
OTU_2000	k__Fungi; p__Ascomycota; c__Sordariomycetes; o__Hypocreales; f__Incertae_sedis_Hypocreales; g__Sarocladium; s__Sarocladium kiliense
OTU_2438	k__Fungi; p__Chytridiomycota; c__Chytridiomycetes; o__Spizellomycetales; f__Spizellomycetaceae; g__; s__
OTU_3108	k__Fungi; p__Ascomycota; c__Lecanoromycetes; o__Ostropales; f__Graphidaceae; g__Xalocoa; s__Xalocoa ocellata
OTU_580	k__Fungi; p__Ascomycota; c__Sordariomycetes; o__Hypocreales; f__Incertae_sedis_Hypocreales; g__Acremonium; s__Acremonium chrysogenum
OTU_2369	k__Fungi; p__Basidiomycota; c__Agaricomycetes; o__Russulales; f__Russulaceae; g__Russula; s__Russula pectinatoides
OTU_2142	k__Fungi; p__Basidiomycota; c__Agaricomycetes; o__Agaricales; f__Niaceae; g__; s__
OTU_1308	k__Fungi; p__Basidiomycota; c__; o__; f__; g__; s__
OTU_1489	k__Fungi; p__Glomeromycota; c__Glomeromycetes; o__Glomerales; f__; g__; s__
OTU_1066	k__Fungi; p__Ascomycota; c__Leotiomycetes; o__Erysiphales; f__Erysiphaceae; g__Golovinomyces; s__Golovinomyces artemisiae
OTU_914	k__Fungi; p__Chytridiomycota; c__Chytridiomycetes; o__Lobulomycetales; f__Lobulomycetaceae; g__Lobulomyces; s__Lobulomyces poculatus
OTU_2774	k__Fungi; p__Ascomycota; c__Sordariomycetes; o__Chaetosphaeriales; f__Chaetosphaeriaceae; g__Chaetosphaeria; s__Chaetosphaeria inaequalis
OTU_2485	k__Fungi; p__Ascomycota; c__Lecanoromycetes; o__Agyriales; f__Trapeliaceae; g__Trapelia; s__Trapelia glebulosa
OTU_2537	k__Fungi; p__Ascomycota; c__Dothideomycetes; o__Pleosporales; f__Sporormiaceae; g__Preussia; s__Preussia tetramera
OTU_1941	k__Fungi; p__Ascomycota; c__Sordariomycetes; o__Hypocreales; f__Incertae_sedis_Hypocreales; g__Sarocladium; s__Sarocladium kiliense
OTU_2852	k__Fungi; p__Chytridiomycota; c__Chytridiomycetes; o__Chytridiales; f__Synchytriaceae; g__Synchytrium; s__Synchytrium cupulatum
OTU_3384	k__Fungi; p__Basidiomycota; c__Agaricomycetes; o__Geastrales; f__Geastraceae; g__Geastrum; s__Geastrum minimum
OTU_2596	k__Fungi; p__Ascomycota; c__Leotiomycetes; o__Helotiales; f__Incertae_sedis_Helotiales; g__; s__
OTU_584	k__Fungi; p__Ascomycota; c__Leotiomycetes; o__Erysiphales; f__Erysiphaceae; g__Blumeria; s__Blumeria graminis
OTU_1952	k__Fungi; p__Ascomycota; c__Pezizomycetes; o__Pezizales; f__Sarcosomataceae; g__Plectania; s__Plectania zugazae
OTU_2750	k__Fungi; p__Ascomycota; c__Sordariomycetes; o__Sordariales; f__Lasiosphaeriaceae; g__Cercophora; s__Cercophora coprophila
OTU_3203	k__Fungi; p__Chytridiomycota; c__Chytridiomycetes; o__Rhizophydiales; f__Incertae_sedis_Rhizophydiales; g__Paranamyces; s__Paranamyces uniporus
OTU_2041	k__Fungi; p__Chytridiomycota; c__; o__; f__; g__; s__
OTU_1549	k__Fungi; p__Basidiomycota; c__Agaricomycetes; o__Polyporales; f__Meruliaceae; g__Loweomyces; s__Loweomyces wynneae
OTU_3052	k__Fungi; p__Ascomycota; c__; o__; f__; g__; s__
OTU_3421	k__Fungi; p__Ascomycota; c__Incertae_sedis_Ascomycota; o__Incertae_sedis_Ascomycota; f__Incertae_sedis_Ascomycota; g__; s__
OTU_3516	No blast hit
OTU_2221	k__Fungi; p__Ascomycota; c__; o__; f__; g__; s__
OTU_2216	k__Fungi; p__Basidiomycota; c__Agaricomycetes; o__Russulales; f__; g__; s__
OTU_1988	No blast hit
OTU_1736	k__Fungi; p__Ascomycota; c__; o__; f__; g__; s__
OTU_1038	k__Fungi; p__Ascomycota; c__Sordariomycetes; o__; f__; g__; s__
OTU_2461	k__Fungi; p__Chytridiomycota; c__Chytridiomycetes; o__Chytridiales; f__Chytridiaceae; g__Phlyctochytrium; s__Phlyctochytrium californicum
OTU_2366	k__Fungi; p__Ascomycota; c__Dothideomycetes; o__; f__; g__; s__
OTU_2514	k__Fungi; p__Ascomycota; c__Dothideomycetes; o__Capnodiales; f__Mycosphaerellaceae; g__Phaeophleospora; s__Phaeophleospora hymenocallidicola
OTU_1726	k__Fungi; p__Ascomycota; c__Dothideomycetes; o__Pleosporales; f__; g__; s__
OTU_2842	k__Fungi; p__Ascomycota; c__Archaeorhizomycetes; o__Archaeorhizomycetales; f__Archaeorhizomycetaceae; g__; s__
OTU_1069	k__Fungi; p__Glomeromycota; c__Glomeromycetes; o__Glomerales; f__; g__; s__
OTU_2889	k__Fungi; p__Basidiomycota; c__Agaricomycetes; o__Agaricales; f__Clavariaceae; g__Clavaria; s__Clavaria flavipes
OTU_2495	k__Fungi; p__Basidiomycota; c__Agaricomycetes; o__Amylocorticiales; f__Amylocorticiaceae; g__Ceraceomyces; s__Ceraceomyces serpens
OTU_1554	k__Fungi; p__Ascomycota; c__Archaeorhizomycetes; o__; f__; g__; s__
OTU_3023	k__Fungi; p__Basidiomycota; c__Agaricomycetes; o__Polyporales; f__Polyporaceae; g__Polyporus; s__Polyporus austroandinus
OTU_2716	k__Fungi; p__Basidiomycota; c__Agaricomycetes; o__Agaricales; f__Entolomataceae; g__Entoloma; s__Entoloma baronii
OTU_1225	k__Fungi; p__Zygomycota; c__Incertae_sedis_Zygomycota; o__; f__; g__; s__
OTU_2816	k__Fungi; p__Ascomycota; c__Geoglossomycetes; o__; f__; g__; s__
OTU_2925	k__Fungi; p__Ascomycota; c__Dothideomycetes; o__Pleosporales; f__Pleosporaceae; g__Alternaria; s__Alternaria alternata
OTU_2644	k__Fungi; p__Ascomycota; c__; o__; f__; g__; s__
OTU_2607	k__Fungi; p__Ascomycota; c__; o__; f__; g__; s__
OTU_2999	k__Fungi; p__Ascomycota; c__Eurotiomycetes; o__Chaetothyriales; f__Chaetothyriaceae; g__; s__
OTU_2642	k__Fungi; p__Ascomycota; c__Pezizomycetes; o__Pezizales; f__Pezizaceae; g__Peziza; s__Peziza varia
OTU_3486	No blast hit
OTU_879	k__Fungi; p__Zygomycota; c__Incertae_sedis_Zygomycota; o__Mortierellales; f__Mortierellaceae; g__; s__
OTU_3274	k__Fungi; p__Ascomycota; c__Eurotiomycetes; o__Eurotiales; f__; g__; s__
OTU_2036	k__Fungi; p__Ascomycota; c__; o__; f__; g__; s__
OTU_2078	k__Fungi; p__Ascomycota; c__Sordariomycetes; o__Hypocreales; f__Incertae_sedis_Hypocreales; g__Sarocladium; s__Sarocladium kiliense
OTU_2729	k__Fungi; p__Ascomycota; c__Dothideomycetes; o__Pleosporales; f__Sporormiaceae; g__Preussia; s__Preussia tetramera
OTU_2191	k__Fungi; p__Ascomycota; c__Eurotiomycetes; o__Onygenales; f__Ajellomycetaceae; g__Histoplasma; s__Histoplasma capsulatum
OTU_1317	k__Fungi; p__Ascomycota; c__Archaeorhizomycetes; o__Archaeorhizomycetales; f__Archaeorhizomycetaceae; g__; s__
OTU_967	k__Fungi; p__Basidiomycota; c__Agaricomycetes; o__Russulales; f__Lachnocladiaceae; g__; s__
OTU_3281	k__Fungi; p__Ascomycota; c__Dothideomycetes; o__Pleosporales; f__Sporormiaceae; g__Sporormiella; s__Sporormiella irregularis
OTU_2172	k__Fungi; p__Glomeromycota; c__Glomeromycetes; o__Diversisporales; f__Gigasporaceae; g__Scutellospora; s__Scutellospora calospora
OTU_1887	k__Fungi; p__Ascomycota; c__Sordariomycetes; o__Hypocreales; f__Ophiocordycipitaceae; g__Hirsutella; s__Hirsutella versicolor
OTU_2830	k__Fungi; p__Chytridiomycota; c__Chytridiomycetes; o__Lobulomycetales; f__Lobulomycetaceae; g__Clydaea; s__Clydaea vesicula
OTU_1127	k__Fungi; p__Chytridiomycota; c__; o__; f__; g__; s__
OTU_2024	No blast hit
OTU_2989	k__Fungi; p__Ascomycota; c__; o__; f__; g__; s__
OTU_2877	k__Fungi; p__Ascomycota; c__Eurotiomycetes; o__Chaetothyriales; f__; g__; s__
OTU_2879	k__Fungi; p__Basidiomycota; c__Agaricomycetes; o__Thelephorales; f__Thelephoraceae; g__Tomentella; s__Tomentella amyloapiculata
OTU_3424	k__Fungi; p__Ascomycota; c__Eurotiomycetes; o__Onygenales; f__; g__; s__
OTU_2998	k__Fungi; p__Ascomycota; c__Sordariomycetes; o__; f__; g__; s__
OTU_1511	k__Fungi; p__Ascomycota; c__Sordariomycetes; o__Hypocreales; f__Incertae_sedis_Hypocreales; g__Sarocladium; s__Sarocladium kiliense
OTU_2003	k__Fungi; p__Chytridiomycota; c__Chytridiomycetes; o__Spizellomycetales; f__Spizellomycetaceae; g__; s__
OTU_3373	No blast hit
OTU_3473	k__Fungi; p__Ascomycota; c__Incertae_sedis_Ascomycota; o__Incertae_sedis_Ascomycota; f__Incertae_sedis_Ascomycota; g__; s__
OTU_2992	k__Fungi; p__Ascomycota; c__Dothideomycetes; o__Pleosporales; f__Phaeosphaeriaceae; g__Phaeosphaeria; s__Phaeosphaeria fuckelii
OTU_3540	k__Fungi; p__Chytridiomycota; c__Monoblepharidomycetes; o__Monoblepharidales; f__Gonapodyaceae; g__; s__
OTU_3087	k__Fungi; p__Chytridiomycota; c__Chytridiomycetes; o__; f__; g__; s__
OTU_1049	k__Fungi; p__Chytridiomycota; c__; o__; f__; g__; s__
OTU_2328	k__Fungi; p__Ascomycota; c__Eurotiomycetes; o__Onygenales; f__; g__; s__
OTU_2610	k__Fungi; p__Basidiomycota; c__Incertae_sedis_Basidiomycota; o__Malasseziales; f__Malasseziaceae; g__; s__
OTU_1525	k__Fungi; p__Zygomycota; c__Incertae_sedis_Zygomycota; o__Mortierellales; f__Mortierellaceae; g__; s__
OTU_2591	k__Fungi; p__Ascomycota; c__Sordariomycetes; o__Hypocreales; f__Nectriaceae; g__Viridispora; s__Viridispora alata
OTU_1542	k__Fungi; p__Zygomycota; c__Incertae_sedis_Zygomycota; o__; f__; g__; s__
OTU_2901	k__Fungi; p__Ascomycota; c__Sordariomycetes; o__Xylariales; f__Xylariaceae; g__; s__
OTU_1111	k__Fungi; p__Basidiomycota; c__Agaricomycetes; o__Agaricales; f__Strophariaceae; g__; s__
OTU_3563	k__Fungi; p__Ascomycota; c__; o__; f__; g__; s__
OTU_2539	k__Fungi; p__Glomeromycota; c__Glomeromycetes; o__Diversisporales; f__Acaulosporaceae; g__Acaulospora; s__Acaulospora minuta
OTU_3192	k__Fungi; p__Ascomycota; c__Eurotiomycetes; o__Onygenales; f__; g__; s__
OTU_3333	k__Fungi; p__Basidiomycota; c__Agaricomycetes; o__Polyporales; f__Polyporaceae; g__Polyporus; s__Polyporus tricholoma
OTU_3189	k__Fungi; p__Ascomycota; c__Eurotiomycetes; o__Onygenales; f__; g__; s__
OTU_2959	k__Fungi; p__Chytridiomycota; c__Chytridiomycetes; o__Rhizophydiales; f__Protrudomycetaceae; g__Protrudomyces; s__Protrudomyces lateralis
OTU_2884	k__Fungi; p__Basidiomycota; c__Agaricomycetes; o__Amylocorticiales; f__Amylocorticiaceae; g__Ceraceomyces; s__Ceraceomyces serpens
OTU_2903	k__Fungi; p__Ascomycota; c__Dothideomycetes; o__; f__; g__; s__
OTU_2464	k__Fungi; p__Ascomycota; c__Sordariomycetes; o__Sordariales; f__Chaetomiaceae; g__; s__
OTU_1859	No blast hit
OTU_1522	k__Fungi; p__Ascomycota; c__Sordariomycetes; o__Ophiostomatales; f__Ophiostomataceae; g__; s__
OTU_2727	k__Fungi; p__Ascomycota; c__Eurotiomycetes; o__Onygenales; f__Ajellomycetaceae; g__Histoplasma; s__Histoplasma capsulatum
OTU_2150	k__Fungi; p__Chytridiomycota; c__Chytridiomycetes; o__; f__; g__; s__
OTU_2402	k__Fungi; p__Ascomycota; c__Sordariomycetes; o__Xylariales; f__Xylariaceae; g__Podosordaria; s__Podosordaria tulasnei
OTU_2752	k__Fungi; p__Basidiomycota; c__Agaricomycetes; o__Corticiales; f__Corticiaceae; g__; s__
OTU_1616	k__Fungi; p__Basidiomycota; c__Agaricomycetes; o__Agaricales; f__; g__; s__
OTU_3091	k__Fungi; p__Glomeromycota; c__; o__; f__; g__; s__
OTU_3232	k__Fungi; p__Ascomycota; c__Sordariomycetes; o__; f__; g__; s__
OTU_2760	k__Fungi; p__Ascomycota; c__Sordariomycetes; o__Hypocreales; f__Incertae_sedis_Hypocreales; g__Sarocladium; s__Sarocladium kiliense
OTU_1014	k__Fungi; p__Zygomycota; c__Incertae_sedis_Zygomycota; o__Mortierellales; f__; g__; s__
OTU_1412	k__Fungi; p__Zygomycota; c__Incertae_sedis_Zygomycota; o__Kickxellales; f__Kickxellaceae; g__Spiromyces; s__Spiromyces aspiralis
OTU_3177	No blast hit
OTU_1043	k__Fungi; p__Chytridiomycota; c__; o__; f__; g__; s__
OTU_2938	k__Fungi; p__Ascomycota; c__Sordariomycetes; o__Hypocreales; f__Nectriaceae; g__Neonectria; s__Neonectria obtusispora
OTU_2751	k__Fungi; p__Ascomycota; c__Eurotiomycetes; o__Onygenales; f__; g__; s__
OTU_353	k__Fungi; p__Ascomycota; c__Sordariomycetes; o__Hypocreales; f__; g__; s__
OTU_2935	k__Fungi; p__Ascomycota; c__Leotiomycetes; o__Erysiphales; f__Erysiphaceae; g__Microidium; s__Microidium phyllanthi
OTU_1960	No blast hit
OTU_1752	k__Fungi; p__Zygomycota; c__Incertae_sedis_Zygomycota; o__Mortierellales; f__; g__; s__
OTU_1404	k__Fungi; p__Ascomycota; c__Dothideomycetes; o__Capnodiales; f__Mycosphaerellaceae; g__Septoria; s__Septoria arundinacea
OTU_2225	k__Fungi; p__Ascomycota; c__Archaeorhizomycetes; o__Archaeorhizomycetales; f__Archaeorhizomycetaceae; g__; s__
OTU_2807	k__Fungi; p__Zygomycota; c__Incertae_sedis_Zygomycota; o__Mortierellales; f__Mortierellaceae; g__; s__
OTU_2126	k__Fungi; p__Chytridiomycota; c__Chytridiomycetes; o__; f__; g__; s__
OTU_2809	k__Fungi; p__Basidiomycota; c__Agaricomycetes; o__Trechisporales; f__Hydnodontaceae; g__; s__
OTU_2972	k__Fungi; p__Ascomycota; c__Eurotiomycetes; o__Onygenales; f__; g__; s__
OTU_2956	k__Fungi; p__Ascomycota; c__Dothideomycetes; o__Pleosporales; f__Pleosporaceae; g__Alternaria; s__Alternaria alternata
OTU_2909	k__Fungi; p__Basidiomycota; c__Ustilaginomycetes; o__Ustilaginales; f__Ustilaginaceae; g__Ustilago; s__Ustilago echinata
OTU_1437	k__Fungi; p__Ascomycota; c__Eurotiomycetes; o__; f__; g__; s__
OTU_1458	k__Fungi; p__Basidiomycota; c__Agaricomycetes; o__; f__; g__; s__
OTU_3275	k__Fungi; p__Ascomycota; c__Sordariomycetes; o__Microascales; f__Microascaceae; g__Microascus; s__Microascus caviariformis
OTU_2587	No blast hit
OTU_2892	k__Fungi; p__Ascomycota; c__Dothideomycetes; o__Capnodiales; f__Teratosphaeriaceae; g__Teratosphaeria; s__Teratosphaeria verrucosa
OTU_1163	k__Fungi; p__Ascomycota; c__Incertae_sedis_Ascomycota; o__Incertae_sedis_Ascomycota; f__Incertae_sedis_Ascomycota; g__; s__
OTU_2968	k__Fungi; p__Ascomycota; c__Sordariomycetes; o__Diaporthales; f__Togniniaceae; g__Phaeoacremonium; s__Phaeoacremonium santali
OTU_2508	k__Fungi; p__Ascomycota; c__Sordariomycetes; o__Microascales; f__Microascaceae; g__Scopulariopsis; s__Scopulariopsis acremonium
OTU_2425	k__Fungi; p__Glomeromycota; c__Glomeromycetes; o__Glomerales; f__; g__; s__
OTU_3398	k__Fungi; p__Ascomycota; c__; o__; f__; g__; s__
OTU_945	k__Fungi; p__Chytridiomycota; c__Chytridiomycetes; o__Rhizophydiales; f__Incertae_sedis_Rhizophydiales; g__Coralloidiomyces; s__Coralloidiomyces digitatus
OTU_3318	k__Fungi; p__Ascomycota; c__Dothideomycetes; o__Capnodiales; f__Mycosphaerellaceae; g__; s__
OTU_546	k__Fungi; p__Ascomycota; c__Eurotiomycetes; o__Onygenales; f__Gymnoascaceae; g__; s__
OTU_2953	k__Fungi; p__Ascomycota; c__Eurotiomycetes; o__; f__; g__; s__
OTU_1746	k__Fungi; p__Ascomycota; c__Eurotiomycetes; o__Incertae_sedis_Eurotiomycetes; f__Incertae_sedis_Eurotiomycetes; g__; s__
OTU_2718	k__Fungi; p__Basidiomycota; c__; o__; f__; g__; s__
OTU_2800	k__Fungi; p__Basidiomycota; c__Agaricomycetes; o__Agaricales; f__Tricholomataceae; g__; s__
OTU_2163	k__Fungi; p__Basidiomycota; c__Agaricomycetes; o__Geastrales; f__Geastraceae; g__Geastrum; s__Geastrum floriforme
OTU_1814	k__Fungi; p__Ascomycota; c__Eurotiomycetes; o__Onygenales; f__; g__; s__
OTU_507	k__Fungi; p__Chytridiomycota; c__Chytridiomycetes; o__Spizellomycetales; f__Spizellomycetaceae; g__; s__
OTU_2636	k__Fungi; p__Basidiomycota; c__Agaricomycetes; o__Geastrales; f__Geastraceae; g__; s__
OTU_1664	k__Fungi; p__Basidiomycota; c__Agaricomycetes; o__Agaricales; f__Bolbitiaceae; g__Conocybe; s__Conocybe velutipes
OTU_2814	k__Fungi; p__Ascomycota; c__Sordariomycetes; o__Hypocreales; f__Nectriaceae; g__Pseudocosmospora; s__Pseudocosmospora vilior
OTU_2170	k__Fungi; p__Basidiomycota; c__Agaricomycetes; o__Cantharellales; f__; g__; s__
OTU_2890	k__Fungi; p__Ascomycota; c__Sordariomycetes; o__Xylariales; f__Xylariaceae; g__; s__
OTU_2340	k__Fungi; p__Ascomycota; c__Eurotiomycetes; o__Onygenales; f__; g__; s__
OTU_3528	k__Fungi; p__Ascomycota; c__Lecanoromycetes; o__Baeomycetales; f__Baeomycetaceae; g__Ainoa; s__Ainoa mooreana
OTU_3081	k__Fungi; p__Ascomycota; c__Dothideomycetes; o__Pleosporales; f__Sporormiaceae; g__Preussia; s__Preussia tetramera
OTU_3294	No blast hit
OTU_2854	k__Fungi; p__Zygomycota; c__Incertae_sedis_Zygomycota; o__Mortierellales; f__; g__; s__
OTU_2701	No blast hit
OTU_2399	k__Fungi; p__Ascomycota; c__Orbiliomycetes; o__Orbiliales; f__Orbiliaceae; g__Hyalorbilia; s__Hyalorbilia inflatula
OTU_3173	No blast hit
OTU_2329	k__Fungi; p__Ascomycota; c__Lecanoromycetes; o__Lecanorales; f__Ramalinaceae; g__Ramalina; s__Ramalina stevensiae
OTU_2821	k__Fungi; p__Ascomycota; c__Pezizomycetes; o__Pezizales; f__; g__; s__
OTU_3417	k__Fungi; p__Ascomycota; c__Eurotiomycetes; o__; f__; g__; s__
OTU_1701	k__Fungi; p__Ascomycota; c__; o__; f__; g__; s__
OTU_2389	k__Fungi; p__Basidiomycota; c__Microbotryomycetes; o__; f__; g__; s__
OTU_2908	k__Fungi; p__Ascomycota; c__Sordariomycetes; o__; f__; g__; s__
OTU_225	k__Fungi; p__Ascomycota; c__Sordariomycetes; o__Hypocreales; f__Incertae_sedis_Hypocreales; g__Sarocladium; s__Sarocladium kiliense
OTU_1885	k__Fungi; p__Ascomycota; c__Eurotiomycetes; o__Mycocaliciales; f__Mycocaliciaceae; g__; s__
OTU_1953	No blast hit
OTU_2933	k__Fungi; p__Ascomycota; c__Eurotiomycetes; o__Onygenales; f__; g__; s__
OTU_1508	k__Fungi; p__Ascomycota; c__Eurotiomycetes; o__Chaetothyriales; f__Herpotrichiellaceae; g__; s__
OTU_2176	k__Fungi; p__Basidiomycota; c__Tremellomycetes; o__Tremellales; f__Hyaloriaceae; g__; s__
OTU_3107	No blast hit
OTU_3209	k__Fungi; p__Ascomycota; c__Incertae_sedis_Ascomycota; o__Incertae_sedis_Ascomycota; f__Incertae_sedis_Ascomycota; g__Camarographium; s__Camarographium carpini
OTU_1903	No blast hit
OTU_1502	k__Fungi; p__Ascomycota; c__Pezizomycetes; o__Pezizales; f__; g__; s__
OTU_3423	k__Fungi; p__Ascomycota; c__Sordariomycetes; o__Hypocreales; f__; g__; s__
OTU_2564	k__Fungi; p__Ascomycota; c__Dothideomycetes; o__Capnodiales; f__Incertae_sedis_Capnodiales; g__; s__
OTU_1761	k__Fungi; p__Ascomycota; c__Sordariomycetes; o__Xylariales; f__Amphisphaeriaceae; g__; s__
OTU_3523	k__Fungi; p__Ascomycota; c__Archaeorhizomycetes; o__Archaeorhizomycetales; f__Archaeorhizomycetaceae; g__; s__
OTU_2921	k__Fungi; p__Ascomycota; c__Incertae_sedis_Ascomycota; o__Incertae_sedis_Ascomycota; f__Incertae_sedis_Ascomycota; g__; s__
OTU_2145	k__Fungi; p__Chytridiomycota; c__Chytridiomycetes; o__Rhizophlyctidales; f__Rhizophlyctidaceae; g__Rhizophlyctis; s__Rhizophlyctis rosea
OTU_2942	k__Fungi; p__Basidiomycota; c__Incertae_sedis_Basidiomycota; o__Malasseziales; f__Malasseziaceae; g__; s__
OTU_2332	No blast hit
OTU_3126	k__Fungi; p__Ascomycota; c__Dothideomycetes; o__Pleosporales; f__Phaeosphaeriaceae; g__Hendersonia; s__Hendersonia pinicola
OTU_2132	k__Fungi; p__Ascomycota; c__Incertae_sedis_Ascomycota; o__Incertae_sedis_Ascomycota; f__Incertae_sedis_Ascomycota; g__Olpitrichum; s__Olpitrichum sphaerosporum
OTU_2902	k__Fungi; p__Glomeromycota; c__Glomeromycetes; o__Glomerales; f__; g__; s__
OTU_2522	k__Fungi; p__Ascomycota; c__Sordariomycetes; o__; f__; g__; s__
OTU_1961	k__Fungi; p__Ascomycota; c__Pezizomycetes; o__Pezizales; f__Helvellaceae; g__; s__
OTU_1853	k__Fungi; p__Ascomycota; c__; o__; f__; g__; s__
OTU_1216	k__Fungi; p__Glomeromycota; c__Glomeromycetes; o__Glomerales; f__; g__; s__
OTU_3000	k__Fungi; p__Basidiomycota; c__Agaricomycetes; o__Geastrales; f__; g__; s__
OTU_2280	k__Fungi; p__Ascomycota; c__Leotiomycetes; o__Helotiales; f__; g__; s__
OTU_3502	k__Fungi; p__Ascomycota; c__Dothideomycetes; o__Incertae_sedis_Dothideomycetes; f__; g__; s__
OTU_3112	k__Fungi; p__Basidiomycota; c__Exobasidiomycetes; o__Exobasidiales; f__Exobasidiaceae; g__Exobasidium; s__Exobasidium maculosum
OTU_3145	k__Fungi; p__Chytridiomycota; c__Chytridiomycetes; o__Rhizophlyctidales; f__Rhizophlyctidaceae; g__; s__
OTU_2307	k__Fungi; p__Ascomycota; c__Dothideomycetes; o__Pleosporales; f__; g__; s__
OTU_1799	k__Fungi; p__Glomeromycota; c__Glomeromycetes; o__Glomerales; f__Glomeraceae; g__; s__
OTU_3416	k__Fungi; p__Ascomycota; c__Dothideomycetes; o__Pleosporales; f__Sporormiaceae; g__; s__
OTU_2245	No blast hit
OTU_2948	k__Fungi; p__Ascomycota; c__Dothideomycetes; o__Pleosporales; f__; g__; s__
OTU_2483	k__Fungi; p__Ascomycota; c__; o__; f__; g__; s__
OTU_2419	k__Fungi; p__Basidiomycota; c__Microbotryomycetes; o__Heterogastridiales; f__Heterogastridiaceae; g__Colacogloea; s__Colacogloea peniophorae
OTU_2536	k__Fungi; p__Ascomycota; c__Lecanoromycetes; o__Ostropales; f__Graphidaceae; g__Xalocoa; s__Xalocoa ocellata
OTU_3142	k__Fungi; p__Ascomycota; c__Incertae_sedis_Ascomycota; o__Incertae_sedis_Ascomycota; f__Incertae_sedis_Ascomycota; g__Xenocylindrosporium; s__Xenocylindrosporium kirstenboschense
OTU_2571	k__Fungi; p__Ascomycota; c__Eurotiomycetes; o__Onygenales; f__; g__; s__
OTU_3252	k__Fungi; p__Ascomycota; c__Dothideomycetes; o__Pleosporales; f__Phaeosphaeriaceae; g__Phaeosphaeria; s__Phaeosphaeria fuckelii
OTU_167	k__Fungi; p__Ascomycota; c__Sordariomycetes; o__Hypocreales; f__Incertae_sedis_Hypocreales; g__Sarocladium; s__Sarocladium kiliense
OTU_2497	k__Fungi; p__Ascomycota; c__Sordariomycetes; o__Hypocreales; f__Hypocreaceae; g__Lichenobarya; s__Lichenobarya usneae
OTU_3499	No blast hit
OTU_3479	k__Fungi; p__Ascomycota; c__Leotiomycetes; o__Helotiales; f__Dermateaceae; g__Cashiella; s__Cashiella sticheri
OTU_3583	k__Fungi; p__Chytridiomycota; c__Monoblepharidomycetes; o__Monoblepharidales; f__Gonapodyaceae; g__Gonapodya; s__Gonapodya polymorpha
OTU_2608	k__Fungi; p__Ascomycota; c__Eurotiomycetes; o__Pyrenulales; f__Pyrenulaceae; g__Pyrenula; s__Pyrenula aspistea
OTU_1944	k__Fungi; p__Ascomycota; c__Saccharomycetes; o__Saccharomycetales; f__Incertae_sedis_Saccharomycetales; g__Starmerella; s__Starmerella bacillaris
OTU_3162	k__Fungi; p__Glomeromycota; c__Glomeromycetes; o__Glomerales; f__; g__; s__
OTU_3505	No blast hit
OTU_1694	No blast hit
OTU_3179	k__Fungi; p__Ascomycota; c__; o__; f__; g__; s__
OTU_2384	k__Fungi; p__Glomeromycota; c__Glomeromycetes; o__Glomerales; f__; g__; s__
OTU_2235	k__Fungi; p__Ascomycota; c__Dothideomycetes; o__Pleosporales; f__Sporormiaceae; g__; s__
OTU_2213	k__Fungi; p__Ascomycota; c__Dothideomycetes; o__Pleosporales; f__Phaeosphaeriaceae; g__Phaeosphaeria; s__Phaeosphaeria fuckelii
OTU_1628	k__Fungi; p__Ascomycota; c__Leotiomycetes; o__; f__; g__; s__
OTU_2456	k__Fungi; p__Ascomycota; c__Eurotiomycetes; o__Onygenales; f__; g__; s__
OTU_3534	k__Fungi; p__Chytridiomycota; c__Monoblepharidomycetes; o__Monoblepharidales; f__Gonapodyaceae; g__; s__
OTU_541	k__Fungi; p__Zygomycota; c__Incertae_sedis_Zygomycota; o__; f__; g__; s__
OTU_625	k__Fungi; p__Chytridiomycota; c__Chytridiomycetes; o__; f__; g__; s__
OTU_3273	k__Fungi; p__Basidiomycota; c__Pucciniomycetes; o__Pucciniales; f__Pucciniaceae; g__Puccinia; s__Puccinia oxalidis
OTU_2883	No blast hit
OTU_3447	No blast hit
OTU_2805	k__Fungi; p__Ascomycota; c__Sordariomycetes; o__Hypocreales; f__Clavicipitaceae; g__Metarhizium; s__Metarhizium anisopliae
OTU_3160	k__Fungi; p__Ascomycota; c__Lecanoromycetes; o__Teloschistales; f__Physciaceae; g__Heterodermia; s__Heterodermia japonica
OTU_2775	k__Fungi; p__Ascomycota; c__Dothideomycetes; o__Pleosporales; f__Incertae_sedis_Pleosporales; g__; s__
OTU_2482	k__Fungi; p__Basidiomycota; c__Agaricomycetes; o__Polyporales; f__Meruliaceae; g__; s__
OTU_2815	No blast hit
OTU_1919	k__Fungi; p__Basidiomycota; c__Microbotryomycetes; o__; f__; g__; s__
OTU_3327	k__Fungi; p__Basidiomycota; c__Agaricomycetes; o__Agaricales; f__; g__; s__
OTU_3517	k__Fungi; p__Ascomycota; c__Eurotiomycetes; o__Onygenales; f__; g__; s__
OTU_307	k__Fungi; p__Basidiomycota; c__; o__; f__; g__; s__
OTU_1854	k__Fungi; p__Ascomycota; c__Eurotiomycetes; o__Onygenales; f__; g__; s__
OTU_3491	k__Fungi; p__Basidiomycota; c__; o__; f__; g__; s__
OTU_3376	No blast hit
OTU_1600	k__Fungi; p__Ascomycota; c__Eurotiomycetes; o__Chaetothyriales; f__Herpotrichiellaceae; g__; s__
OTU_2065	k__Fungi; p__Ascomycota; c__; o__; f__; g__; s__
OTU_1292	k__Fungi; p__Ascomycota; c__Sordariomycetes; o__Microascales; f__Microascaceae; g__Microascus; s__Microascus senegalensis
OTU_2011	k__Fungi; p__Glomeromycota; c__Glomeromycetes; o__Glomerales; f__Glomeraceae; g__; s__
OTU_447	k__Fungi; p__Ascomycota; c__; o__; f__; g__; s__
OTU_3019	No blast hit
OTU_2233	k__Fungi; p__Ascomycota; c__Eurotiomycetes; o__Onygenales; f__; g__; s__
OTU_1828	k__Fungi; p__Ascomycota; c__Sordariomycetes; o__Hypocreales; f__; g__; s__
OTU_1168	k__Fungi; p__Ascomycota; c__Sordariomycetes; o__Sordariales; f__; g__; s__
OTU_3217	k__Fungi; p__Basidiomycota; c__Agaricomycetes; o__Atheliales; f__Atheliaceae; g__Byssoporia; s__Byssoporia terrestris
OTU_2147	k__Fungi; p__Ascomycota; c__Pezizomycetes; o__Pezizales; f__Incertae_sedis_Pezizales; g__; s__
OTU_2647	k__Fungi; p__Zygomycota; c__Incertae_sedis_Zygomycota; o__; f__; g__; s__
OTU_3329	k__Fungi; p__Basidiomycota; c__Agaricomycetes; o__Sebacinales; f__; g__; s__
OTU_2310	k__Fungi; p__Ascomycota; c__Saccharomycetes; o__Saccharomycetales; f__Incertae_sedis_Saccharomycetales; g__; s__
OTU_3576	k__Fungi; p__Basidiomycota; c__Agaricomycetes; o__Thelephorales; f__Thelephoraceae; g__Tomentella; s__Tomentella amyloapiculata
OTU_1403	k__Fungi; p__Ascomycota; c__Incertae_sedis_Ascomycota; o__Incertae_sedis_Ascomycota; f__Incertae_sedis_Ascomycota; g__; s__
OTU_2138	No blast hit
OTU_2739	k__Fungi; p__Basidiomycota; c__; o__; f__; g__; s__
OTU_2930	No blast hit
OTU_3335	k__Fungi; p__Zygomycota; c__Incertae_sedis_Zygomycota; o__Kickxellales; f__Kickxellaceae; g__Coemansia; s__Coemansia furcata
OTU_2493	k__Fungi; p__Ascomycota; c__Eurotiomycetes; o__Pyrenulales; f__Pyrenulaceae; g__Pyrenula; s__Pyrenula aspistea
OTU_3326	No blast hit
OTU_2173	k__Fungi; p__Basidiomycota; c__Microbotryomycetes; o__Sporidiobolales; f__Incertae_sedis_Sporidiobolales; g__; s__
OTU_3353	k__Fungi; p__Ascomycota; c__Leotiomycetes; o__; f__; g__; s__
OTU_3493	k__Fungi; p__Ascomycota; c__Incertae_sedis_Ascomycota; o__Incertae_sedis_Ascomycota; f__Incertae_sedis_Ascomycota; g__; s__
OTU_2200	k__Fungi; p__Basidiomycota; c__Agaricomycetes; o__Agaricales; f__Pleurotaceae; g__Hohenbuehelia; s__Hohenbuehelia petaloides
OTU_2361	k__Fungi; p__Ascomycota; c__Dothideomycetes; o__; f__; g__; s__
OTU_3180	k__Fungi; p__Ascomycota; c__Eurotiomycetes; o__; f__; g__; s__
OTU_2572	k__Fungi; p__Basidiomycota; c__Agaricomycetes; o__Agaricales; f__Marasmiaceae; g__Lentinula; s__Lentinula edodes
OTU_1896	k__Fungi; p__Ascomycota; c__Eurotiomycetes; o__Chaetothyriales; f__Incertae_sedis_Chaetothyriales; g__Neostrelitziana; s__Neostrelitziana acaciigena
OTU_3235	k__Fungi; p__Ascomycota; c__Sordariomycetes; o__Sordariales; f__; g__; s__
OTU_1735	k__Fungi; p__Ascomycota; c__Sordariomycetes; o__Hypocreales; f__Incertae_sedis_Hypocreales; g__Sarocladium; s__Sarocladium kiliense
OTU_2632	k__Fungi; p__Basidiomycota; c__Agaricomycetes; o__Agaricales; f__Tricholomataceae; g__; s__
OTU_1936	No blast hit
OTU_1578	k__Fungi; p__Glomeromycota; c__Glomeromycetes; o__Glomerales; f__; g__; s__
OTU_1650	No blast hit
OTU_3161	No blast hit
OTU_3501	k__Fungi; p__Ascomycota; c__Eurotiomycetes; o__Pyrenulales; f__Pyrenulaceae; g__Pyrenula; s__Pyrenula aspistea
OTU_2960	k__Fungi; p__Ascomycota; c__Eurotiomycetes; o__Chaetothyriales; f__; g__; s__
OTU_3026	No blast hit
OTU_3322	k__Fungi; p__Ascomycota; c__Sordariomycetes; o__Hypocreales; f__Nectriaceae; g__; s__
OTU_1760	k__Fungi; p__Basidiomycota; c__Agaricomycetes; o__Agaricales; f__Psathyrellaceae; g__; s__
OTU_2117	k__Fungi; p__Ascomycota; c__Eurotiomycetes; o__Onygenales; f__Onygenaceae; g__Monascella; s__Monascella botryosa
OTU_2592	No blast hit
OTU_2123	k__Fungi; p__Basidiomycota; c__Agaricomycetes; o__Agaricales; f__Entolomataceae; g__Entoloma; s__Entoloma graphitipes
OTU_2296	k__Fungi; p__Ascomycota; c__Leotiomycetes; o__; f__; g__; s__
OTU_1510	k__Fungi; p__Ascomycota; c__Leotiomycetes; o__Helotiales; f__Helotiaceae; g__Idriella; s__Idriella lunata
OTU_3325	k__Fungi; p__Ascomycota; c__Dothideomycetes; o__Pleosporales; f__Incertae_sedis_Pleosporales; g__; s__
OTU_2253	k__Fungi; p__Ascomycota; c__Eurotiomycetes; o__Onygenales; f__; g__; s__
OTU_1509	k__Fungi; p__Basidiomycota; c__Agaricomycetes; o__Agaricales; f__; g__; s__
OTU_944	k__Fungi; p__Ascomycota; c__Pezizomycetes; o__Pezizales; f__Helvellaceae; g__; s__
OTU_1565	k__Fungi; p__Zygomycota; c__Incertae_sedis_Zygomycota; o__Mortierellales; f__; g__; s__
OTU_599	k__Fungi; p__Ascomycota; c__Archaeorhizomycetes; o__Archaeorhizomycetales; f__Archaeorhizomycetaceae; g__; s__
OTU_2409	k__Fungi; p__Chytridiomycota; c__Chytridiomycetes; o__Chytridiales; f__Synchytriaceae; g__Synchytrium; s__Synchytrium cupulatum
OTU_1371	k__Fungi; p__Ascomycota; c__Sordariomycetes; o__Sordariales; f__Chaetomiaceae; g__; s__
OTU_1865	k__Fungi; p__Ascomycota; c__Archaeorhizomycetes; o__Archaeorhizomycetales; f__Archaeorhizomycetaceae; g__; s__
OTU_1373	k__Fungi; p__Basidiomycota; c__Agaricomycetes; o__Cantharellales; f__Ceratobasidiaceae; g__; s__
OTU_2848	No blast hit
OTU_1429	k__Fungi; p__Ascomycota; c__Dothideomycetes; o__Pleosporales; f__Montagnulaceae; g__Pseudocamarosporium; s__Pseudocamarosporium cotinae
OTU_2554	k__Fungi; p__Ascomycota; c__Eurotiomycetes; o__Eurotiales; f__Trichocomaceae; g__; s__
OTU_1672	k__Fungi; p__Ascomycota; c__Sordariomycetes; o__Hypocreales; f__Ophiocordycipitaceae; g__Haptocillium; s__Haptocillium balanoides
OTU_1789	k__Fungi; p__Ascomycota; c__Dothideomycetes; o__; f__; g__; s__
OTU_3548	k__Fungi; p__Glomeromycota; c__Glomeromycetes; o__Glomerales; f__; g__; s__
OTU_2738	k__Fungi; p__Ascomycota; c__Eurotiomycetes; o__; f__; g__; s__
OTU_302	k__Fungi; p__Ascomycota; c__Sordariomycetes; o__Hypocreales; f__Incertae_sedis_Hypocreales; g__Sarocladium; s__Sarocladium kiliense
OTU_1955	k__Fungi; p__Ascomycota; c__Archaeorhizomycetes; o__Archaeorhizomycetales; f__Archaeorhizomycetaceae; g__; s__
OTU_2905	k__Fungi; p__Chytridiomycota; c__Chytridiomycetes; o__Rhizophydiales; f__; g__; s__
OTU_3343	k__Fungi; p__Ascomycota; c__Dothideomycetes; o__Pleosporales; f__Sporormiaceae; g__Preussia; s__Preussia globosa
OTU_2326	k__Fungi; p__Basidiomycota; c__Agaricomycetes; o__Polyporales; f__Meruliaceae; g__Crustoderma; s__Crustoderma corneum
OTU_1994	k__Fungi; p__Ascomycota; c__Saccharomycetes; o__; f__; g__; s__
OTU_1501	k__Fungi; p__Basidiomycota; c__Agaricomycetes; o__Agaricales; f__Tricholomataceae; g__; s__
OTU_2923	k__Fungi; p__Ascomycota; c__Saccharomycetes; o__Incertae_sedis_Saccharomycetes; f__Incertae_sedis_Saccharomycetes; g__Danielozyma; s__Danielozyma ontarioensis
OTU_1052	k__Fungi; p__Basidiomycota; c__Agaricomycetes; o__Agaricales; f__Entolomataceae; g__; s__
OTU_3295	k__Fungi; p__Ascomycota; c__Orbiliomycetes; o__Orbiliales; f__; g__; s__
OTU_2449	k__Fungi; p__Ascomycota; c__Pezizomycetes; o__Pezizales; f__Helvellaceae; g__Helvella; s__Helvella latispora
OTU_1970	k__Fungi; p__Ascomycota; c__Sordariomycetes; o__; f__; g__; s__
OTU_2256	k__Fungi; p__Ascomycota; c__Lecanoromycetes; o__Peltigerales; f__Nephromataceae; g__; s__
OTU_1991	No blast hit
OTU_3394	No blast hit
OTU_3393	k__Fungi; p__Ascomycota; c__Dothideomycetes; o__Pleosporales; f__Sporormiaceae; g__; s__
OTU_701	k__Fungi; p__Ascomycota; c__Sordariomycetes; o__Hypocreales; f__Nectriaceae; g__Microcera; s__Microcera coccophila
OTU_968	k__Fungi; p__Ascomycota; c__Pezizomycetes; o__; f__; g__; s__
OTU_2694	k__Fungi; p__Ascomycota; c__Pezizomycetes; o__Pezizales; f__Morchellaceae; g__Morchella; s__Morchella rufobrunnea
OTU_1627	k__Fungi; p__Ascomycota; c__; o__; f__; g__; s__
OTU_1801	k__Fungi; p__Ascomycota; c__Eurotiomycetes; o__Pyrenulales; f__Pyrenulaceae; g__Pyrenula; s__Pyrenula aspistea
OTU_1976	No blast hit
OTU_2194	k__Fungi; p__Ascomycota; c__Eurotiomycetes; o__Onygenales; f__; g__; s__
OTU_1374	k__Fungi; p__Ascomycota; c__; o__; f__; g__; s__
OTU_695	k__Fungi; p__Zygomycota; c__Incertae_sedis_Zygomycota; o__Basidiobolales; f__Basidiobolaceae; g__Basidiobolus; s__Basidiobolus ranarum
OTU_2906	k__Fungi; p__Basidiomycota; c__Agaricomycetes; o__Agaricales; f__; g__; s__
OTU_2937	k__Fungi; p__Ascomycota; c__Leotiomycetes; o__; f__; g__; s__
OTU_1782	No blast hit
OTU_2305	k__Fungi; p__Ascomycota; c__Eurotiomycetes; o__; f__; g__; s__
OTU_3079	k__Fungi; p__Chytridiomycota; c__; o__; f__; g__; s__
OTU_3388	k__Fungi; p__Ascomycota; c__Eurotiomycetes; o__Onygenales; f__; g__; s__
OTU_1410	k__Fungi; p__Ascomycota; c__Sordariomycetes; o__Sordariales; f__; g__; s__
OTU_2891	k__Fungi; p__Ascomycota; c__Pezizomycetes; o__Pezizales; f__Pezizaceae; g__Mattirolomyces; s__Mattirolomyces terfezioides
OTU_3427	k__Fungi; p__Basidiomycota; c__Agaricomycetes; o__Trechisporales; f__Hydnodontaceae; g__Subulicystidium; s__Subulicystidium perlongisporum
OTU_2818	k__Fungi; p__Glomeromycota; c__Glomeromycetes; o__Archaeosporales; f__Ambisporaceae; g__Ambispora; s__Ambispora gerdemannii
OTU_2881	k__Fungi; p__Ascomycota; c__Eurotiomycetes; o__; f__; g__; s__
OTU_2232	k__Fungi; p__Chytridiomycota; c__Chytridiomycetes; o__Spizellomycetales; f__Spizellomycetaceae; g__Powellomyces; s__Powellomyces hirtus
OTU_1979	k__Fungi; p__Ascomycota; c__Leotiomycetes; o__Erysiphales; f__; g__; s__
OTU_2988	k__Fungi; p__Ascomycota; c__Eurotiomycetes; o__Onygenales; f__; g__; s__
OTU_2341	k__Fungi; p__Ascomycota; c__Orbiliomycetes; o__Orbiliales; f__; g__; s__
OTU_3519	k__Fungi; p__Basidiomycota; c__Agaricomycetes; o__Agaricales; f__; g__; s__
OTU_2143	k__Fungi; p__Basidiomycota; c__Agaricomycetes; o__Cantharellales; f__Cantharellaceae; g__; s__
OTU_1634	k__Fungi; p__Ascomycota; c__Dothideomycetes; o__; f__; g__; s__
OTU_2558	k__Fungi; p__Ascomycota; c__Sordariomycetes; o__Sordariales; f__Chaetomiaceae; g__; s__
OTU_2719	k__Fungi; p__Ascomycota; c__; o__; f__; g__; s__
OTU_716	k__Fungi; p__Basidiomycota; c__Agaricomycetes; o__Agaricales; f__Tricholomataceae; g__Tricholoma; s__Tricholoma pessundatum
OTU_1405	k__Fungi; p__Ascomycota; c__Sordariomycetes; o__Diaporthales; f__Diaporthaceae; g__; s__
OTU_3219	k__Fungi; p__Ascomycota; c__Sordariomycetes; o__Hypocreales; f__Clavicipitaceae; g__; s__
OTU_1930	k__Fungi; p__Ascomycota; c__Dothideomycetes; o__; f__; g__; s__
OTU_709	k__Fungi; p__Basidiomycota; c__Agaricomycetes; o__Geastrales; f__Geastraceae; g__Geastrum; s__Geastrum corollinum
OTU_206	k__Fungi; p__Basidiomycota; c__Agaricomycetes; o__Trechisporales; f__Hydnodontaceae; g__; s__
OTU_3236	k__Fungi; p__Basidiomycota; c__Agaricomycetes; o__Agaricales; f__; g__; s__
OTU_3578	No blast hit
OTU_1622	k__Fungi; p__Ascomycota; c__Leotiomycetes; o__Incertae_sedis_Leotiomycetes; f__Incertae_sedis_Leotiomycetes; g__Cyclaneusma; s__Cyclaneusma minus
OTU_2561	No blast hit
OTU_810	k__Fungi; p__Ascomycota; c__Eurotiomycetes; o__Pyrenulales; f__Pyrenulaceae; g__Pyrenula; s__Pyrenula aspistea
OTU_1375	k__Fungi; p__Ascomycota; c__Eurotiomycetes; o__Pyrenulales; f__Pyrenulaceae; g__Pyrenula; s__Pyrenula aspistea
OTU_3207	k__Fungi; p__Basidiomycota; c__Agaricomycetes; o__Thelephorales; f__Thelephoraceae; g__Tomentella; s__Tomentella amyloapiculata
OTU_2076	k__Fungi; p__Ascomycota; c__Incertae_sedis_Ascomycota; o__Incertae_sedis_Ascomycota; f__Pseudeurotiaceae; g__; s__
OTU_1848	No blast hit
OTU_1463	No blast hit
OTU_724	k__Fungi; p__Ascomycota; c__Sordariomycetes; o__Hypocreales; f__Hypocreaceae; g__Trichoderma; s__Trichoderma aerugineum
OTU_958	k__Fungi; p__Ascomycota; c__Dothideomycetes; o__; f__; g__; s__
OTU_3411	No blast hit
OTU_3552	k__Fungi; p__Ascomycota; c__Dothideomycetes; o__Pleosporales; f__Pleosporaceae; g__; s__
OTU_1928	k__Fungi; p__Zygomycota; c__Incertae_sedis_Zygomycota; o__Mortierellales; f__Mortierellaceae; g__; s__
OTU_2352	k__Fungi; p__Ascomycota; c__Sordariomycetes; o__; f__; g__; s__
OTU_2833	k__Fungi; p__Ascomycota; c__Dothideomycetes; o__Pleosporales; f__Sporormiaceae; g__Sporormiella; s__Sporormiella minimoides
OTU_3190	k__Fungi; p__Ascomycota; c__Dothideomycetes; o__Pleosporales; f__; g__; s__
OTU_1589	k__Fungi; p__Basidiomycota; c__Agaricomycetes; o__Agaricales; f__Hygrophoraceae; g__; s__
OTU_2745	k__Fungi; p__Ascomycota; c__Leotiomycetes; o__; f__; g__; s__
OTU_3234	k__Fungi; p__Ascomycota; c__Incertae_sedis_Ascomycota; o__Incertae_sedis_Ascomycota; f__Incertae_sedis_Ascomycota; g__Paradictyoarthrinium; s__Paradictyoarthrinium diffractum
OTU_1822	k__Fungi; p__Ascomycota; c__Sordariomycetes; o__Hypocreales; f__Hypocreaceae; g__; s__
OTU_3543	k__Fungi; p__Basidiomycota; c__Agaricomycetes; o__Amylocorticiales; f__Amylocorticiaceae; g__Ceraceomyces; s__Ceraceomyces serpens
OTU_3402	k__Fungi; p__Ascomycota; c__Eurotiomycetes; o__Pyrenulales; f__Pyrenulaceae; g__Pyrenula; s__Pyrenula aspistea
OTU_3522	k__Fungi; p__Chytridiomycota; c__Chytridiomycetes; o__Spizellomycetales; f__Spizellomycetaceae; g__Gaertneriomyces; s__Gaertneriomyces semiglobifer
OTU_2048	k__Fungi; p__Ascomycota; c__Sordariomycetes; o__Coniochaetales; f__Coniochaetaceae; g__; s__
OTU_2478	k__Fungi; p__Basidiomycota; c__Agaricomycetes; o__Phallales; f__Phallaceae; g__Clathrus; s__Clathrus archeri
OTU_3063	k__Fungi; p__Basidiomycota; c__Agaricomycetes; o__Agaricales; f__Psathyrellaceae; g__Coprinellus; s__Coprinellus xanthothrix
OTU_2577	k__Fungi; p__Ascomycota; c__Sordariomycetes; o__Sordariales; f__Lasiosphaeriaceae; g__; s__
OTU_2876	k__Fungi; p__Chytridiomycota; c__Chytridiomycetes; o__Chytridiales; f__Chytridiaceae; g__Phlyctochytrium; s__Phlyctochytrium aestuarii
OTU_2652	k__Fungi; p__Ascomycota; c__Sordariomycetes; o__; f__; g__; s__
OTU_1324	k__Fungi; p__Ascomycota; c__Eurotiomycetes; o__Mycocaliciales; f__Mycocaliciaceae; g__Chaenothecopsis; s__Chaenothecopsis montana
OTU_2385	k__Fungi; p__Ascomycota; c__Eurotiomycetes; o__Chaetothyriales; f__Chaetothyriaceae; g__Cyphellophora; s__Cyphellophora oxyspora
OTU_3428	k__Fungi; p__Ascomycota; c__Saccharomycetes; o__; f__; g__; s__
OTU_1364	k__Fungi; p__Ascomycota; c__Lecanoromycetes; o__Agyriales; f__Trapeliaceae; g__Trapelia; s__Trapelia glebulosa
OTU_3248	k__Fungi; p__Ascomycota; c__Eurotiomycetes; o__Chaetothyriales; f__Herpotrichiellaceae; g__; s__
OTU_3494	k__Fungi; p__Ascomycota; c__Incertae_sedis_Ascomycota; o__Incertae_sedis_Ascomycota; f__Incertae_sedis_Ascomycota; g__; s__
OTU_1763	k__Fungi; p__Ascomycota; c__Sordariomycetes; o__; f__; g__; s__
OTU_1744	k__Fungi; p__Glomeromycota; c__; o__; f__; g__; s__
OTU_3449	k__Fungi; p__Ascomycota; c__Incertae_sedis_Ascomycota; o__Incertae_sedis_Ascomycota; f__Incertae_sedis_Ascomycota; g__Cordana; s__Cordana terrestris
OTU_2444	k__Fungi; p__Ascomycota; c__Dothideomycetes; o__Pleosporales; f__Sporormiaceae; g__; s__
OTU_2525	No blast hit
OTU_3065	k__Fungi; p__Chytridiomycota; c__Monoblepharidomycetes; o__Monoblepharidales; f__Monoblepharidaceae; g__Monoblepharis; s__Monoblepharis polymorpha
OTU_2744	k__Fungi; p__Ascomycota; c__Leotiomycetes; o__Helotiales; f__Helotiaceae; g__; s__
OTU_2947	k__Fungi; p__Ascomycota; c__Leotiomycetes; o__; f__; g__; s__
OTU_1978	k__Fungi; p__Ascomycota; c__Sordariomycetes; o__; f__; g__; s__
OTU_2730	k__Fungi; p__Basidiomycota; c__Agaricomycetes; o__Polyporales; f__Meruliaceae; g__Crustoderma; s__Crustoderma corneum
OTU_922	k__Fungi; p__Ascomycota; c__Sordariomycetes; o__Hypocreales; f__; g__; s__
OTU_720	k__Fungi; p__Ascomycota; c__Leotiomycetes; o__Helotiales; f__Incertae_sedis_Helotiales; g__; s__
OTU_2871	k__Fungi; p__Basidiomycota; c__Agaricomycetes; o__Phallales; f__Phallaceae; g__Phallus; s__Phallus rugulosus
OTU_2785	k__Fungi; p__Ascomycota; c__Dothideomycetes; o__Pleosporales; f__Phaeosphaeriaceae; g__Wojnowiciella; s__Wojnowiciella eucalypti
OTU_3135	k__Fungi; p__Chytridiomycota; c__Chytridiomycetes; o__Rhizophydiales; f__Alphamycetaceae; g__Alphamyces; s__Alphamyces chaetifer
OTU_2523	k__Fungi; p__Ascomycota; c__Pezizomycetes; o__Pezizales; f__Helvellaceae; g__; s__
OTU_1926	k__Fungi; p__Ascomycota; c__Dothideomycetes; o__; f__; g__; s__
OTU_2845	k__Fungi; p__Ascomycota; c__Sordariomycetes; o__Hypocreales; f__Incertae_sedis_Hypocreales; g__Sarocladium; s__Sarocladium implicatum
OTU_1427	k__Fungi; p__Ascomycota; c__Sordariomycetes; o__; f__; g__; s__
OTU_2219	k__Fungi; p__Chytridiomycota; c__Chytridiomycetes; o__; f__; g__; s__
OTU_3277	k__Fungi; p__Basidiomycota; c__Agaricomycetes; o__Agaricales; f__Inocybaceae; g__Inocybe; s__Inocybe serrata
OTU_1892	k__Fungi; p__Ascomycota; c__Dothideomycetes; o__Pleosporales; f__Pleosporaceae; g__Alternaria; s__Alternaria alternata
OTU_844	k__Fungi; p__Ascomycota; c__Leotiomycetes; o__Erysiphales; f__Erysiphaceae; g__Blumeria; s__Blumeria graminis
OTU_1496	k__Fungi; p__Ascomycota; c__Dothideomycetes; o__Pleosporales; f__Sporormiaceae; g__; s__
OTU_1174	k__Fungi; p__Ascomycota; c__Dothideomycetes; o__Pleosporales; f__Phaeosphaeriaceae; g__Phaeosphaeria; s__Phaeosphaeria fuckelii
OTU_3500	k__Fungi; p__Ascomycota; c__Sordariomycetes; o__Hypocreales; f__Ophiocordycipitaceae; g__Ophiocordyceps; s__Ophiocordyceps sinensis
OTU_3471	k__Fungi; p__Basidiomycota; c__Agaricomycetes; o__Geastrales; f__Geastraceae; g__; s__
OTU_2421	k__Fungi; p__Ascomycota; c__Dothideomycetes; o__Pleosporales; f__Pleosporaceae; g__Cochliobolus; s__Cochliobolus kusanoi
OTU_2963	k__Fungi; p__Ascomycota; c__Eurotiomycetes; o__Onygenales; f__; g__; s__
OTU_2428	k__Fungi; p__Basidiomycota; c__Agaricomycetes; o__; f__; g__; s__
OTU_1756	k__Fungi; p__Chytridiomycota; c__Monoblepharidomycetes; o__Monoblepharidales; f__Gonapodyaceae; g__; s__
OTU_2231	k__Fungi; p__Ascomycota; c__Sordariomycetes; o__; f__; g__; s__
OTU_1667	k__Fungi; p__Basidiomycota; c__Agaricomycetes; o__Agaricales; f__; g__; s__
OTU_2932	k__Fungi; p__Ascomycota; c__Eurotiomycetes; o__Chaetothyriales; f__; g__; s__
OTU_3341	No blast hit
OTU_2929	k__Fungi; p__Ascomycota; c__Sordariomycetes; o__Microascales; f__Microascaceae; g__Kernia; s__Kernia nitida
OTU_2519	k__Fungi; p__Ascomycota; c__Sordariomycetes; o__Microascales; f__; g__; s__
OTU_3242	k__Fungi; p__Ascomycota; c__Lecanoromycetes; o__Lecanorales; f__Ramalinaceae; g__Bacidina; s__Bacidina sulphurella
OTU_2962	k__Fungi; p__Glomeromycota; c__Glomeromycetes; o__Glomerales; f__; g__; s__
