# Supplementary material for: Seasonal dynamics of microbial diversity in the rhizosphere of Ulmus pumila L. var. sabulosa in a steppe desert area of Northern China
Source: PeerJ. 2019 Aug 22;7:e7526. doi: 10.7717/peerj.7526 (PMC6708578; doi:10.7717/peerj.7526)
Supplement: Raw Data S4 — Raw data applied for data analysis and preparation for Fig. 2. [file peerj-07-7526-s004.zip › venndata/1_GFA.vennarea.xls]

OTU_7040	k__Bacteria; p__Firmicutes; c__Bacilli; o__Bacillales; f__Bacillaceae
OTU_7546	k__Bacteria; p__Chloroflexi; c__Ktedonobacteria; o__C0119; f__; g__; s__
OTU_1058	k__Bacteria; p__Bacteroidetes; c__Bacteroidia; o__Bacteroidales; f__Prevotellaceae; g__Alloprevotella; s__
OTU_7240	k__Bacteria; p__Proteobacteria; c__Alphaproteobacteria; o__Rickettsiales; f__Rickettsiaceae
OTU_6072	k__Bacteria; p__Proteobacteria
OTU_6932	k__Bacteria; p__Chloroflexi; c__Chloroflexia; o__Chloroflexales; f__Roseiflexaceae; g__Roseiflexus; s__
OTU_3582	k__Bacteria; p__Actinobacteria; c__MB-A2-108; o__; f__; g__; s__
OTU_6988	k__Bacteria; p__Gemmatimonadetes; c__Longimicrobia; o__Longimicrobiales; f__Longimicrobiaceae; g__; s__
OTU_7676	k__Bacteria
OTU_5918	k__Bacteria; p__Proteobacteria; c__Gammaproteobacteria
OTU_2464	k__Bacteria; p__Proteobacteria; c__Alphaproteobacteria; o__; f__; g__; s__
OTU_5679	k__Bacteria; p__Bacteroidetes; c__Bacteroidia; o__Bacteroidales; f__Bacteroidales_S24-7_group; g__; s__
OTU_4632	k__Bacteria
OTU_7350	k__Bacteria; p__Firmicutes; c__Clostridia; o__Clostridiales; f__Family_XI; g__Gottschalkia; s__
OTU_7174	k__Bacteria; p__Bacteroidetes
OTU_6127	k__Bacteria; p__Proteobacteria; c__Deltaproteobacteria; o__Myxococcales; f__KD3-10; g__; s__
OTU_6891	k__Bacteria; p__Firmicutes; c__Clostridia; o__Clostridiales; f__Ruminococcaceae
OTU_5613	k__Bacteria; p__Firmicutes; c__Clostridia; o__Clostridiales; f__Heliobacteriaceae; g__Hydrogenispora; s__
OTU_2664	k__Bacteria; p__Proteobacteria; c__Alphaproteobacteria; o__Sphingomonadales
OTU_7355	k__Bacteria; p__Latescibacteria; c__; o__; f__; g__; s__
OTU_1546	k__Bacteria; p__Firmicutes; c__Clostridia; o__Clostridiales; f__Lachnospiraceae; g__; s__
OTU_4865	k__Bacteria; p__Planctomycetes; c__Planctomycetacia; o__Brocadiales; f__Brocadiaceae; g__Candidatus_Jettenia; s__
OTU_7223	k__Bacteria; p__Firmicutes; c__Clostridia; o__Clostridiales; f__Lachnospiraceae; g__[Ruminococcus]_gnavus_group; s__
OTU_5876	k__Bacteria; p__Firmicutes; c__Bacilli; o__Bacillales; f__Paenibacillaceae
OTU_7127	k__Bacteria; p__Parcubacteria; c__Candidatus_Azambacteria; o__; f__; g__; s__
OTU_2039	k__Bacteria; p__Bacteroidetes; c__Bacteroidia; o__Bacteroidales; f__Bacteroidales_S24-7_group; g__; s__
OTU_6440	k__Bacteria; p__Proteobacteria; c__Gammaproteobacteria
OTU_6596	k__Bacteria; p__Proteobacteria; c__Gammaproteobacteria; o__Legionellales; f__Legionellaceae; g__Legionella
OTU_3893	k__Bacteria; p__Actinobacteria
OTU_6309	k__Bacteria; p__Gemmatimonadetes; c__unidentified_Gemmatimonadetes; o__Gemmatimonadales; f__Gemmatimonadaceae; g__; s__
OTU_3826	k__Bacteria; p__Bacteroidetes; c__Bacteroidia; o__Bacteroidales; f__Bacteroidales_S24-7_group; g__; s__
OTU_5007	k__Bacteria; p__Proteobacteria; c__Alphaproteobacteria; o__Rickettsiales; f__Mitochondria
OTU_3558	k__Bacteria; p__Proteobacteria; c__Betaproteobacteria; o__Rhodocyclales; f__Rhodocyclaceae; g__Propionivibrio; s__
OTU_7658	k__Bacteria; p__Planctomycetes; c__Planctomycetacia; o__Planctomycetales; f__Planctomycetaceae; g__; s__
OTU_5803	k__Bacteria; p__Verrucomicrobia; c__WCHB1-41; o__; f__; g__; s__
OTU_6488	k__Bacteria; p__Planctomycetes
OTU_7319	k__Bacteria; p__Proteobacteria; c__Deltaproteobacteria; o__Myxococcales; f__Polyangiaceae
OTU_6491	k__Bacteria; p__Chloroflexi; c__JG30-KF-CM66; o__; f__; g__; s__
OTU_479	k__Bacteria; p__Proteobacteria; c__Gammaproteobacteria; o__Legionellales; f__Coxiellaceae; g__; s__
OTU_6515	k__Bacteria; p__Proteobacteria; c__Alphaproteobacteria; o__Rickettsiales; f__Mitochondria; g__unidentified_Mitochondria
OTU_5981	k__Bacteria; p__Acidobacteria; c__Solibacteres; o__Solibacterales; f__Solibacteraceae_(Subgroup_3); g__Candidatus_Solibacter; s__
OTU_7346	k__Bacteria
OTU_5552	k__Bacteria
OTU_6574	k__Bacteria; p__Proteobacteria; c__Deltaproteobacteria; o__Myxococcales; f__Archangiaceae; g__Anaeromyxobacter; s__
OTU_6105	k__Bacteria
OTU_4564	k__Bacteria
OTU_4450	k__Bacteria; p__Firmicutes; c__Bacilli; o__Bacillales; f__Paenibacillaceae; g__Paenibacillus
OTU_3983	k__Bacteria; p__Planctomycetes; c__Planctomycetacia; o__Planctomycetales; f__Planctomycetaceae; g__; s__
OTU_7318	k__Bacteria; p__Proteobacteria; c__Gammaproteobacteria; o__Legionellales; f__Legionellaceae; g__Legionella
OTU_4605	k__Bacteria; p__Planctomycetes; c__Planctomycetacia; o__Planctomycetales; f__Planctomycetaceae; g__Pirellula; s__
OTU_6832	k__Bacteria
OTU_3809	k__Bacteria; p__Verrucomicrobia; c__Opitutae; o__Opitutales; f__Opitutaceae; g__Opitutus; s__
OTU_7404	k__Bacteria; p__Bacteroidetes; c__Bacteroidia; o__Bacteroidales; f__Rikenellaceae; g__Rikenellaceae_RC9_gut_group; s__
OTU_6503	k__Bacteria
OTU_2811	k__Bacteria; p__Proteobacteria; c__Gammaproteobacteria; o__HTA4; f__; g__; s__
OTU_4970	k__Bacteria; p__Bacteroidetes; c__Cytophagia; o__Cytophagales; f__Cytophagaceae; g__Adhaeribacter; s__
OTU_4606	k__Bacteria; p__Bacteroidetes; c__Cytophagia; o__Cytophagales
OTU_6145	k__Bacteria; p__Chloroflexi; c__Anaerolineae; o__Anaerolineales; f__Anaerolineaceae; g__; s__
OTU_6232	k__Bacteria; p__Planctomycetes; c__Planctomycetacia; o__Planctomycetales; f__Planctomycetaceae; g__; s__
OTU_6972	k__Bacteria; p__Planctomycetes; c__Planctomycetacia; o__Planctomycetales; f__Planctomycetaceae
OTU_6887	k__Bacteria; p__Planctomycetes; c__Planctomycetacia; o__Planctomycetales; f__Planctomycetaceae; g__Singulisphaera; s__
OTU_2961	k__Bacteria; p__Proteobacteria; c__Gammaproteobacteria; o__Legionellales; f__Legionellaceae; g__Legionella
OTU_4843	k__Bacteria; p__Proteobacteria; c__Deltaproteobacteria; o__Syntrophobacterales; f__Syntrophaceae; g__unidentified_Syntrophaceae; s__Myxococcales_bacterium_enrichment_culture_clone_11380
OTU_6936	k__Bacteria; p__Firmicutes; c__Clostridia; o__Clostridiales; f__Ruminococcaceae; g__Hydrogenoanaerobacterium; s__
OTU_4140	k__Bacteria; p__Chloroflexi; c__S085; o__; f__; g__; s__
OTU_6248	k__Bacteria; p__Proteobacteria; c__Gammaproteobacteria; o__Legionellales; f__Legionellaceae; g__Legionella; s__Legionella_geestiana
OTU_3944	k__Bacteria; p__Proteobacteria
OTU_7611	k__Bacteria; p__TM6_(Dependentiae); c__; o__; f__; g__; s__
OTU_4971	k__Bacteria; p__Proteobacteria; c__Deltaproteobacteria; o__NB1-j; f__; g__; s__
OTU_6199	k__Bacteria; p__Firmicutes; c__Clostridia; o__Clostridiales; f__Ruminococcaceae
OTU_4598	k__Bacteria; p__Firmicutes; c__Clostridia; o__Clostridiales; f__Ruminococcaceae; g__Ruminococcaceae_UCG-014; s__
OTU_6122	k__Bacteria; p__Bacteroidetes; c__Bacteroidia; o__Bacteroidales; f__Bacteroidales_S24-7_group; g__; s__
OTU_3159	k__Bacteria; p__Firmicutes
OTU_1722	k__Bacteria; p__Bacteroidetes; c__Sphingobacteriia; o__Sphingobacteriales; f__Chitinophagaceae
OTU_6374	k__Bacteria; p__Proteobacteria; c__Alphaproteobacteria; o__Rhodospirillales; f__Acetobacteraceae; g__Asaia; s__proteobacterium_symbiont_of_Nilaparvata_lugens
OTU_5945	k__Bacteria; p__Planctomycetes; c__Planctomycetacia; o__Planctomycetales; f__Planctomycetaceae; g__Isosphaera; s__
OTU_6167	k__Bacteria; p__Proteobacteria; c__Deltaproteobacteria; o__Myxococcales; f__Nannocystaceae; g__Nannocystis
OTU_6329	k__Bacteria; p__Proteobacteria; c__Deltaproteobacteria; o__Oligoflexales; f__0319-6G20; g__; s__
OTU_5772	k__Bacteria; p__Tectomicrobia; c__; o__; f__; g__; s__
OTU_2131	k__Bacteria; p__Firmicutes; c__Bacilli; o__Bacillales; f__Paenibacillaceae; g__Saccharibacillus
OTU_1503	k__Bacteria
OTU_5677	k__Bacteria; p__Proteobacteria; c__Deltaproteobacteria; o__Myxococcales; f__Polyangiaceae
OTU_3828	k__Bacteria; p__Proteobacteria
OTU_7483	k__Bacteria; p__Bacteroidetes; c__Bacteroidia; o__Bacteroidales; f__Rikenellaceae; g__Alistipes; s__
OTU_4420	k__Bacteria; p__Proteobacteria; c__Deltaproteobacteria; o__Desulfovibrionales; f__Desulfovibrionaceae; g__Desulfovibrio
OTU_6312	k__Bacteria; p__Chloroflexi; c__Chloroflexia; o__Kallotenuales; f__AKIW781; g__; s__
OTU_5014	k__Bacteria; p__Bacteroidetes; c__Cytophagia; o__Cytophagales; f__Cytophagaceae; g__Hymenobacter
OTU_5330	k__Bacteria; p__Proteobacteria; c__Betaproteobacteria; o__Burkholderiales; f__Burkholderiaceae
OTU_6705	k__Bacteria; p__Bacteroidetes; c__Sphingobacteriia; o__Sphingobacteriales; f__LiUU-11-161; g__; s__
OTU_7657	k__Bacteria; p__Firmicutes; c__Clostridia; o__Clostridiales; f__Lachnospiraceae
OTU_1229	k__Bacteria; p__Bacteroidetes
OTU_2743	k__Bacteria; p__Bacteroidetes; c__Cytophagia; o__Cytophagales; f__Cytophagaceae
OTU_7354	k__Bacteria; p__FBP; c__; o__; f__; g__; s__
OTU_1998	k__Bacteria; p__Bacteroidetes; c__Flavobacteriia; o__Flavobacteriales; f__Flavobacteriaceae; g__Chryseobacterium
OTU_7753	k__Bacteria; p__Verrucomicrobia; c__Spartobacteria; o__Chthoniobacterales; f__Chthoniobacteraceae; g__Chthoniobacter
OTU_6500	k__Bacteria; p__Planctomycetes; c__Planctomycetacia; o__Planctomycetales; f__Planctomycetaceae; g__Pir4_lineage
OTU_6699	k__Bacteria; p__Bacteroidetes; c__Sphingobacteriia; o__Sphingobacteriales
OTU_6001	k__Bacteria; p__FBP; c__; o__; f__; g__; s__
OTU_7163	k__Bacteria; p__Verrucomicrobia; c__OPB35_soil_group; o__; f__; g__; s__
OTU_4330	k__Bacteria; p__Acidobacteria; c__Holophagae; o__Subgroup_7; f__; g__; s__
OTU_6176	k__Bacteria; p__Cyanobacteria; c__Chloroplast; o__unidentified_Chloroplast; f__unidentified_Chloroplast; g__unidentified_Chloroplast; s__Euglena_agilis
OTU_4340	k__Bacteria; p__Bacteroidetes; c__Sphingobacteriia; o__Sphingobacteriales; f__Chitinophagaceae
OTU_6575	k__Bacteria; p__Firmicutes; c__Clostridia; o__Clostridiales; f__Lachnospiraceae
OTU_6009	k__Bacteria; p__Spirochaetes; c__unidentified_Spirochaetes; o__Spirochaetales; f__Brevinemataceae; g__Brevinema
OTU_6528	k__Bacteria; p__Planctomycetes; c__Planctomycetacia; o__Planctomycetales; f__Planctomycetaceae
OTU_7409	k__Bacteria; p__Chlamydiae; c__unidentified_Chlamydiae; o__Chlamydiales; f__Parachlamydiaceae
OTU_3598	k__Bacteria; p__Proteobacteria; c__Deltaproteobacteria; o__Bdellovibrionales; f__Bdellovibrionaceae; g__Bdellovibrio; s__Bdellovibrionales_bacterium_Ga0074137
OTU_524	k__Bacteria; p__Firmicutes; c__Erysipelotrichia; o__Erysipelotrichales; f__Erysipelotrichaceae; g__Allobaculum; s__
OTU_6071	k__Bacteria; p__Planctomycetes; c__Phycisphaerae; o__Phycisphaerales; f__Phycisphaeraceae; g__SM1A02; s__
OTU_7589	k__Bacteria; p__Proteobacteria; c__Alphaproteobacteria; o__Rickettsiales; f__[Caedibacter]_caryophilus_group; g__; s__
OTU_7488	k__Bacteria; p__Firmicutes; c__Clostridia; o__Clostridiales; f__Lachnospiraceae; g__Tyzzerella_3; s__
OTU_3521	k__Bacteria; p__Proteobacteria; c__Betaproteobacteria; o__Rhodocyclales; f__Rhodocyclaceae; g__Uliginosibacterium; s__
OTU_5005	k__Bacteria; p__Planctomycetes; c__Planctomycetacia; o__Planctomycetales; f__Planctomycetaceae; g__; s__
OTU_6426	k__Bacteria; p__Proteobacteria; c__Alphaproteobacteria; o__Rhodospirillales
OTU_7275	k__Bacteria; p__Firmicutes; c__Clostridia; o__Clostridiales; f__Lachnospiraceae
OTU_4223	k__Bacteria
OTU_4360	k__Bacteria; p__Cyanobacteria; c__Chloroplast; o__unidentified_Chloroplast; f__unidentified_Chloroplast; g__unidentified_Chloroplast; s__Chlamydomonas_reinhardtii
OTU_5925	k__Bacteria; p__Firmicutes; c__Clostridia; o__Clostridiales; f__Ruminococcaceae; g__[Eubacterium]_coprostanoligenes_group; s__
OTU_345	k__Bacteria; p__Proteobacteria; c__Gammaproteobacteria; o__Thiotrichales; f__EV818SWSAP88; g__; s__
OTU_4996	k__Bacteria; p__Proteobacteria; c__Deltaproteobacteria; o__Oligoflexales; f__Oligoflexaceae; g__; s__
OTU_5233	k__Bacteria; p__Cyanobacteria; c__Chloroplast; o__unidentified_Chloroplast; f__unidentified_Chloroplast; g__unidentified_Chloroplast
OTU_1720	k__Bacteria; p__Bacteroidetes; c__Cytophagia; o__Cytophagales; f__Cytophagaceae; g__Siphonobacter; s__Siphonobacter_sp._CT_6-05
OTU_6290	k__Bacteria; p__Proteobacteria; c__Gammaproteobacteria
OTU_6283	k__Bacteria; p__Chloroflexi; c__Chloroflexia; o__Chloroflexales; f__Roseiflexaceae; g__Roseiflexus; s__
OTU_6379	k__Bacteria; p__Firmicutes; c__Clostridia; o__Clostridiales; f__Lachnospiraceae; g__Tyzzerella_3
OTU_7711	k__Bacteria; p__Bacteroidetes; c__Sphingobacteriia; o__Sphingobacteriales; f__Saprospiraceae; g__unidentified_Saprospiraceae; s__Saprospira_sp._PdY3
OTU_5061	k__Bacteria; p__Parcubacteria
OTU_6812	k__Bacteria; p__Proteobacteria; c__Alphaproteobacteria; o__Rhizobiales
OTU_957	k__Bacteria; p__Planctomycetes; c__Phycisphaerae; o__Phycisphaerales; f__Phycisphaeraceae; g__SM1A02
OTU_7565	k__Bacteria; p__Chloroflexi; c__Chloroflexia; o__Kallotenuales; f__AKIW781; g__; s__
OTU_3502	k__Bacteria; p__Proteobacteria; c__Gammaproteobacteria
OTU_7129	k__Bacteria; p__Acidobacteria; c__Subgroup_19; o__; f__; g__; s__
OTU_7498	k__Bacteria; p__Saccharibacteria; c__; o__; f__; g__; s__
OTU_7433	k__Bacteria; p__Proteobacteria; c__Deltaproteobacteria; o__Bdellovibrionales; f__Bdellovibrionaceae; g__; s__
OTU_6855	k__Bacteria; p__Chlamydiae; c__unidentified_Chlamydiae; o__Chlamydiales
OTU_6571	k__Bacteria; p__FBP; c__; o__; f__; g__; s__
OTU_549	k__Bacteria; p__Armatimonadetes; c__Fimbriimonadia; o__Fimbriimonadales; f__Fimbriimonadaceae; g__; s__
OTU_5676	k__Bacteria; p__Proteobacteria; c__Deltaproteobacteria
OTU_4362	k__Bacteria; p__Firmicutes; c__Clostridia; o__Clostridiales; f__Christensenellaceae; g__; s__
OTU_5095	k__Bacteria; p__Chlamydiae; c__unidentified_Chlamydiae; o__Chlamydiales; f__Parachlamydiaceae; g__Neochlamydia; s__Neochlamydia_sp._S13
OTU_6263	k__Bacteria; p__Proteobacteria; c__Deltaproteobacteria
OTU_7514	k__Bacteria; p__Actinobacteria
OTU_7363	k__Bacteria; p__Proteobacteria; c__Alphaproteobacteria; o__Rhodospirillales; f__Rhodospirillaceae; g__; s__
OTU_5602	k__Bacteria; p__Proteobacteria; c__Gammaproteobacteria
OTU_7467	k__Bacteria; p__Bacteroidetes; c__Cytophagia; o__Cytophagales; f__Flammeovirgaceae; g__Candidatus_Amoebophilus
OTU_1101	k__Bacteria; p__Bacteroidetes; c__Bacteroidia; o__Bacteroidales; f__Bacteroidales_S24-7_group; g__; s__
OTU_5018	k__Bacteria; p__Proteobacteria; c__Deltaproteobacteria; o__Myxococcales; f__mle1-27; g__; s__
OTU_910	k__Bacteria; p__Proteobacteria
OTU_827	k__Bacteria; p__Bacteroidetes; c__Sphingobacteriia; o__Sphingobacteriales; f__env.OPS_17; g__; s__
OTU_7530	k__Bacteria; p__Firmicutes; c__Bacilli; o__Lactobacillales; f__Lactobacillaceae; g__Lactobacillus; s__Lactobacillus_mucosae
OTU_5768	k__Bacteria
OTU_873	k__Bacteria
OTU_4376	k__Bacteria
OTU_2296	k__Bacteria; p__Proteobacteria
OTU_5899	k__Bacteria
OTU_6428	k__Bacteria; p__Proteobacteria; c__Alphaproteobacteria; o__Rhodospirillales
OTU_6762	k__Bacteria
OTU_5546	k__Bacteria; p__Planctomycetes; c__Planctomycetacia; o__Planctomycetales; f__Planctomycetaceae
OTU_3706	k__Bacteria; p__Proteobacteria; c__Alphaproteobacteria; o__Rhodospirillales; f__Acetobacteraceae; g__Roseomonas
OTU_7183	k__Bacteria; p__Chloroflexi; c__Ardenticatenia; o__Ardenticatenales; f__; g__; s__
OTU_3240	k__Bacteria; p__Firmicutes; c__Clostridia; o__Clostridiales; f__Family_XVIII
OTU_4053	k__Bacteria; p__Proteobacteria; c__Alphaproteobacteria; o__Rickettsiales; f__unidentified_Rickettsiales; g__Candidatus_Odyssella; s__Candidatus_Paracaedibacter_acanthamoebae
OTU_6047	k__Bacteria; p__Proteobacteria; c__Deltaproteobacteria
OTU_97	k__Bacteria; p__Proteobacteria; c__Deltaproteobacteria; o__Bdellovibrionales; f__Bdellovibrionaceae; g__Bdellovibrio; s__
OTU_7351	k__Bacteria; p__Acidobacteria; c__Subgroup_6; o__unidentified_Subgroup_6; f__unidentified_Subgroup_6
OTU_3298	k__Bacteria; p__Firmicutes; c__Erysipelotrichia; o__Erysipelotrichales; f__Erysipelotrichaceae; g__; s__
OTU_3515	k__Bacteria; p__Bacteroidetes; c__Bacteroidia; o__Bacteroidales; f__Bacteroidales_S24-7_group; g__; s__
OTU_5099	k__Bacteria; p__Proteobacteria; c__Alphaproteobacteria; o__Rickettsiales; f__Mitochondria; g__unidentified_Mitochondria
OTU_5068	k__Bacteria; p__Planctomycetes; c__Phycisphaerae; o__Phycisphaerales; f__Phycisphaeraceae; g__SM1A02; s__
OTU_6483	k__Bacteria; p__Planctomycetes; c__Planctomycetacia; o__Planctomycetales; f__Planctomycetaceae; g__; s__
OTU_3827	k__Bacteria; p__Proteobacteria; c__Deltaproteobacteria; o__Desulfovibrionales; f__Desulfovibrionaceae; g__Desulfovibrio
OTU_1853	k__Bacteria; p__Bacteroidetes
OTU_7397	k__Bacteria; p__Actinobacteria; c__Coriobacteriia; o__Coriobacteriales; f__Coriobacteriaceae; g__Enterorhabdus; s__
OTU_6499	k__Bacteria; p__Proteobacteria; c__Deltaproteobacteria; o__NB1-j; f__; g__; s__
OTU_7718	k__Bacteria; p__Proteobacteria; c__Deltaproteobacteria; o__Oligoflexales; f__0319-6G20; g__; s__
OTU_4686	k__Bacteria; p__Thermomicrobia; c__unidentified_Thermomicrobia; o__JG30-KF-CM45; f__; g__; s__
OTU_6860	k__Bacteria; p__Bacteroidetes; c__Cytophagia; o__Cytophagales; f__Cytophagaceae; g__Flexibacter; s__
OTU_7430	k__Bacteria; p__TM6_(Dependentiae); c__; o__; f__; g__; s__
OTU_4671	k__Bacteria; p__Chloroflexi
OTU_5936	k__Bacteria; p__Fusobacteria; c__Fusobacteriia; o__Fusobacteriales; f__Fusobacteriaceae; g__Fusobacterium; s__Fusobacterium_mortiferum
OTU_1801	k__Bacteria; p__Deferribacteres; c__unidentified_Deferribacteres; o__Deferribacterales; f__Deferribacteraceae; g__Mucispirillum
OTU_7722	k__Bacteria; p__Bacteroidetes; c__Sphingobacteriia; o__Sphingobacteriales; f__Chitinophagaceae; g__Flavisolibacter
OTU_2259	k__Bacteria; p__Bacteroidetes; c__Sphingobacteriia; o__Sphingobacteriales; f__Chitinophagaceae
OTU_6522	k__Bacteria; p__Planctomycetes; c__Planctomycetacia; o__Planctomycetales; f__Planctomycetaceae; g__; s__
OTU_4904	k__Bacteria; p__Proteobacteria; c__Gammaproteobacteria
OTU_3967	k__Bacteria
OTU_2727	k__Bacteria; p__Bacteroidetes; c__Bacteroidia; o__Bacteroidales; f__Prevotellaceae; g__Prevotellaceae_NK3B31_group; s__
OTU_1620	k__Bacteria
OTU_5441	k__Bacteria; p__Planctomycetes; c__Planctomycetacia; o__Planctomycetales; f__Planctomycetaceae; g__Singulisphaera; s__Isosphaera_sp.
OTU_7550	k__Bacteria; p__Proteobacteria; c__Alphaproteobacteria; o__Rickettsiales; f__Mitochondria; g__unidentified_Mitochondria
OTU_7697	k__Bacteria; p__TM6_(Dependentiae); c__; o__; f__; g__; s__
OTU_5112	k__Bacteria; p__Verrucomicrobia; c__OPB35_soil_group; o__; f__; g__; s__
OTU_7197	k__Bacteria; p__Proteobacteria; c__Gammaproteobacteria
OTU_4321	k__Bacteria; p__Proteobacteria; c__Deltaproteobacteria; o__Bdellovibrionales; f__Bacteriovoracaceae; g__Peredibacter; s__
OTU_5716	k__Bacteria; p__Actinobacteria; c__Acidimicrobiia; o__Acidimicrobiales; f__Acidimicrobiaceae
OTU_7014	k__Bacteria; p__Deinococcus-Thermus; c__Deinococci; o__Deinococcales; f__Deinococcaceae; g__Deinococcus
OTU_7435	k__Bacteria; p__Proteobacteria; c__Alphaproteobacteria; o__Rickettsiales; f__unidentified_Rickettsiales; g__Candidatus_Odyssella
OTU_7473	k__Bacteria; p__Proteobacteria
OTU_5396	k__Bacteria; p__Verrucomicrobia; c__OPB35_soil_group
OTU_7529	k__Bacteria
OTU_6933	k__Bacteria
OTU_4639	k__Bacteria
OTU_5612	k__Bacteria; p__Proteobacteria; c__Alphaproteobacteria; o__Rickettsiales
OTU_6057	k__Bacteria; p__Acidobacteria; c__Subgroup_22; o__; f__; g__; s__
OTU_7724	k__Bacteria; p__Firmicutes; c__Negativicutes; o__Selenomonadales; f__Acidaminococcaceae; g__Succiniclasticum; s__
OTU_6439	k__Bacteria; p__Chloroflexi; c__Chloroflexia; o__Chloroflexales; f__Roseiflexaceae; g__Roseiflexus
OTU_2244	k__Bacteria; p__Bacteroidetes; c__Bacteroidia; o__Bacteroidales; f__Rikenellaceae; g__Alistipes; s__
OTU_2174	k__Bacteria; p__Bacteroidetes; c__Sphingobacteriia; o__Sphingobacteriales; f__Chitinophagaceae; g__Taibaiella; s__
OTU_2272	k__Bacteria; p__Gemmatimonadetes; c__unidentified_Gemmatimonadetes; o__Gemmatimonadales; f__Gemmatimonadaceae; g__Gemmatimonas; s__
OTU_1244	k__Bacteria; p__Proteobacteria; c__Alphaproteobacteria; o__Rickettsiales; f__Mitochondria; g__unidentified_Mitochondria
OTU_5568	k__Bacteria; p__Proteobacteria; c__Gammaproteobacteria
OTU_408	k__Bacteria; p__Firmicutes; c__Clostridia; o__Clostridiales; f__Lachnospiraceae
OTU_4594	k__Bacteria; p__Bacteroidetes
OTU_6222	k__Bacteria; p__Firmicutes; c__Clostridia; o__Clostridiales; f__Lachnospiraceae
OTU_7709	k__Bacteria; p__Bacteroidetes; c__Bacteroidia; o__Bacteroidales; f__Bacteroidales_S24-7_group; g__; s__
OTU_4868	k__Bacteria; p__Proteobacteria; c__Alphaproteobacteria; o__Rickettsiales; f__unidentified_Rickettsiales; g__Constrictibacter; s__
OTU_6443	k__Bacteria; p__Nitrospirae; c__Nitrospira; o__Nitrospirales; f__0319-6A21; g__; s__
OTU_2767	k__Bacteria; p__Bacteroidetes; c__Sphingobacteriia; o__Sphingobacteriales; f__Chitinophagaceae; g__Taibaiella; s__
OTU_6753	k__Bacteria; p__FBP; c__; o__; f__; g__; s__
OTU_4709	k__Bacteria; p__Firmicutes; c__Clostridia; o__Clostridiales; f__Lachnospiraceae; g__Roseburia
OTU_5494	k__Bacteria; p__Chlamydiae; c__unidentified_Chlamydiae; o__Chlamydiales; f__Parachlamydiaceae
OTU_4307	k__Bacteria; p__Chloroflexi; c__SBR2076; o__; f__; g__; s__
OTU_7113	k__Bacteria; p__Planctomycetes; c__Planctomycetacia; o__Planctomycetales; f__Planctomycetaceae
OTU_4666	k__Bacteria; p__Proteobacteria; c__Deltaproteobacteria; o__Bdellovibrionales; f__Bdellovibrionaceae; g__Bdellovibrio
OTU_2898	k__Bacteria; p__Bacteroidetes; c__Bacteroidia; o__Bacteroidales; f__Bacteroidales_S24-7_group; g__; s__
OTU_6451	k__Bacteria; p__Chloroflexi; c__Caldilineae; o__Caldilineales; f__Caldilineaceae; g__Litorilinea; s__
OTU_1373	k__Bacteria; p__Proteobacteria; c__Gammaproteobacteria; o__Legionellales; f__Legionellaceae; g__Legionella; s__
OTU_6598	k__Bacteria
OTU_7444	k__Bacteria; p__Planctomycetes; c__Planctomycetacia; o__Planctomycetales; f__Planctomycetaceae
OTU_4716	k__Bacteria; p__Proteobacteria; c__Deltaproteobacteria; o__Myxococcales; f__Sandaracinaceae
OTU_5737	k__Bacteria; p__Proteobacteria; c__Deltaproteobacteria
OTU_4881	k__Bacteria; p__Chloroflexi; c__Chloroflexia; o__Chloroflexales; f__Roseiflexaceae; g__Roseiflexus; s__
OTU_5064	k__Bacteria; p__Planctomycetes; c__Planctomycetacia; o__Planctomycetales; f__Planctomycetaceae
OTU_5201	k__Bacteria; p__Actinobacteria; c__Acidimicrobiia; o__Acidimicrobiales; f__OM1_clade; g__; s__
OTU_500	k__Bacteria; p__Bacteroidetes; c__Flavobacteriia; o__Flavobacteriales; f__Flavobacteriaceae; g__Flavobacterium
OTU_573	k__Bacteria; p__Proteobacteria; c__Deltaproteobacteria; o__Oligoflexales; f__Oligoflexaceae; g__; s__
OTU_1976	k__Bacteria; p__Proteobacteria; c__Deltaproteobacteria; o__Bdellovibrionales; f__Bacteriovoracaceae
OTU_1788	k__Bacteria; p__Bacteroidetes; c__Sphingobacteriia; o__Sphingobacteriales; f__Saprospiraceae; g__unidentified_Saprospiraceae; s__Daphnia_magna
OTU_6316	k__Bacteria; p__Bacteroidetes; c__Bacteroidia; o__Bacteroidales; f__Bacteroidales_S24-7_group; g__; s__
OTU_5168	k__Bacteria; p__Bacteroidetes; c__Cytophagia; o__Cytophagales; f__Cytophagaceae; g__Hymenobacter; s__
OTU_1067	k__Bacteria; p__Bacteroidetes; c__Bacteroidia; o__Bacteroidales; f__Bacteroidales_S24-7_group; g__; s__
OTU_6745	k__Bacteria
OTU_5719	k__Bacteria; p__Proteobacteria; c__Alphaproteobacteria; o__unidentified_Alphaproteobacteria; f__unidentified_Alphaproteobacteria; g__; s__
OTU_6713	k__Bacteria
OTU_3948	k__Bacteria
OTU_5858	k__Bacteria; p__Verrucomicrobia; c__OPB35_soil_group; o__; f__; g__; s__
OTU_7264	k__Bacteria; p__Deinococcus-Thermus; c__Deinococci; o__Deinococcales; f__Deinococcaceae; g__Deinococcus
OTU_4259	k__Bacteria; p__Bacteroidetes; c__Cytophagia; o__Cytophagales; f__Cytophagaceae; g__; s__
OTU_5687	k__Bacteria; p__FBP; c__; o__; f__; g__; s__
OTU_7617	k__Bacteria; p__Chlamydiae; c__unidentified_Chlamydiae; o__Chlamydiales; f__Parachlamydiaceae
OTU_222	k__Bacteria; p__Proteobacteria; c__Gammaproteobacteria; o__HTA4
OTU_5810	k__Bacteria; p__Proteobacteria; c__Alphaproteobacteria; o__Rickettsiales; f__Mitochondria; g__unidentified_Mitochondria
OTU_7532	k__Bacteria; p__Actinobacteria; c__Coriobacteriia; o__Coriobacteriales; f__Coriobacteriaceae
OTU_5916	k__Bacteria; p__Tectomicrobia; c__; o__; f__; g__; s__
OTU_6484	k__Bacteria; p__Proteobacteria; c__Deltaproteobacteria; o__Bdellovibrionales; f__Bdellovibrionaceae; g__Bdellovibrio; s__
OTU_2209	k__Bacteria; p__Bacteroidetes; c__SM1A07; o__; f__; g__; s__
OTU_7074	k__Bacteria; p__Proteobacteria; c__Alphaproteobacteria; o__Rickettsiales
OTU_6094	k__Bacteria; p__Acidobacteria; c__Solibacteres; o__Solibacterales; f__Solibacteraceae_(Subgroup_3); g__Bryobacter; s__
OTU_7241	k__Bacteria; p__Proteobacteria; c__Deltaproteobacteria; o__Myxococcales; f__Sandaracinaceae; g__Sandaracinus; s__
OTU_4445	k__Bacteria; p__Actinobacteria
OTU_3331	k__Bacteria; p__Proteobacteria; c__Betaproteobacteria; o__Burkholderiales; f__Alcaligenaceae; g__Parasutterella; s__
OTU_6564	k__Bacteria; p__Chloroflexi; c__TK10; o__; f__; g__; s__
OTU_5133	k__Bacteria; p__Proteobacteria; c__Alphaproteobacteria; o__Rhodospirillales
OTU_742	k__Bacteria; p__Proteobacteria; c__Alphaproteobacteria; o__Rhizobiales
OTU_5967	k__Bacteria; p__Actinobacteria; c__Thermoleophilia; o__Gaiellales
OTU_4998	k__Bacteria; p__Planctomycetes; c__Planctomycetacia; o__Planctomycetales; f__Planctomycetaceae
OTU_5304	k__Bacteria; p__Firmicutes; c__Bacilli; o__Bacillales; f__Paenibacillaceae; g__Paenibacillus
OTU_5806	k__Bacteria; p__Proteobacteria; c__Deltaproteobacteria; o__Myxococcales; f__Haliangiaceae; g__Haliangium; s__
OTU_5558	k__Bacteria; p__Proteobacteria; c__Deltaproteobacteria
OTU_3428	k__Bacteria; p__Firmicutes; c__Clostridia; o__Clostridiales; f__Lachnospiraceae
OTU_7086	k__Bacteria; p__Planctomycetes; c__Planctomycetacia; o__Planctomycetales; f__Planctomycetaceae; g__; s__
OTU_3420	k__Bacteria; p__Chloroflexi
OTU_467	k__Bacteria; p__Proteobacteria; c__Alphaproteobacteria; o__Rickettsiales; f__[Caedibacter]_caryophilus_group; g__unidentified_[Caedibacter]_caryophilus_group; s__endosymbiont_of_Acanthamoeba_sp.
OTU_5901	k__Bacteria; p__Proteobacteria; c__Deltaproteobacteria
OTU_5863	k__Bacteria; p__FBP; c__; o__; f__; g__; s__
OTU_6502	k__Bacteria; p__Firmicutes; c__Clostridia; o__Clostridiales
OTU_7596	k__Bacteria; p__Proteobacteria; c__Deltaproteobacteria; o__Bdellovibrionales; f__Bacteriovoracaceae; g__Peredibacter; s__
OTU_4954	k__Bacteria; p__Bacteroidetes; c__Bacteroidia; o__Bacteroidales; f__Rikenellaceae; g__Alistipes; s__Alistipes_indistinctus
OTU_5167	k__Bacteria; p__Bacteroidetes; c__Sphingobacteriia; o__Sphingobacteriales; f__Chitinophagaceae; g__Chitinophaga; s__
OTU_1337	k__Bacteria; p__Proteobacteria; c__Gammaproteobacteria; o__Alteromonadales; f__Shewanellaceae; g__Shewanella
OTU_2132	k__Bacteria; p__Proteobacteria; c__Gammaproteobacteria
OTU_7295	k__Bacteria; p__Firmicutes; c__Clostridia; o__Clostridiales; f__Ruminococcaceae; g__Ruminococcaceae_UCG-010; s__
OTU_6950	k__Bacteria; p__Planctomycetes; c__Phycisphaerae; o__mle1-8; f__; g__; s__
OTU_1381	k__Bacteria; p__Chloroflexi; c__Ktedonobacteria; o__C0119; f__; g__; s__
OTU_3310	k__Bacteria; p__Firmicutes; c__Bacilli; o__Lactobacillales; f__Lactobacillaceae; g__Lactobacillus; s__Lactobacillus_casei
OTU_4814	k__Bacteria; p__Proteobacteria; c__Gammaproteobacteria
OTU_7472	k__Bacteria; p__Chlamydiae; c__unidentified_Chlamydiae; o__Chlamydiales; f__Parachlamydiaceae
OTU_6369	k__Bacteria; p__Firmicutes; c__Clostridia; o__Clostridiales; f__Ruminococcaceae
OTU_7700	k__Bacteria
OTU_6653	k__Bacteria; p__Actinobacteria
OTU_7294	k__Bacteria; p__Bacteroidetes; c__Bacteroidia; o__Bacteroidales; f__Bacteroidales_S24-7_group; g__; s__
OTU_7615	k__Bacteria; p__Planctomycetes; c__Phycisphaerae; o__Phycisphaerales; f__Phycisphaeraceae; g__AKYG587; s__
OTU_6020	k__Bacteria; p__Firmicutes; c__Bacilli; o__Bacillales; f__Paenibacillaceae; g__Paenibacillus
OTU_5026	k__Bacteria; p__Firmicutes; c__Bacilli; o__Bacillales; f__Paenibacillaceae; g__Paenibacillus
OTU_1054	k__Bacteria; p__Bacteroidetes
OTU_7321	k__Bacteria; p__TM6_(Dependentiae); c__; o__; f__; g__; s__
OTU_5040	k__Bacteria; p__Acidobacteria; c__Blastocatellia; o__unidentified_Blastocatellia; f__Blastocatellaceae_(Subgroup_4)
OTU_7097	k__Bacteria; p__Proteobacteria; c__Deltaproteobacteria; o__Oligoflexales; f__Oligoflexaceae; g__; s__
OTU_6983	k__Bacteria; p__Firmicutes; c__Erysipelotrichia; o__Erysipelotrichales; f__Erysipelotrichaceae; g__Candidatus_Stoquefichus; s__
OTU_1411	k__Bacteria; p__Proteobacteria; c__Alphaproteobacteria
OTU_7698	k__Bacteria; p__Firmicutes; c__Bacilli; o__Bacillales; f__Paenibacillaceae; g__Paenibacillus
OTU_7372	k__Bacteria; p__Proteobacteria; c__Betaproteobacteria
OTU_4775	k__Bacteria; p__Proteobacteria; c__Deltaproteobacteria; o__Bdellovibrionales; f__Bacteriovoracaceae
OTU_4838	k__Bacteria; p__Proteobacteria; c__Deltaproteobacteria; o__Myxococcales; f__Polyangiaceae; g__Sorangium; s__
OTU_7584	k__Bacteria; p__Proteobacteria; c__Deltaproteobacteria; o__Bdellovibrionales; f__Bdellovibrionaceae; g__; s__
OTU_4955	k__Bacteria; p__Proteobacteria; c__Deltaproteobacteria; o__Myxococcales; f__Eel-36e1D6; g__; s__
OTU_3562	k__Bacteria; p__Proteobacteria; c__Alphaproteobacteria; o__Rhodospirillales; f__Rhodospirillaceae; g__; s__
OTU_6114	k__Bacteria
OTU_3974	k__Bacteria; p__Firmicutes; c__Clostridia; o__Clostridiales; f__Lachnospiraceae; g__Roseburia; s__
OTU_3569	k__Bacteria; p__Proteobacteria; c__Alphaproteobacteria; o__Rhodospirillales
OTU_5416	k__Bacteria; p__Bacteroidetes; c__Cytophagia; o__Cytophagales; f__Cytophagaceae; g__Ohtaekwangia
OTU_7458	k__Bacteria; p__TM6_(Dependentiae); c__; o__; f__; g__; s__
OTU_5449	k__Bacteria; p__Firmicutes; c__Bacilli; o__Bacillales; f__Bacillaceae; g__Terribacillus; s__Terribacillus_aidingensis
OTU_7162	k__Bacteria
OTU_6367	k__Bacteria
OTU_7359	k__Bacteria; p__Proteobacteria; c__Alphaproteobacteria; o__Rickettsiales; f__SM2D12; g__; s__
OTU_6151	k__Bacteria; p__Firmicutes; c__Clostridia; o__Clostridiales; f__Lachnospiraceae; g__Coprococcus_1; s__
OTU_4669	k__Bacteria; p__Cyanobacteria; c__unidentified_Cyanobacteria; o__SubsectionI; f__FamilyI; g__Synechocystis
OTU_1095	k__Bacteria
OTU_7616	k__Bacteria; p__Bacteroidetes
OTU_6553	k__Bacteria; p__Chlamydiae; c__unidentified_Chlamydiae; o__Chlamydiales
OTU_7542	k__Bacteria; p__Chloroflexi; c__Ktedonobacteria; o__C0119; f__; g__; s__
OTU_439	k__Bacteria; p__Proteobacteria
OTU_1700	k__Bacteria; p__Proteobacteria; c__Alphaproteobacteria; o__Rickettsiales
OTU_6461	k__Bacteria; p__Firmicutes; c__Clostridia; o__Clostridiales; f__Ruminococcaceae; g__Anaerotruncus; s\_\_Anaerotruncus\_sp.\_G3
OTU_2059	k__Bacteria; p__Bacteroidetes; c__Bacteroidia; o__Bacteroidales; f__Bacteroidales_S24-7_group; g__; s__
OTU_7520	k__Bacteria; p__Firmicutes; c__Clostridia; o__Clostridiales; f__Lachnospiraceae; g__Tyzzerella_3; s__
OTU_6146	k__Bacteria; p__Firmicutes; c__Clostridia; o__Clostridiales; f__Lachnospiraceae
OTU_4337	k__Bacteria; p__Bacteroidetes; c__Bacteroidia; o__Bacteroidales; f__Rikenellaceae; g__Rikenellaceae_RC9_gut_group
OTU_6113	k__Bacteria; p__Actinobacteria; c__Acidimicrobiia; o__Acidimicrobiales; f__; g__; s__
OTU_3979	k__Bacteria; p__Cyanobacteria; c__Melainabacteria; o__Caenarcaniphilales; f__; g__; s__
OTU_6108	k__Bacteria; p__Armatimonadetes; c__Armatimonadia; o__Armatimonadales; f__; g__; s__
OTU_7164	k__Bacteria; p__Proteobacteria; c__Alphaproteobacteria
OTU_6637	k__Bacteria; p__Proteobacteria; c__Alphaproteobacteria; o__Rhodospirillales; f__MSB-1E8; g__; s__
