# Supplementary material for: Seasonal dynamics of microbial diversity in the rhizosphere of Ulmus pumila L. var. sabulosa in a steppe desert area of Northern China
Source: PeerJ. 2019 Aug 22;7:e7526. doi: 10.7717/peerj.7526 (PMC6708578; doi:10.7717/peerj.7526)
Supplement: Raw Data S4 — Raw data applied for data analysis and preparation for Fig. 2. [file peerj-07-7526-s004.zip › venndata/1_GSP.vennarea.xls]

OTU_5730	k__Bacteria
OTU_3890	k__Bacteria; p__Gemmatimonadetes; c__unidentified_Gemmatimonadetes; o__Gemmatimonadales; f__Gemmatimonadaceae
OTU_3265	k__Bacteria; p__Proteobacteria; c__Deltaproteobacteria
OTU_1055	k__Bacteria; p__Actinobacteria; c__unidentified_Actinobacteria; o__Frankiales; f__Sporichthyaceae; g__hgcI_clade; s__
OTU_4953	k__Bacteria; p__Bacteroidetes
OTU_7661	k__Bacteria
OTU_2227	k__Bacteria; p__Firmicutes; c__Bacilli; o__Lactobacillales; f__Leuconostocaceae; g__Weissella; s__Weissella_confusa
OTU_7670	k__Bacteria; p__Bacteroidetes; c__Sphingobacteriia; o__Sphingobacteriales; f__Saprospiraceae
OTU_6984	k__Bacteria; p__Bacteroidetes; c__Bacteroidia; o__Bacteroidales; f__Bacteroidales_S24-7_group; g__; s__
OTU_5085	k__Bacteria; p__Bacteroidetes; c__Sphingobacteriia; o__Sphingobacteriales; f__Saprospiraceae
OTU_2195	k__Bacteria; p__Actinobacteria; c__Acidimicrobiia; o__Acidimicrobiales; f__Acidimicrobiaceae; g__CL500-29_marine_group
OTU_6325	k__Bacteria; p__Actinobacteria; c__Coriobacteriia; o__Coriobacteriales; f__Coriobacteriaceae; g__Enterorhabdus; s__
OTU_4847	k__Bacteria; p__Actinobacteria; c__Acidimicrobiia; o__Acidimicrobiales
OTU_5235	k__Bacteria; p__Actinobacteria; c__Thermoleophilia; o__Solirubrobacterales; f__TM146; g__; s__
OTU_6025	k__Bacteria; p__Chloroflexi
OTU_3227	k__Bacteria; p__Planctomycetes; c__Planctomycetacia; o__Planctomycetales; f__Planctomycetaceae; g__Planctomyces; s__
OTU_2688	k__Bacteria; p__Verrucomicrobia; c__Verrucomicrobiae; o__Verrucomicrobiales; f__Verrucomicrobiaceae; g__Haloferula; s__
OTU_2670	k__Bacteria; p__Bacteroidetes; c__Sphingobacteriia; o__Sphingobacteriales; f__Chitinophagaceae; g__Dinghuibacter; s__
OTU_566	k__Bacteria; p__Bacteroidetes; c__Sphingobacteriia; o__Sphingobacteriales; f__Sphingobacteriaceae; g__Pedobacter; s__Pedobacter_glucosidilyticus
OTU_5086	k__Bacteria; p__Proteobacteria; c__Gammaproteobacteria; o__Methylococcales; f__Methylococcaceae
OTU_6808	k__Bacteria; p__Bacteroidetes; c__Bacteroidia; o__Bacteroidales; f__Prevotellaceae
OTU_1287	k__Bacteria; p__Proteobacteria; c__Gammaproteobacteria; o__Aeromonadales; f__Aeromonadaceae; g__Tolumonas; s__
OTU_2944	k__Bacteria; p__Parcubacteria; c__Candidatus_Magasanikbacteria; o__; f__; g__; s__
OTU_2704	k__Bacteria; p__Nitrospirae; c__Nitrospira; o__Nitrospirales; f__Nitrospiraceae
OTU_5884	k__Bacteria; p__Proteobacteria; c__Gammaproteobacteria; o__Xanthomonadales; f__Xanthomonadaceae
OTU_6131	k__Bacteria; p__Firmicutes; c__Clostridia; o__Clostridiales; f__Ruminococcaceae
OTU_7548	k__Bacteria; p__Planctomycetes; c__Planctomycetacia; o__Planctomycetales; f__Planctomycetaceae
OTU_6810	k__Bacteria; p__Proteobacteria; c__Deltaproteobacteria; o__Myxococcales; f__Polyangiaceae; g__Sorangium
OTU_4987	k__Bacteria; p__Planctomycetes; c__Phycisphaerae; o__Phycisphaerales; f__Phycisphaeraceae; g__; s__
OTU_4393	k__Bacteria; p__Proteobacteria; c__Gammaproteobacteria; o__Oceanospirillales; f__Oceanospirillaceae; g__Oceanobacter; s__
OTU_1198	k__Bacteria; p__Actinobacteria; c__unidentified_Actinobacteria; o__Frankiales; f__Sporichthyaceae; g__hgcI_clade; s__
OTU_3492	k__Bacteria; p__Bacteroidetes; c__Cytophagia; o__Cytophagales
OTU_5485	k__Bacteria; p__Planctomycetes
OTU_3431	k__Bacteria; p__Proteobacteria; c__Gammaproteobacteria; o__Xanthomonadales; f__Xanthomonadaceae
OTU_7705	k__Bacteria; p__Proteobacteria; c__Deltaproteobacteria; o__Myxococcales; f__P3OB-42; g__; s__
OTU_5697	k__Bacteria; p__Armatimonadetes; c__Armatimonadia; o__Armatimonadales
OTU_6324	k__Bacteria; p__Actinobacteria; c__Acidimicrobiia; o__Acidimicrobiales; f__unidentified_Acidimicrobiales; g__Candidatus_Microthrix; s__
OTU_4618	k__Bacteria; p__Elusimicrobia; c__unidentified_Elusimicrobia; o__MVP-88; f__; g__; s__
OTU_7155	k__Bacteria; p__Proteobacteria; c__Alphaproteobacteria; o__Rickettsiales; f__SM2D12; g__; s__
OTU_6788	k__Bacteria; p__Actinobacteria; c__Acidimicrobiia; o__Acidimicrobiales
OTU_7726	k__Bacteria; p__Chloroflexi; c__Chloroflexia; o__Chloroflexales; f__Roseiflexaceae; g__Roseiflexus
OTU_4378	k__Bacteria; p__Proteobacteria; c__Alphaproteobacteria; o__Rhizobiales
OTU_6118	k__Bacteria; p__Planctomycetes; c__Planctomycetacia; o__Planctomycetales; f__Planctomycetaceae
OTU_331	k__Bacteria; p__Firmicutes; c__Clostridia; o__Clostridiales; f__Ruminococcaceae
OTU_6405	k__Bacteria; p__Saccharibacteria; c__; o__; f__; g__; s__
OTU_6202	k__Bacteria; p__Firmicutes; c__Clostridia; o__Clostridiales; f__Ruminococcaceae
OTU_6943	k__Bacteria; p__Chloroflexi; c__Chloroflexia; o__Chloroflexales; f__Roseiflexaceae; g__Roseiflexus
OTU_3276	k__Bacteria; p__Firmicutes; c__Clostridia; o__Clostridiales; f__Ruminococcaceae; g__Ruminococcaceae_UCG-013; s__
OTU_7033	k__Bacteria; p__Proteobacteria; c__Alphaproteobacteria; o__Sphingomonadales; f__Sphingomonadaceae; g__Sphingomonas; s__Sphingomonas_sp._enrichment_culture_clone_01SU4-P
OTU_6544	k__Bacteria; p__Proteobacteria; c__Deltaproteobacteria; o__Bdellovibrionales; f__Bdellovibrionaceae; g__Bdellovibrio
OTU_2414	k__Bacteria; p__Verrucomicrobia; c__Spartobacteria; o__Chthoniobacterales; f__Chthoniobacteraceae; g__Chthoniobacter
OTU_1697	k__Bacteria; p__Bacteroidetes; c__Bacteroidia; o__Bacteroidales; f__Bacteroidales_S24-7_group; g__; s__
OTU_6150	k__Bacteria; p__Verrucomicrobia; c__Opitutae; o__Opitutales; f__Opitutaceae; g__Opitutus; s__
OTU_6790	k__Bacteria
OTU_6664	k__Bacteria; p__Planctomycetes; c__Planctomycetacia; o__Planctomycetales; f__Planctomycetaceae; g__; s__
OTU_6358	k__Bacteria; p__Actinobacteria; c__Coriobacteriia; o__Coriobacteriales; f__Coriobacteriaceae
OTU_7536	k__Bacteria; p__Parcubacteria; c__; o__; f__; g__; s__
OTU_6238	k__Bacteria
OTU_6658	k__Bacteria; p__Saccharibacteria; c__; o__; f__; g__; s__
OTU_869	k__Bacteria; p__Proteobacteria; c__Alphaproteobacteria
OTU_2198	k__Bacteria; p__Firmicutes; c__Clostridia; o__Clostridiales; f__Ruminococcaceae
OTU_6615	k__Bacteria; p__Parcubacteria
OTU_1671	k__Bacteria; p__Actinobacteria; c__unidentified_Actinobacteria
OTU_7210	k__Bacteria; p__Proteobacteria; c__Deltaproteobacteria; o__Myxococcales; f__Haliangiaceae; g__Haliangium; s__
OTU_7191	k__Bacteria; p__Cyanobacteria; c__ML635J-21; o__; f__; g__; s__
OTU_6925	k__Bacteria
OTU_7639	k__Bacteria; p__Gemmatimonadetes; c__Longimicrobia; o__Longimicrobiales; f__Longimicrobiaceae; g__; s__
OTU_7714	k__Bacteria; p__Proteobacteria; c__Alphaproteobacteria; o__Sphingomonadales; f__Sphingomonadaceae; g__Sphingomonas
OTU_4440	k__Bacteria; p__Planctomycetes; c__Planctomycetacia; o__Planctomycetales; f__Planctomycetaceae
OTU_4510	k__Bacteria; p__Verrucomicrobia; c__Spartobacteria; o__Chthoniobacterales
OTU_4280	k__Bacteria; p__Proteobacteria; c__Alphaproteobacteria; o__Sphingomonadales; f__Sphingomonadaceae
OTU_1724	k__Bacteria; p__Proteobacteria; c__Deltaproteobacteria; o__Oligoflexales; f__Oligoflexaceae; g__unidentified_Oligoflexaceae
OTU_1303	k__Bacteria; p__Firmicutes; c__Clostridia; o__Clostridiales; f__Lachnospiraceae
OTU_5477	k__Bacteria; p__Bacteroidetes; c__Sphingobacteriia; o__Sphingobacteriales; f__NS11-12_marine_group; g__; s__
OTU_4785	k__Bacteria; p__Proteobacteria; c__Gammaproteobacteria; o__Cellvibrionales; f__Spongiibacteraceae; g__; s__
OTU_1598	k__Bacteria; p__Firmicutes; c__Clostridia; o__Clostridiales; f__Ruminococcaceae; g__Ruminococcaceae_UCG-010; s__
OTU_4176	k__Bacteria; p__Bacteroidetes; c__Sphingobacteriia; o__Sphingobacteriales; f__Chitinophagaceae
OTU_1470	k__Bacteria; p__Bacteroidetes; c__Sphingobacteriia; o__Sphingobacteriales; f__Saprospiraceae; g__; s__
OTU_4013	k__Bacteria; p__Chloroflexi; c__Chloroflexia; o__Chloroflexales; f__Roseiflexaceae; g__Roseiflexus; s__
OTU_7215	k__Bacteria
OTU_3661	k__Bacteria; p__Cyanobacteria; c__unidentified_Cyanobacteria; o__SubsectionIII; f__FamilyI; g__unidentified_FamilyI; s__Pseudanabaena_galeata
OTU_2658	k__Bacteria; p__Proteobacteria; c__Deltaproteobacteria; o__Bdellovibrionales; f__Bdellovibrionaceae; g__Bdellovibrio
OTU_7334	k__Bacteria
OTU_5121	k__Bacteria
OTU_6448	k__Bacteria; p__Firmicutes; c__Clostridia; o__Clostridiales; f__Lachnospiraceae
OTU_5436	k__Bacteria; p__Proteobacteria; c__Alphaproteobacteria; o__Rhodospirillales
OTU_5033	k__Bacteria; p__Planctomycetes; c__Planctomycetacia; o__Planctomycetales; f__Planctomycetaceae; g__Gemmata; s__
OTU_7269	k__Bacteria; p__Chlamydiae; c__unidentified_Chlamydiae; o__Chlamydiales
OTU_3897	k__Bacteria; p__Firmicutes; c__Clostridia; o__Clostridiales; f__Ruminococcaceae; g__Ruminiclostridium_5; s__
OTU_6371	k__Bacteria; p__Proteobacteria; c__Alphaproteobacteria; o__Rhodospirillales; f__Acetobacteraceae
OTU_5132	k__Bacteria; p__Chloroflexi; c__Anaerolineae; o__Anaerolineales; f__Anaerolineaceae
OTU_5767	k__Bacteria; p__Proteobacteria; c__Deltaproteobacteria; o__Myxococcales; f__Sandaracinaceae; g__Sandaracinus; s__
OTU_1165	k__Bacteria; p__Firmicutes; c__Clostridia; o__Clostridiales; f__Ruminococcaceae; g__Oscillibacter; s__
OTU_4957	k__Bacteria; p__Verrucomicrobia; c__Verrucomicrobiae; o__Verrucomicrobiales; f__Verrucomicrobiaceae
OTU_6769	k__Bacteria; p__Proteobacteria; c__Gammaproteobacteria
OTU_2716	k__Bacteria; p__Firmicutes; c__Clostridia; o__Clostridiales; f__Ruminococcaceae; g__Ruminococcaceae_UCG-010; s__
OTU_490	k__Bacteria; p__Bacteroidetes; c__Bacteroidia; o__Bacteroidales; f__Bacteroidales_S24-7_group; g__; s__
OTU_2710	k__Bacteria; p__Proteobacteria; c__Alphaproteobacteria; o__Rhizobiales
OTU_5020	k__Bacteria; p__Proteobacteria; c__Deltaproteobacteria; o__Bdellovibrionales; f__Bdellovibrionaceae; g__Bdellovibrio; s__
OTU_6477	k__Bacteria; p__Actinobacteria; c__Thermoleophilia; o__Solirubrobacterales
OTU_6353	k__Bacteria; p__Tenericutes; c__Mollicutes; o__Mycoplasmatales; f__Mycoplasmataceae; g__Candidatus_Bacilloplasma; s__
OTU_2604	k__Bacteria; p__Proteobacteria; c__Alphaproteobacteria; o__Rickettsiales; f__; g__; s__
OTU_1965	k__Bacteria; p__Verrucomicrobia; c__Verrucomicrobiae; o__Verrucomicrobiales; f__Verrucomicrobiaceae; g__unidentified_Verrucomicrobiaceae; s__Verrucomicrobia_bacterium_SCGC_AAA027-I19
OTU_6251	k__Bacteria; p__Planctomycetes; c__Planctomycetacia; o__Planctomycetales; f__Planctomycetaceae; g__; s__
OTU_6730	k__Bacteria; p__Gemmatimonadetes; c__Longimicrobia; o__Longimicrobiales; f__Longimicrobiaceae; g__; s__
OTU_6527	k__Bacteria; p__Bacteroidetes; c__Sphingobacteriia; o__Sphingobacteriales; f__Saprospiraceae; g__; s__
OTU_7368	k__Bacteria; p__Proteobacteria; c__Deltaproteobacteria; o__Bdellovibrionales; f__Bacteriovoracaceae
OTU_5659	k__Bacteria; p__Chloroflexi; c__JG30-KF-CM66; o__; f__; g__; s__
OTU_2465	k__Bacteria
OTU_2940	k__Bacteria; p__Tenericutes; c__Mollicutes; o__NB1-n; f__; g__; s__
OTU_7770	k__Bacteria; p__Chlamydiae; c__unidentified_Chlamydiae; o__Chlamydiales; f__cvE6
OTU_4075	k__Bacteria; p__Bacteroidetes; c__Sphingobacteriia; o__Sphingobacteriales; f__Saprospiraceae
OTU_5126	k__Bacteria; p__Planctomycetes; c__Planctomycetacia; o__Planctomycetales; f__Planctomycetaceae; g__Planctomyces; s__
OTU_3045	k__Bacteria; p__Cyanobacteria; c__Melainabacteria; o__Gastranaerophilales; f__; g__; s__
OTU_1098	k__Bacteria; p__Firmicutes; c__Clostridia; o__Clostridiales
OTU_3091	k__Bacteria; p__Verrucomicrobia; c__Spartobacteria; o__Chthoniobacterales; f__Xiphinematobacteraceae; g__Candidatus_Xiphinematobacter; s__
OTU_5646	k__Bacteria; p__Proteobacteria; c__Gammaproteobacteria; o__Thiotrichales; f__Thiotrichaceae; g__Beggiatoa; s__Beggiatoa_sp._AA5A
OTU_284	k__Bacteria; p__Firmicutes; c__Clostridia; o__Clostridiales; f__Lachnospiraceae; g__Lachnospiraceae_NK4A136_group; s__
OTU_6857	k__Bacteria
OTU_1762	k__Bacteria; p__Firmicutes; c__Clostridia; o__Clostridiales; f__Ruminococcaceae
OTU_5793	k__Bacteria; p__Proteobacteria; c__Alphaproteobacteria; o__Rickettsiales; f__SM2D12; g__; s__
OTU_5188	k__Bacteria; p__Proteobacteria; c__Gammaproteobacteria
OTU_7665	k__Bacteria; p__Actinobacteria; c__Thermoleophilia
OTU_203	k__Bacteria; p__Proteobacteria; c__Epsilonproteobacteria; o__Campylobacterales; f__Campylobacteraceae; g__Arcobacter; s__Arcobacter_cryaerophilus
OTU_1945	k__Bacteria; p__Proteobacteria; c__Gammaproteobacteria; o__Methylococcales; f__Methylococcaceae
OTU_2945	k__Bacteria; p__Proteobacteria; c__Alphaproteobacteria; o__Rhodospirillales; f__Rhodospirillaceae; g__Defluviicoccus; s__
OTU_7626	k__Bacteria; p__Proteobacteria; c__Deltaproteobacteria
OTU_5856	k__Bacteria; p__Bacteroidetes; c__Sphingobacteriia; o__Sphingobacteriales
OTU_5377	k__Bacteria; p__Proteobacteria; c__Deltaproteobacteria; o__Desulfurellales; f__Desulfurellaceae; g__H16
OTU_2731	k__Bacteria; p__Firmicutes; c__Clostridia; o__Clostridiales; f__Lachnospiraceae
OTU_6954	k__Bacteria; p__Proteobacteria; c__Gammaproteobacteria; o__Legionellales; f__Coxiellaceae; g__Coxiella
OTU_206	k__Bacteria; p__Bacteroidetes; c__Bacteroidia; o__Bacteroidales; f__Bacteroidales_S24-7_group; g__; s__
OTU_4052	k__Bacteria; p__Proteobacteria; c__Gammaproteobacteria
OTU_7660	k__Bacteria; p__Planctomycetes; c__Phycisphaerae; o__mle1-8; f__; g__; s__
OTU_3230	k__Bacteria; p__Proteobacteria
OTU_1678	k__Bacteria; p__Actinobacteria; c__Acidimicrobiia; o__Acidimicrobiales; f__Acidimicrobiaceae; g__CL500-29_marine_group; s\_\_bacterium\_enrichment\_culture\_clone\_B18
OTU_2867	k__Bacteria; p__Firmicutes; c__Clostridia; o__Clostridiales; f__Ruminococcaceae; g__Oscillibacter
OTU_4034	k__Bacteria
OTU_5179	k__Bacteria; p__Gemmatimonadetes; c__unidentified_Gemmatimonadetes; o__Gemmatimonadales; f__Gemmatimonadaceae; g__Gemmatirosa
OTU_695	k__Bacteria; p__Proteobacteria; c__Betaproteobacteria; o__Neisseriales; f__Neisseriaceae; g__Aquaspirillum; s__Aquaspirillum_serpens
OTU_5044	k__Bacteria; p__Planctomycetes; c__Planctomycetacia; o__Planctomycetales; f__Planctomycetaceae
OTU_1552	k__Bacteria; p__Bacteroidetes; c__Bacteroidia; o__Bacteroidales; f__Porphyromonadaceae; g__Paludibacter; s__
OTU_6847	k__Bacteria; p__FBP; c__; o__; f__; g__; s__
OTU_6466	k__Bacteria; p__Actinobacteria; c__Acidimicrobiia; o__Acidimicrobiales; f__Iamiaceae; g__Iamia; s__
OTU_1483	k__Bacteria; p__Firmicutes; c__Erysipelotrichia; o__Erysipelotrichales; f__Erysipelotrichaceae
OTU_4213	k__Bacteria; p__Firmicutes; c__Clostridia; o__Clostridiales; f__Clostridiaceae_1; g__Proteiniclasticum; s__
OTU_3612	k__Bacteria; p__Bacteroidetes; c__Bacteroidia; o__Bacteroidales; f__Bacteroidales_S24-7_group; g__; s__
OTU_6233	k__Bacteria; p__Firmicutes; c__Clostridia; o__Clostridiales; f__Lachnospiraceae; g__Blautia; s__Blautia_obeum
OTU_81	k__Bacteria; p__Bacteroidetes; c__Bacteroidia; o__Bacteroidales; f__Bacteroidales_S24-7_group; g__; s__
OTU_3385	k__Bacteria; p__Proteobacteria; c__Gammaproteobacteria
OTU_3653	k__Bacteria; p__Bacteroidetes; c__Bacteroidia; o__Bacteroidales; f__Bacteroidales_S24-7_group; g__; s__
OTU_5447	k__Bacteria; p__Synergistetes; c__Synergistia; o__Synergistales; f__Synergistaceae; g__unidentified_Synergistaceae; s__bacterium_enrichment_culture_clone_Ecwsrb046
OTU_2923	k__Bacteria; p__Firmicutes; c__Clostridia; o__Clostridiales; f__Ruminococcaceae; g__Anaerotruncus; s__
OTU_5125	k__Bacteria; p__Chloroflexi
OTU_6433	k__Bacteria
OTU_4813	k__Bacteria; p__Proteobacteria; c__Deltaproteobacteria; o__Myxococcales; f__Haliangiaceae; g__Haliangium
OTU_4619	k__Bacteria; p__Actinobacteria
OTU_5935	k__Bacteria; p__Planctomycetes; c__Phycisphaerae; o__Tepidisphaerales; f__Tepidisphaeraceae
OTU_2431	k__Bacteria; p__Bacteroidetes; c__Sphingobacteriia; o__Sphingobacteriales; f__Saprospiraceae; g__Haliscomenobacter; s__
OTU_2279	k__Bacteria; p__Firmicutes; c__Clostridia; o__Clostridiales
OTU_6342	k__Bacteria; p__Bacteroidetes; c__Bacteroidia; o__Bacteroidales; f__Bacteroidaceae; g__Bacteroides; s__Bacteroides_coprocola
OTU_6618	k__Bacteria; p__Actinobacteria; c__Thermoleophilia; o__Solirubrobacterales
OTU_6725	k__Bacteria; p__Planctomycetes; c__Phycisphaerae; o__Phycisphaerales; f__Phycisphaeraceae; g__SM1A02
OTU_3056	k__Bacteria; p__Firmicutes; c__Clostridia; o__Clostridiales; f__Lachnospiraceae
OTU_3148	k__Bacteria; p__Firmicutes; c__Clostridia; o__Clostridiales; f__Ruminococcaceae; g__Ruminococcaceae_UCG-013
OTU_531	k__Bacteria; p__Firmicutes; c__Clostridia; o__Clostridiales; f__Lachnospiraceae; g__Blautia; s__Lachnospiraceae_bacterium_28-4
OTU_7522	k__Bacteria
OTU_5874	k__Bacteria; p__Cyanobacteria; c__unidentified_Cyanobacteria; o__SubsectionIV; f__FamilyI
OTU_5439	k__Bacteria; p__Gemmatimonadetes; c__unidentified_Gemmatimonadetes; o__Gemmatimonadales; f__Gemmatimonadaceae; g__unidentified_Gemmatimonadaceae; s__Gemmatimonadetes_bacterium_WWH5
OTU_5075	k__Bacteria; p__Proteobacteria; c__Alphaproteobacteria; o__Rhizobiales
OTU_1715	k__Bacteria; p__Proteobacteria; c__Deltaproteobacteria; o__SAR324_clade(Marine_group_B); f__; g__; s__
OTU_6848	k__Bacteria; p__TM6_(Dependentiae); c__; o__; f__; g__; s__
OTU_7760	k__Bacteria; p__Elusimicrobia; c__unidentified_Elusimicrobia; o__MVP-88; f__; g__; s__
OTU_6360	k__Bacteria; p__Firmicutes; c__Clostridia; o__Clostridiales; f__Ruminococcaceae; g__Ruminiclostridium_5; s__
OTU_1064	k__Bacteria; p__Actinobacteria; c__unidentified_Actinobacteria; o__Frankiales; f__Sporichthyaceae; g__hgcI_clade; s__
OTU_1744	k__Bacteria; p__Firmicutes; c__Clostridia; o__Clostridiales
OTU_2262	k__Bacteria; p__Firmicutes; c__Clostridia; o__Clostridiales; f__Peptostreptococcaceae; g__Proteocatella; s__
OTU_7034	k__Bacteria; p__Peregrinibacteria; c__Candidatus_Peribacteria; o__; f__; g__; s__
OTU_6689	k__Bacteria; p__Proteobacteria; c__Alphaproteobacteria; o__Rickettsiales; f__LR_A2-29; g__; s__
OTU_7481	k__Bacteria; p__Firmicutes; c__Bacilli; o__Bacillales; f__Pasteuriaceae; g__Pasteuria; s__
OTU_2140	k__Bacteria; p__Firmicutes; c__Clostridia; o__Clostridiales; f__Ruminococcaceae; g__Anaerotruncus; s__
OTU_6541	k__Bacteria; p__Bacteroidetes; c__Sphingobacteriia; o__Sphingobacteriales; f__Chitinophagaceae; g__Filimonas; s__
OTU_5482	k__Bacteria; p__Verrucomicrobia; c__WCHB1-41; o__; f__; g__; s__
OTU_6906	k__Bacteria; p__Tenericutes; c__Mollicutes; o__Mollicutes_RF9; f__; g__; s__
OTU_4437	k__Bacteria; p__Firmicutes; c__Clostridia; o__Clostridiales; f__Lachnospiraceae; g__Coprococcus_1; s__
OTU_3984	k__Bacteria; p__Firmicutes; c__Bacilli; o__Lactobacillales; f__Aerococcaceae
OTU_6736	k__Bacteria; p__Bacteroidetes; c__Sphingobacteriia; o__Sphingobacteriales; f__Saprospiraceae; g__; s__
OTU_5799	k__Bacteria; p__Chloroflexi; c__Caldilineae; o__Caldilineales; f__Caldilineaceae; g__; s__
OTU_3937	k__Bacteria; p__Bacteroidetes; c__Bacteroidia; o__Bacteroidales; f__Porphyromonadaceae; g__Paludibacter; s__
OTU_512	k__Bacteria; p__Actinobacteria; c__unidentified_Actinobacteria; o__PeM15
OTU_6999	k__Bacteria; p__Proteobacteria; c__Alphaproteobacteria; o__Rhodobacterales; f__Rhodobacteraceae
OTU_7625	k__Bacteria; p__Proteobacteria; c__Alphaproteobacteria
OTU_4616	k__Bacteria; p__Armatimonadetes; c__Armatimonadia; o__Armatimonadales; f__; g__; s__
OTU_3275	k__Bacteria; p__Bacteroidetes; c__unidentified_Bacteroidetes; o__Order_II; f__Rhodothermaceae; g__; s__
OTU_1174	k__Bacteria; p__Firmicutes; c__Clostridia; o__Clostridiales; f__Family_XIII; g__[Eubacterium]_nodatum_group; s__
OTU_5523	k__Bacteria; p__Chlorobi; c__Chlorobia; o__Chlorobiales; f__SJA-28; g__; s__
OTU_6573	k__Bacteria; p__Bacteroidetes; c__Sphingobacteriia; o__Sphingobacteriales; f__NS11-12_marine_group; g__; s__
OTU_5083	k__Bacteria
OTU_4811	k__Bacteria; p__Proteobacteria; c__Gammaproteobacteria; o__Xanthomonadales; f__Solimonadaceae; g__Polycyclovorans; s__
OTU_7478	k__Bacteria; p__Proteobacteria; c__Deltaproteobacteria; o__Bdellovibrionales; f__Bdellovibrionaceae; g__Bdellovibrio
OTU_7077	k__Bacteria; p__Bacteroidetes; c__Bacteroidia; o__Bacteroidales; f__Bacteroidaceae; g__Bacteroides; s__Bacteroides_coprophilus
OTU_4146	k__Bacteria; p__Firmicutes; c__Clostridia; o__Clostridiales; f__Ruminococcaceae; g__Ruminococcaceae_UCG-010; s__
OTU_7559	k__Bacteria; p__Firmicutes; c__Clostridia; o__Clostridiales; f__Ruminococcaceae; g__Ruminococcaceae_UCG-014; s__
OTU_5216	k__Bacteria; p__Planctomycetes; c__Planctomycetacia; o__Planctomycetales; f__Planctomycetaceae; g__Gemmata; s__
OTU_4979	k__Bacteria
OTU_3848	k__Bacteria; p__Firmicutes; c__Clostridia; o__Clostridiales
OTU_7641	k__Bacteria; p__Proteobacteria; c__Deltaproteobacteria; o__Myxococcales; f__Polyangiaceae; g__Sorangium
OTU_891	k__Bacteria; p__Firmicutes; c__Clostridia; o__Clostridiales; f__Ruminococcaceae; g__Ruminococcaceae_UCG-010; s__
OTU_5241	k__Bacteria; p__Proteobacteria
OTU_6681	k__Bacteria; p__Proteobacteria; c__Alphaproteobacteria; o__Rhizobiales; f__unidentified_Rhizobiales; g__Agaricicola
OTU_3343	k__Bacteria; p__Verrucomicrobia; c__OPB35_soil_group; o__; f__; g__; s__
OTU_6721	k__Bacteria; p__Bacteroidetes; c__Bacteroidia; o__Bacteroidales; f__Prevotellaceae
OTU_7141	k__Bacteria; p__Bacteroidetes; c__Sphingobacteriia; o__Sphingobacteriales; f__Saprospiraceae; g__; s__
OTU_6467	k__Bacteria; p__Gracilibacteria
OTU_4582	k__Bacteria; p__Bacteroidetes; c__Sphingobacteriia; o__Sphingobacteriales; f__Chitinophagaceae; g__Taibaiella
OTU_5230	k__Bacteria; p__Proteobacteria; c__Gammaproteobacteria; o__Legionellales; f__Legionellaceae; g__Legionella
OTU_2826	k__Bacteria; p__Proteobacteria
OTU_395	k__Bacteria; p__Firmicutes; c__Clostridia; o__Clostridiales; f__Lachnospiraceae
OTU_5208	k__Bacteria; p__Actinobacteria; c__unidentified_Actinobacteria
OTU_3014	k__Bacteria; p__Firmicutes; c__Clostridia; o__Clostridiales; f__Lachnospiraceae
OTU_5228	k__Bacteria; p__Bacteroidetes; c__Flavobacteriia; o__Flavobacteriales; f__NS9_marine_group; g__; s__
OTU_4021	k__Bacteria; p__Chloroflexi; c__Chloroflexia; o__Chloroflexales; f__Roseiflexaceae; g__Roseiflexus; s__
OTU_4090	k__Bacteria
OTU_4521	k__Bacteria; p__Proteobacteria; c__Alphaproteobacteria; o__Rickettsiales; f__Rickettsiaceae
OTU_4830	k__Bacteria; p__Planctomycetes; c__Planctomycetacia; o__Planctomycetales; f__Planctomycetaceae
OTU_3012	k__Bacteria; p__Chloroflexi; c__Chloroflexia; o__Chloroflexales; f__Chloroflexaceae; g__Candidatus_Chloroploca; s__
OTU_6472	k__Bacteria; p__Proteobacteria; c__Deltaproteobacteria; o__Bdellovibrionales; f__Bacteriovoracaceae
OTU_2644	k__Bacteria; p__Bacteroidetes; c__Sphingobacteriia; o__Sphingobacteriales; f__Chitinophagaceae; g__Dinghuibacter; s__
OTU_3700	k__Bacteria; p__Firmicutes; c__Clostridia; o__Clostridiales; f__Lachnospiraceae
OTU_3880	k__Bacteria; p__Bacteroidetes; c__Sphingobacteriia; o__Sphingobacteriales; f__NS11-12_marine_group; g__; s__
OTU_6436	k__Bacteria; p__Firmicutes; c__Clostridia; o__Halanaerobiales; f__ODP1230B8.23; g__; s__
OTU_5757	k__Bacteria; p__Proteobacteria; c__Gammaproteobacteria; o__Legionellales; f__Coxiellaceae; g__Aquicella; s__
OTU_7723	k__Bacteria; p__Proteobacteria; c__Deltaproteobacteria; o__Myxococcales; f__P3OB-42; g__; s__
OTU_5664	k__Bacteria; p__Proteobacteria; c__Gammaproteobacteria
OTU_6672	k__Bacteria; p__Thermomicrobia; c__unidentified_Thermomicrobia; o__JG30-KF-CM45; f__unidentified_JG30-KF-CM45; g__unidentified_JG30-KF-CM45; s__bacterium_Ellin6537
OTU_4931	k__Bacteria
OTU_3164	k__Bacteria; p__Bacteroidetes; c__Bacteroidia; o__Bacteroidales; f__Bacteroidaceae; g__Bacteroides; s__Bacteriodetes_bacterium_enrichment_culture_clone_AP-FeEnrich3
OTU_7543	k__Bacteria; p__Omnitrophica; c__unidentified_Omnitrophica; o__unidentified_Omnitrophica; f__unidentified_Omnitrophica; g__Candidatus_Omnitrophus; s__
OTU_3368	k__Bacteria; p__Firmicutes; c__Clostridia; o__Clostridiales; f__Lachnospiraceae
OTU_2578	k__Bacteria; p__Bacteroidetes; c__Bacteroidia; o__Bacteroidales; f__Bacteroidales_S24-7_group; g__; s__
OTU_1728	k__Bacteria; p__Proteobacteria; c__Betaproteobacteria; o__Burkholderiales; f__Alcaligenaceae; g__MWH-UniP1_aquatic_group
OTU_6909	k__Bacteria; p__Parcubacteria; c__Candidatus_Moranbacteria; o__; f__; g__; s__
OTU_7583	k__Bacteria
OTU_373	k__Bacteria; p__Proteobacteria; c__Alphaproteobacteria; o__Sphingomonadales; f__Sphingomonadaceae; g__Sphingopyxis
OTU_4097	k__Bacteria; p__Proteobacteria; c__Gammaproteobacteria; o__Xanthomonadales; f__Xanthomonadaceae; g__; s__
OTU_1233	k__Bacteria; p__Bacteroidetes; c__Bacteroidia; o__Bacteroidales; f__Bacteroidaceae; g__Bacteroides; s__Bacteroides_graminisolvens
OTU_347	k__Bacteria; p__Firmicutes; c__Clostridia; o__Clostridiales; f__Ruminococcaceae; g__Ruminococcaceae_UCG-010; s__
OTU_2141	k__Bacteria; p__Actinobacteria; c__unidentified_Actinobacteria; o__Frankiales; f__Sporichthyaceae; g__hgcI_clade; s__
OTU_7288	k__Bacteria; p__Firmicutes; c__Clostridia; o__Clostridiales; f__JTB215; g__unidentified_JTB215; s__bacterium_str._77003
OTU_1435	k__Bacteria; p__Firmicutes; c__Clostridia; o__Clostridiales; f__Ruminococcaceae; g__Ruminococcaceae_UCG-009; s__
OTU_4696	k__Bacteria; p__Verrucomicrobia; c__OPB35_soil_group; o__unidentified_OPB35_soil_group; f__unidentified_OPB35_soil_group; g__unidentified_OPB35_soil_group; s__bacterium_enrichment_culture_clone_R4-41B
OTU_796	k__Bacteria; p__Actinobacteria; c__unidentified_Actinobacteria
OTU_2025	k__Bacteria
OTU_7633	k__Bacteria; p__Parcubacteria
OTU_7715	k__Bacteria; p__Proteobacteria; c__Gammaproteobacteria; o__Legionellales; f__Legionellaceae; g__Legionella; s__
OTU_2671	k__Bacteria; p__Bacteroidetes; c__Bacteroidia; o__Bacteroidales; f__Bacteroidales_S24-7_group; g__; s__
OTU_4974	k__Bacteria; p__Firmicutes; c__Clostridia; o__Clostridiales; f__Ruminococcaceae; g__Anaerotruncus; s__
OTU_4355	k__Bacteria; p__Bacteroidetes
OTU_1692	k__Bacteria; p__Proteobacteria; c__Gammaproteobacteria
OTU_5094	k__Bacteria; p__Cyanobacteria; c__Chloroplast; o__unidentified_Chloroplast; f__unidentified_Chloroplast; g__unidentified_Chloroplast
OTU_3762	k__Bacteria
OTU_1761	k__Bacteria; p__Verrucomicrobia; c__unidentified_Verrucomicrobia; o__unidentified_Verrucomicrobia; f__unidentified_Verrucomicrobia; g__Candidatus_Methylacidiphilum
OTU_5726	k__Bacteria; p__Bacteroidetes; c__Sphingobacteriia; o__Sphingobacteriales
OTU_7422	k__Bacteria; p__Parcubacteria
OTU_6761	k__Bacteria; p__Omnitrophica
OTU_2724	k__Bacteria; p__Cyanobacteria; c__Chloroplast; o__unidentified_Chloroplast; f__unidentified_Chloroplast; g__unidentified_Chloroplast; s__Mychonastes_homosphaera
OTU_874	k__Bacteria; p__Firmicutes; c__Clostridia; o__Clostridiales; f__Defluviitaleaceae; g__Defluviitaleaceae_UCG-011; s__
OTU_3817	k__Bacteria; p__Tenericutes; c__Mollicutes; o__Mollicutes_RF9; f__; g__; s__
OTU_2057	k__Bacteria; p__Omnitrophica; c__; o__; f__; g__; s__
OTU_5344	k__Bacteria; p__Firmicutes; c__Clostridia; o__Clostridiales; f__Lachnospiraceae
OTU_5229	k__Bacteria; p__Proteobacteria; c__Deltaproteobacteria; o__Myxococcales; f__mle1-27; g__; s__
OTU_4684	k__Bacteria; p__Firmicutes; c__Clostridia; o__Clostridiales; f__Ruminococcaceae
OTU_2324	k__Bacteria; p__Chloroflexi; c__Chloroflexia; o__Chloroflexales; f__Roseiflexaceae; g__Roseiflexus; s__
OTU_7554	k__Bacteria; p__Verrucomicrobia; c__Opitutae
OTU_1647	k__Bacteria; p__Firmicutes; c__Clostridia; o__Clostridiales; f__Family_XIII; g__Family_XIII_UCG-001; s__
OTU_7347	k__Bacteria; p__Verrucomicrobia
OTU_848	k__Bacteria; p__Chlorobi; c__Chlorobia; o__Chlorobiales; f__OPB56; g__; s__
OTU_562	k__Bacteria; p__Actinobacteria; c__Acidimicrobiia; o__Acidimicrobiales; f__Acidimicrobiaceae; g__CL500-29_marine_group; s__
OTU_7047	k__Bacteria; p__Proteobacteria; c__Deltaproteobacteria
OTU_291	k__Bacteria; p__Firmicutes; c__Clostridia; o__Clostridiales; f__Peptococcaceae; g__Peptococcus; s__
OTU_7235	k__Bacteria; p__Actinobacteria; c__Acidimicrobiia; o__Acidimicrobiales; f__Iamiaceae; g__Iamia; s__Aquihabitans_daechungensis
OTU_4258	k__Bacteria; p__Firmicutes; c__Clostridia; o__Clostridiales; f__Ruminococcaceae; g__Ruminococcaceae_UCG-010; s__
OTU_1607	k__Bacteria; p__Actinobacteria; c__unidentified_Actinobacteria; o__Micrococcales; f__Microbacteriaceae
OTU_6899	k__Bacteria; p__Gemmatimonadetes; c__unidentified_Gemmatimonadetes; o__Gemmatimonadales; f__Gemmatimonadaceae; g__Gemmatimonas; s__
OTU_5853	k__Bacteria; p__Acidobacteria; c__Solibacteres; o__Solibacterales; f__Solibacteraceae_(Subgroup_3); g__Bryobacter; s__
OTU_3856	k__Bacteria; p__Firmicutes; c__Clostridia; o__Clostridiales; f__Lachnospiraceae
OTU_5795	k__Bacteria
OTU_4496	k__Bacteria; p__Cyanobacteria; c__Chloroplast; o__unidentified_Chloroplast; f__unidentified_Chloroplast; g__unidentified_Chloroplast
OTU_7308	k__Bacteria; p__Verrucomicrobia; c__Verrucomicrobiae; o__Verrucomicrobiales; f__Verrucomicrobiaceae; g__; s__
OTU_6333	k__Bacteria; p__Bacteroidetes; c__Bacteroidia; o__Bacteroidales; f__Bacteroidaceae; g__Bacteroides; s__Bacteroides_eggerthii
OTU_5691	k__Bacteria; p__Firmicutes; c__Clostridia; o__Clostridiales; f__Ruminococcaceae
OTU_6657	k__Bacteria; p__BRC1; c__; o__; f__; g__; s__
OTU_4641	k__Bacteria; p__Bacteroidetes; c__Bacteroidia; o__Bacteroidales; f__Porphyromonadaceae; g__Paludibacter; s__
OTU_2663	k__Bacteria; p__Bacteroidetes; c__Flavobacteriia; o__Flavobacteriales; f__Cryomorphaceae; g__Fluviicola; s__
OTU_6144	k__Bacteria
OTU_5892	k__Bacteria; p__Chloroflexi; c__SBR2076; o__; f__; g__; s__
OTU_154	k__Bacteria; p__Firmicutes; c__Clostridia; o__Clostridiales; f__Ruminococcaceae; g__Ruminococcus_1; s__
OTU_4509	k__Bacteria; p__Firmicutes; c__Clostridia; o__Clostridiales; f__Ruminococcaceae; g__Ruminiclostridium; s__
OTU_6453	k__Bacteria; p__Chloroflexi; c__Anaerolineae; o__Anaerolineales; f__Anaerolineaceae; g__; s__
OTU_5536	k__Bacteria; p__Hydrogenedentes; c__; o__; f__; g__; s__
OTU_6256	k__Bacteria; p__Planctomycetes; c__Phycisphaerae; o__mle1-8; f__; g__; s__
OTU_5219	k__Bacteria; p__Armatimonadetes; c__Armatimonadia; o__Armatimonadales
OTU_6399	k__Bacteria; p__Proteobacteria; c__Gammaproteobacteria
OTU_513	k__Bacteria; p__Bacteroidetes; c__Sphingobacteriia; o__Sphingobacteriales; f__NS11-12_marine_group; g__; s__
OTU_6175	k__Bacteria; p__Bacteroidetes; c__Sphingobacteriia; o__Sphingobacteriales; f__KD3-93; g__; s__
OTU_5997	k__Bacteria
OTU_4882	k__Bacteria; p__Proteobacteria; c__Betaproteobacteria; o__Burkholderiales; f__Burkholderiaceae; g__Candidatus_Glomeribacter
OTU_411	k__Bacteria; p__Bacteroidetes; c__Bacteroidia; o__Bacteroidales; f__Prevotellaceae; g__Prevotella_1; s__Sinorhizobium_sp._GL28
OTU_3483	k__Bacteria; p__Verrucomicrobia; c__Spartobacteria; o__Chthoniobacterales
OTU_7066	k__Bacteria; p__Actinobacteria; c__unidentified_Actinobacteria; o__Frankiales
OTU_6048	k__Bacteria
OTU_6430	k__Bacteria; p__Proteobacteria; c__Deltaproteobacteria; o__SAR324_clade(Marine_group_B); f__; g__; s__
OTU_2042	k__Bacteria; p__Actinobacteria; c__unidentified_Actinobacteria
OTU_6142	k__Bacteria; p__Thermomicrobia; c__unidentified_Thermomicrobia; o__JG30-KF-CM45; f__; g__; s__
OTU_5332	k__Bacteria; p__Proteobacteria
OTU_5267	k__Bacteria; p__Firmicutes; c__Clostridia; o__Clostridiales; f__Lachnospiraceae
OTU_1136	k__Bacteria; p__Proteobacteria
OTU_4007	k__Bacteria; p__Proteobacteria; c__Alphaproteobacteria
OTU_4938	k__Bacteria
OTU_5638	k__Bacteria; p__Planctomycetes; c__Planctomycetacia; o__Planctomycetales; f__Planctomycetaceae; g__; s__
OTU_6322	k__Bacteria; p__Actinobacteria; c__Thermoleophilia; o__Solirubrobacterales; f__Elev-16S-1332; g__; s__
OTU_3229	k__Bacteria; p__Parcubacteria
OTU_3411	k__Bacteria; p__Spirochaetes; c__unidentified_Spirochaetes; o__Spirochaetales; f__PL-11B10; g__; s__
OTU_4338	k__Bacteria; p__Cyanobacteria; c__unidentified_Cyanobacteria; o__SubsectionIII; f__FamilyI
OTU_871	k__Bacteria; p__Firmicutes; c__Clostridia; o__Clostridiales; f__Ruminococcaceae; g__Ruminococcus_1; s__
OTU_7417	k__Bacteria; p__Firmicutes; c__Clostridia; o__Clostridiales; f__Ruminococcaceae; g__Anaerotruncus; s__
OTU_5725	k__Bacteria; p__Planctomycetes; c__Planctomycetacia; o__Planctomycetales; f__Planctomycetaceae; g__; s__
OTU_2559	k__Bacteria; p__Firmicutes; c__Clostridia; o__Clostridiales; f__Lachnospiraceae
OTU_7352	k__Bacteria; p__Microgenomates; c__; o__; f__; g__; s__
OTU_989	k__Bacteria; p__Firmicutes; c__Clostridia; o__Clostridiales; f__Lachnospiraceae
OTU_1816	k__Bacteria; p__Firmicutes; c__Clostridia; o__Clostridiales; f__Lachnospiraceae
OTU_5426	k__Bacteria; p__Verrucomicrobia; c__Spartobacteria; o__Chthoniobacterales
OTU_2302	k__Bacteria; p__Firmicutes; c__Clostridia; o__Clostridiales; f__Christensenellaceae; g__Christensenellaceae_R-7_group; s__
OTU_4404	k__Bacteria; p__Firmicutes; c__Clostridia; o__Clostridiales; f__Ruminococcaceae; g__[Eubacterium]_coprostanoligenes_group; s__
OTU_2130	k__Bacteria; p__Bacteroidetes; c__Bacteroidia; o__Bacteroidales; f__Bacteroidaceae; g__Bacteroides; s__Bacteroides_nordii
OTU_7057	k__Bacteria; p__Tenericutes; c__Mollicutes; o__Mollicutes_RF9; f__; g__; s__
OTU_4772	k__Bacteria; p__Chlamydiae; c__unidentified_Chlamydiae; o__Chlamydiales; f__Parachlamydiaceae
OTU_3382	k__Bacteria; p__Parcubacteria
OTU_4141	k__Bacteria; p__Proteobacteria; c__Deltaproteobacteria; o__SAR324_clade(Marine_group_B); f__; g__; s__
OTU_5914	k__Bacteria
OTU_6304	k__Bacteria; p__Proteobacteria; c__Gammaproteobacteria
OTU_5385	k__Bacteria; p__Fibrobacteres; c__Fibrobacteria; o__Fibrobacterales; f__Fibrobacteraceae; g__; s__
OTU_4054	k__Bacteria; p__Actinobacteria; c__unidentified_Actinobacteria; o__Frankiales; f__Sporichthyaceae; g__Sporichthya; s__
OTU_7477	k__Bacteria; p__Gemmatimonadetes; c__Longimicrobia; o__Longimicrobiales; f__Longimicrobiaceae; g__; s__
OTU_5985	k__Bacteria; p__Actinobacteria; c__Coriobacteriia; o__Coriobacteriales; f__Coriobacteriaceae; g__; s__
OTU_3372	k__Bacteria; p__Chloroflexi; c__Caldilineae; o__Caldilineales; f__Caldilineaceae; g__; s__
OTU_5600	k__Bacteria; p__Proteobacteria; c__Deltaproteobacteria; o__Myxococcales
OTU_6217	k__Bacteria
OTU_5450	k__Archaea; p__.DHVEG-6.; c__; o__; f__; g__; s__
OTU_6204	k__Bacteria; p__Firmicutes; c__Clostridia; o__Clostridiales; f__Lachnospiraceae; g__Lachnospiraceae_UCG-010; s__
OTU_3853	k__Bacteria; p__Firmicutes; c__Clostridia; o__Clostridiales; f__Clostridiales_vadinBB60_group; g__; s__
OTU_5158	k__Bacteria; p__TM6_(Dependentiae); c__; o__; f__; g__; s__
OTU_7099	k__Bacteria; p__Planctomycetes; c__OM190; o__; f__; g__; s__
OTU_2169	k__Bacteria; p__Bacteroidetes; c__Bacteroidia; o__Bacteroidales; f__Prevotellaceae; g__Prevotella_9; s__Prevotella_paludivivens
OTU_4288	k__Bacteria; p__Actinobacteria; c__Coriobacteriia; o__Coriobacteriales; f__Coriobacteriaceae; g__Enterorhabdus; s__
OTU_2226	k__Bacteria; p__Firmicutes; c__Clostridia; o__Clostridiales; f__Lachnospiraceae
OTU_4909	k__Bacteria; p__Gemmatimonadetes; c__S0134_terrestrial_group; o__; f__; g__; s__
OTU_7640	k__Bacteria; p__Chloroflexi; c__Chloroflexia; o__Chloroflexales
OTU_4108	k__Bacteria
OTU_2575	k__Bacteria; p__Gemmatimonadetes; c__unidentified_Gemmatimonadetes; o__Gemmatimonadales; f__Gemmatimonadaceae; g__Gemmatimonas; s__
OTU_5847	k__Bacteria; p__Saccharibacteria; c__; o__; f__; g__; s__
OTU_4447	k__Bacteria; p__Chlorobi; c__Chlorobia; o__Chlorobiales; f__SJA-28; g__; s__
OTU_6763	k__Bacteria; p__Firmicutes; c__Negativicutes; o__Selenomonadales; f__Acidaminococcaceae; g__Succinispira; s__
OTU_4493	k__Bacteria; p__Firmicutes; c__Clostridia; o__Clostridiales; f__Ruminococcaceae
OTU_6221	k__Bacteria; p__Proteobacteria; c__Gammaproteobacteria
OTU_6563	k__Bacteria
OTU_7706	k__Bacteria; p__Verrucomicrobia; c__Verrucomicrobiae; o__Verrucomicrobiales; f__Verrucomicrobiaceae
OTU_4885	k__Bacteria; p__Bacteroidetes; c__Bacteroidia; o__Bacteroidales; f__Rikenellaceae; g__vadinBC27_wastewater-sludge_group
OTU_6889	k__Bacteria; p__Proteobacteria; c__Deltaproteobacteria
OTU_1630	k__Bacteria; p__Firmicutes; c__Clostridia; o__Clostridiales; f__Ruminococcaceae; g__Oscillibacter; s__
OTU_5721	k__Bacteria; p__Bacteroidetes; c__Sphingobacteriia; o__Sphingobacteriales; f__Saprospiraceae; g__; s__
OTU_2860	k__Bacteria; p__Firmicutes; c__Clostridia; o__Clostridiales; f__Lachnospiraceae
OTU_4899	k__Bacteria; p__Proteobacteria; c__Betaproteobacteria; o__Burkholderiales; f__Comamonadaceae
OTU_6024	k__Bacteria; p__TM6_(Dependentiae); c__; o__; f__; g__; s__
OTU_7234	k__Bacteria
OTU_3445	k__Bacteria; p__Proteobacteria; c__Gammaproteobacteria; o__Pseudomonadales; f__Moraxellaceae; g__Psychrobacter
OTU_7630	k__Bacteria; p__Proteobacteria; c__Deltaproteobacteria
OTU_5341	k__Bacteria; p__Actinobacteria; c__Thermoleophilia; o__Gaiellales; f__; g__; s__
OTU_5718	k__Bacteria; p__Proteobacteria; c__Deltaproteobacteria; o__unidentified_Deltaproteobacteria; f__Syntrophorhabdaceae; g__Syntrophorhabdus; s__
OTU_5141	k__Bacteria; p__Proteobacteria; c__Betaproteobacteria
OTU_7128	k__Bacteria; p__Proteobacteria; c__Deltaproteobacteria; o__Oligoflexales; f__Oligoflexaceae
OTU_7545	k__Bacteria; p__Planctomycetes; c__Planctomycetacia; o__Planctomycetales; f__Planctomycetaceae
OTU_5170	k__Bacteria; p__Bacteroidetes; c__Sphingobacteriia; o__Sphingobacteriales; f__Chitinophagaceae; g__Lacibacter; s__
OTU_2902	k__Bacteria; p__Firmicutes; c__Clostridia; o__Clostridiales
OTU_6460	k__Bacteria; p__Proteobacteria; c__Alphaproteobacteria; o__; f__; g__; s__
OTU_2019	k__Bacteria
OTU_4738	k__Bacteria; p__Verrucomicrobia; c__WCHB1-41; o__; f__; g__; s__
OTU_7750	k__Bacteria; p__Bacteroidetes; c__Bacteroidia; o__Bacteroidales; f__Bacteroidales_S24-7_group; g__; s__
OTU_3186	k__Bacteria; p__Bacteroidetes; c__Flavobacteriia; o__Flavobacteriales; f__NS9_marine_group; g__; s__
OTU_7601	k__Bacteria; p__Chloroflexi; c__TK10
OTU_3117	k__Bacteria; p__Firmicutes; c__Clostridia; o__Clostridiales; f__Eubacteriaceae; g__; s__
OTU_6992	k__Bacteria
OTU_5624	k__Bacteria; p__Firmicutes; c__Clostridia; o__Clostridiales; f__Ruminococcaceae; g__Anaerotruncus; s__
OTU_6331	k__Bacteria
OTU_561	k__Bacteria; p__Proteobacteria; c__Betaproteobacteria; o__Burkholderiales; f__Burkholderiaceae; g__Polynucleobacter; s__Polynucleobacter_cosmopolitanus
OTU_5791	k__Bacteria; p__Verrucomicrobia; c__WCHB1-41; o__; f__; g__; s__
OTU_2834	k__Bacteria; p__Actinobacteria; c__unidentified_Actinobacteria; o__PeM15; f__; g__; s__
OTU_7759	k__Bacteria; p__Planctomycetes; c__028H05-P-BN-P5; o__; f__; g__; s__
OTU_3954	k__Bacteria; p__Firmicutes; c__Clostridia; o__Clostridiales; f__Ruminococcaceae; g__Ruminococcaceae_UCG-007; s__
OTU_3966	k__Bacteria; p__Bacteroidetes; c__Bacteroidia; o__Bacteroidales; f__Bacteroidales_S24-7_group; g__; s__
OTU_6927	k__Bacteria
OTU_5782	k__Bacteria; p__Firmicutes; c__Clostridia; o__Clostridiales; f__Ruminococcaceae; g__Ruminococcaceae_UCG-013; s__
OTU_7403	k__Bacteria; p__Chloroflexi; c__Chloroflexia; o__Kallotenuales
OTU_6636	k__Bacteria; p__Bacteroidetes; c__Sphingobacteriia; o__Sphingobacteriales; f__Saprospiraceae; g__; s__
OTU_7101	k__Bacteria; p__Proteobacteria; c__Deltaproteobacteria
OTU_3510	k__Bacteria; p__TM6_(Dependentiae)
OTU_5850	k__Bacteria; p__Proteobacteria; c__Alphaproteobacteria; o__Sphingomonadales; f__Sphingomonadaceae; g__Sphingomonas; s__Sphingomonas_sp._jr10
OTU_3798	k__Bacteria; p__Planctomycetes; c__Phycisphaerae; o__Phycisphaerales; f__Phycisphaeraceae; g__CL500-3; s__
OTU_4228	k__Bacteria; p__Chloroflexi; c__Ardenticatenia; o__; f__; g__; s__
OTU_5251	k__Bacteria; p__Proteobacteria; c__Gammaproteobacteria; o__Legionellales; f__Coxiellaceae; g__Aquicella; s__agricultural_soil_bacterium_SC-I-81
OTU_3759	k__Bacteria; p__Firmicutes; c__Clostridia; o__Clostridiales; f__Christensenellaceae; g__; s__
OTU_4163	k__Bacteria; p__Planctomycetes; c__Planctomycetacia; o__Planctomycetales; f__Planctomycetaceae; g__; s__
OTU_5946	k__Bacteria; p__Proteobacteria; c__Betaproteobacteria
OTU_238	k__Bacteria; p__Firmicutes; c__Clostridia; o__Clostridiales; f__Lachnospiraceae
OTU_1315	k__Bacteria; p__Fusobacteria; c__Fusobacteriia; o__Fusobacteriales; f__Leptotrichiaceae; g__; s__
OTU_2847	k__Bacteria
OTU_3750	k__Bacteria; p__Firmicutes; c__Clostridia; o__Clostridiales; f__Ruminococcaceae; g__Ruminococcaceae_UCG-014; s__
OTU_3095	k__Bacteria; p__Bacteroidetes; c__Bacteroidia; o__Bacteroidales; f__Bacteroidales_S24-7_group; g__; s__
OTU_1729	k__Bacteria; p__Firmicutes; c__Clostridia; o__Clostridiales; f__Ruminococcaceae; g__Ruminococcaceae_NK4A214_group; s__
OTU_6676	k__Bacteria; p__Bacteroidetes
OTU_7024	k__Bacteria
OTU_5131	k__Bacteria; p__Gemmatimonadetes; c__unidentified_Gemmatimonadetes; o__Gemmatimonadales; f__Gemmatimonadaceae; g__Gemmatimonas
OTU_4875	k__Bacteria; p__Bacteroidetes; c__Sphingobacteriia; o__Sphingobacteriales; f__NS11-12_marine_group; g__; s__
OTU_5393	k__Bacteria; p__Proteobacteria; c__Alphaproteobacteria; o__Rhodobacterales; f__Rhodobacteraceae
OTU_4406	k__Bacteria; p__Firmicutes; c__Clostridia; o__Clostridiales; f__Ruminococcaceae; g__Ruminiclostridium_6; s__
OTU_4985	k__Bacteria; p__Bacteroidetes; c__Flavobacteriia; o__Flavobacteriales; f__Flavobacteriaceae; g__Vitellibacter
OTU_6011	k__Bacteria; p__Armatimonadetes; c__Armatimonadia; o__Armatimonadales; f__; g__; s__
OTU_5539	k__Bacteria; p__Proteobacteria; c__Deltaproteobacteria; o__Oligoflexales; f__0319-6G20; g__unidentified_0319-6G20; s\_\_bacterium\_enrichment\_culture\_clone\_B126
OTU_5571	k__Bacteria; p__Firmicutes; c__Negativicutes; o__Selenomonadales; f__Veillonellaceae; g__Megasphaera; s__Megasphaera_elsdenii
OTU_2412	k__Bacteria; p__Firmicutes; c__Clostridia; o__Clostridiales; f__Clostridiales_vadinBB60_group; g__; s__
OTU_7555	k__Bacteria; p__Bacteroidetes; c__Sphingobacteriia; o__Sphingobacteriales; f__NS11-12_marine_group; g__; s__
OTU_6687	k__Bacteria; p__Proteobacteria; c__Deltaproteobacteria; o__Bdellovibrionales; f__Bdellovibrionaceae; g__Bdellovibrio; s__
OTU_3437	k__Bacteria; p__Fibrobacteres; c__Fibrobacteria; o__Fibrobacterales; f__Fibrobacteraceae; g__; s__
OTU_4482	k__Bacteria; p__Proteobacteria; c__Betaproteobacteria; o__Burkholderiales; f__Alcaligenaceae; g__Sutterella; s__
OTU_6559	k__Bacteria; p__Bacteroidetes; c__Sphingobacteriia; o__Sphingobacteriales
OTU_2062	k__Bacteria; p__Actinobacteria; c__unidentified_Actinobacteria; o__Frankiales; f__Sporichthyaceae; g__hgcI_clade; s__
OTU_3704	k__Bacteria
OTU_4893	k__Bacteria; p__Firmicutes; c__Clostridia; o__Clostridiales; f__Ruminococcaceae; g__Anaerotruncus; s__
OTU_3860	k__Bacteria; p__Proteobacteria; c__Deltaproteobacteria; o__Oligoflexales; f__Oligoflexaceae
OTU_6994	k__Bacteria; p__Proteobacteria; c__Deltaproteobacteria; o__Bdellovibrionales; f__Bdellovibrionaceae; g__Bdellovibrio; s__
OTU_6203	k__Bacteria; p__Bacteroidetes; c__Sphingobacteriia; o__Sphingobacteriales; f__PHOS-HE51; g__; s__
OTU_3028	k__Bacteria; p__Proteobacteria; c__Gammaproteobacteria; o__unidentified_Gammaproteobacteria; f__unidentified_Gammaproteobacteria; g__unidentified_Gammaproteobacteria; s__gamma_proteobacterium_HdN1
OTU_4470	k__Bacteria; p__Firmicutes; c__Clostridia; o__Clostridiales; f__Clostridiales_vadinBB60_group; g__; s__
OTU_7768	k__Bacteria; p__Proteobacteria
OTU_5162	k__Bacteria; p__Latescibacteria; c__; o__; f__; g__; s__
OTU_5488	k__Bacteria; p__Armatimonadetes; c__Chthonomonadetes; o__Chthonomonadales; f__Chthonomonadaceae; g__Chthonomonas; s__
OTU_3133	k__Bacteria; p__Parcubacteria
OTU_6849	k__Bacteria; p__Saccharibacteria; c__; o__; f__; g__; s__
OTU_6059	k__Bacteria; p__Planctomycetes; c__Planctomycetacia; o__Planctomycetales; f__Planctomycetaceae; g__; s__
OTU_6731	k__Bacteria; p__Tenericutes; c__Mollicutes; o__Mollicutes_RF9; f__; g__; s__
OTU_6947	k__Bacteria; p__Bacteroidetes; c__Bacteroidia; o__Bacteroidales; f__Porphyromonadaceae
OTU_3628	k__Bacteria; p__Bacteroidetes; c__Sphingobacteriia; o__Sphingobacteriales; f__Saprospiraceae
OTU_885	k__Bacteria; p__Bacteroidetes; c__Bacteroidia; o__Bacteroidales; f__Rikenellaceae; g__Alistipes; s__
OTU_3203	k__Bacteria; p__Proteobacteria; c__Gammaproteobacteria; o__Run-SP154; f__; g__; s__
OTU_4257	k__Bacteria
OTU_7504	k__Bacteria; p__Bacteroidetes
OTU_2459	k__Bacteria; p__Firmicutes; c__Clostridia; o__Clostridiales; f__Christensenellaceae; g__Christensenellaceae_R-7_group; s__
OTU_5763	k__Bacteria; p__Proteobacteria; c__Gammaproteobacteria
OTU_2861	k__Bacteria; p__Firmicutes; c__Clostridia; o__Clostridiales; f__Ruminococcaceae
OTU_5487	k__Bacteria; p__Verrucomicrobia; c__Verrucomicrobiae; o__Verrucomicrobiales; f__Verrucomicrobiaceae; g__; s__
OTU_1505	k__Bacteria; p__Firmicutes; c__Clostridia; o__Clostridiales; f__Lachnospiraceae
OTU_6339	k__Bacteria; p__Proteobacteria; c__Alphaproteobacteria; o__Rickettsiales
OTU_3619	k__Bacteria; p__Acidobacteria; c__Blastocatellia; o__unidentified_Blastocatellia; f__Blastocatellaceae_(Subgroup_4); g__RB41
OTU_7233	k__Bacteria; p__Proteobacteria; c__Deltaproteobacteria; o__Oligoflexales; f__0319-6G20; g__; s__
OTU_4268	k__Bacteria; p__Bacteroidetes; c__Sphingobacteriia; o__Sphingobacteriales; f__env.OPS_17; g__; s__
OTU_7682	k__Bacteria; p__Firmicutes; c__Negativicutes; o__Selenomonadales; f__Acidaminococcaceae; g__; s__
OTU_5312	k__Bacteria
OTU_715	k__Bacteria; p__Proteobacteria; c__Epsilonproteobacteria; o__Campylobacterales; f__Campylobacteraceae; g__Arcobacter
OTU_2939	k__Bacteria; p__Proteobacteria
OTU_5559	k__Bacteria
OTU_7389	k__Bacteria; p__Planctomycetes; c__Planctomycetacia; o__Planctomycetales; f__Planctomycetaceae; g__; s__
OTU_3818	k__Bacteria; p__Proteobacteria; c__Betaproteobacteria; o__Burkholderiales; f__Alcaligenaceae; g__Oligella
OTU_6407	k__Bacteria; p__Saccharibacteria; c__; o__; f__; g__; s__
OTU_7476	k__Bacteria; p__Tenericutes; c__Mollicutes; o__Mycoplasmatales; f__Mycoplasmataceae; g__Candidatus_Bacilloplasma; s__
OTU_7267	k__Bacteria; p__Firmicutes; c__Clostridia; o__Clostridiales; f__Ruminococcaceae; g__Saccharofermentans; s__
OTU_3960	k__Bacteria; p__Firmicutes; c__Clostridia; o__Clostridiales; f__Lachnospiraceae
OTU_3838	k__Bacteria; p__Proteobacteria; c__Epsilonproteobacteria; o__Campylobacterales; f__Helicobacteraceae; g__Sulfurimonas; s__
OTU_4591	k__Bacteria; p__Proteobacteria; c__Deltaproteobacteria; o__Desulfobacterales; f__Desulfobulbaceae; g__Desulfoprunum; s__
OTU_4342	k__Bacteria; p__Verrucomicrobia; c__Verrucomicrobiae; o__Verrucomicrobiales; f__Verrucomicrobiaceae
OTU_7073	k__Bacteria; p__Proteobacteria; c__Alphaproteobacteria; o__Rhodospirillales; f__unidentified_Rhodospirillales; g__Candidatus_Alysiosphaera; s__
OTU_1274	k__Bacteria; p__Cyanobacteria; c__Melainabacteria; o__Obscuribacterales; f__; g__; s__
OTU_6138	k__Bacteria
OTU_5309	k__Bacteria; p__Actinobacteria; c__Thermoleophilia; o__Solirubrobacterales
OTU_3531	k__Bacteria; p__Bacteroidetes; c__Sphingobacteriia; o__Sphingobacteriales; f__Saprospiraceae
OTU_6803	k__Bacteria; p__Proteobacteria
OTU_7614	k__Bacteria; p__Proteobacteria; c__Alphaproteobacteria; o__Rhodospirillales; f__JG37-AG-20; g__; s__
OTU_5630	k__Bacteria; p__Planctomycetes; c__Planctomycetacia; o__Planctomycetales; f__Planctomycetaceae
OTU_1125	k__Bacteria; p__Bacteroidetes; c__Bacteroidia; o__Bacteroidales; f__Bacteroidales_S24-7_group; g__; s__
OTU_5526	k__Bacteria; p__Proteobacteria; c__Alphaproteobacteria; o__SAR11_clade; f__LD12_freshwater_group; g__; s__
OTU_1547	k__Bacteria; p__Bacteroidetes; c__Cytophagia; o__Cytophagales; f__Cytophagaceae; g__Fluviimonas
OTU_4524	k__Bacteria; p__Firmicutes; c__Clostridia; o__Clostridiales; f__Christensenellaceae; g__Christensenellaceae_R-7_group; s__
OTU_7333	k__Bacteria; p__Proteobacteria; c__Epsilonproteobacteria; o__Campylobacterales; f__Helicobacteraceae; g__Sulfuricurvum
OTU_5574	k__Bacteria; p__Proteobacteria
OTU_3476	k__Bacteria; p__Thermomicrobia; c__unidentified_Thermomicrobia; o__JG30-KF-CM45; f__; g__; s__
OTU_7313	k__Bacteria; p__Firmicutes; c__Bacilli; o__Bacillales; f__Paenibacillaceae; g__Paenibacillus
OTU_5172	k__Bacteria; p__Proteobacteria; c__Deltaproteobacteria; o__Myxococcales; f__Haliangiaceae; g__Haliangium; s__
OTU_6196	k__Bacteria; p__Planctomycetes; c__Planctomycetacia; o__Planctomycetales; f__Planctomycetaceae; g__Planctomyces; s__
OTU_7289	k__Bacteria; p__Proteobacteria; c__Gammaproteobacteria; o__Legionellales; f__Legionellaceae; g__Legionella
OTU_2528	k__Bacteria; p__Bacteroidetes
OTU_1661	k__Bacteria; p__Cyanobacteria; c__Chloroplast; o__unidentified_Chloroplast; f__unidentified_Chloroplast; g__unidentified_Chloroplast
OTU_4946	k__Bacteria; p__Firmicutes; c__Clostridia; o__Clostridiales; f__Lachnospiraceae; g__[Bacteroides]_pectinophilus_group; s__
OTU_3931	k__Bacteria; p__Verrucomicrobia; c__Verrucomicrobiae; o__Verrucomicrobiales; f__Verrucomicrobiaceae; g__; s__
OTU_4625	k__Bacteria; p__Firmicutes; c__Clostridia; o__Clostridiales; f__Lachnospiraceae
OTU_4500	k__Bacteria; p__Actinobacteria; c__unidentified_Actinobacteria
OTU_7696	k__Bacteria; p__Proteobacteria; c__Gammaproteobacteria; o__Methylococcales; f__CABC2E06; g__; s__
OTU_6111	k__Bacteria; p__Proteobacteria; c__Gammaproteobacteria; o__Legionellales; f__Legionellaceae; g__Legionella
OTU_3600	k__Bacteria; p__Actinobacteria; c__Acidimicrobiia; o__Acidimicrobiales; f__Acidimicrobiaceae
OTU_3263	k__Bacteria; p__Firmicutes; c__Clostridia; o__Clostridiales; f__Ruminococcaceae; g__Ruminiclostridium_9; s__
OTU_7777	k__Archaea; p__.DHVEG-6.; c__; o__; f__; g__; s__
OTU_3599	k__Bacteria; p__Proteobacteria; c__Deltaproteobacteria; o__Myxococcales; f__Sandaracinaceae
OTU_2990	k__Bacteria; p__Cyanobacteria; c__Chloroplast; o__unidentified_Chloroplast; f__unidentified_Chloroplast; g__unidentified_Chloroplast
OTU_7741	k__Bacteria; p__Planctomycetes; c__Planctomycetacia; o__Planctomycetales; f__Planctomycetaceae
OTU_6826	k__Bacteria
OTU_6348	k__Bacteria; p__Verrucomicrobia; c__Spartobacteria; o__Chthoniobacterales; f__Chthoniobacteraceae; g__Chthoniobacter
OTU_4282	k__Bacteria; p__Bacteroidetes; c__Flavobacteriia; o__Flavobacteriales; f__Flavobacteriaceae
OTU_6884	k__Bacteria; p__Armatimonadetes; c__Fimbriimonadia; o__Fimbriimonadales; f__Fimbriimonadaceae; g__; s__
OTU_2196	k__Bacteria; p__Firmicutes; c__Bacilli; o__Lactobacillales; f__Aerococcaceae; g__Globicatella
OTU_2348	k__Bacteria; p__Proteobacteria; c__Deltaproteobacteria; o__Myxococcales; f__P3OB-42; g__; s__
OTU_696	k__Bacteria; p__Firmicutes; c__Clostridia; o__Clostridiales
OTU_5402	k__Bacteria; p__Proteobacteria; c__Alphaproteobacteria; o__Rickettsiales; f__Rickettsiaceae
OTU_3441	k__Bacteria; p__Verrucomicrobia; c__Verrucomicrobiae; o__Verrucomicrobiales; f__; g__; s__
OTU_4409	k__Bacteria; p__Acidobacteria; c__Solibacteres; o__Solibacterales; f__Solibacteraceae_(Subgroup_3); g__Bryobacter; s__
OTU_1626	k__Bacteria; p__TM6_(Dependentiae)
OTU_4599	k__Bacteria; p__Firmicutes; c__Clostridia; o__Clostridiales; f__Lachnospiraceae; g__Lachnospiraceae_NK4A136_group
OTU_7564	k__Bacteria; p__Proteobacteria
OTU_5511	k__Bacteria; p__Gemmatimonadetes; c__unidentified_Gemmatimonadetes; o__Gemmatimonadales; f__Gemmatimonadaceae; g__; s__
OTU_4850	k__Bacteria; p__Firmicutes; c__Clostridia; o__Clostridiales; f__Lachnospiraceae
OTU_7484	k__Bacteria; p__Proteobacteria; c__Gammaproteobacteria; o__Legionellales; f__Coxiellaceae; g__Aquicella; s__
OTU_6680	k__Bacteria; p__Proteobacteria; c__Deltaproteobacteria; o__Bdellovibrionales; f__Bdellovibrionaceae; g__Bdellovibrio; s__
OTU_2189	k__Bacteria; p__Firmicutes; c__Clostridia; o__Clostridiales; f__Ruminococcaceae; g__Ruminococcus_1
OTU_6224	k__Bacteria; p__Proteobacteria; c__Deltaproteobacteria; o__Desulfobacterales; f__Desulfobulbaceae; g__Desulfobulbus; s__
OTU_4190	k__Bacteria; p__Actinobacteria; c__unidentified_Actinobacteria; o__Micrococcales; f__Intrasporangiaceae; g__Aquipuribacter; s__
OTU_3989	k__Bacteria; p__Armatimonadetes; c__Fimbriimonadia; o__Fimbriimonadales; f__Fimbriimonadaceae; g__; s__
OTU_5380	k__Bacteria; p__Bacteroidetes; c__Sphingobacteriia; o__Sphingobacteriales; f__Chitinophagaceae
OTU_5135	k__Bacteria; p__Firmicutes; c__Clostridia; o__Clostridiales; f__Lachnospiraceae
OTU_6424	k__Bacteria; p__Bacteroidetes; c__Sphingobacteriia; o__Sphingobacteriales
OTU_6480	k__Bacteria; p__Proteobacteria; c__Alphaproteobacteria; o__Rhodospirillales; f__Rhodospirillaceae; g__Elstera; s__Elstera_litoralis
OTU_5444	k__Bacteria; p__Planctomycetes; c__Planctomycetacia; o__Planctomycetales; f__Planctomycetaceae
OTU_4305	k__Bacteria; p__Bacteroidetes; c__Sphingobacteriia; o__Sphingobacteriales; f__Saprospiraceae; g__; s__
OTU_3776	k__Bacteria; p__Firmicutes; c__Clostridia; o__Clostridiales; f__Clostridiales_vadinBB60_group; g__; s__
OTU_4158	k__Bacteria
OTU_5954	k__Bacteria
OTU_4024	k__Bacteria; p__Chloroflexi; c__SBR2076; o__unidentified_SBR2076; f__unidentified_SBR2076; g__unidentified_SBR2076; s__Hypsibius_dujardini
OTU_543	k__Bacteria; p__Bacteroidetes; c__Bacteroidia; o__Bacteroidales; f__Bacteroidales_S24-7_group; g__; s__
OTU_7450	k__Bacteria
OTU_6693	k__Bacteria; p__Planctomycetes; c__Planctomycetacia; o__Planctomycetales; f__Planctomycetaceae
OTU_998	k__Bacteria; p__Bacteroidetes; c__Bacteroidia; o__Bacteroidales; f__Porphyromonadaceae; g__Macellibacteroides; s__
OTU_6052	k__Bacteria; p__Chlamydiae; c__unidentified_Chlamydiae; o__Chlamydiales
OTU_5631	k__Bacteria; p__Cyanobacteria; c__unidentified_Cyanobacteria; o__SubsectionI; f__FamilyI; g__Merismopedia; s__
OTU_6537	k__Bacteria; p__Saccharibacteria; c__; o__; f__; g__; s__
OTU_5598	k__Bacteria
OTU_3497	k__Bacteria; p__Firmicutes; c__Clostridia; o__Clostridiales; f__Lachnospiraceae
OTU_4542	k__Bacteria; p__Planctomycetes; c__Phycisphaerae; o__Tepidisphaerales; f__Tepidisphaeraceae
OTU_3695	k__Bacteria; p__Bacteroidetes; c__Flavobacteriia; o__Flavobacteriales; f__NS9_marine_group; g__; s__
OTU_7022	k__Bacteria; p__Actinobacteria
OTU_2083	k__Bacteria; p__Bacteroidetes; c__Cytophagia; o__Cytophagales; f__Cyclobacteriaceae; g__Algoriphagus
OTU_6411	k__Bacteria; p__Planctomycetes; c__Planctomycetacia; o__Planctomycetales; f__Planctomycetaceae; g__; s__
OTU_2298	k__Bacteria; p__Bacteroidetes; c__Sphingobacteriia; o__Sphingobacteriales; f__Sphingobacteriaceae; g__Solitalea; s__
OTU_5704	k__Bacteria; p__Planctomycetes; c__Phycisphaerae; o__Phycisphaerales; f__Phycisphaeraceae; g__SM1A02
OTU_7561	k__Bacteria; p__Proteobacteria
OTU_6141	k__Bacteria; p__Planctomycetes; c__OM190; o__; f__; g__; s__
OTU_363	k__Bacteria; p__Bacteroidetes; c__Bacteroidia; o__Bacteroidales; f__Bacteroidales_S24-7_group; g__; s__
OTU_6533	k__Bacteria; p__Planctomycetes; c__Phycisphaerae; o__Phycisphaerales; f__Phycisphaeraceae; g__SM1A02; s__
OTU_2855	k__Bacteria; p__Firmicutes; c__Clostridia; o__Clostridiales; f__Ruminococcaceae; g__Ruminococcaceae_UCG-010; s__
OTU_4621	k__Bacteria; p__Firmicutes; c__Clostridia; o__Clostridiales; f__Ruminococcaceae; g__Ruminococcus_1; s__
OTU_2649	k__Bacteria; p__Bacteroidetes; c__Sphingobacteriia; o__Sphingobacteriales; f__Saprospiraceae; g__unidentified_Saprospiraceae; s__Ephemera_danica
OTU_2377	k__Bacteria; p__Actinobacteria; c__unidentified_Actinobacteria; o__Propionibacteriales; f__Nocardioidaceae; g__Actinopolymorpha; s__
OTU_1377	k__Bacteria; p__Firmicutes; c__Clostridia; o__Clostridiales; f__Ruminococcaceae; g__Ruminococcaceae_UCG-010; s__
OTU_6686	k__Bacteria; p__Elusimicrobia; c__unidentified_Elusimicrobia; o__Lineage_IIb; f__; g__; s__
OTU_6854	k__Bacteria; p__Proteobacteria; c__Alphaproteobacteria
OTU_6792	k__Bacteria; p__Verrucomicrobia
OTU_3885	k__Bacteria; p__Firmicutes; c__Clostridia; o__Clostridiales; f__Ruminococcaceae; g__Ruminococcus_1; s__
OTU_6241	k__Bacteria; p__Bacteroidetes; c__Sphingobacteriia; o__Sphingobacteriales; f__NS11-12_marine_group; g__; s__
OTU_1393	k__Bacteria; p__Actinobacteria; c__unidentified_Actinobacteria
OTU_4050	k__Bacteria; p__Planctomycetes; c__Phycisphaerae; o__mle1-8; f__; g__; s__
OTU_7683	k__Bacteria; p__Firmicutes; c__Clostridia; o__Clostridiales; f__Ruminococcaceae
OTU_6237	k__Bacteria; p__Bacteroidetes; c__Sphingobacteriia; o__Sphingobacteriales
OTU_3892	k__Bacteria; p__Verrucomicrobia; c__WCHB1-41; o__; f__; g__; s__
OTU_6888	k__Bacteria; p__Proteobacteria; c__Betaproteobacteria; o__Neisseriales; f__Neisseriaceae; g__unidentified_Neisseriaceae
OTU_3151	k__Bacteria
OTU_1318	k__Bacteria; p__Planctomycetes; c__Planctomycetacia; o__Planctomycetales; f__Planctomycetaceae; g__; s__
OTU_406	k__Bacteria; p__Proteobacteria; c__Deltaproteobacteria; o__Desulfovibrionales; f__Desulfovibrionaceae; g__Desulfovibrio; s__
OTU_4433	k__Bacteria; p__Chlamydiae; c__unidentified_Chlamydiae; o__Chlamydiales; f__cvE6
OTU_7566	k__Bacteria; p__Planctomycetes; c__OM190; o__; f__; g__; s__
OTU_5634	k__Bacteria; p__Gemmatimonadetes; c__unidentified_Gemmatimonadetes; o__Gemmatimonadales; f__Gemmatimonadaceae
OTU_6215	k__Bacteria
OTU_6926	k__Bacteria
OTU_2461	k__Bacteria; p__Firmicutes; c__Clostridia; o__Clostridiales; f__Lachnospiraceae
OTU_6688	k__Bacteria; p__Proteobacteria; c__Deltaproteobacteria; o__Myxococcales
OTU_5709	k__Bacteria; p__Proteobacteria; c__Deltaproteobacteria; o__Myxococcales; f__Archangiaceae; g__Anaeromyxobacter
OTU_2568	k__Bacteria; p__Planctomycetes; c__Phycisphaerae; o__Phycisphaerales; f__Phycisphaeraceae; g__CL500-3; s__
OTU_3577	k__Bacteria; p__Planctomycetes; c__Planctomycetacia; o__Planctomycetales; f__Planctomycetaceae
OTU_7276	k__Bacteria; p__Proteobacteria; c__Deltaproteobacteria; o__Bdellovibrionales; f__Bdellovibrionaceae; g__; s__
OTU_2427	k__Bacteria; p__Firmicutes; c__Clostridia; o__Clostridiales; f__Ruminococcaceae; g__Ruminococcaceae_UCG-010; s__
OTU_5820	k__Bacteria; p__Cyanobacteria; c__unidentified_Cyanobacteria; o__SubsectionI; f__FamilyI
OTU_3629	k__Bacteria; p__Cyanobacteria; c__unidentified_Cyanobacteria; o__SubsectionI; f__FamilyI; g__Synechococcus
OTU_6454	k__Bacteria; p__Bacteroidetes; c__Sphingobacteriia; o__Sphingobacteriales; f__Chitinophagaceae
OTU_4788	k__Bacteria; p__Bacteroidetes; c__Bacteroidia; o__Bacteroidales; f__Bacteroidales_S24-7_group; g__; s__
OTU_7497	k__Bacteria; p__Verrucomicrobia; c__Opitutae
OTU_3184	k__Bacteria; p__Firmicutes; c__Clostridia; o__Clostridiales; f__Lachnospiraceae
OTU_2755	k__Bacteria; p__Planctomycetes; c__Planctomycetacia; o__Planctomycetales; f__Planctomycetaceae
OTU_6722	k__Bacteria; p__Actinobacteria; c__unidentified_Actinobacteria; o__PeM15; f__; g__; s__
OTU_5628	k__Bacteria; p__Firmicutes; c__Clostridia; o__Clostridiales; f__Lachnospiraceae; g__Acetatifactor; s__
OTU_2895	k__Bacteria; p__Proteobacteria; c__Alphaproteobacteria; o__Rhodospirillales; f__Rhodospirillaceae; g__Haematospirillum; s__
OTU_2149	k__Bacteria; p__Cyanobacteria; c__Chloroplast; o__unidentified_Chloroplast; f__unidentified_Chloroplast; g__unidentified_Chloroplast
OTU_7544	k__Bacteria; p__Proteobacteria; c__Alphaproteobacteria; o__Sphingomonadales; f__Sphingomonadaceae; g__Sandarakinorhabdus; s__
OTU_2910	k__Bacteria; p__Firmicutes; c__Clostridia; o__Clostridiales; f__Christensenellaceae; g__Christensenellaceae_R-7_group; s__
OTU_4711	k__Bacteria; p__Firmicutes; c__Clostridia; o__Clostridiales; f__Peptococcaceae
OTU_3474	k__Bacteria; p__Proteobacteria; c__Deltaproteobacteria
OTU_4193	k__Bacteria; p__Tenericutes; c__Mollicutes; o__Mycoplasmatales; f__Mycoplasmataceae; g__Candidatus_Bacilloplasma; s__
OTU_5797	k__Bacteria; p__Spirochaetes; c__unidentified_Spirochaetes; o__Spirochaetales; f__Spirochaetaceae; g__Spirochaeta_2; s__Spirochaeta_sp._MWH-HuW24
OTU_6260	k__Bacteria; p__Proteobacteria
OTU_4982	k__Bacteria; p__Actinobacteria; c__unidentified_Actinobacteria
OTU_4673	k__Bacteria
OTU_6949	k__Bacteria; p__Proteobacteria; c__Alphaproteobacteria; o__Rickettsiales; f__SM2D12; g__; s__
OTU_4973	k__Bacteria; p__Proteobacteria; c__Deltaproteobacteria; o__Myxococcales; f__Sandaracinaceae
OTU_1142	k__Bacteria; p__Bacteroidetes; c__Bacteroidia; o__Bacteroidales; f__Bacteroidales_S24-7_group; g__; s__
OTU_3367	k__Bacteria; p__Proteobacteria; c__Deltaproteobacteria; o__Bdellovibrionales; f__Bdellovibrionaceae; g__Bdellovibrio
OTU_2433	k__Bacteria; p__Parcubacteria; c__Candidatus_Magasanikbacteria; o__; f__; g__; s__
OTU_4063	k__Bacteria; p__Firmicutes; c__Clostridia; o__Clostridiales; f__Lachnospiraceae
OTU_6945	k__Bacteria; p__Verrucomicrobia; c__OPB35_soil_group; o__; f__; g__; s__
OTU_5497	k__Bacteria; p__Bacteroidetes; c__Flavobacteriia; o__Flavobacteriales; f__Cryomorphaceae; g__Fluviicola; s__
OTU_7510	k__Bacteria; p__Actinobacteria; c__unidentified_Actinobacteria
OTU_3595	k__Bacteria; p__Verrucomicrobia; c__Spartobacteria; o__Chthoniobacterales; f__Chthoniobacteraceae; g__Chthoniobacter; s__
OTU_6083	k__Bacteria; p__Proteobacteria; c__Deltaproteobacteria; o__Oligoflexales; f__0319-6G20
OTU_6654	k__Bacteria; p__Verrucomicrobia
OTU_7122	k__Bacteria; p__Chloroflexi
OTU_3050	k__Bacteria; p__Firmicutes; c__Clostridia; o__Clostridiales; f__Ruminococcaceae; g__Ruminococcaceae_UCG-014; s__
OTU_5401	k__Bacteria; p__Firmicutes; c__Clostridia; o__Clostridiales; f__Ruminococcaceae; g__Oscillibacter
OTU_6789	k__Bacteria; p__Planctomycetes; c__Phycisphaerae; o__S-70; f__; g__; s__
OTU_2924	k__Bacteria; p__Chloroflexi; c__Ardenticatenia; o__; f__; g__; s__
OTU_6471	k__Bacteria; p__Parcubacteria
OTU_2764	k__Bacteria; p__Firmicutes; c__Clostridia; o__Clostridiales; f__Clostridiales_vadinBB60_group; g__; s__
OTU_7647	k__Bacteria; p__Proteobacteria; c__Gammaproteobacteria; o__Xanthomonadales; f__unidentified_Xanthomonadales; g__Candidatus_Competibacter; s__
OTU_6205	k__Bacteria; p__Actinobacteria; c__Acidimicrobiia; o__Acidimicrobiales; f__unidentified_Acidimicrobiales; g__Candidatus_Microthrix; s__
OTU_5464	k__Bacteria; p__Proteobacteria; c__Deltaproteobacteria; o__Oligoflexales; f__Oligoflexaceae; g__; s__
OTU_7713	k__Bacteria; p__Proteobacteria; c__Deltaproteobacteria; o__Oligoflexales; f__0319-6G20; g__; s__
OTU_3987	k__Bacteria; p__Ignavibacteriae; c__Ignavibacteria; o__Ignavibacteriales; f__PHOS-HE36; g__; s__
OTU_4728	k__Bacteria; p__Acidobacteria
OTU_1805	k__Bacteria; p__Firmicutes; c__Clostridia; o__Clostridiales; f__Ruminococcaceae; g__Ruminococcaceae_UCG-014; s__
OTU_7268	k__Bacteria; p__Bacteroidetes; c__Bacteroidia; o__Bacteroidales; f__Prevotellaceae; g__Prevotellaceae_NK3B31_group; s__
OTU_6940	k__Bacteria; p__Cyanobacteria
OTU_7415	k__Bacteria; p__Planctomycetes; c__Planctomycetacia; o__Planctomycetales; f__Planctomycetaceae
OTU_996	k__Bacteria; p__Actinobacteria; c__unidentified_Actinobacteria; o__Frankiales; f__Sporichthyaceae; g__hgcI_clade; s__
OTU_7491	k__Bacteria; p__Firmicutes; c__Clostridia; o__Clostridiales; f__Ruminococcaceae; g__Ruminococcaceae_UCG-010; s__
OTU_2605	k__Bacteria; p__Chloroflexi; c__TK10; o__unidentified_TK10; f__unidentified_TK10; g__unidentified_TK10; s__Chloroflexi_bacterium_JEA33
OTU_3729	k__Bacteria; p__TM6_(Dependentiae); c__; o__; f__; g__; s__
OTU_7627	k__Bacteria; p__Planctomycetes; c__vadinHA49; o__; f__; g__; s__
OTU_4483	k__Bacteria
OTU_6301	k__Bacteria; p__Firmicutes; c__Erysipelotrichia; o__Erysipelotrichales; f__Erysipelotrichaceae; g__Erysipelothrix
OTU_1993	k__Bacteria; p__Elusimicrobia; c__unidentified_Elusimicrobia; o__Elusimicrobiales; f__Elusimicrobiaceae; g__Elusimicrobium; s__
OTU_6986	k__Bacteria; p__Planctomycetes; c__Phycisphaerae; o__Phycisphaerales; f__Phycisphaeraceae; g__SM1A02; s__
OTU_394	k__Bacteria; p__Firmicutes; c__Clostridia; o__Clostridiales; f__Ruminococcaceae; g__Ruminococcus_1
OTU_5460	k__Bacteria; p__Proteobacteria; c__Gammaproteobacteria
OTU_4697	k__Bacteria; p__Bacteroidetes; c__Sphingobacteriia; o__Sphingobacteriales; f__NS11-12_marine_group; g__; s__
OTU_6021	k__Bacteria
OTU_7465	k__Bacteria; p__Planctomycetes; c__Planctomycetacia; o__Planctomycetales; f__Planctomycetaceae; g__Gemmata
OTU_1448	k__Bacteria; p__Proteobacteria
OTU_4820	k__Bacteria; p__Parcubacteria
OTU_6211	k__Bacteria; p__Acidobacteria
OTU_6235	k__Bacteria; p__Gemmatimonadetes; c__unidentified_Gemmatimonadetes; o__Gemmatimonadales; f__Gemmatimonadaceae; g__Gemmatimonas; s__
OTU_6420	k__Bacteria; p__Firmicutes; c__Clostridia; o__Clostridiales; f__Lachnospiraceae
OTU_3065	k__Bacteria; p__Firmicutes; c__Clostridia; o__Clostridiales; f__Lachnospiraceae
OTU_1611	k__Bacteria; p__Parcubacteria
OTU_5860	k__Bacteria; p__Planctomycetes; c__Planctomycetacia; o__Planctomycetales; f__Planctomycetaceae; g__Singulisphaera
OTU_4172	k__Bacteria; p__Tenericutes; c__Mollicutes; o__Mollicutes_RF9; f__; g__; s__
OTU_4314	k__Bacteria; p__Proteobacteria
OTU_7056	k__Bacteria; p__Planctomycetes; c__Planctomycetacia; o__Planctomycetales; f__Planctomycetaceae
OTU_5039	k__Bacteria
OTU_6912	k__Bacteria
OTU_6438	k__Bacteria; p__Parcubacteria; c__Candidatus_Azambacteria; o__; f__; g__; s__
OTU_1669	k__Bacteria; p__Bacteroidetes; c__Bacteroidia; o__Bacteroidales; f__Bacteroidales_S24-7_group; g__; s__
OTU_7251	k__Bacteria; p__Bacteroidetes
OTU_3807	k__Bacteria; p__Verrucomicrobia; c__OPB35_soil_group; o__; f__; g__; s__
OTU_646	k__Bacteria; p__Bacteroidetes; c__Bacteroidia; o__Bacteroidales; f__Bacteroidales_S24-7_group; g__; s__
OTU_6531	k__Bacteria; p__Verrucomicrobia; c__Verrucomicrobiae; o__Verrucomicrobiales; f__Verrucomicrobiaceae; g__; s__
OTU_6982	k__Bacteria; p__Gemmatimonadetes; c__unidentified_Gemmatimonadetes; o__Gemmatimonadales; f__Gemmatimonadaceae; g__unidentified_Gemmatimonadaceae; s__bacterium_enrichment_culture_clone_R1492-14
OTU_4746	k__Bacteria; p__Proteobacteria; c__Alphaproteobacteria
OTU_6173	k__Bacteria; p__Gemmatimonadetes; c__unidentified_Gemmatimonadetes; o__Gemmatimonadales; f__Gemmatimonadaceae
OTU_7041	k__Bacteria; p__Firmicutes; c__Negativicutes; o__Selenomonadales; f__Veillonellaceae; g__Anaerovibrio; s__
OTU_4831	k__Bacteria; p__Proteobacteria; c__Deltaproteobacteria
OTU_611	k__Bacteria; p__Bacteroidetes; c__Flavobacteriia; o__Flavobacteriales; f__Cryomorphaceae; g__Fluviicola; s__
OTU_5096	k__Bacteria; p__Planctomycetes; c__Planctomycetacia; o__Planctomycetales; f__Planctomycetaceae; g__; s__
OTU_3651	k__Bacteria; p__Bacteroidetes; c__Sphingobacteriia; o__Sphingobacteriales; f__; g__; s__
OTU_3714	k__Bacteria; p__Firmicutes; c__Clostridia; o__Clostridiales; f__Clostridiales_vadinBB60_group; g__; s__
OTU_89	k__Bacteria; p__Firmicutes; c__Clostridia; o__Clostridiales; f__Ruminococcaceae; g__[Eubacterium]_coprostanoligenes_group; s__
OTU_4142	k__Bacteria; p__Planctomycetes; c__Phycisphaerae; o__Phycisphaerales; f__Phycisphaeraceae; g__SM1A02; s__
OTU_7253	k__Bacteria; p__Chloroflexi; c__SJA-15; o__; f__; g__; s__
OTU_6402	k__Bacteria; p__Proteobacteria; c__Alphaproteobacteria; o__Sphingomonadales; f__Sphingomonadaceae; g__Sandarakinorhabdus; s__
OTU_7662	k__Bacteria; p__Actinobacteria; c__Acidimicrobiia; o__Acidimicrobiales
OTU_7216	k__Bacteria; p__Cyanobacteria; c__Melainabacteria; o__Vampirovibrionales; f__; g__; s__
OTU_4649	k__Bacteria; p__Gemmatimonadetes; c__unidentified_Gemmatimonadetes; o__Gemmatimonadales; f__Gemmatimonadaceae; g__Gemmatimonas; s__
OTU_4070	k__Bacteria; p__Firmicutes
OTU_6125	k__Bacteria; p__Parcubacteria; c__Candidatus_Azambacteria; o__; f__; g__; s__
OTU_4444	k__Bacteria; p__Planctomycetes; c__Planctomycetacia; o__Planctomycetales; f__Planctomycetaceae
OTU_3319	k__Bacteria; p__Bacteroidetes; c__Sphingobacteriia; o__Sphingobacteriales; f__env.OPS_17; g__; s__
OTU_306	k__Bacteria; p__Bacteroidetes; c__Bacteroidia; o__Bacteroidales; f__Bacteroidales_S24-7_group; g__; s__
OTU_3543	k__Bacteria; p__Actinobacteria; c__Acidimicrobiia; o__Acidimicrobiales; f__Acidimicrobiaceae; g__CL500-29_marine_group; s__
OTU_5349	k__Bacteria; p__Proteobacteria; c__Alphaproteobacteria; o__Sphingomonadales; f__SD04E11; g__unidentified_SD04E11; s__Sphingomonas_sp._LYH-20
OTU_6922	k__Bacteria
OTU_1477	k__Bacteria; p__Firmicutes; c__Clostridia; o__Clostridiales; f__Christensenellaceae; g__Christensenellaceae_R-7_group; s__
OTU_7771	k__Bacteria; p__Verrucomicrobia; c__Verrucomicrobiae; o__Verrucomicrobiales; f__Verrucomicrobiaceae; g__; s__
OTU_1780	k__Bacteria; p__Firmicutes; c__Clostridia; o__Clostridiales
OTU_4707	k__Bacteria; p__Thermomicrobia; c__unidentified_Thermomicrobia; o__JG30-KF-CM45; f__; g__; s__
OTU_7211	k__Bacteria; p__Chloroflexi; c__TK10; o__; f__; g__; s__
OTU_7734	k__Bacteria; p__Planctomycetes; c__Planctomycetacia; o__Planctomycetales; f__Planctomycetaceae; g__Gemmata; s__
OTU_4423	k__Bacteria; p__Actinobacteria; c__Acidimicrobiia; o__Acidimicrobiales
OTU_5509	k__Bacteria; p__Proteobacteria; c__Gammaproteobacteria; o__Oceanospirillales; f__Halomonadaceae; g__Halomonas; s__Candidatus_Halomonas_phosphatis
OTU_6939	k__Bacteria; p__Actinobacteria; c__Thermoleophilia; o__Solirubrobacterales
OTU_4860	k__Bacteria; p__Verrucomicrobia; c__Verrucomicrobiae; o__Verrucomicrobiales; f__Verrucomicrobiaceae
OTU_3789	k__Bacteria; p__Bacteroidetes; c__Sphingobacteriia; o__Sphingobacteriales; f__ST-12K33; g__; s__
OTU_5736	k__Bacteria; p__Cyanobacteria; c__Chloroplast; o__unidentified_Chloroplast; f__unidentified_Chloroplast; g__unidentified_Chloroplast
OTU_6526	k__Bacteria; p__Firmicutes; c__Clostridia; o__Clostridiales
OTU_3534	k__Bacteria; p__Proteobacteria; c__Gammaproteobacteria; o__Xanthomonadales; f__unidentified_Xanthomonadales; g__Candidatus_Competibacter; s__
OTU_7496	k__Bacteria; p__Bacteroidetes; c__Flavobacteriia; o__Flavobacteriales; f__Flavobacteriaceae; g__Bergeyella; s__Bergeyella_sp._S21.2
OTU_3593	k__Bacteria; p__Bacteroidetes; c__Flavobacteriia; o__Flavobacteriales; f__Flavobacteriaceae; g__Flavobacterium; s__Flavobacterium_sp._THWCSN34
OTU_6102	k__Bacteria; p__Planctomycetes; c__Planctomycetacia; o__Planctomycetales; f__Planctomycetaceae; g__; s__
OTU_2986	k__Bacteria; p__Firmicutes; c__Clostridia; o__Clostridiales; f__Ruminococcaceae; g__Ruminococcaceae_UCG-013; s__
OTU_2875	k__Bacteria; p__Proteobacteria; c__Gammaproteobacteria; o__Pseudomonadales; f__Moraxellaceae; g__Enhydrobacter; s__Moraxella_osloensis
OTU_5923	k__Bacteria; p__Proteobacteria; c__Deltaproteobacteria; o__Myxococcales; f__Blfdi19; g__unidentified_Blfdi19; s__Anaeromyxobacter_dehalogenans
OTU_6659	k__Bacteria; p__Verrucomicrobia; c__OPB35_soil_group
OTU_7740	k__Bacteria; p__Proteobacteria; c__Gammaproteobacteria; o__HTA4; f__unidentified_HTA4; g__unidentified_HTA4; s__Trachelomonas_scabra
OTU_6911	k__Bacteria; p__Firmicutes; c__Clostridia; o__Clostridiales; f__Ruminococcaceae; g__Ruminococcaceae_UCG-013; s__
OTU_2525	k__Bacteria; p__Actinobacteria; c__Acidimicrobiia; o__Acidimicrobiales; f__unidentified_Acidimicrobiales; g__Candidatus_Microthrix; s__
OTU_7704	k__Bacteria; p__Proteobacteria; c__Gammaproteobacteria; o__Legionellales; f__Coxiellaceae; g__Aquicella; s__
OTU_5057	k__Bacteria; p__Chlorobi; c__Chlorobia; o__Chlorobiales; f__OPB56; g__; s__
OTU_5617	k__Bacteria; p__Proteobacteria
OTU_5104	k__Bacteria; p__Proteobacteria; c__Deltaproteobacteria; o__Bdellovibrionales; f__Bdellovibrionaceae; g__Bdellovibrio
OTU_5404	k__Bacteria; p__Bacteroidetes; c__Cytophagia; o__Cytophagales; f__Cytophagaceae; g__Spirosoma; s__
OTU_7166	k__Bacteria; p__Proteobacteria; c__Deltaproteobacteria; o__Rs-K70_termite_group; f__; g__; s__
OTU_3176	k__Bacteria; p__Planctomycetes; c__Phycisphaerae; o__Tepidisphaerales; f__Tepidisphaeraceae; g__; s__
OTU_3346	k__Bacteria; p__Proteobacteria; c__Gammaproteobacteria; o__Cellvibrionales; f__Spongiibacteraceae; g__; s__
OTU_6507	k__Bacteria; p__Armatimonadetes; c__Armatimonadia; o__Armatimonadales
OTU_6257	k__Bacteria; p__Firmicutes; c__Clostridia; o__Clostridiales; f__Lachnospiraceae; g__Marvinbryantia; s__
OTU_6973	k__Bacteria; p__Bacteroidetes; c__Sphingobacteriia; o__Sphingobacteriales; f__; g__; s__
OTU_484	k__Bacteria; p__Firmicutes; c__Clostridia; o__Clostridiales; f__Ruminococcaceae; g__Ruminococcaceae_UCG-014; s__
OTU_7012	k__Bacteria; p__Firmicutes; c__Clostridia; o__Clostridiales; f__Lachnospiraceae
OTU_5231	k__Bacteria; p__Proteobacteria
OTU_4349	k__Bacteria; p__Firmicutes; c__Clostridia; o__Clostridiales; f__Ruminococcaceae; g__Ruminococcaceae_UCG-010; s__
OTU_5313	k__Bacteria; p__Proteobacteria; c__Gammaproteobacteria
OTU_6690	k__Bacteria; p__Firmicutes; c__Clostridia; o__Clostridiales; f__Lachnospiraceae
OTU_4375	k__Bacteria; p__Proteobacteria; c__Deltaproteobacteria; o__Oligoflexales; f__0319-6G20; g__; s__
OTU_3905	k__Bacteria; p__Actinobacteria; c__Thermoleophilia; o__Solirubrobacterales; f__TM146; g__; s__
OTU_5200	k__Bacteria; p__Gemmatimonadetes; c__S0134_terrestrial_group; o__; f__; g__; s__
OTU_1657	k__Bacteria; p__Proteobacteria; c__Betaproteobacteria; o__Rhodocyclales; f__Rhodocyclaceae; g__Zoogloea; s__
OTU_6835	k__Bacteria
OTU_7570	k__Bacteria; p__Armatimonadetes; c__Armatimonadia; o__Armatimonadales
OTU_2659	k__Bacteria; p__Proteobacteria; c__Deltaproteobacteria; o__Bdellovibrionales; f__Bacteriovoracaceae
OTU_7029	k__Bacteria; p__Cyanobacteria; c__Chloroplast; o__unidentified_Chloroplast; f__unidentified_Chloroplast; g__unidentified_Chloroplast; s__Coelastrella_sp._M60
OTU_3196	k__Bacteria; p__Firmicutes; c__Clostridia; o__Clostridiales; f__Ruminococcaceae; g__Ruminococcaceae_UCG-010; s__
OTU_6953	k__Bacteria; p__Proteobacteria; c__Deltaproteobacteria; o__Myxococcales; f__Polyangiaceae
OTU_6679	k__Bacteria; p__Actinobacteria; c__Acidimicrobiia; o__Acidimicrobiales; f__Acidimicrobiaceae; g__CL500-29_marine_group
OTU_788	k__Bacteria; p__Bacteroidetes; c__Cytophagia; o__Cytophagales; f__Cytophagaceae; g__Pseudarcicella; s__
OTU_6239	k__Bacteria; p__Proteobacteria; c__Deltaproteobacteria; o__Oligoflexales; f__Oligoflexaceae; g__; s__
OTU_7375	k__Bacteria; p__Firmicutes; c__Clostridia; o__Clostridiales; f__Lachnospiraceae
OTU_925	k__Bacteria; p__Proteobacteria; c__Gammaproteobacteria; o__Methylococcales; f__Methylococcaceae; g__Methyloparacoccus; s__
OTU_6010	k__Bacteria; p__Planctomycetes; c__Planctomycetacia; o__Planctomycetales; f__Planctomycetaceae; g__Planctomyces; s__
OTU_2577	k__Bacteria; p__Actinobacteria; c__unidentified_Actinobacteria; o__Micrococcales; f__Microbacteriaceae; g__Agromyces; s__Agromyces_mediolanus
OTU_3933	k__Bacteria; p__Verrucomicrobia; c__Opitutae; o__Opitutales; f__Opitutaceae; g__Opitutus; s__Verrucomicrobia_bacterium_IMCC26134
OTU_1357	k__Bacteria; p__Firmicutes; c__Clostridia; o__Clostridiales; f__Lachnospiraceae
OTU_6729	k__Bacteria; p__Proteobacteria; c__Gammaproteobacteria; o__Legionellales; f__Coxiellaceae; g__Coxiella; s__
OTU_1942	k__Bacteria; p__Actinobacteria; c__unidentified_Actinobacteria
OTU_7296	k__Bacteria; p__Chloroflexi; c__TK10; o__; f__; g__; s__
OTU_3550	k__Bacteria; p__Actinobacteria; c__Acidimicrobiia; o__Acidimicrobiales; f__unidentified_Acidimicrobiales; g__Candidatus_Microthrix; s__
OTU_652	k__Bacteria; p__Bacteroidetes; c__Bacteroidia; o__Bacteroidales; f__Bacteroidales_S24-7_group; g__; s__
OTU_2187	k__Bacteria; p__Proteobacteria; c__Alphaproteobacteria
OTU_7533	k__Bacteria; p__Proteobacteria; c__Deltaproteobacteria; o__Myxococcales
OTU_7002	k__Bacteria; p__Proteobacteria; c__Deltaproteobacteria; o__Syntrophobacterales; f__Syntrophaceae; g__Desulfobacca; s__
OTU_7246	k__Bacteria; p__Firmicutes; c__Clostridia; o__Clostridiales; f__Lachnospiraceae; g__Lachnospiraceae_NK4A136_group
OTU_3381	k__Bacteria; p__Proteobacteria; c__Betaproteobacteria; o__Neisseriales; f__Neisseriaceae; g__Chitinibacter; s__
OTU_4968	k__Bacteria; p__Parcubacteria
OTU_2367	k__Bacteria; p__Firmicutes; c__Clostridia; o__Clostridiales; f__Ruminococcaceae; g__Ruminococcaceae_UCG-014; s__
OTU_7381	k__Bacteria; p__Planctomycetes; c__Phycisphaerae; o__Tepidisphaerales; f__Tepidisphaeraceae; g__; s__
OTU_4613	k__Bacteria; p__Parcubacteria; c__Candidatus_Azambacteria; o__; f__; g__; s__
OTU_7506	k__Bacteria; p__Cyanobacteria; c__Chloroplast; o__unidentified_Chloroplast; f__unidentified_Chloroplast; g__unidentified_Chloroplast
OTU_7212	k__Bacteria; p__Actinobacteria; c__Coriobacteriia; o__Coriobacteriales; f__Coriobacteriaceae
OTU_3765	k__Bacteria; p__Proteobacteria; c__Betaproteobacteria
OTU_5922	k__Bacteria; p__Thermomicrobia; c__unidentified_Thermomicrobia; o__JG30-KF-CM45; f__unidentified_JG30-KF-CM45; g__unidentified_JG30-KF-CM45; s__bacterium_Ellin6537
OTU_2669	k__Bacteria; p__Bacteroidetes; c__Bacteroidia; o__Bacteroidales; f__Rikenellaceae; g__vadinBC27_wastewater-sludge_group; s__
OTU_6560	k__Bacteria; p__Proteobacteria; c__Deltaproteobacteria; o__Bdellovibrionales; f__Bdellovibrionaceae; g__; s__
OTU_3076	k__Bacteria; p__Parcubacteria
OTU_3591	k__Bacteria; p__Actinobacteria; c__unidentified_Actinobacteria; o__Micromonosporales; f__Micromonosporaceae; g__Stackebrandtia; s__
OTU_3655	k__Bacteria; p__Proteobacteria; c__Deltaproteobacteria; o__Bdellovibrionales; f__Bdellovibrionaceae; g__Bdellovibrio; s__
OTU_3291	k__Bacteria; p__Bacteroidetes; c__Bacteroidia; o__Bacteroidales; f__Bacteroidaceae; g__Bacteroides; s__Bacteroides_plebeius
OTU_2313	k__Bacteria; p__Firmicutes; c__Clostridia; o__Clostridiales; f__Ruminococcaceae
OTU_5618	k__Bacteria; p__Firmicutes; c__Erysipelotrichia; o__Erysipelotrichales; f__Erysipelotrichaceae; g__Erysipelothrix
OTU_2467	k__Bacteria; p__Firmicutes; c__Clostridia; o__Clostridiales
OTU_6543	k__Bacteria; p__Proteobacteria
OTU_4177	k__Bacteria; p__Actinobacteria; c__Acidimicrobiia; o__Acidimicrobiales; f__Acidimicrobiaceae; g__CL500-29_marine_group; s__
OTU_707	k__Bacteria; p__Firmicutes; c__Erysipelotrichia; o__Erysipelotrichales; f__Erysipelotrichaceae; g__Allobaculum; s__
OTU_2401	k__Bacteria; p__Planctomycetes; c__Planctomycetacia; o__Planctomycetales; f__Planctomycetaceae; g__Planctomyces; s__
OTU_6000	k__Bacteria; p__Proteobacteria; c__Deltaproteobacteria; o__Desulfurellales; f__Desulfurellaceae; g__H16; s__
OTU_3011	k__Bacteria; p__Firmicutes; c__Clostridia; o__Clostridiales; f__Ruminococcaceae; g__Ruminiclostridium; s__
OTU_7104	k__Bacteria; p__Proteobacteria; c__Alphaproteobacteria
OTU_6577	k__Bacteria; p__Planctomycetes; c__Planctomycetacia; o__Planctomycetales; f__Planctomycetaceae; g__; s__
OTU_7228	k__Archaea; p__.DHVEG-6.; c__; o__; f__; g__; s__
OTU_4976	k__Bacteria; p__Proteobacteria; c__Gammaproteobacteria; o__Oceanospirillales; f__Halomonadaceae; g__Halomonas; s__Candidatus_Halomonas_phosphatis
OTU_4143	k__Bacteria; p__Proteobacteria; c__Alphaproteobacteria; o__Rhizobiales; f__A0839; g__; s__
OTU_4442	k__Bacteria; p__Verrucomicrobia; c__Verrucomicrobiae; o__Verrucomicrobiales; f__Verrucomicrobiaceae
OTU_4764	k__Bacteria; p__Actinobacteria
OTU_3916	k__Bacteria; p__Firmicutes; c__Clostridia; o__Clostridiales; f__Ruminococcaceae; g__Saccharofermentans
OTU_4239	k__Bacteria
OTU_4233	k__Bacteria; p__Bacteroidetes; c__Sphingobacteriia; o__Sphingobacteriales; f__env.OPS_17; g__; s__
OTU_4016	k__Bacteria; p__Bacteroidetes; c__Bacteroidia; o__Bacteroidales; f__Bacteroidales_S24-7_group; g__; s__
OTU_7730	k__Bacteria
OTU_3408	k__Bacteria; p__Bacteroidetes; c__Bacteroidia; o__Bacteroidales; f__Porphyromonadaceae; g__Butyricimonas
OTU_3422	k__Bacteria; p__Bacteroidetes; c__unidentified_Bacteroidetes; o__Order_III; f__BIgi5; g__; s__
OTU_565	k__Bacteria; p__Firmicutes; c__Clostridia; o__Clostridiales; f__Ruminococcaceae; g__Ruminococcaceae_UCG-010; s__
OTU_5776	k__Bacteria; p__Firmicutes; c__Clostridia; o__Clostridiales; f__Family_XIII
OTU_3574	k__Bacteria; p__Bacteroidetes; c__Sphingobacteriia; o__Sphingobacteriales; f__Saprospiraceae
OTU_6980	k__Bacteria; p__Acidobacteria; c__Blastocatellia; o__unidentified_Blastocatellia; f__Blastocatellaceae_(Subgroup_4); g__11-24; s__
OTU_5968	k__Bacteria; p__Proteobacteria; c__Deltaproteobacteria; o__Desulfovibrionales; f__Desulfovibrionaceae; g__Desulfovibrio; s__Ephemera_danica
OTU_4058	k__Bacteria; p__Bacteroidetes; c__Sphingobacteriia; o__Sphingobacteriales; f__Saprospiraceae
OTU_6546	k__Bacteria; p__Verrucomicrobia; c__Verrucomicrobiae; o__Verrucomicrobiales; f__Verrucomicrobiaceae
OTU_838	k__Bacteria; p__Firmicutes; c__Clostridia; o__Clostridiales; f__Christensenellaceae; g__Christensenellaceae_R-7_group; s__
OTU_3407	k__Bacteria; p__Bacteroidetes; c__Bacteroidia; o__unidentified_Bacteroidia; f__Draconibacteriaceae; g__; s__
OTU_677	k__Bacteria; p__Armatimonadetes; c__Armatimonadia; o__Armatimonadales; f__Armatimonadaceae; g__Armatimonas; s__
OTU_7678	k__Bacteria; p__Planctomycetes; c__Planctomycetacia; o__Planctomycetales; f__Planctomycetaceae; g__; s__
OTU_4854	k__Bacteria; p__Actinobacteria; c__unidentified_Actinobacteria; o__Micromonosporales; f__Micromonosporaceae
OTU_7463	k__Bacteria; p__Peregrinibacteria; c__Candidatus_Peribacteria; o__; f__; g__; s__
OTU_7369	k__Bacteria; p__Cyanobacteria; c__Chloroplast; o__unidentified_Chloroplast; f__unidentified_Chloroplast; g__unidentified_Chloroplast
OTU_7701	k__Bacteria; p__Proteobacteria; c__Deltaproteobacteria; o__Myxococcales
OTU_7588	k__Bacteria; p__Bacteroidetes
OTU_7196	k__Bacteria; p__Bacteroidetes; c__Sphingobacteriia; o__Sphingobacteriales
OTU_3616	k__Bacteria
OTU_7184	k__Bacteria; p__Planctomycetes; c__Planctomycetacia; o__Planctomycetales; f__Planctomycetaceae; g__Zavarzinella; s__
OTU_7330	k__Bacteria; p__Ignavibacteriae; c__Ignavibacteria; o__Ignavibacteriales; f__PHOS-HE36; g__; s__
OTU_7669	k__Bacteria; p__Gemmatimonadetes; c__unidentified_Gemmatimonadetes; o__Gemmatimonadales; f__Gemmatimonadaceae; g__; s__
OTU_5805	k__Bacteria; p__Chloroflexi; c__Ardenticatenia; o__Ardenticatenales; f__; g__; s__
OTU_6629	k__Bacteria; p__Bacteroidetes; c__Sphingobacteriia; o__Sphingobacteriales; f__Chitinophagaceae
OTU_327	k__Bacteria; p__Bacteroidetes; c__Bacteroidia; o__Bacteroidales; f__Bacteroidales_S24-7_group; g__; s__
OTU_6391	k__Bacteria; p__Bacteroidetes; c__Sphingobacteriia; o__Sphingobacteriales; f__Chitinophagaceae
OTU_4736	k__Bacteria; p__Actinobacteria; c__unidentified_Actinobacteria
OTU_6474	k__Bacteria; p__FBP; c__; o__; f__; g__; s__
OTU_7629	k__Bacteria; p__Actinobacteria; c__unidentified_Actinobacteria; o__Frankiales; f__Sporichthyaceae; g__hgcI_clade; s__
OTU_852	k__Bacteria; p__Proteobacteria; c__Epsilonproteobacteria; o__Campylobacterales; f__Campylobacteraceae; g__Sulfurospirillum; s__Sulfurospirillum_sp._UCH001
OTU_6218	k__Bacteria; p__Bacteroidetes; c__Bacteroidia; o__Bacteroidales; f__Rikenellaceae; g__vadinBC27_wastewater-sludge_group; s__Clostridium_sp._6-44
OTU_6639	k__Bacteria
OTU_4541	k__Bacteria; p__Actinobacteria
OTU_627	k__Bacteria; p__Firmicutes; c__Clostridia; o__Clostridiales; f__Ruminococcaceae; g__Ruminiclostridium_5; s__
OTU_7731	k__Bacteria; p__Chloroflexi; c__TK10; o__; f__; g__; s__
OTU_4135	k__Bacteria; p__Proteobacteria; c__Gammaproteobacteria; o__Xanthomonadales; f__unidentified_Xanthomonadales; g__Candidatus_Competibacter; s__
OTU_7610	k__Bacteria; p__Latescibacteria
OTU_4394	k__Bacteria; p__Firmicutes; c__Clostridia; o__Clostridiales
OTU_7176	k__Bacteria; p__Chlorobi; c__Chlorobia; o__Chlorobiales; f__SJA-28; g__; s__
OTU_281	k__Bacteria; p__Bacteroidetes; c__Bacteroidia; o__Bacteroidales; f__Prevotellaceae; g__Alloprevotella
OTU_3222	k__Bacteria; p__Firmicutes; c__Clostridia; o__Clostridiales; f__Lachnospiraceae
OTU_3415	k__Bacteria; p__Cyanobacteria; c__Chloroplast; o__unidentified_Chloroplast; f__unidentified_Chloroplast; g__unidentified_Chloroplast; s__Nannochloropsis_gaditana
OTU_6434	k__Bacteria; p__Firmicutes; c__Erysipelotrichia; o__Erysipelotrichales; f__Erysipelotrichaceae; g__Erysipelothrix; s__
OTU_4231	k__Bacteria; p__Proteobacteria; c__Gammaproteobacteria; o__Oceanospirillales; f__Halomonadaceae; g__Halomonas; s__Candidatus_Halomonas_phosphatis
OTU_3622	k__Bacteria; p__Gemmatimonadetes; c__unidentified_Gemmatimonadetes; o__Gemmatimonadales; f__Gemmatimonadaceae
OTU_2487	k__Bacteria; p__Firmicutes; c__Clostridia; o__Clostridiales; f__Ruminococcaceae
OTU_2364	k__Bacteria; p__Cyanobacteria; c__Chloroplast; o__unidentified_Chloroplast; f__unidentified_Chloroplast; g__unidentified_Chloroplast; s__Kirchneriella_aperta
OTU_7420	k__Bacteria
OTU_7327	k__Bacteria
OTU_7755	k__Bacteria; p__Proteobacteria; c__Gammaproteobacteria
OTU_3692	k__Bacteria; p__Chloroflexi; c__S085; o__; f__; g__; s__
OTU_4558	k__Bacteria; p__Proteobacteria; c__Deltaproteobacteria; o__Myxococcales; f__Polyangiaceae; g__Sorangium; s__
OTU_3357	k__Bacteria; p__Bacteroidetes; c__Cytophagia; o__Cytophagales; f__Cytophagaceae; g__Hymenobacter
OTU_494	k__Bacteria; p__Bacteroidetes; c__Bacteroidia; o__Bacteroidales; f__Bacteroidales_S24-7_group; g__; s__
OTU_6867	k__Bacteria; p__Saccharibacteria; c__; o__; f__; g__; s__
OTU_7293	k__Bacteria; p__Firmicutes; c__Clostridia; o__Clostridiales; f__Lachnospiraceae
OTU_4215	k__Bacteria; p__Actinobacteria; c__Coriobacteriia; o__Coriobacteriales; f__Coriobacteriaceae; g__Adlercreutzia; s__
OTU_5627	k__Bacteria; p__Verrucomicrobia; c__OPB35_soil_group; o__; f__; g__; s__
OTU_7300	k__Bacteria; p__Proteobacteria; c__Betaproteobacteria; o__Rhodocyclales; f__Rhodocyclaceae; g__Candidatus_Accumulibacter; s__
OTU_7607	k__Bacteria; p__Proteobacteria; c__Deltaproteobacteria; o__Myxococcales
OTU_3206	k__Bacteria; p__Firmicutes; c__Clostridia; o__Clostridiales; f__Clostridiales_vadinBB60_group; g__; s__
OTU_5118	k__Bacteria; p__Proteobacteria
OTU_526	k__Bacteria; p__Bacteroidetes; c__Flavobacteriia; o__Flavobacteriales; f__Flavobacteriaceae; g__Flavobacterium
OTU_5870	k__Bacteria; p__Proteobacteria; c__Deltaproteobacteria; o__Myxococcales; f__Polyangiaceae
OTU_7019	k__Bacteria; p__Bacteroidetes; c__Sphingobacteriia; o__Sphingobacteriales; f__NS11-12_marine_group; g__; s__
OTU_7175	k__Bacteria; p__Chlamydiae; c__unidentified_Chlamydiae; o__Chlamydiales; f__Simkaniaceae
OTU_5729	k__Bacteria; p__Firmicutes; c__Clostridia; o__Clostridiales; f__Christensenellaceae; g__Christensenellaceae_R-7_group; s__Clostridium_sp._enrichment_culture_clone_VanCtr97
OTU_2471	k__Bacteria; p__Chlamydiae; c__unidentified_Chlamydiae; o__Chlamydiales; f__cvE6; g__unidentified_cvE6; s__Thalassiosira_rotula
OTU_5378	k__Bacteria; p__Proteobacteria; c__Alphaproteobacteria; o__Rhodospirillales; f__unidentified_Rhodospirillales; g__Candidatus_Alysiosphaera; s__
OTU_1784	k__Bacteria; p__Proteobacteria; c__Betaproteobacteria; o__Burkholderiales; f__Alcaligenaceae; g__MWH-UniP1_aquatic_group; s__
OTU_6841	k__Bacteria; p__Actinobacteria; c__unidentified_Actinobacteria
OTU_5751	k__Bacteria; p__Proteobacteria; c__Deltaproteobacteria; o__Bdellovibrionales; f__Bdellovibrionaceae; g__Bdellovibrio
OTU_6978	k__Bacteria; p__Proteobacteria; c__Gammaproteobacteria; o__Pseudomonadales; f__Moraxellaceae; g__Perlucidibaca; s__
OTU_3766	k__Bacteria; p__Firmicutes; c__Clostridia; o__Clostridiales
OTU_7623	k__Bacteria; p__Bacteroidetes; c__Bacteroidia; o__Bacteroidales; f__Porphyromonadaceae; g__Paludibacter; s__
OTU_6349	k__Bacteria; p__Planctomycetes; c__Phycisphaerae; o__S-70; f__; g__; s__
OTU_5956	k__Bacteria; p__Firmicutes; c__Clostridia; o__Clostridiales
OTU_4104	k__Bacteria; p__Proteobacteria; c__Deltaproteobacteria; o__Oligoflexales; f__0319-6G20
OTU_4154	k__Bacteria; p__Tenericutes; c__Mollicutes; o__Mollicutes_RF9; f__; g__; s__
OTU_7448	k__Bacteria; p__Acidobacteria; c__Solibacteres; o__Solibacterales; f__Solibacteraceae_(Subgroup_3); g__Bryobacter; s__
OTU_4963	k__Bacteria; p__Verrucomicrobia; c__Verrucomicrobiae; o__Verrucomicrobiales; f__Verrucomicrobiaceae
OTU_545	k__Bacteria; p__Firmicutes; c__Bacilli; o__Bacillales; f__Staphylococcaceae
OTU_5975	k__Bacteria; p__Cyanobacteria; c__unidentified_Cyanobacteria; o__SubsectionIII; f__FamilyI; g__Oscillatoria
OTU_1833	k__Bacteria; p__Firmicutes; c__Clostridia; o__Clostridiales
OTU_4178	k__Bacteria; p__Proteobacteria
OTU_4306	k__Bacteria; p__Firmicutes; c__Erysipelotrichia; o__Erysipelotrichales; f__Erysipelotrichaceae
OTU_7540	k__Bacteria; p__Fusobacteria; c__Fusobacteriia; o__Fusobacteriales; f__Leptotrichiaceae; g__; s__
OTU_7044	k__Bacteria; p__Actinobacteria; c__Thermoleophilia; o__Solirubrobacterales
OTU_7390	k__Bacteria; p__Proteobacteria; c__Alphaproteobacteria; o__Rhodospirillales; f__unidentified_Rhodospirillales; g__Candidatus_Alysiosphaera; s__
OTU_6979	k__Bacteria; p__Bacteroidetes; c__Sphingobacteriia; o__Sphingobacteriales; f__NS11-12_marine_group; g__; s__
OTU_6744	k__Bacteria; p__Actinobacteria; c__Nitriliruptoria; o__Euzebyales; f__Euzebyaceae; g__; s__
OTU_6192	k__Bacteria; p__Chloroflexi; c__Chloroflexia; o__Chloroflexales; f__Roseiflexaceae; g__Roseiflexus; s__
OTU_3469	k__Bacteria; p__Chlorobi; c__Chlorobia; o__Chlorobiales; f__OPB56; g__; s__
OTU_7452	k__Bacteria; p__Firmicutes; c__Clostridia; o__Clostridiales; f__Lachnospiraceae
OTU_5435	k__Bacteria; p__Proteobacteria; c__Deltaproteobacteria; o__Myxococcales; f__mle1-27; g__; s__
OTU_7681	k__Bacteria; p__Parcubacteria; c__Candidatus_Magasanikbacteria; o__; f__; g__; s__
OTU_558	k__Bacteria; p__Firmicutes; c__Clostridia; o__Clostridiales; f__Ruminococcaceae; g__Ruminiclostridium_6; s__
OTU_5742	k__Bacteria; p__Firmicutes; c__Clostridia; o__Clostridiales; f__Ruminococcaceae; g__Ruminiclostridium_5; s__
OTU_159	k__Bacteria; p__Bacteroidetes; c__Bacteroidia; o__Bacteroidales; f__Bacteroidales_S24-7_group; g__; s__
OTU_7508	k__Bacteria; p__Chloroflexi; c__SBR2076; o__; f__; g__; s__
OTU_4244	k__Bacteria; p__Proteobacteria; c__Alphaproteobacteria
OTU_7688	k__Bacteria; p__Firmicutes; c__Erysipelotrichia; o__Erysipelotrichales; f__Erysipelotrichaceae; g__Holdemanella; s__
OTU_5355	k__Bacteria; p__Parcubacteria; c__Candidatus_Azambacteria
OTU_3467	k__Bacteria; p__Proteobacteria
OTU_2623	k__Bacteria; p__Bacteroidetes; c__Cytophagia; o__Cytophagales; f__Cytophagaceae; g__Leadbetterella; s__
OTU_7328	k__Bacteria; p__Chloroflexi; c__Ktedonobacteria; o__C0119; f__; g__; s__
OTU_5262	k__Bacteria; p__Gemmatimonadetes; c__Longimicrobia; o__Longimicrobiales; f__Longimicrobiaceae; g__; s__
OTU_5583	k__Bacteria; p__Proteobacteria; c__Alphaproteobacteria; o__Rhizobiales
OTU_6415	k__Bacteria; p__Bacteroidetes; c__Bacteroidia; o__Bacteroidales; f__Bacteroidaceae; g__Bacteroides; s__Bacteroides_caccae
OTU_1997	k__Bacteria; p__Chlorobi; c__Chlorobia; o__Chlorobiales; f__OPB56; g__; s__
OTU_5455	k__Bacteria; p__Firmicutes; c__Clostridia; o__Clostridiales; f__Lachnospiraceae; g__Roseburia
OTU_5665	k__Bacteria; p__Actinobacteria; c__Thermoleophilia
OTU_3220	k__Bacteria; p__Firmicutes; c__Clostridia; o__Clostridiales; f__Peptostreptococcaceae; g__Acetoanaerobium; s__
OTU_1201	k__Bacteria; p__Bacteroidetes; c__Bacteroidia; o__Bacteroidales; f__Porphyromonadaceae; g__Butyricimonas; s__
OTU_5744	k__Bacteria; p__Firmicutes; c__Clostridia; o__Clostridiales; f__Ruminococcaceae
OTU_7078	k__Bacteria
OTU_854	k__Bacteria; p__Chlamydiae; c__unidentified_Chlamydiae; o__Chlamydiales; f__cvE6; g__; s__
OTU_6350	k__Bacteria; p__Chloroflexi; c__TK10
OTU_1004	k__Bacteria; p__Bacteroidetes; c__Bacteroidia; o__Bacteroidales; f__Bacteroidales_S24-7_group; g__; s__
OTU_5524	k__Bacteria; p__Bacteroidetes; c__Bacteroidia; o__Bacteroidales; f__Rikenellaceae
OTU_2263	k__Bacteria; p__Proteobacteria; c__Deltaproteobacteria; o__Bdellovibrionales; f__Bacteriovoracaceae; g__Peredibacter; s__
OTU_5696	k__Bacteria; p__Bacteroidetes; c__Sphingobacteriia; o__Sphingobacteriales; f__NS11-12_marine_group; g__; s__
OTU_7357	k__Bacteria
OTU_3398	k__Bacteria; p__Bacteroidetes; c__Bacteroidia; o__Bacteroidales; f__Bacteroidales_S24-7_group; g__; s__
OTU_6172	k__Bacteria; p__Proteobacteria; c__Deltaproteobacteria; o__Syntrophobacterales; f__Syntrophaceae; g__Smithella
OTU_2560	k__Bacteria; p__Proteobacteria; c__Deltaproteobacteria; o__Bdellovibrionales; f__Bdellovibrionaceae; g__Bdellovibrio
OTU_5527	k__Bacteria; p__Actinobacteria; c__Acidimicrobiia; o__Acidimicrobiales; f__Sva0996_marine_group; g__; s__
OTU_3670	k__Bacteria; p__Cyanobacteria; c__Melainabacteria; o__Gastranaerophilales; f__; g__; s__
OTU_6062	k__Bacteria; p__Planctomycetes; c__OM190; o__; f__; g__; s__
OTU_3770	k__Bacteria; p__Bacteroidetes; c__Bacteroidetes_vadinHA17; o__; f__; g__; s__
OTU_357	k__Bacteria; p__Bacteroidetes; c__Bacteroidia; o__Bacteroidales; f__Rikenellaceae; g__Alistipes; s__
OTU_1510	k__Bacteria; p__Firmicutes; c__Clostridia; o__Clostridiales; f__Lachnospiraceae
OTU_4834	k__Bacteria; p__Planctomycetes; c__Planctomycetacia; o__Planctomycetales; f__Planctomycetaceae
OTU_7708	k__Bacteria; p__Proteobacteria; c__Deltaproteobacteria
OTU_2780	k__Bacteria; p__Proteobacteria; c__Deltaproteobacteria; o__Myxococcales
OTU_4489	k__Bacteria; p__Actinobacteria; c__unidentified_Actinobacteria
OTU_3106	k__Bacteria; p__Bacteroidetes; c__Sphingobacteriia; o__Sphingobacteriales; f__Saprospiraceae
OTU_3986	k__Bacteria; p__Firmicutes; c__Clostridia; o__Clostridiales; f__Lachnospiraceae; g__Roseburia
OTU_6177	k__Bacteria; p__Proteobacteria; c__Gammaproteobacteria; o__Run-SP154; f__; g__; s__
OTU_4715	k__Bacteria; p__Bacteroidetes
OTU_1380	k__Bacteria; p__Firmicutes; c__Clostridia; o__Clostridiales; f__Lachnospiraceae; g__Lachnospiraceae_NK4A136_group; s__
OTU_2962	k__Bacteria; p__Proteobacteria; c__Deltaproteobacteria; o__Myxococcales; f__Blfdi19; g__; s__
OTU_7499	k__Bacteria; p__Planctomycetes; c__Planctomycetacia; o__Planctomycetales; f__Planctomycetaceae; g__Planctomyces; s__
OTU_4584	k__Bacteria; p__Planctomycetes; c__Planctomycetacia; o__Planctomycetales; f__Planctomycetaceae
OTU_5894	k__Bacteria; p__TM6_(Dependentiae); c__; o__; f__; g__; s__
OTU_6335	k__Bacteria; p__Bacteroidetes; c__Bacteroidia; o__Bacteroidales; f__Porphyromonadaceae; g__Paludibacter; s__
OTU_6516	k__Bacteria
OTU_6856	k__Bacteria; p__Bacteroidetes; c__Bacteroidia; o__Bacteroidales; f__Porphyromonadaceae
OTU_4911	k__Bacteria; p__Actinobacteria; c__unidentified_Actinobacteria; o__PeM15; f__; g__; s__
OTU_7364	k__Bacteria; p__Actinobacteria; c__Acidimicrobiia; o__Acidimicrobiales
OTU_595	k__Bacteria; p__Actinobacteria; c__unidentified_Actinobacteria; o__Frankiales; f__Sporichthyaceae; g__hgcI_clade; s__
OTU_1954	k__Bacteria; p__Firmicutes; c__Bacilli; o__Lactobacillales; f__Aerococcaceae; g__Aerococcus; s__Aerococcus_viridans
OTU_4837	k__Bacteria; p__Acidobacteria; c__Blastocatellia; o__unidentified_Blastocatellia; f__Blastocatellaceae_(Subgroup_4); g__Stenotrophobacter; s__
OTU_6603	k__Bacteria; p__Firmicutes; c__Clostridia; o__Clostridiales; f__Lachnospiraceae
OTU_559	k__Bacteria; p__Bacteroidetes; c__Flavobacteriia; o__Flavobacteriales; f__Flavobacteriaceae; g__Flavobacterium
OTU_4905	k__Bacteria; p__Proteobacteria; c__Deltaproteobacteria; o__Myxococcales
OTU_1881	k__Bacteria; p__Firmicutes; c__Clostridia; o__Clostridiales; f__Ruminococcaceae; g__Ruminococcaceae_UCG-013; s__
OTU_6566	k__Bacteria; p__Proteobacteria; c__Gammaproteobacteria
OTU_6373	k__Bacteria; p__Proteobacteria; c__Alphaproteobacteria; o__Rhodospirillales
OTU_4045	k__Bacteria; p__Actinobacteria; c__unidentified_Actinobacteria; o__PeM15; f__; g__; s__
OTU_4630	k__Bacteria; p__Bacteroidetes; c__Sphingobacteriia; o__Sphingobacteriales; f__LiUU-11-161; g__; s__
OTU_6743	k__Bacteria; p__Elusimicrobia; c__unidentified_Elusimicrobia; o__MVP-88; f__; g__; s__
OTU_1467	k__Bacteria; p__Firmicutes; c__Clostridia; o__Clostridiales; f__Ruminococcaceae; g__Ruminococcaceae_UCG-014; s__
OTU_7088	k__Bacteria; p__Gracilibacteria; c__unidentified_Gracilibacteria; o__unidentified_Gracilibacteria; f__unidentified_Gracilibacteria; g__unidentified_Gracilibacteria; s__mixed_culture_isolate_koll6
OTU_3910	k__Bacteria; p__Proteobacteria; c__Deltaproteobacteria; o__Bdellovibrionales; f__Bacteriovoracaceae; g__Bacteriovorax; s__Bacteriovorax_sp._F2
OTU_7068	k__Bacteria
OTU_6186	k__Bacteria; p__Proteobacteria; c__Deltaproteobacteria; o__Oligoflexales; f__Oligoflexaceae; g__; s__
OTU_3947	k__Bacteria; p__Bacteroidetes
OTU_3444	k__Bacteria; p__Chloroflexi; c__Caldilineae; o__Caldilineales; f__Caldilineaceae; g__; s__
OTU_7309	k__Bacteria; p__Cyanobacteria; c__ML635J-21; o__; f__; g__; s__
OTU_7449	k__Bacteria; p__Planctomycetes; c__Phycisphaerae; o__Phycisphaerales; f__Phycisphaeraceae; g__SM1A02; s__
OTU_4610	k__Bacteria
OTU_1555	k__Bacteria; p__Proteobacteria; c__Betaproteobacteria; o__Burkholderiales; f__Alcaligenaceae; g__Sutterella
OTU_7083	k__Bacteria; p__Bacteroidetes; c__Sphingobacteriia; o__Sphingobacteriales; f__Saprospiraceae; g__; s__
OTU_1970	k__Bacteria; p__Bacteroidetes; c__Bacteroidia; o__Bacteroidales; f__Bacteroidaceae; g__Bacteroides; s__Bacteroides_uniformis
OTU_6431	k__Bacteria; p__Proteobacteria; c__Deltaproteobacteria; o__SAR324_clade(Marine_group_B); f__; g__; s__
OTU_5374	k__Bacteria; p__Omnitrophica; c__unidentified_Omnitrophica; o__unidentified_Omnitrophica; f__unidentified_Omnitrophica; g__Candidatus_Omnitrophus; s__
OTU_5871	k__Bacteria; p__Cyanobacteria; c__Chloroplast; o__unidentified_Chloroplast; f__unidentified_Chloroplast; g__unidentified_Chloroplast
OTU_3280	k__Bacteria; p__Parcubacteria
OTU_7238	k__Bacteria; p__Proteobacteria; c__Deltaproteobacteria
OTU_4808	k__Bacteria
OTU_7512	k__Bacteria; p__Proteobacteria; c__Deltaproteobacteria; o__Bdellovibrionales; f__Bdellovibrionaceae; g__Bdellovibrio; s__
OTU_7069	k__Bacteria; p__Proteobacteria; c__Deltaproteobacteria; o__Myxococcales; f__mle1-27; g__; s__
OTU_6696	k__Bacteria; p__Proteobacteria; c__Deltaproteobacteria; o__Myxococcales; f__P3OB-42; g__; s__
OTU_5342	k__Bacteria; p__Chloroflexi; c__TK10
OTU_6550	k__Bacteria
OTU_3903	k__Bacteria; p__Proteobacteria; c__Deltaproteobacteria; o__Oligoflexales; f__0319-6G20
OTU_7652	k__Bacteria; p__Planctomycetes; c__Planctomycetacia; o__Planctomycetales; f__Planctomycetaceae; g__; s__
OTU_7440	k__Bacteria; p__Planctomycetes; c__Phycisphaerae; o__S-70; f__; g__; s__
OTU_6418	k__Bacteria; p__Deinococcus-Thermus; c__Deinococci; o__Thermales; f__Thermaceae; g__Meiothermus
OTU_5548	k__Bacteria; p__Chloroflexi; c__JG30-KF-CM66; o__; f__; g__; s__
OTU_5615	k__Bacteria; p__Proteobacteria; c__Deltaproteobacteria; o__Oligoflexales; f__0319-6G20; g__; s__
OTU_5714	k__Bacteria; p__Planctomycetes; c__Planctomycetacia; o__Planctomycetales; f__Planctomycetaceae; g__Singulisphaera
OTU_3854	k__Bacteria; p__Bacteroidetes; c__Flavobacteriia; o__Flavobacteriales; f__NS9_marine_group; g__; s__
OTU_4861	k__Bacteria; p__Bacteroidetes; c__Sphingobacteriia; o__Sphingobacteriales; f__Saprospiraceae; g__; s__
OTU_4012	k__Bacteria; p__Verrucomicrobia; c__Spartobacteria; o__Chthoniobacterales; f__unidentified_Chthoniobacterales; g__Terrimicrobium; s__
OTU_5891	k__Bacteria; p__Proteobacteria; c__Epsilonproteobacteria; o__Campylobacterales; f__Campylobacteraceae; g__Sulfurospirillum; s__Sulfurospirillum_cavolei
OTU_6981	k__Bacteria; p__Armatimonadetes; c__; o__; f__; g__; s__
OTU_6268	k__Bacteria; p__Actinobacteria; c__Thermoleophilia; o__Solirubrobacterales
OTU_7752	k__Bacteria
OTU_7009	k__Bacteria; p__Firmicutes; c__Clostridia; o__Clostridiales; f__Ruminococcaceae
OTU_4851	k__Bacteria; p__Proteobacteria; c__Gammaproteobacteria; o__Pseudomonadales; f__Moraxellaceae; g__Moraxella
OTU_1850	k__Bacteria; p__Bacteroidetes; c__Sphingobacteriia; o__Sphingobacteriales; f__Saprospiraceae; g__Lewinella; s__
OTU_2570	k__Bacteria; p__Firmicutes; c__Clostridia; o__Clostridiales; f__Lachnospiraceae; g__Coprococcus_1; s__
OTU_5182	k__Bacteria; p__Bacteroidetes; c__Sphingobacteriia; o__Sphingobacteriales; f__Chitinophagaceae; g__Chitinophaga
OTU_124	k__Bacteria; p__Firmicutes; c__Clostridia; o__Clostridiales; f__Lachnospiraceae; g__[Eubacterium]_ruminantium_group; s__
OTU_4689	k__Bacteria; p__Actinobacteria; c__unidentified_Actinobacteria; o__Micrococcales
OTU_7664	k__Bacteria
OTU_6651	k__Bacteria; p__Planctomycetes; c__Phycisphaerae; o__Phycisphaerales; f__Phycisphaeraceae; g__CL500-3; s__
OTU_4648	k__Bacteria; p__Proteobacteria
OTU_7115	k__Bacteria; p__Proteobacteria; c__Deltaproteobacteria; o__Bdellovibrionales; f__Bacteriovoracaceae
OTU_6955	k__Bacteria; p__Planctomycetes; c__Planctomycetacia; o__Planctomycetales; f__Planctomycetaceae; g__Gemmata
OTU_6117	k__Bacteria; p__Proteobacteria; c__Deltaproteobacteria; o__Bdellovibrionales; f__Bacteriovoracaceae; g__Peredibacter; s__
OTU_7362	k__Bacteria; p__Planctomycetes; c__Planctomycetacia; o__Planctomycetales; f__Planctomycetaceae
OTU_3388	k__Bacteria; p__Verrucomicrobia; c__Spartobacteria; o__Chthoniobacterales; f__unidentified_Chthoniobacterales; g__Terrimicrobium; s__
OTU_1304	k__Bacteria; p__Firmicutes; c__Clostridia; o__Clostridiales; f__Lachnospiraceae; g__Lachnospiraceae_NK4A136_group; s__
OTU_6741	k__Bacteria
OTU_6104	k__Bacteria; p__Proteobacteria; c__Alphaproteobacteria; o__Rickettsiales; f__SM2D12; g__; s__
OTU_5812	k__Bacteria; p__Bacteroidetes
OTU_3161	k__Bacteria; p__Verrucomicrobia; c__Opitutae; o__Opitutae_vadinHA64; f__; g__; s__
OTU_681	k__Bacteria; p__Firmicutes; c__Clostridia; o__Clostridiales; f__Ruminococcaceae; g__Ruminococcaceae_UCG-010; s__
OTU_6281	k__Bacteria; p__Planctomycetes; c__Planctomycetacia; o__Planctomycetales; f__Planctomycetaceae
OTU_5989	k__Bacteria; p__TM6_(Dependentiae)
OTU_6928	k__Bacteria; p__Bacteroidetes
OTU_2357	k__Bacteria; p__Gemmatimonadetes; c__unidentified_Gemmatimonadetes; o__Gemmatimonadales; f__Gemmatimonadaceae
OTU_5919	k__Bacteria; p__Firmicutes; c__Clostridia; o__Clostridiales; f__Ruminococcaceae
OTU_6452	k__Bacteria; p__Firmicutes; c__Clostridia; o__Clostridiales; f__Ruminococcaceae; g__Anaerotruncus; s__
OTU_7021	k__Bacteria; p__Proteobacteria; c__Alphaproteobacteria
OTU_2830	k__Bacteria; p__Firmicutes; c__Clostridia; o__Clostridiales; f__Lachnospiraceae
OTU_2325	k__Bacteria; p__Firmicutes; c__Clostridia; o__Clostridiales; f__Ruminococcaceae; g__Ruminococcaceae_UCG-013; s__
OTU_4774	k__Bacteria; p__Omnitrophica; c__unidentified_Omnitrophica; o__unidentified_Omnitrophica; f__unidentified_Omnitrophica; g__Candidatus_Omnitrophus; s__
OTU_5110	k__Bacteria; p__Proteobacteria; c__Gammaproteobacteria; o__Thiotrichales; f__Thiotrichaceae; g__Thiothrix
OTU_2043	k__Bacteria; p__Verrucomicrobia; c__Verrucomicrobiae; o__Verrucomicrobiales; f__Verrucomicrobiaceae; g__Haloferula
OTU_4798	k__Bacteria; p__Firmicutes; c__Clostridia; o__Clostridiales; f__Ruminococcaceae
OTU_5071	k__Bacteria
OTU_6475	k__Bacteria; p__Thermomicrobia; c__unidentified_Thermomicrobia; o__JG30-KF-CM45
OTU_7493	k__Bacteria; p__Firmicutes; c__Clostridia; o__Clostridiales; f__Lachnospiraceae; g__Tyzzerella_3
OTU_7131	k__Bacteria; p__Firmicutes; c__Clostridia; o__Clostridiales; f__Ruminococcaceae; g__Ruminococcus_1; s__
OTU_5366	k__Bacteria; p__Planctomycetes; c__Pla3_lineage; o__; f__; g__; s__
OTU_5079	k__Bacteria; p__Chloroflexi
OTU_7426	k__Bacteria; p__Firmicutes; c__Clostridia; o__Clostridiales; f__Ruminococcaceae; g__Ruminococcaceae_UCG-010; s__
OTU_6514	k__Bacteria
OTU_704	k__Bacteria; p__Actinobacteria; c__unidentified_Actinobacteria; o__PeM15; f__; g__; s__
OTU_1901	k__Bacteria; p__Planctomycetes; c__OM190; o__; f__; g__; s__
OTU_2267	k__Bacteria; p__Firmicutes; c__Clostridia; o__Clostridiales; f__Ruminococcaceae; g__Anaerotruncus; s__
OTU_4636	k__Bacteria; p__Proteobacteria
OTU_2098	k__Bacteria; p__Firmicutes; c__Clostridia; o__Clostridiales; f__Ruminococcaceae
OTU_7302	k__Bacteria; p__Omnitrophica; c__unidentified_Omnitrophica; o__unidentified_Omnitrophica; f__unidentified_Omnitrophica; g__Candidatus_Omnitrophus; s__
OTU_6886	k__Bacteria
OTU_6642	k__Bacteria; p__Proteobacteria; c__Gammaproteobacteria; o__unidentified_Gammaproteobacteria; f__unidentified_Gammaproteobacteria; g__unidentified_Gammaproteobacteria; s__gamma_proteobacterium_HdN1
OTU_5059	k__Bacteria; p__Cyanobacteria; c__unidentified_Cyanobacteria; o__SubsectionIII; f__FamilyI
OTU_4890	k__Bacteria; p__Firmicutes; c__Clostridia; o__Clostridiales; f__Lachnospiraceae; g__Roseburia; s__
OTU_3780	k__Bacteria; p__Proteobacteria
OTU_1789	k__Bacteria; p__Bacteroidetes; c__Bacteroidia; o__Bacteroidales; f__Rikenellaceae; g__Alistipes; s__
OTU_4896	k__Bacteria; p__Cyanobacteria; c__unidentified_Cyanobacteria; o__SubsectionIV; f__FamilyI; g__Aphanizomenon; s__
OTU_4559	k__Bacteria; p__Actinobacteria
OTU_3068	k__Bacteria; p__Thermomicrobia; c__unidentified_Thermomicrobia; o__JG30-KF-CM45; f__; g__; s__
OTU_819	k__Bacteria; p__Bacteroidetes; c__Bacteroidia; o__Bacteroidales; f__Bacteroidales_S24-7_group; g__; s__
OTU_6791	k__Bacteria; p__Verrucomicrobia; c__Verrucomicrobiae; o__Verrucomicrobiales; f__DEV007; g__; s__
OTU_6043	k__Bacteria; p__Proteobacteria; c__Alphaproteobacteria; o__Rhodospirillales; f__Rhodospirillaceae; g__Azospirillum
OTU_5268	k__Bacteria; p__Cyanobacteria; c__Chloroplast; o__unidentified_Chloroplast; f__unidentified_Chloroplast; g__unidentified_Chloroplast; s__Cryptomonas_curvata
OTU_5337	k__Bacteria; p__Bacteroidetes; c__Sphingobacteriia; o__Sphingobacteriales; f__NS11-12_marine_group; g__; s__
OTU_789	k__Bacteria; p__Firmicutes; c__Clostridia; o__Clostridiales; f__Ruminococcaceae; g__Ruminococcus_1
OTU_7053	k__Bacteria; p__Firmicutes; c__Clostridia; o__Clostridiales; f__Lachnospiraceae
OTU_5203	k__Bacteria; p__Parcubacteria; c__Candidatus_Azambacteria; o__; f__; g__; s__
OTU_1990	k__Bacteria; p__Tenericutes; c__Mollicutes; o__Mollicutes_RF9; f__; g__; s__
OTU_5051	k__Bacteria
OTU_424	k__Bacteria; p__Bacteroidetes; c__Bacteroidia; o__Bacteroidales; f__Bacteroidales_S24-7_group; g__; s__
OTU_4432	k__Bacteria
OTU_2476	k__Bacteria; p__Bacteroidetes; c__Sphingobacteriia; o__Sphingobacteriales; f__Saprospiraceae; g__; s__
OTU_6767	k__Bacteria; p__Ignavibacteriae; c__Ignavibacteria; o__Ignavibacteriales
OTU_3735	k__Bacteria; p__Proteobacteria; c__Betaproteobacteria; o__B1-7BS; f__; g__; s__
OTU_1451	k__Bacteria; p__Firmicutes; c__Clostridia; o__Clostridiales; f__Lachnospiraceae
OTU_7117	k__Bacteria; p__Firmicutes; c__Negativicutes; o__Selenomonadales; f__Veillonellaceae; g__Propionispira; s__
OTU_5909	k__Bacteria
OTU_5117	k__Bacteria; p__Bacteroidetes; c__Sphingobacteriia; o__Sphingobacteriales; f__Saprospiraceae; g__; s__
OTU_6228	k__Bacteria; p__Acidobacteria; c__Solibacteres; o__Solibacterales; f__Solibacteraceae_(Subgroup_3); g__PAUC26f; s__
OTU_5193	k__Bacteria; p__Chloroflexi; c__Ktedonobacteria; o__C0119; f__; g__; s__
OTU_7160	k__Bacteria; p__Bacteroidetes; c__Bacteroidia; o__Bacteroidales; f__Porphyromonadaceae; g__Dysgonomonas
OTU_1132	k__Bacteria; p__TM6_(Dependentiae); c__; o__; f__; g__; s__
OTU_2958	k__Bacteria; p__Proteobacteria
OTU_7586	k__Bacteria; p__Bacteroidetes; c__Sphingobacteriia; o__Sphingobacteriales
OTU_7221	k__Bacteria; p__Parcubacteria; c__; o__; f__; g__; s__
OTU_1968	k__Bacteria; p__Planctomycetes; c__Planctomycetacia; o__Planctomycetales; f__Planctomycetaceae; g__unidentified_Planctomycetaceae; s\_\_bacterium\_enrichment\_culture\_clone\_B145
OTU_2667	k__Bacteria; p__Firmicutes; c__Clostridia; o__Clostridiales; f__Ruminococcaceae; g__Ruminococcaceae_UCG-010; s__
OTU_4936	k__Bacteria; p__Saccharibacteria; c__; o__; f__; g__; s__
OTU_4906	k__Bacteria; p__Chloroflexi
OTU_6976	k__Bacteria; p__Proteobacteria; c__Deltaproteobacteria; o__Bdellovibrionales; f__Bdellovibrionaceae; g__Bdellovibrio
OTU_253	k__Bacteria; p__Bacteroidetes; c__Bacteroidia; o__Bacteroidales; f__Rikenellaceae; g__Alistipes; s__
OTU_6481	k__Bacteria; p__Firmicutes; c__Erysipelotrichia; o__Erysipelotrichales; f__Erysipelotrichaceae; g__unidentified_Erysipelotrichaceae; s__Mycoplasmataceae_bacterium_RC_NB112A
OTU_7648	k__Bacteria; p__Proteobacteria; c__Alphaproteobacteria; o__Rhizobiales
OTU_6278	k__Bacteria; p__Bacteroidetes; c__Cytophagia; o__Cytophagales; f__Cytophagaceae; g__Spirosoma
OTU_2415	k__Bacteria; p__Proteobacteria; c__Betaproteobacteria; o__Rhodocyclales; f__Rhodocyclaceae; g__12up; s__
OTU_6148	k__Bacteria; p__Tenericutes; c__Mollicutes; o__Mollicutes_RF9; f__; g__; s__
OTU_3699	k__Bacteria; p__Verrucomicrobia; c__OPB35_soil_group; o__; f__; g__; s__
OTU_6273	k__Bacteria; p__Proteobacteria; c__Deltaproteobacteria
OTU_1570	k__Bacteria; p__Firmicutes; c__Clostridia; o__Clostridiales; f__Ruminococcaceae
OTU_4754	k__Bacteria; p__Chloroflexi; c__TK10
OTU_6840	k__Bacteria; p__Cyanobacteria; c__unidentified_Cyanobacteria; o__SubsectionIII; f__FamilyI; g__Leptolyngbya; s__Pseudophormidium_sp._WJT25-NPBG1
OTU_5808	k__Bacteria; p__Proteobacteria; c__Gammaproteobacteria
OTU_5537	k__Bacteria; p__Proteobacteria; c__Deltaproteobacteria; o__Myxococcales; f__Phaselicystidaceae; g__Phaselicystis; s__
OTU_5101	k__Bacteria; p__Firmicutes; c__Clostridia; o__Clostridiales; f__Lachnospiraceae
OTU_7577	k__Bacteria; p__TM6_(Dependentiae)
OTU_7193	k__Bacteria; p__Proteobacteria; c__Gammaproteobacteria; o__HTA4; f__unidentified_HTA4; g__unidentified_HTA4; s__Trachelomonas_scabra
OTU_1369	k__Bacteria; p__Actinobacteria; c__Thermoleophilia; o__Solirubrobacterales
OTU_2480	k__Bacteria; p__Firmicutes; c__Clostridia; o__Clostridiales; f__Christensenellaceae; g__Christensenellaceae_R-7_group; s__
OTU_1842	k__Bacteria; p__Parcubacteria; c__Candidatus_Nomurabacteria; o__; f__; g__; s__
OTU_7794	k__Bacteria; p__Proteobacteria; c__Deltaproteobacteria; o__Oligoflexales; f__0319-6G20
OTU_5002	k__Bacteria; p__Cyanobacteria; c__unidentified_Cyanobacteria; o__SubsectionIV; f__FamilyI; g__Anabaena; s__Dolichospermum_circinale
OTU_3733	k__Bacteria; p__Firmicutes; c__Clostridia; o__Clostridiales; f__Family_XIII; g__Family_XIII_AD3011_group; s__
OTU_6656	k__Bacteria; p__Proteobacteria; c__Alphaproteobacteria; o__Rickettsiales; f__SM2D12; g__; s__
OTU_3321	k__Bacteria; p__Firmicutes; c__Clostridia; o__Clostridiales; f__Ruminococcaceae; g__Subdoligranulum
OTU_4316	k__Bacteria; p__Verrucomicrobia; c__WCHB1-41; o__; f__; g__; s__
OTU_7261	k__Bacteria; p__Chlamydiae; c__unidentified_Chlamydiae; o__Chlamydiales; f__Parachlamydiaceae
OTU_7079	k__Bacteria; p__Proteobacteria; c__Deltaproteobacteria; o__Myxococcales; f__Haliangiaceae; g__Haliangium
OTU_6585	k__Bacteria; p__Gemmatimonadetes; c__AKAU4049; o__; f__; g__; s__
OTU_4919	k__Bacteria; p__Firmicutes
OTU_4037	k__Bacteria
OTU_6054	k__Bacteria; p__Chloroflexi; c__SBR2076; o__; f__; g__; s__
OTU_4889	k__Bacteria; p__Bacteroidetes; c__Sphingobacteriia; o__Sphingobacteriales; f__; g__; s__
OTU_4315	k__Bacteria; p__Verrucomicrobia; c__OPB35_soil_group; o__; f__; g__; s__
OTU_4759	k__Bacteria; p__Actinobacteria; c__Acidimicrobiia; o__Acidimicrobiales; f__unidentified_Acidimicrobiales
OTU_4297	k__Bacteria; p__Cyanobacteria; c__Melainabacteria; o__Obscuribacterales; f__; g__; s__
OTU_6895	k__Bacteria; p__Proteobacteria
OTU_964	k__Bacteria; p__Bacteroidetes; c__Bacteroidia; o__Bacteroidales; f__Prevotellaceae; g__Prevotella_9; s__
OTU_4389	k__Bacteria
OTU_4410	k__Bacteria; p__Firmicutes; c__Clostridia; o__Clostridiales; f__Lachnospiraceae; g__Lachnospiraceae_ND3007_group; s__
OTU_6403	k__Bacteria; p__Actinobacteria; c__Acidimicrobiia; o__Acidimicrobiales
OTU_3975	k__Bacteria; p__Proteobacteria; c__Deltaproteobacteria; o__Myxococcales; f__Sandaracinaceae
OTU_5215	k__Bacteria; p__Firmicutes; c__Clostridia; o__Clostridiales; f__Ruminococcaceae
OTU_977	k__Bacteria; p__Bacteroidetes; c__Bacteroidia; o__Bacteroidales; f__Bacteroidales_S24-7_group; g__; s__
OTU_5819	k__Bacteria; p__Actinobacteria; c__unidentified_Actinobacteria; o__Frankiales; f__Sporichthyaceae; g__hgcI_clade; s__
OTU_6075	k__Bacteria; p__Gemmatimonadetes; c__S0134_terrestrial_group; o__; f__; g__; s__
OTU_3859	k__Bacteria; p__Bacteroidetes
OTU_6197	k__Bacteria; p__Bacteroidetes; c__Cytophagia; o__Cytophagales; f__Cytophagaceae; g__Cytophaga; s__
OTU_4920	k__Bacteria; p__Cyanobacteria; c__Melainabacteria; o__Obscuribacterales; f__; g__; s__
OTU_2933	k__Bacteria; p__Firmicutes; c__Clostridia; o__Clostridiales; f__Clostridiales_vadinBB60_group; g__; s__
OTU_7470	k__Bacteria; p__Actinobacteria; c__unidentified_Actinobacteria; o__Propionibacteriales; f__Propionibacteriaceae; g__Brooklawnia; s__
OTU_2935	k__Bacteria; p__Firmicutes; c__Clostridia; o__Clostridiales; f__Lachnospiraceae; g__Lachnospiraceae_NK4A136_group; s__
OTU_5037	k__Bacteria; p__Actinobacteria; c__Thermoleophilia; o__Solirubrobacterales
OTU_6685	k__Bacteria; p__Planctomycetes; c__Planctomycetacia; o__Planctomycetales; f__Planctomycetaceae; g__; s__
OTU_5089	k__Bacteria; p__Proteobacteria; c__Deltaproteobacteria
OTU_2742	k__Bacteria; p__Firmicutes; c__Clostridia; o__Clostridiales; f__Ruminococcaceae; g__Ruminiclostridium_5; s__
OTU_6944	k__Bacteria; p__Planctomycetes; c__Phycisphaerae; o__Phycisphaerales; f__Phycisphaeraceae; g__CL500-3; s__
OTU_7298	k__Bacteria; p__WWE3; c__; o__; f__; g__; s__
OTU_483	k__Bacteria; p__Actinobacteria; c__unidentified_Actinobacteria; o__Frankiales; f__Geodermatophilaceae; g__unidentified_Geodermatophilaceae; s__Sporichthya_sp._MIC2051
OTU_6147	k__Bacteria; p__Planctomycetes; c__OM190; o__; f__; g__; s__
OTU_4124	k__Bacteria
OTU_4780	k__Bacteria; p__Saccharibacteria; c__; o__; f__; g__; s__
OTU_3070	k__Bacteria; p__Firmicutes; c__Clostridia; o__Clostridiales; f__Lachnospiraceae
OTU_5311	k__Bacteria; p__Firmicutes; c__Clostridia; o__Clostridiales
OTU_7773	k__Bacteria; p__Proteobacteria; c__Gammaproteobacteria; o__Xanthomonadales; f__Xanthomonadaceae
OTU_4825	k__Bacteria; p__Bacteroidetes; c__Cytophagia; o__Cytophagales
OTU_3429	k__Bacteria; p__Parcubacteria
OTU_1081	k__Bacteria; p__Firmicutes; c__Bacilli; o__Lactobacillales; f__Aerococcaceae; g__Facklamia; s__
OTU_1717	k__Bacteria; p__Actinobacteria; c__unidentified_Actinobacteria; o__Micrococcales; f__Microbacteriaceae; g__Alpinimonas; s__
OTU_5490	k__Bacteria; p__Proteobacteria; c__Gammaproteobacteria; o__Xanthomonadales; f__Xanthomonadaceae
OTU_2128	k__Bacteria; p__Proteobacteria; c__Alphaproteobacteria; o__Rhodospirillales; f__Rhodospirillaceae
OTU_901	k__Bacteria; p__Firmicutes; c__Bacilli; o__Bacillales; f__Staphylococcaceae; g__Jeotgalicoccus; s__
OTU_305	k__Bacteria; p__Firmicutes; c__Negativicutes; o__Selenomonadales; f__Acidaminococcaceae; g__Phascolarctobacterium; s__
OTU_5887	k__Bacteria
OTU_7780	k__Bacteria; p__Proteobacteria; c__Gammaproteobacteria; o__Pasteurellales; f__Pasteurellaceae; g__Actinobacillus; s__Actinobacillus_pleuropneumoniae
OTU_5990	k__Bacteria
OTU_3380	k__Bacteria; p__Firmicutes; c__Clostridia; o__Clostridiales; f__Lachnospiraceae
OTU_7539	k__Bacteria; p__Cyanobacteria; c__Chloroplast; o__unidentified_Chloroplast; f__unidentified_Chloroplast; g__unidentified_Chloroplast
OTU_7392	k__Bacteria; p__Proteobacteria; c__Deltaproteobacteria; o__Oligoflexales; f__Oligoflexaceae
OTU_7764	k__Bacteria
OTU_5693	k__Bacteria; p__Firmicutes; c__Clostridia; o__Clostridiales; f__Ruminococcaceae; g__Ruminococcaceae_UCG-010; s__
OTU_2446	k__Bacteria; p__Proteobacteria
OTU_5470	k__Bacteria; p__Bacteroidetes; c__Sphingobacteriia; o__Sphingobacteriales; f__NS11-12_marine_group; g__; s__
OTU_7667	k__Bacteria; p__Proteobacteria; c__Alphaproteobacteria; o__Rhodospirillales; f__DA111; g__unidentified_DA111
OTU_5907	k__Bacteria; p__Elusimicrobia; c__unidentified_Elusimicrobia; o__Lineage_IIb; f__; g__; s__
OTU_2306	k__Bacteria; p__Bacteroidetes; c__Bacteroidia; o__Bacteroidales; f__Bacteroidales_S24-7_group; g__; s__
OTU_6429	k__Bacteria; p__Gemmatimonadetes; c__Longimicrobia; o__Longimicrobiales; f__Longimicrobiaceae; g__; s__
OTU_5832	k__Bacteria; p__Omnitrophica; c__; o__; f__; g__; s__
OTU_6305	k__Bacteria; p__Proteobacteria; c__Alphaproteobacteria; o__Rickettsiales; f__Holosporaceae; g__unidentified_Holosporaceae; s__Hydroptila_sp._AD-2013
OTU_7042	k__Bacteria; p__Firmicutes; c__Clostridia; o__Clostridiales; f__Lachnospiraceae
OTU_846	k__Bacteria; p__Bacteroidetes; c__Bacteroidia; o__Bacteroidales; f__Bacteroidales_S24-7_group; g__; s__
OTU_7172	k__Bacteria; p__Elusimicrobia; c__unidentified_Elusimicrobia; o__Lineage_IIc; f__; g__; s__
OTU_6580	k__Bacteria; p__Armatimonadetes; c__Fimbriimonadia; o__Fimbriimonadales; f__Fimbriimonadaceae; g__unidentified_Fimbriimonadaceae; s__Hypsibius_dujardini
OTU_3748	k__Bacteria; p__Proteobacteria; c__Deltaproteobacteria; o__Bdellovibrionales; f__Bacteriovoracaceae; g__Peredibacter; s__
OTU_3908	k__Bacteria; p__Cyanobacteria; c__unidentified_Cyanobacteria; o__SubsectionIII; f__FamilyI
OTU_1751	k__Bacteria; p__Firmicutes; c__Clostridia; o__Clostridiales; f__Christensenellaceae; g__; s__
OTU_4762	k__Bacteria; p__Bacteroidetes; c__Sphingobacteriia; o__Sphingobacteriales; f__Chitinophagaceae
OTU_6987	k__Bacteria; p__Planctomycetes; c__Planctomycetacia; o__Planctomycetales; f__Planctomycetaceae; g__Planctomyces; s__
OTU_4539	k__Bacteria; p__Chlamydiae; c__unidentified_Chlamydiae; o__Chlamydiales; f__cvE6
OTU_5811	k__Bacteria; p__TM6_(Dependentiae)
OTU_6134	k__Bacteria; p__Tenericutes; c__Mollicutes; o__Mollicutes_RF9; f__; g__; s__
OTU_4397	k__Bacteria; p__Planctomycetes; c__Phycisphaerae; o__mle1-8; f__; g__; s__
OTU_2679	k__Bacteria; p__Actinobacteria; c__Acidimicrobiia; o__Acidimicrobiales; f__Acidimicrobiaceae; g__CL500-29_marine_group; s__
OTU_6258	k__Bacteria
OTU_7745	k__Bacteria; p__Bacteroidetes; c__Sphingobacteriia; o__Sphingobacteriales; f__Lentimicrobiaceae; g__unidentified_Lentimicrobiaceae; s__denitrifying_bacterium_enrichment_culture_clone_NOB_2_E8
OTU_7622	k__Bacteria; p__Planctomycetes; c__Planctomycetacia; o__Planctomycetales; f__Planctomycetaceae; g__; s__
OTU_1053	k__Bacteria; p__Proteobacteria; c__Gammaproteobacteria
OTU_6555	k__Bacteria; p__Saccharibacteria; c__; o__; f__; g__; s__
OTU_7306	k__Bacteria; p__Proteobacteria; c__Deltaproteobacteria; o__Myxococcales; f__Polyangiaceae
OTU_703	k__Bacteria; p__Proteobacteria; c__Betaproteobacteria; o__Burkholderiales; f__Burkholderiaceae; g__Polynucleobacter; s__Polynucleobacter_acidiphobus
OTU_3394	k__Bacteria; p__Bacteroidetes; c__Sphingobacteriia; o__Sphingobacteriales; f__Chitinophagaceae
OTU_6317	k__Bacteria; p__Elusimicrobia; c__unidentified_Elusimicrobia; o__Lineage_IIb; f__; g__; s__
OTU_6971	k__Bacteria; p__Omnitrophica; c__; o__; f__; g__; s__
OTU_5653	k__Bacteria; p__Proteobacteria; c__Deltaproteobacteria; o__Desulfobacterales; f__Desulfobacteraceae; g__Desulforegula; s__
OTU_2303	k__Bacteria; p__Proteobacteria; c__Gammaproteobacteria; o__unidentified_Gammaproteobacteria; f__unidentified_Gammaproteobacteria; g__Permianibacter; s__
OTU_2110	k__Bacteria; p__Firmicutes; c__Clostridia; o__Clostridiales; f__Ruminococcaceae; g__unidentified_Ruminococcaceae; s__Ruminococcaceae_bacterium_AM2
OTU_6893	k__Bacteria; p__Proteobacteria; c__Alphaproteobacteria
OTU_3749	k__Bacteria; p__Proteobacteria; c__Alphaproteobacteria; o__Rhodospirillales; f__Rhodospirillaceae; g__; s__
OTU_4602	k__Bacteria; p__Synergistetes; c__Synergistia; o__Synergistales; f__Synergistaceae; g__Lactivibrio; s__
OTU_818	k__Bacteria; p__Proteobacteria; c__Alphaproteobacteria; o__Rhodobacterales; f__Rhodobacteraceae; g__Rhodobacter
OTU_6682	k__Bacteria; p__Proteobacteria; c__Alphaproteobacteria; o__Rickettsiales; f__SM2D12; g__; s__
OTU_4749	k__Bacteria
OTU_4503	k__Bacteria; p__Chloroflexi; c__TK10
OTU_1830	k__Bacteria; p__Verrucomicrobia; c__Spartobacteria; o__Chthoniobacterales; f__LD29; g__; s__
OTU_7030	k__Bacteria; p__Acidobacteria; c__Blastocatellia; o__unidentified_Blastocatellia; f__Blastocatellaceae_(Subgroup_4); g__11-24; s__
OTU_258	k__Bacteria; p__Firmicutes; c__Clostridia; o__Clostridiales; f__Ruminococcaceae; g__Ruminococcaceae_NK4A214_group; s__
OTU_5505	k__Bacteria; p__Bacteroidetes; c__Bacteroidia; o__Bacteroidales; f__Porphyromonadaceae; g__Microbacter; s__
OTU_1091	k__Bacteria; p__Firmicutes; c__Clostridia; o__Clostridiales; f__Lachnospiraceae
OTU_3999	k__Bacteria; p__Firmicutes; c__Clostridia; o__Clostridiales; f__Ruminococcaceae; g__Ruminococcaceae_UCG-014; s__
OTU_4695	k__Bacteria; p__Proteobacteria; c__Alphaproteobacteria; o__Rhodospirillales; f__Rhodospirillaceae; g__Magnetospirillum; s__
OTU_7067	k__Bacteria; p__Saccharibacteria; c__; o__; f__; g__; s__
OTU_4218	k__Bacteria; p__Firmicutes; c__Clostridia; o__Clostridiales; f__Family_XIII
OTU_5535	k__Bacteria
OTU_2475	k__Bacteria; p__Verrucomicrobia; c__Verrucomicrobiae; o__Verrucomicrobiales; f__DEV007; g__; s__
OTU_7206	k__Bacteria; p__Bacteroidetes; c__Flavobacteriia; o__Flavobacteriales; f__Cryomorphaceae; g__; s__
OTU_4844	k__Bacteria; p__Deinococcus-Thermus; c__Deinococci; o__Deinococcales; f__Trueperaceae; g__Truepera; s__
OTU_6404	k__Bacteria; p__Proteobacteria; c__Deltaproteobacteria; o__Bdellovibrionales; f__Bacteriovoracaceae
OTU_7017	k__Bacteria; p__Cyanobacteria; c__Chloroplast; o__unidentified_Chloroplast; f__unidentified_Chloroplast; g__unidentified_Chloroplast
OTU_950	k__Bacteria; p__Firmicutes; c__Clostridia; o__Clostridiales; f__Family_XIII
OTU_6345	k__Bacteria; p__Planctomycetes; c__Planctomycetacia; o__Planctomycetales; f__Planctomycetaceae; g__; s__
OTU_6565	k__Bacteria; p__Acidobacteria; c__Solibacteres; o__Solibacterales; f__Solibacteraceae_(Subgroup_3); g__Bryobacter; s__
OTU_4020	k__Bacteria; p__Verrucomicrobia; c__Opitutae; o__Opitutae_vadinHA64; f__; g__; s__
OTU_7592	k__Bacteria; p__Cyanobacteria; c__Chloroplast; o__unidentified_Chloroplast; f__unidentified_Chloroplast; g__unidentified_Chloroplast; s__Euglena_agilis
OTU_3409	k__Bacteria; p__Proteobacteria; c__Alphaproteobacteria; o__Rhizobiales
OTU_1679	k__Bacteria; p__Bacteroidetes; c__Sphingobacteriia; o__Sphingobacteriales; f__Saprospiraceae; g__; s__
OTU_1907	k__Bacteria; p__Firmicutes; c__Clostridia; o__Clostridiales; f__Ruminococcaceae; g__[Eubacterium]_coprostanoligenes_group; s__
OTU_4600	k__Bacteria; p__Tenericutes; c__Mollicutes; o__Mollicutes_RF9; f__; g__; s__
OTU_6191	k__Bacteria; p__Actinobacteria; c__Thermoleophilia; o__Solirubrobacterales; f__0319-6M6; g__; s__
OTU_3442	k__Bacteria; p__Proteobacteria; c__Gammaproteobacteria; o__Methylococcales; f__Methylococcaceae; g__Methyloparacoccus; s__
OTU_2408	k__Bacteria; p__Verrucomicrobia; c__OPB35_soil_group; o__unidentified_OPB35_soil_group; f__unidentified_OPB35_soil_group; g__unidentified_OPB35_soil_group; s__bacterium_SH3-11
OTU_857	k__Bacteria; p__Actinobacteria; c__unidentified_Actinobacteria; o__Frankiales; f__Sporichthyaceae
OTU_5299	k__Bacteria; p__TM6_(Dependentiae); c__; o__; f__; g__; s__
OTU_7783	k__Bacteria; p__Gracilibacteria; c__; o__; f__; g__; s__
OTU_7008	k__Bacteria; p__Bacteroidetes
OTU_7202	k__Bacteria; p__Parcubacteria; c__Candidatus_Azambacteria; o__; f__; g__; s__
OTU_3717	k__Bacteria; p__Actinobacteria; c__Acidimicrobiia; o__Acidimicrobiales; f__; g__; s__
OTU_333	k__Bacteria; p__Firmicutes; c__Clostridia; o__Clostridiales; f__Lachnospiraceae; g__Blautia
OTU_4679	k__Bacteria; p__Lentisphaerae; c__Lentisphaeria; o__Victivallales; f__; g__; s__
OTU_2980	k__Bacteria; p__Firmicutes; c__Clostridia; o__Clostridiales; f__Lachnospiraceae
OTU_4629	k__Bacteria; p__Bacteroidetes; c__Flavobacteriia; o__Flavobacteriales; f__Flavobacteriaceae; g__Flavobacterium
OTU_7271	k__Bacteria; p__Firmicutes; c__Clostridia; o__Clostridiales; f__Lachnospiraceae
OTU_6463	k__Bacteria; p__Bacteroidetes; c__Flavobacteriia; o__Flavobacteriales; f__Cryomorphaceae; g__Fluviicola; s__
OTU_6300	k__Bacteria; p__Proteobacteria
OTU_7443	k__Bacteria; p__Planctomycetes; c__Planctomycetacia; o__Planctomycetales; f__Planctomycetaceae
OTU_7391	k__Bacteria; p__Firmicutes; c__Clostridia; o__Clostridiales; f__Lachnospiraceae; g__Lachnospiraceae_UCG-001; s__
OTU_5957	k__Bacteria; p__Omnitrophica; c__; o__; f__; g__; s__
OTU_7659	k__Bacteria; p__Deinococcus-Thermus; c__Deinococci; o__Deinococcales; f__Trueperaceae; g__Truepera; s__
OTU_5282	k__Bacteria; p__Bacteroidetes; c__Sphingobacteriia; o__Sphingobacteriales; f__; g__; s__
OTU_5387	k__Bacteria; p__Chloroflexi; c__Chloroflexia; o__Chloroflexales
OTU_3555	k__Bacteria; p__Saccharibacteria
OTU_7051	k__Bacteria; p__Cyanobacteria; c__unidentified_Cyanobacteria; o__SubsectionI; f__FamilyI; g__Synechococcus
OTU_7507	k__Bacteria; p__Actinobacteria; c__Thermoleophilia; o__Solirubrobacterales
OTU_6995	k__Bacteria; p__Chlorobi; c__Chlorobia; o__Chlorobiales; f__OPB56; g__; s__
OTU_6628	k__Bacteria
OTU_4468	k__Bacteria; p__Firmicutes; c__Clostridia; o__Clostridiales; f__Ruminococcaceae
OTU_5368	k__Bacteria; p__Firmicutes; c__Clostridia; o__Clostridiales; f__P._palm_C-A_51; g__; s__
OTU_7093	k__Bacteria; p__Cyanobacteria; c__Chloroplast; o__unidentified_Chloroplast; f__unidentified_Chloroplast; g__unidentified_Chloroplast
OTU_6800	k__Bacteria; p__Planctomycetes; c__Phycisphaerae; o__S-70; f__; g__; s__
OTU_5042	k__Bacteria; p__Planctomycetes; c__Planctomycetacia; o__Planctomycetales; f__Planctomycetaceae
OTU_7072	k__Bacteria
OTU_6551	k__Bacteria; p__Proteobacteria; c__Deltaproteobacteria
OTU_4732	k__Bacteria; p__Proteobacteria; c__Gammaproteobacteria; o__Legionellales; f__Coxiellaceae; g__Aquicella; s__
OTU_4829	k__Bacteria; p__Firmicutes; c__Clostridia; o__Clostridiales; f__Ruminococcaceae
OTU_5671	k__Bacteria; p__Firmicutes; c__Clostridia; o__Clostridiales; f__Ruminococcaceae; g__Ruminococcaceae_UCG-013; s__
OTU_5124	k__Bacteria; p__Proteobacteria; c__Deltaproteobacteria
OTU_5906	k__Bacteria; p__Armatimonadetes; c__Armatimonadia; o__Armatimonadales; f__; g__; s__
OTU_2319	k__Bacteria; p__Bacteroidetes; c__Sphingobacteriia; o__Sphingobacteriales; f__Saprospiraceae; g__Haliscomenobacter; s__
OTU_7762	k__Bacteria; p__Proteobacteria; c__Alphaproteobacteria; o__Rickettsiales
OTU_4187	k__Bacteria; p__Bacteroidetes; c__Sphingobacteriia; o__Sphingobacteriales; f__Saprospiraceae
OTU_232	k__Bacteria; p__Actinobacteria; c__unidentified_Actinobacteria; o__Micrococcales; f__Microbacteriaceae; g__Candidatus_Aquiluna; s__
OTU_6935	k__Bacteria; p__Saccharibacteria
OTU_5324	k__Bacteria; p__Fusobacteria; c__Fusobacteriia; o__Fusobacteriales; f__Leptotrichiaceae; g__; s__
OTU_6525	k__Bacteria; p__Proteobacteria; c__Alphaproteobacteria; o__Rhizobiales
OTU_4620	k__Bacteria; p__Bacteroidetes; c__Cytophagia; o__Cytophagales; f__Cytophagaceae; g__Flectobacillus; s__
OTU_514	k__Bacteria; p__Omnitrophica; c__; o__; f__; g__; s__
OTU_2510	k__Bacteria; p__Firmicutes; c__Clostridia; o__Clostridiales; f__Lachnospiraceae; g__Roseburia; s__
OTU_6272	k__Bacteria; p__Proteobacteria; c__Gammaproteobacteria; o__Xanthomonadales; f__Nevskiaceae; g__Nevskia; s__
OTU_5476	k__Bacteria; p__Planctomycetes; c__Phycisphaerae; o__Phycisphaerales; f__Phycisphaeraceae; g__AKYG587; s__
OTU_749	k__Bacteria; p__Proteobacteria; c__Deltaproteobacteria; o__Oligoflexales; f__Oligoflexaceae; g__unidentified_Oligoflexaceae; s__Spirobacillus_sp._BFE32B
OTU_5778	k__Bacteria; p__Firmicutes; c__Clostridia; o__Clostridiales
OTU_1097	k__Bacteria; p__Bacteroidetes; c__Bacteroidia; o__Bacteroidales; f__Bacteroidales_S24-7_group; g__; s__
OTU_4429	k__Bacteria; p__Proteobacteria; c__Gammaproteobacteria
OTU_1988	k__Bacteria; p__Tenericutes; c__Mollicutes; o__Mollicutes_RF9; f__; g__; s__
OTU_4977	k__Bacteria; p__Proteobacteria; c__Deltaproteobacteria; o__Myxococcales; f__Sandaracinaceae; g__Sandaracinus; s__
OTU_1153	k__Bacteria; p__Bacteroidetes; c__Sphingobacteriia; o__Sphingobacteriales; f__Saprospiraceae; g__Candidatus_Aquirestis; s__
OTU_5854	k__Bacteria; p__Bacteroidetes; c__Bacteroidia; o__Bacteroidales; f__Porphyromonadaceae; g__; s__
OTU_7150	k__Bacteria; p__Proteobacteria; c__Alphaproteobacteria; o__Rhodospirillales; f__KCM-B-60; g__; s__
OTU_6768	k__Bacteria; p__TM6_(Dependentiae); c__; o__; f__; g__; s__
OTU_4286	k__Bacteria; p__Tenericutes; c__Mollicutes; o__Mollicutes_RF9; f__; g__; s__
OTU_3678	k__Bacteria; p__Proteobacteria; c__Deltaproteobacteria; o__Myxococcales; f__Phaselicystidaceae; g__Phaselicystis; s__
OTU_7214	k__Bacteria; p__Deinococcus-Thermus; c__Deinococci; o__Deinococcales; f__Deinococcaceae; g__; s__
OTU_4680	k__Bacteria; p__Bacteroidetes; c__Sphingobacteriia; o__Sphingobacteriales; f__Saprospiraceae
OTU_6447	k__Bacteria; p__Proteobacteria
OTU_3204	k__Bacteria; p__Chloroflexi; c__Anaerolineae; o__Anaerolineales; f__Anaerolineaceae; g__; s__
OTU_4579	k__Bacteria; p__Fibrobacteres; c__Chitinivibrionia; o__; f__; g__; s__
OTU_6624	k__Bacteria; p__Proteobacteria
OTU_7200	k__Bacteria; p__Gemmatimonadetes; c__Longimicrobia; o__Longimicrobiales; f__Longimicrobiaceae; g__; s__
OTU_6990	k__Bacteria; p__Proteobacteria; c__Gammaproteobacteria; o__Methylococcales; f__Methylococcaceae; g__Methylomonas
OTU_5236	k__Bacteria; p__Planctomycetes; c__Planctomycetacia; o__Planctomycetales; f__Planctomycetaceae; g__; s__
OTU_283	k__Bacteria; p__Bacteroidetes; c__Bacteroidia; o__Bacteroidales; f__Bacteroidaceae; g__Bacteroides; s__
OTU_5180	k__Bacteria; p__Actinobacteria; c__MB-A2-108; o__; f__; g__; s__
OTU_7668	k__Bacteria; p__Planctomycetes; c__Planctomycetacia; o__Planctomycetales; f__Planctomycetaceae
OTU_5238	k__Bacteria; p__Proteobacteria; c__Deltaproteobacteria; o__Bradymonadales; f__; g__; s__
OTU_6456	k__Bacteria; p__Proteobacteria
OTU_7580	k__Bacteria; p__Planctomycetes; c__Phycisphaerae; o__Phycisphaerales; f__Phycisphaeraceae; g__SM1A02; s__
OTU_7370	k__Bacteria; p__Armatimonadetes; c__Fimbriimonadia; o__Fimbriimonadales; f__Fimbriimonadaceae; g__; s__
OTU_4057	k__Bacteria; p__Verrucomicrobia; c__Opitutae; o__Opitutae_vadinHA64; f__; g__; s__
OTU_2087	k__Bacteria; p__Firmicutes; c__Clostridia; o__Clostridiales; f__Lachnospiraceae
