# Supplementary material for: Seasonal dynamics of microbial diversity in the rhizosphere of Ulmus pumila L. var. sabulosa in a steppe desert area of Northern China
Source: PeerJ. 2019 Aug 22;7:e7526. doi: 10.7717/peerj.7526 (PMC6708578; doi:10.7717/peerj.7526)
Supplement: Raw Data S4 — Raw data applied for data analysis and preparation for Fig. 2. [file peerj-07-7526-s004.zip › venndata/1_GSP_GSU.vennarea.xls]

OTU_4750	k__Bacteria; p__Armatimonadetes; c__Chthonomonadetes; o__Chthonomonadales; f__; g__; s__
OTU_4787	k__Bacteria; p__Proteobacteria; c__Gammaproteobacteria; o__Legionellales; f__Legionellaceae; g__Legionella
OTU_3801	k__Bacteria; p__Acidobacteria; c__Solibacteres; o__Solibacterales; f__Solibacteraceae_(Subgroup_3); g__Bryobacter; s__
OTU_5255	k__Bacteria
OTU_4801	k__Bacteria; p__Planctomycetes; c__Phycisphaerae; o__Tepidisphaerales; f__Tepidisphaeraceae
OTU_7082	k__Bacteria; p__Gemmatimonadetes; c__unidentified_Gemmatimonadetes; o__Gemmatimonadales; f__Gemmatimonadaceae
OTU_2450	k__Bacteria; p__Gemmatimonadetes; c__Longimicrobia; o__Longimicrobiales; f__Longimicrobiaceae
OTU_4839	k__Bacteria; p__Omnitrophica; c__; o__; f__; g__; s__
OTU_4460	k__Bacteria
OTU_6220	k__Bacteria; p__Cyanobacteria; c__Melainabacteria; o__Vampirovibrionales; f__; g__; s__
OTU_1957	k__Bacteria; p__Chlorobi; c__Chlorobia; o__Chlorobiales; f__OPB56; g__; s__
OTU_5865	k__Bacteria; p__Planctomycetes; c__Planctomycetacia; o__Planctomycetales; f__Planctomycetaceae
OTU_7161	k__Bacteria; p__Gemmatimonadetes; c__unidentified_Gemmatimonadetes; o__Gemmatimonadales; f__Gemmatimonadaceae; g__; s__
OTU_7401	k__Bacteria; p__Acidobacteria; c__Holophagae; o__Subgroup_10; f__Sva0725; g__; s__
OTU_5384	k__Bacteria; p__Saccharibacteria; c__; o__; f__; g__; s__
OTU_7052	k__Bacteria
OTU_4571	k__Bacteria
OTU_6262	k__Bacteria; p__Saccharibacteria; c__; o__; f__; g__; s__
OTU_3980	k__Bacteria; p__Proteobacteria; c__Alphaproteobacteria; o__Rhodospirillales; f__Rhodospirillaceae; g__Azospirillum; s__Azospirillum_brasilense
OTU_6757	k__Bacteria; p__Proteobacteria; c__Deltaproteobacteria; o__Bdellovibrionales; f__Bdellovibrionaceae; g__Bdellovibrio; s__
OTU_7262	k__Bacteria; p__Proteobacteria; c__Alphaproteobacteria; o__; f__; g__; s__
OTU_6678	k__Bacteria; p__Proteobacteria; c__Alphaproteobacteria; o__Rickettsiales; f__SM2D12; g__; s__
OTU_3225	k__Bacteria; p__Chloroflexi; c__SBR2076; o__; f__; g__; s__
OTU_6521	k__Bacteria; p__Acidobacteria; c__Solibacteres; o__Solibacterales; f__Solibacteraceae_(Subgroup_3); g__Bryobacter; s__
OTU_4430	k__Bacteria; p__Planctomycetes; c__Phycisphaerae; o__Tepidisphaerales; f__Tepidisphaeraceae; g__; s__
OTU_6109	k__Bacteria; p__Thermomicrobia; c__unidentified_Thermomicrobia; o__AKYG1722; f__; g__; s__
OTU_4000	k__Bacteria; p__Tectomicrobia; c__unidentified_Tectomicrobia; o__unidentified_Tectomicrobia; f__unidentified_Tectomicrobia; g__Candidatus_Entotheonella; s__
OTU_7361	k__Bacteria
OTU_6567	k__Bacteria; p__Acidobacteria; c__Solibacteres; o__Solibacterales; f__Solibacteraceae_(Subgroup_3); g__PAUC26f; s__
OTU_6873	k__Bacteria; p__Planctomycetes; c__Planctomycetacia; o__Planctomycetales; f__Planctomycetaceae
OTU_5826	k__Bacteria; p__Proteobacteria; c__Gammaproteobacteria; o__Legionellales; f__Coxiellaceae; g__Aquicella; s__
OTU_5467	k__Bacteria; p__Proteobacteria; c__Alphaproteobacteria; o__Caulobacterales
OTU_5107	k__Bacteria; p__Bacteroidetes; c__Cytophagia; o__Cytophagales; f__Cytophagaceae; g__Emticicia; s__
OTU_2400	k__Bacteria; p__Verrucomicrobia; c__OPB35_soil_group; o__; f__; g__; s__
OTU_2775	k__Bacteria; p__Proteobacteria; c__Gammaproteobacteria; o__Oceanospirillales; f__Oceanospirillaceae; g__Pseudohongiella; s__
OTU_5715	k__Bacteria; p__Actinobacteria; c__unidentified_Actinobacteria; o__Corynebacteriales; f__Mycobacteriaceae; g__Mycobacterium
OTU_1484	k__Bacteria; p__Gemmatimonadetes; c__unidentified_Gemmatimonadetes; o__Gemmatimonadales; f__Gemmatimonadaceae; g__unidentified_Gemmatimonadaceae; s__Gemmatimonadetes_bacterium_LP81
OTU_3609	k__Bacteria; p__Bacteroidetes; c__Cytophagia; o__Cytophagales; f__Cytophagaceae; g__Rhodocytophaga; s__
OTU_5045	k__Bacteria
OTU_7757	k__Bacteria; p__Proteobacteria; c__Deltaproteobacteria
OTU_5300	k__Bacteria
OTU_6776	k__Bacteria; p__Chloroflexi
OTU_2097	k__Bacteria; p__Proteobacteria; c__Gammaproteobacteria; o__Legionellales; f__Coxiellaceae; g__Aquicella; s__
OTU_7209	k__Bacteria; p__Planctomycetes; c__Phycisphaerae; o__Phycisphaerales; f__Phycisphaeraceae; g__SM1A02; s__
OTU_5939	k__Bacteria; p__Planctomycetes; c__Planctomycetacia; o__Planctomycetales; f__Planctomycetaceae; g__Gemmata; s__
OTU_1597	k__Bacteria; p__Proteobacteria; c__Deltaproteobacteria; o__Myxococcales; f__Sandaracinaceae; g__Sandaracinus; s__Sandaracinus_amylolyticus
OTU_5055	k__Bacteria; p__Planctomycetes; c__vadinHA49; o__; f__; g__; s__
OTU_3533	k__Bacteria; p__Armatimonadetes; c__; o__; f__; g__; s__
OTU_3217	k__Bacteria; p__Proteobacteria; c__Gammaproteobacteria; o__Legionellales; f__Coxiellaceae; g__Aquicella
OTU_4761	k__Bacteria; p__Chloroflexi; c__JG30-KF-CM66; o__; f__; g__; s__
OTU_2479	k__Bacteria; p__Proteobacteria; c__Alphaproteobacteria; o__Rhodospirillales; f__JG37-AG-20; g__; s__
OTU_5962	k__Bacteria; p__Proteobacteria; c__Deltaproteobacteria
OTU_2978	k__Bacteria; p__Proteobacteria; c__Gammaproteobacteria; o__Xanthomonadales; f__Xanthomonadaceae; g__Lysobacter
OTU_3724	k__Bacteria; p__Planctomycetes; c__Phycisphaerae; o__Tepidisphaerales; f__Tepidisphaeraceae; g__; s__
OTU_6558	k__Bacteria; p__Proteobacteria; c__Deltaproteobacteria; o__Myxococcales; f__mle1-27; g__; s__
OTU_4740	k__Bacteria; p__Firmicutes; c__Clostridia; o__Clostridiales; f__Ruminococcaceae
OTU_4822	k__Bacteria; p__Verrucomicrobia; c__OPB35_soil_group; o__; f__; g__; s__
OTU_7365	k__Bacteria
OTU_3560	k__Bacteria
OTU_5771	k__Bacteria
OTU_5148	k__Bacteria; p__Proteobacteria; c__Alphaproteobacteria; o__Rhizobiales; f__Rhodobiaceae; g__Parvibaculum; s__
OTU_5510	k__Bacteria; p__Bacteroidetes; c__unidentified_Bacteroidetes; o__Order_II; f__Rhodothermaceae; g__; s__
OTU_4113	k__Bacteria; p__Chloroflexi; c__JG30-KF-CM66; o__; f__; g__; s__
OTU_6053	k__Bacteria; p__Chloroflexi
OTU_7396	k__Bacteria
OTU_6255	k__Bacteria; p__Planctomycetes; c__Planctomycetacia; o__Planctomycetales; f__Planctomycetaceae
OTU_5024	k__Bacteria; p__Chlamydiae; c__unidentified_Chlamydiae; o__Chlamydiales; f__unidentified_Chlamydiales; g__Estrella; s__Estrella_lausannensis
OTU_6170	k__Bacteria; p__Planctomycetes; c__Planctomycetacia; o__Planctomycetales; f__Planctomycetaceae; g__Planctomyces; s__
OTU_5354	k__Bacteria; p__Planctomycetes; c__Planctomycetacia; o__Planctomycetales; f__Planctomycetaceae; g__Gemmata; s__
OTU_684	k__Bacteria; p__Firmicutes; c__Clostridia; o__Clostridiales; f__Christensenellaceae
OTU_5163	k__Bacteria; p__Acidobacteria; c__Holophagae; o__Subgroup_10
OTU_5607	k__Bacteria; p__Proteobacteria; c__Alphaproteobacteria; o__Rhodospirillales; f__Rhodospirillaceae; g__Ferrovibrio; s__
OTU_4807	k__Bacteria; p__Saccharibacteria; c__; o__; f__; g__; s__
OTU_5623	k__Bacteria; p__Omnitrophica; c__unidentified_Omnitrophica; o__unidentified_Omnitrophica; f__unidentified_Omnitrophica; g__Candidatus_Omnitrophus; s__
OTU_3587	k__Bacteria; p__Planctomycetes; c__Phycisphaerae; o__Phycisphaerales; f__Phycisphaeraceae; g__; s__
OTU_5123	k__Bacteria; p__Thermomicrobia; c__unidentified_Thermomicrobia; o__JG30-KF-CM45; f__; g__; s__
OTU_6344	k__Bacteria; p__Proteobacteria; c__Deltaproteobacteria; o__Bdellovibrionales; f__Bdellovibrionaceae; g__Bdellovibrio; s__
OTU_2123	k__Bacteria; p__Firmicutes; c__Clostridia; o__Clostridiales; f__Christensenellaceae; g__Christensenellaceae_R-7_group; s__
OTU_6030	k__Bacteria; p__Planctomycetes; c__Planctomycetacia; o__Planctomycetales; f__Planctomycetaceae
OTU_4067	k__Bacteria; p__Planctomycetes; c__Planctomycetacia; o__Planctomycetales; f__Planctomycetaceae; g__; s__
OTU_4206	k__Bacteria; p__Proteobacteria; c__Deltaproteobacteria; o__Oligoflexales; f__0319-6G20
OTU_4335	k__Bacteria; p__Chloroflexi
OTU_6106	k__Bacteria; p__Proteobacteria; c__Deltaproteobacteria; o__Myxococcales
OTU_4842	k__Bacteria; p__Proteobacteria; c__Deltaproteobacteria; o__Myxococcales; f__Haliangiaceae; g__Haliangium; s__
OTU_7060	k__Bacteria; p__Chloroflexi; c__JG30-KF-CM66; o__; f__; g__; s__
OTU_7138	k__Bacteria; p__Chloroflexi; c__Ardenticatenia; o__Ardenticatenales; f__; g__; s__
OTU_1802	k__Bacteria; p__Verrucomicrobia; c__Spartobacteria; o__Chthoniobacterales
OTU_7203	k__Bacteria; p__Planctomycetes; c__Planctomycetacia; o__Planctomycetales; f__Planctomycetaceae
OTU_5541	k__Bacteria; p__Planctomycetes; c__Planctomycetacia; o__Planctomycetales; f__Planctomycetaceae; g__Gemmata; s__
OTU_5234	k__Bacteria; p__Proteobacteria; c__Alphaproteobacteria; o__Caulobacterales; f__Hyphomonadaceae; g__Hirschia; s__
OTU_5407	k__Bacteria; p__Chloroflexi
OTU_3055	k__Bacteria; p__Proteobacteria; c__Alphaproteobacteria; o__Rhodospirillales; f__JG37-AG-20; g__; s__
OTU_4407	k__Bacteria; p__Chlorobi; c__Chlorobia; o__Chlorobiales; f__SJA-28; g__; s__
OTU_5830	k__Bacteria; p__Planctomycetes
OTU_6245	k__Bacteria; p__Verrucomicrobia; c__UA11; o__; f__; g__; s__
OTU_3436	k__Bacteria; p__Planctomycetes; c__Phycisphaerae; o__Tepidisphaerales; f__Tepidisphaeraceae; g__; s__
OTU_4878	k__Bacteria; p__Planctomycetes; c__Planctomycetacia; o__Planctomycetales; f__Planctomycetaceae; g__Singulisphaera
OTU_101	k__Bacteria; p__Firmicutes; c__Clostridia; o__Clostridiales; f__Peptococcaceae; g__; s__
OTU_4940	k__Bacteria; p__Proteobacteria; c__Deltaproteobacteria; o__Oligoflexales; f__Oligoflexaceae; g__; s__
OTU_2120	k__Bacteria; p__Planctomycetes; c__Phycisphaerae; o__Tepidisphaerales; f__Tepidisphaeraceae; g__; s__
OTU_6902	k__Bacteria; p__Planctomycetes; c__Planctomycetacia; o__Planctomycetales; f__Planctomycetaceae; g__Gemmata; s__
OTU_4959	k__Bacteria; p__Actinobacteria; c__Acidimicrobiia; o__Acidimicrobiales; f__; g__; s__
OTU_3972	k__Bacteria; p__Acidobacteria; c__Subgroup_17; o__; f__; g__; s__
OTU_5459	k__Bacteria; p__Proteobacteria; c__Gammaproteobacteria; o__Legionellales; f__Legionellaceae; g__Legionella; s__
OTU_5328	k__Bacteria; p__Parcubacteria; c__Candidatus_Azambacteria; o__; f__; g__; s__
OTU_6951	k__Bacteria; p__Planctomycetes; c__Phycisphaerae; o__Tepidisphaerales; f__Tepidisphaeraceae; g__; s__
OTU_5060	k__Bacteria; p__Thermomicrobia; c__unidentified_Thermomicrobia; o__JG30-KF-CM45; f__; g__; s__
OTU_4786	k__Bacteria; p__Planctomycetes; c__Planctomycetacia; o__Planctomycetales; f__Planctomycetaceae
OTU_5553	k__Bacteria; p__Proteobacteria; c__Gammaproteobacteria
OTU_4169	k__Bacteria; p__Planctomycetes; c__OM190; o__; f__; g__; s__
OTU_4800	k__Bacteria; p__Armatimonadetes; c__; o__; f__; g__; s__
OTU_4734	k__Bacteria; p__Acidobacteria; c__Solibacteres; o__Solibacterales; f__Solibacteraceae_(Subgroup_3); g__Bryobacter; s__
OTU_3940	k__Bacteria; p__Planctomycetes; c__Planctomycetacia; o__Planctomycetales; f__Planctomycetaceae
OTU_2074	k__Bacteria; p__Planctomycetes; c__Phycisphaerae; o__Tepidisphaerales; f__Tepidisphaeraceae; g__; s__
OTU_4402	k__Bacteria; p__Proteobacteria; c__Betaproteobacteria; o__Methylophilales; f__Methylophilaceae
OTU_7236	k__Bacteria
OTU_3924	k__Bacteria; p__Actinobacteria; c__Thermoleophilia; o__Gaiellales; f__; g__; s__
OTU_4449	k__Bacteria; p__Acidobacteria; c__Solibacteres; o__Solibacterales; f__Solibacteraceae_(Subgroup_3)
OTU_3611	k__Bacteria; p__Proteobacteria; c__Deltaproteobacteria; o__Myxococcales
OTU_4856	k__Bacteria; p__Proteobacteria; c__Alphaproteobacteria; o__Rickettsiales; f__unidentified_Rickettsiales; g__Candidatus_Odyssella; s__
OTU_4248	k__Bacteria; p__Proteobacteria; c__Gammaproteobacteria; o__Legionellales; f__Coxiellaceae; g__Aquicella
OTU_4222	k__Bacteria; p__Proteobacteria
OTU_3841	k__Bacteria; p__Chloroflexi; c__Chloroflexia; o__Chloroflexales; f__Roseiflexaceae; g__Roseiflexus; s__
OTU_2488	k__Bacteria; p__Firmicutes; c__Clostridia; o__Clostridiales; f__Ruminococcaceae; g__Ruminococcaceae_NK4A214_group; s__
OTU_3728	k__Bacteria; p__Planctomycetes; c__Planctomycetacia; o__Planctomycetales; f__Planctomycetaceae; g__Planctomyces; s__
OTU_1284	k__Bacteria; p__Gemmatimonadetes; c__unidentified_Gemmatimonadetes; o__Gemmatimonadales; f__Gemmatimonadaceae
OTU_4986	k__Bacteria; p__Proteobacteria; c__Alphaproteobacteria; o__Rickettsiales; f__SM2D12; g__; s__
OTU_7519	k__Bacteria; p__Omnitrophica; c__; o__; f__; g__; s__
OTU_2955	k__Bacteria; p__Acidobacteria; c__Holophagae; o__Subgroup_10; f__ABS-19; g__; s__
OTU_5256	k__Bacteria; p__Proteobacteria; c__Alphaproteobacteria; o__Rhodospirillales; f__MSB-1E8; g__; s__
OTU_6253	k__Bacteria; p__Proteobacteria; c__Deltaproteobacteria; o__Oligoflexales; f__Oligoflexaceae; g__; s__
OTU_3253	k__Bacteria; p__Latescibacteria; c__; o__; f__; g__; s__
OTU_2841	k__Bacteria; p__Proteobacteria; c__Gammaproteobacteria; o__Xanthomonadales; f__Xanthomonadaceae; g__Panacagrimonas; s__
OTU_5445	k__Bacteria; p__Proteobacteria; c__Alphaproteobacteria; o__Caulobacterales; f__Caulobacteraceae; g__Asticcacaulis; s__Asticcacaulis_excentricus
OTU_5358	k__Bacteria
OTU_3816	k__Bacteria
OTU_7459	k__Bacteria
OTU_5545	k__Bacteria; p__Actinobacteria; c__Thermoleophilia
OTU_7028	k__Bacteria; p__Planctomycetes; c__Planctomycetacia; o__Planctomycetales; f__Planctomycetaceae; g__; s__
OTU_3194	k__Bacteria; p__Chloroflexi; c__TK10; o__; f__; g__; s__
OTU_5411	k__Bacteria; p__Proteobacteria; c__Alphaproteobacteria; o__Rhizobiales; f__unidentified_Rhizobiales; g__Rhizomicrobium; s__
OTU_5271	k__Bacteria; p__Omnitrophica; c__unidentified_Omnitrophica; o__unidentified_Omnitrophica; f__unidentified_Omnitrophica; g__Candidatus_Omnitrophus; s__
OTU_7579	k__Bacteria; p__Planctomycetes; c__Planctomycetacia; o__Planctomycetales; f__Planctomycetaceae
OTU_4753	k__Bacteria
OTU_2483	k__Bacteria; p__Bacteroidetes; c__Sphingobacteriia; o__Sphingobacteriales
OTU_6862	k__Bacteria; p__Planctomycetes; c__Planctomycetacia; o__Planctomycetales; f__Planctomycetaceae; g__Planctomyces; s__
OTU_7105	k__Bacteria; p__Saccharibacteria; c__; o__; f__; g__; s__
OTU_3197	k__Bacteria; p__Proteobacteria; c__Gammaproteobacteria; o__Xanthomonadales; f__Xanthomonadaceae; g__Arenimonas
OTU_5519	k__Bacteria; p__Bacteroidetes; c__Cytophagia; o__Cytophagales; f__Cytophagaceae; g__; s__
OTU_5648	k__Bacteria; p__Proteobacteria; c__Alphaproteobacteria; o__; f__; g__; s__
OTU_4681	k__Bacteria; p__Chloroflexi
OTU_6015	k__Bacteria; p__Firmicutes; c__Bacilli; o__Bacillales; f__; g__; s__
OTU_4010	k__Bacteria; p__Cyanobacteria; c__unidentified_Cyanobacteria; o__SubsectionIII; f__FamilyI; g__Trichocoleus; s__
OTU_3361	k__Bacteria; p__Armatimonadetes; c__; o__; f__; g__; s__
OTU_5144	k__Bacteria; p__Actinobacteria; c__Acidimicrobiia; o__Acidimicrobiales
OTU_2455	k__Bacteria; p__Actinobacteria; c__Acidimicrobiia; o__Acidimicrobiales; f__; g__; s__
OTU_3913	k__Bacteria; p__Planctomycetes; c__Planctomycetacia; o__Planctomycetales; f__Planctomycetaceae
OTU_6230	k__Bacteria; p__Parcubacteria; c__Candidatus_Azambacteria; o__; f__; g__; s__
OTU_3351	k__Bacteria; p__Actinobacteria; c__Thermoleophilia; o__Gaiellales
OTU_3347	k__Bacteria; p__Actinobacteria; c__unidentified_Actinobacteria; o__Micrococcales; f__Dermabacteraceae; g__Brachybacterium; s__Brachybacterium_paraconglomeratum
OTU_2698	k__Bacteria; p__Proteobacteria; c__Gammaproteobacteria; o__Xanthomonadales; f__unidentified_Xanthomonadales; g__Steroidobacter; s__bacterium_MI-37
OTU_1421	k__Bacteria; p__Firmicutes; c__Clostridia; o__Clostridiales; f__Ruminococcaceae; g__[Eubacterium]_coprostanoligenes_group
OTU_2597	k__Bacteria; p__Proteobacteria; c__Deltaproteobacteria; o__Myxococcales
OTU_3575	k__Bacteria
OTU_7048	k__Bacteria; p__Planctomycetes; c__Phycisphaerae; o__Tepidisphaerales; f__Tepidisphaeraceae; g__; s__
OTU_2081	k__Bacteria; p__Actinobacteria
OTU_6149	k__Bacteria; p__Gemmatimonadetes; c__Longimicrobia; o__Longimicrobiales; f__Longimicrobiaceae; g__; s__
OTU_2653	k__Bacteria; p__Actinobacteria; c__Thermoleophilia; o__Gaiellales; f__; g__; s__
OTU_4523	k__Bacteria; p__Planctomycetes; c__Phycisphaerae; o__Tepidisphaerales; f__Tepidisphaeraceae; g__; s__
OTU_4730	k__Bacteria; p__Firmicutes; c__Bacilli; o__Lactobacillales; f__Streptococcaceae; g__Streptococcus
OTU_3873	k__Bacteria; p__Proteobacteria; c__Alphaproteobacteria; o__Rhodospirillales; f__Rhodospirillaceae
OTU_3185	k__Bacteria; p__Gemmatimonadetes; c__Longimicrobia; o__Longimicrobiales; f__Longimicrobiaceae; g__; s__
OTU_5252	k__Bacteria; p__Proteobacteria; c__Deltaproteobacteria; o__Myxococcales; f__Sandaracinaceae; g__Sandaracinus
OTU_3528	k__Bacteria; p__Planctomycetes; c__Planctomycetacia; o__Planctomycetales; f__Planctomycetaceae
OTU_1080	k__Bacteria; p__Gemmatimonadetes
OTU_4192	k__Bacteria; p__Verrucomicrobia; c__Spartobacteria; o__Chthoniobacterales; f__Chthoniobacteraceae; g__Chthoniobacter; s__
OTU_1740	k__Bacteria; p__Tenericutes; c__Mollicutes; o__Mycoplasmatales; f__Mycoplasmataceae; g__Candidatus_Bacilloplasma; s__
OTU_4164	k__Bacteria; p__Thermomicrobia; c__unidentified_Thermomicrobia; o__JG30-KF-CM45; f__; g__; s__
OTU_5140	k__Bacteria
OTU_2301	k__Bacteria; p__Thermomicrobia; c__unidentified_Thermomicrobia; o__AKYG1722; f__; g__; s__
OTU_5370	k__Bacteria; p__Proteobacteria; c__Deltaproteobacteria
OTU_4633	k__Bacteria; p__Bacteroidetes; c__Sphingobacteriia; o__Sphingobacteriales; f__Chitinophagaceae
OTU_2833	k__Bacteria; p__Proteobacteria; c__Deltaproteobacteria; o__Myxococcales; f__Haliangiaceae; g__Haliangium; s__
OTU_7299	k__Bacteria; p__Proteobacteria
OTU_3542	k__Bacteria; p__Planctomycetes; c__Phycisphaerae; o__Tepidisphaerales; f__Tepidisphaeraceae; g__; s__
OTU_1896	k__Bacteria; p__Proteobacteria; c__Deltaproteobacteria; o__Myxococcales
OTU_6861	k__Bacteria
OTU_7305	k__Bacteria; p__Proteobacteria; c__Alphaproteobacteria; o__; f__; g__; s__
OTU_4144	k__Bacteria; p__Planctomycetes; c__Phycisphaerae
OTU_3849	k__Bacteria; p__Planctomycetes; c__Planctomycetacia; o__Planctomycetales; f__Planctomycetaceae; g__; s__
OTU_6758	k__Bacteria; p__Actinobacteria; c__Thermoleophilia; o__Solirubrobacterales; f__YNPFFP1
OTU_6783	k__Bacteria; p__Acidobacteria; c__Holophagae; o__Subgroup_10; f__ABS-19
OTU_2587	k__Bacteria; p__Proteobacteria; c__Betaproteobacteria; o__Rhodocyclales; f__Rhodocyclaceae; g__Dechlorobacter; s__
OTU_3904	k__Bacteria; p__Planctomycetes; c__Planctomycetacia; o__Planctomycetales; f__Planctomycetaceae; g__; s__
OTU_5165	k__Bacteria; p__Acidobacteria; c__Blastocatellia; o__unidentified_Blastocatellia; f__Blastocatellaceae_(Subgroup_4); g__RB41
OTU_7331	k__Bacteria; p__Acidobacteria; c__Solibacteres; o__Solibacterales; f__Solibacteraceae_(Subgroup_3)
OTU_5912	k__Bacteria; p__Saccharibacteria; c__; o__; f__; g__; s__
OTU_5915	k__Bacteria; p__Proteobacteria; c__Alphaproteobacteria; o__Rhizobiales
OTU_2756	k__Bacteria; p__Actinobacteria; c__Acidimicrobiia; o__Acidimicrobiales
OTU_4924	k__Bacteria; p__Bacteroidetes; c__Sphingobacteriia; o__Sphingobacteriales; f__NS11-12_marine_group; g__; s__
OTU_201	k__Bacteria; p__Firmicutes; c__Bacilli; o__Lactobacillales; f__Streptococcaceae; g__Streptococcus
OTU_6824	k__Bacteria; p__Proteobacteria; c__Gammaproteobacteria
OTU_5938	k__Bacteria; p__Proteobacteria; c__Deltaproteobacteria; o__Myxococcales; f__27F-1492R; g__; s__
OTU_4289	k__Bacteria; p__Actinobacteria; c__unidentified_Actinobacteria; o__Frankiales; f__Sporichthyaceae; g__Sporichthya
OTU_2770	k__Bacteria; p__Gemmatimonadetes; c__unidentified_Gemmatimonadetes; o__Gemmatimonadales; f__Gemmatimonadaceae; g__; s__
OTU_4129	k__Bacteria; p__Proteobacteria; c__Alphaproteobacteria
OTU_5293	k__Bacteria; p__Planctomycetes; c__Planctomycetacia; o__Planctomycetales; f__Planctomycetaceae; g__; s__
OTU_2237	k__Bacteria; p__Bacteroidetes; c__Flavobacteriia; o__Flavobacteriales; f__Flavobacteriaceae; g__Flavobacterium; s__Flavobacterium_columnare
OTU_3123	k__Bacteria; p__Saccharibacteria; c__; o__; f__; g__; s__
OTU_5930	k__Bacteria; p__Gemmatimonadetes; c__unidentified_Gemmatimonadetes; o__Gemmatimonadales; f__Gemmatimonadaceae; g__Gemmatimonas; s__
OTU_2802	k__Bacteria; p__Chloroflexi
OTU_5920	k__Bacteria; p__Proteobacteria; c__Deltaproteobacteria; o__Desulfurellales; f__Desulfurellaceae; g__H16; s__
OTU_3243	k__Bacteria; p__Actinobacteria; c__unidentified_Actinobacteria; o__Propionibacteriales; f__Propionibacteriaceae; g__Propionibacterium; s__Propionibacterium_propionicum
OTU_4792	k__Bacteria; p__Saccharibacteria
OTU_6859	k__Bacteria; p__Proteobacteria; c__Gammaproteobacteria; o__Legionellales; f__Coxiellaceae; g__Diplorickettsia; s__
OTU_4439	k__Bacteria; p__Actinobacteria
OTU_6347	k__Bacteria; p__Chlamydiae; c__unidentified_Chlamydiae; o__Chlamydiales; f__Simkaniaceae
OTU_5944	k__Bacteria; p__Actinobacteria; c__Acidimicrobiia; o__Acidimicrobiales
OTU_2776	k__Bacteria; p__Latescibacteria; c__; o__; f__; g__; s__
OTU_7168	k__Bacteria; p__Proteobacteria; c__Deltaproteobacteria; o__Myxococcales
OTU_1300	k__Bacteria; p__Firmicutes; c__Clostridia; o__Clostridiales; f__Ruminococcaceae; g__Oscillibacter; s__
OTU_4517	k__Bacteria; p__Proteobacteria; c__Gammaproteobacteria; o__KI89A_clade; f__; g__; s__
OTU_5391	k__Bacteria; p__Acidobacteria; c__Holophagae; o__Subgroup_7; f__; g__; s__
OTU_6346	k__Bacteria; p__Gemmatimonadetes; c__unidentified_Gemmatimonadetes; o__Gemmatimonadales; f__Gemmatimonadaceae; g__Gemmatimonas; s__
OTU_3805	k__Bacteria; p__Bacteroidetes; c__Cytophagia; o__Cytophagales; f__Cytophagaceae
OTU_5794	k__Bacteria; p__Planctomycetes; c__Phycisphaerae; o__Phycisphaerales; f__Phycisphaeraceae
OTU_6704	k__Bacteria; p__Planctomycetes; c__Planctomycetacia; o__Planctomycetales; f__Planctomycetaceae
OTU_4427	k__Bacteria; p__Planctomycetes; c__Planctomycetacia; o__Planctomycetales; f__Planctomycetaceae; g__; s__
OTU_5515	k__Bacteria
OTU_6827	k__Bacteria; p__Proteobacteria
OTU_1306	k__Bacteria; p__Gemmatimonadetes; c__Longimicrobia; o__Longimicrobiales; f__Longimicrobiaceae; g__; s__
OTU_3633	k__Bacteria; p__Proteobacteria; c__Alphaproteobacteria; o__; f__; g__; s__
OTU_2752	k__Bacteria; p__Bacteroidetes; c__Sphingobacteriia; o__Sphingobacteriales; f__; g__; s__
OTU_3991	k__Bacteria; p__Proteobacteria; c__Gammaproteobacteria; o__Legionellales; f__Coxiellaceae; g__Aquicella
OTU_7356	k__Bacteria; p__Verrucomicrobia; c__OPB35_soil_group; o__; f__; g__; s__
OTU_2572	k__Bacteria; p__Actinobacteria; c__MB-A2-108; o__; f__; g__; s__
OTU_4922	k__Bacteria; p__Chloroflexi; c__Chloroflexia; o__Herpetosiphonales; f__Herpetosiphonaceae; g__Herpetosiphon; s__
OTU_6649	k__Bacteria; p__Proteobacteria; c__Deltaproteobacteria; o__Myxococcales; f__Archangiaceae; g__Anaeromyxobacter
OTU_5886	k__Bacteria; p__Firmicutes; c__Clostridia; o__Clostridiales; f__Ruminococcaceae; g__Ruminococcaceae_UCG-013; s__
OTU_2636	k__Bacteria; p__Acidobacteria; c__Subgroup_22; o__; f__; g__; s__
OTU_4895	k__Bacteria; p__Planctomycetes; c__OM190; o__; f__; g__; s__
OTU_5076	k__Bacteria; p__Proteobacteria; c__Gammaproteobacteria; o__Xanthomonadales; f__Xanthomonadaceae
OTU_4722	k__Bacteria; p__Gemmatimonadetes; c__unidentified_Gemmatimonadetes; o__Gemmatimonadales; f__Gemmatimonadaceae; g__; s__
OTU_3105	k__Bacteria; p__Tectomicrobia; c__; o__; f__; g__; s__
OTU_4692	k__Bacteria; p__Chlorobi; c__Chlorobia; o__Chlorobiales; f__SJA-28; g__; s__
OTU_7535	k__Bacteria; p__TM6_(Dependentiae); c__; o__; f__; g__; s__
OTU_4601	k__Bacteria; p__Planctomycetes; c__Phycisphaerae; o__Tepidisphaerales; f__Tepidisphaeraceae; g__; s__
OTU_4770	k__Bacteria; p__Planctomycetes; c__vadinHA49; o__; f__; g__; s__
OTU_4907	k__Bacteria; p__Chloroflexi; c__TK10; o__; f__; g__; s__
OTU_2419	k__Bacteria
OTU_3047	k__Bacteria; p__Chloroflexi; c__Chloroflexia; o__Chloroflexales; f__FFCH7168; g__; s__
OTU_5507	k__Bacteria
OTU_4942	k__Bacteria
OTU_4079	k__Bacteria
OTU_6607	k__Bacteria; p__Verrucomicrobia; c__Spartobacteria; o__Chthoniobacterales; f__LD29; g__; s__
OTU_3539	k__Bacteria
OTU_5670	k__Bacteria; p__Planctomycetes; c__Planctomycetacia; o__Planctomycetales; f__Planctomycetaceae; g__Pir4_lineage; s__
OTU_3767	k__Bacteria; p__Chloroflexi; c__Ktedonobacteria; o__Ktedonobacterales; f__Ktedonobacteraceae; g__; s__
OTU_3116	k__Bacteria; p__Actinobacteria; c__Nitriliruptoria; o__Euzebyales; f__Euzebyaceae; g__Euzebya; s__
OTU_6806	k__Bacteria; p__Planctomycetes; c__Phycisphaerae; o__Tepidisphaerales; f__Tepidisphaeraceae; g__; s__
OTU_7001	k__Bacteria
OTU_7725	k__Bacteria; p__Acidobacteria; c__Solibacteres; o__Solibacterales; f__Solibacteraceae_(Subgroup_3); g__Bryobacter; s__
OTU_5950	k__Bacteria; p__Verrucomicrobia; c__S-BQ2-57_soil_group; o__; f__; g__; s__
OTU_4486	k__Bacteria; p__Acidobacteria; c__Blastocatellia; o__unidentified_Blastocatellia; f__Blastocatellaceae_(Subgroup_4); g__11-24; s__
OTU_7578	k__Bacteria; p__Verrucomicrobia; c__Spartobacteria; o__Chthoniobacterales
OTU_2539	k__Bacteria; p__Proteobacteria; c__Alphaproteobacteria; o__Rhodospirillales; f__MSB-1E8; g__; s__
OTU_5586	k__Bacteria; p__Cyanobacteria; c__ML635J-21; o__unidentified_ML635J-21; f__unidentified_ML635J-21; g__unidentified_ML635J-21
OTU_6898	k__Bacteria; p__Planctomycetes; c__Planctomycetacia; o__Planctomycetales; f__Planctomycetaceae; g__; s__
OTU_3223	k__Bacteria; p__Proteobacteria; c__Deltaproteobacteria; o__Myxococcales; f__Haliangiaceae; g__Haliangium
OTU_6969	k__Bacteria; p__Planctomycetes; c__Planctomycetacia; o__Planctomycetales; f__Planctomycetaceae
OTU_3592	k__Bacteria; p__Chloroflexi; c__Chloroflexia; o__Chloroflexales; f__Roseiflexaceae; g__Roseiflexus; s__
OTU_2702	k__Bacteria; p__Bacteroidetes; c__Sphingobacteriia; o__Sphingobacteriales; f__AKYH767; g__; s__
OTU_3559	k__Bacteria; p__Bacteroidetes; c__Sphingobacteriia; o__Sphingobacteriales; f__Saprospiraceae
OTU_6726	k__Bacteria; p__Verrucomicrobia; c__OPB35_soil_group; o__; f__; g__; s__
OTU_7054	k__Bacteria; p__Planctomycetes; c__OM190; o__; f__; g__; s__
OTU_3516	k__Bacteria; p__Bacteroidetes; c__Sphingobacteriia; o__Sphingobacteriales; f__Chitinophagaceae; g__; s__
OTU_7590	k__Bacteria; p__Actinobacteria; c__unidentified_Actinobacteria; o__Corynebacteriales; f__Mycobacteriaceae; g__Mycobacterium
OTU_2773	k__Bacteria; p__Planctomycetes; c__Planctomycetacia; o__Planctomycetales; f__Planctomycetaceae
OTU_3212	k__Bacteria; p__Bacteroidetes
OTU_2544	k__Bacteria; p__Chloroflexi; c__Chloroflexia; o__Herpetosiphonales; f__Herpetosiphonaceae; g__Herpetosiphon; s__
OTU_7092	k__Bacteria; p__Proteobacteria; c__Gammaproteobacteria
OTU_7182	k__Bacteria; p__Proteobacteria; c__Gammaproteobacteria; o__Legionellales; f__Coxiellaceae; g__Aquicella; s__
OTU_2949	k__Bacteria; p__Proteobacteria; c__Alphaproteobacteria; o__Sphingomonadales; f__Sphingomonadaceae; g__Sphingomonas; s__Sphingomonas_sp._PR090111-T3T-6A
OTU_3018	k__Bacteria; p__Planctomycetes; c__Planctomycetacia; o__Planctomycetales; f__Planctomycetaceae; g__Planctomyces; s__
OTU_2762	k__Bacteria; p__Nitrospirae; c__Nitrospira; o__Nitrospirales; f__Nitrospiraceae; g__; s__
OTU_6243	k__Bacteria; p__Proteobacteria; c__Alphaproteobacteria; o__Rhodospirillales
OTU_4712	k__Bacteria; p__Proteobacteria; c__Deltaproteobacteria
OTU_7538	k__Bacteria; p__Planctomycetes; c__Planctomycetacia; o__Planctomycetales; f__Planctomycetaceae; g__; s__
OTU_6586	k__Bacteria; p__Cyanobacteria; c__ML635J-21; o__unidentified_ML635J-21; f__unidentified_ML635J-21; g__unidentified_ML635J-21; s__Azospirillum_sp._enrichment_culture_clone_yan50
OTU_3683	k__Bacteria; p__Proteobacteria; c__Deltaproteobacteria; o__Myxococcales; f__Blfdi19; g__; s__
OTU_7717	k__Bacteria; p__Proteobacteria; c__Deltaproteobacteria
OTU_4682	k__Bacteria; p__Acidobacteria; c__Blastocatellia; o__unidentified_Blastocatellia; f__Blastocatellaceae_(Subgroup_4); g__RB41
OTU_6511	k__Bacteria; p__Planctomycetes; c__Phycisphaerae; o__Tepidisphaerales; f__Tepidisphaeraceae; g__; s__
OTU_7710	k__Bacteria; p__Planctomycetes; c__Planctomycetacia; o__Planctomycetales; f__Planctomycetaceae; g__Schlesneria; s__
OTU_142	k__Bacteria; p__Firmicutes; c__Clostridia; o__Clostridiales; f__Lachnospiraceae; g__Roseburia; s__Roseburia_intestinalis
OTU_3698	k__Bacteria; p__Proteobacteria; c__Alphaproteobacteria; o__Rhizobiales; f__unidentified_Rhizobiales; g__Agaricicola; s__Agaricicola_taiwanensis
OTU_6669	k__Bacteria; p__Actinobacteria; c__TakashiAC-B11; o__; f__; g__; s__
OTU_5038	k__Bacteria; p__Gemmatimonadetes; c__unidentified_Gemmatimonadetes; o__Gemmatimonadales; f__Gemmatimonadaceae
OTU_5745	k__Bacteria; p__Proteobacteria; c__Gammaproteobacteria; o__Acidiferrobacterales; f__Acidiferrobacteraceae; g__Sulfurifustis; s__
OTU_4656	k__Bacteria; p__BRC1
OTU_2931	k__Bacteria; p__Gemmatimonadetes; c__unidentified_Gemmatimonadetes; o__Gemmatimonadales; f__Gemmatimonadaceae; g__; s__
OTU_4674	k__Bacteria; p__FBP; c__; o__; f__; g__; s__
OTU_6997	k__Bacteria; p__Proteobacteria; c__Gammaproteobacteria; o__Xanthomonadales; f__Xanthomonadaceae; g__Dokdonella; s__
OTU_4739	k__Bacteria; p__Actinobacteria; c__Thermoleophilia; o__Gaiellales; f__; g__; s__
OTU_1454	k__Bacteria; p__Gemmatimonadetes; c__unidentified_Gemmatimonadetes; o__Gemmatimonadales; f__Gemmatimonadaceae; g__Gemmatimonas; s__
OTU_6231	k__Bacteria; p__Planctomycetes; c__Planctomycetacia; o__Planctomycetales; f__Planctomycetaceae; g__Planctomyces; s__
OTU_3430	k__Bacteria; p__Planctomycetes; c__Planctomycetacia; o__Planctomycetales; f__Planctomycetaceae
OTU_2194	k__Bacteria; p__Gemmatimonadetes; c__Longimicrobia; o__Longimicrobiales; f__Longimicrobiaceae; g__; s__
OTU_6292	k__Bacteria; p__Planctomycetes; c__Phycisphaerae; o__Tepidisphaerales; f__Tepidisphaeraceae; g__; s__
OTU_4080	k__Bacteria; p__Planctomycetes; c__Phycisphaerae; o__Tepidisphaerales; f__Tepidisphaeraceae; g__; s__
OTU_6100	k__Bacteria; p__Actinobacteria; c__Thermoleophilia
OTU_5640	k__Bacteria; p__Actinobacteria; c__Thermoleophilia; o__Solirubrobacterales
OTU_7382	k__Bacteria; p__TM6_(Dependentiae); c__; o__; f__; g__; s__
OTU_1187	k__Bacteria; p__Actinobacteria; c__Thermoleophilia; o__Solirubrobacterales; f__Elev-16S-1332; g__; s__
OTU_6915	k__Bacteria; p__Acidobacteria; c__Solibacteres; o__Solibacterales; f__Solibacteraceae_(Subgroup_3); g__Bryobacter; s__Acidobacteria_bacterium_IGE-016
OTU_1980	k__Bacteria; p__Proteobacteria; c__Deltaproteobacteria; o__Desulfurellales; f__Desulfurellaceae; g__G55; s__
OTU_6028	k__Bacteria; p__Proteobacteria; c__Deltaproteobacteria; o__Myxococcales; f__Polyangiaceae
OTU_4203	k__Bacteria; p__Chloroflexi; c__Chloroflexia; o__Chloroflexales; f__Roseiflexaceae; g__Roseiflexus; s__
OTU_4269	k__Bacteria; p__Planctomycetes; c__Planctomycetacia; o__Planctomycetales; f__Planctomycetaceae; g__Pir4_lineage; s__
OTU_5904	k__Bacteria; p__Planctomycetes; c__Phycisphaerae; o__Phycisphaerales; f__Phycisphaeraceae; g__; s__
OTU_4278	k__Bacteria; p__Planctomycetes; c__Phycisphaerae; o__Tepidisphaerales; f__Tepidisphaeraceae; g__; s__
OTU_2545	k__Bacteria; p__Acidobacteria; c__unidentified_Acidobacteria; o__Acidobacteriales; f__Acidobacteriaceae_(Subgroup_1); g__Terracidiphilus; s__
OTU_3165	k__Bacteria; p__Thermomicrobia; c__unidentified_Thermomicrobia; o__JG30-KF-CM45; f__; g__; s__
OTU_3927	k__Bacteria; p__Planctomycetes; c__vadinHA49; o__; f__; g__; s__
OTU_5295	k__Bacteria; p__Proteobacteria; c__Alphaproteobacteria; o__Rhizobiales; f__Methylobacteriaceae; g__Methylobacterium; s__Methylobacterium_oxalidis
OTU_2637	k__Bacteria; p__Chloroflexi; c__Ardenticatenia; o__; f__; g__; s__
OTU_4435	k__Bacteria
OTU_3002	k__Bacteria
OTU_6904	k__Bacteria; p__Proteobacteria; c__Gammaproteobacteria; o__Legionellales; f__Coxiellaceae; g__Aquicella; s__
OTU_5433	k__Bacteria; p__Proteobacteria; c__Deltaproteobacteria; o__Desulfurellales; f__Desulfurellaceae; g__H16
OTU_3881	k__Bacteria; p__Proteobacteria; c__Gammaproteobacteria; o__Xanthomonadales; f__Xanthomonadaceae; g__; s__
OTU_2818	k__Bacteria; p__Chloroflexi; c__Chloroflexia; o__Chloroflexales; f__Roseiflexaceae; g__Roseiflexus
OTU_4368	k__Bacteria; p__Planctomycetes; c__Phycisphaerae; o__CPla-3_termite_group; f__; g__; s__
OTU_7428	k__Bacteria; p__Chloroflexi; c__TK10; o__; f__; g__; s__
OTU_6449	k__Bacteria; p__Saccharibacteria
OTU_5881	k__Bacteria; p__Gemmatimonadetes; c__unidentified_Gemmatimonadetes; o__Gemmatimonadales; f__Gemmatimonadaceae; g__Gemmatimonas; s__
OTU_4512	k__Bacteria; p__Gemmatimonadetes; c__unidentified_Gemmatimonadetes; o__Gemmatimonadales; f__Gemmatimonadaceae
OTU_5333	k__Bacteria; p__Bacteroidetes; c__Cytophagia; o__Cytophagales; f__Cytophagaceae; g__Cytophaga; s__
OTU_1774	k__Bacteria; p__Actinobacteria; c__TakashiAC-B11; o__; f__; g__; s__
OTU_7677	k__Bacteria; p__Gemmatimonadetes; c__Longimicrobia; o__Longimicrobiales; f__Longimicrobiaceae; g__; s__
OTU_6534	k__Bacteria; p__Cyanobacteria; c__ML635J-21; o__; f__; g__; s__
OTU_5066	k__Bacteria; p__Planctomycetes; c__Phycisphaerae; o__Tepidisphaerales; f__Tepidisphaeraceae; g__; s__
OTU_7509	k__Bacteria; p__Proteobacteria; c__Deltaproteobacteria; o__Myxococcales; f__; g__; s__
OTU_5036	k__Bacteria
OTU_3049	k__Bacteria; p__Bacteroidetes; c__Sphingobacteriia; o__Sphingobacteriales; f__Chitinophagaceae; g__Filimonas; s__
OTU_3806	k__Bacteria
OTU_4705	k__Bacteria; p__Planctomycetes; c__Planctomycetacia; o__Planctomycetales; f__Planctomycetaceae
OTU_5237	k__Bacteria; p__Actinobacteria; c__Acidimicrobiia; o__Acidimicrobiales; f__; g__; s__
OTU_6838	k__Bacteria; p__Latescibacteria; c__; o__; f__; g__; s__
OTU_3877	k__Bacteria; p__Planctomycetes; c__Planctomycetacia; o__Planctomycetales; f__Planctomycetaceae; g__; s__
OTU_3107	k__Bacteria; p__Firmicutes; c__Clostridia; o__Clostridiales; f__Lachnospiraceae
OTU_3024	k__Bacteria; p__Acidobacteria; c__unidentified_Acidobacteria; o__Acidobacteriales; f__Acidobacteriaceae_(Subgroup_1)
OTU_6666	k__Bacteria; p__Planctomycetes; c__Planctomycetacia; o__Planctomycetales; f__Planctomycetaceae; g__; s__
OTU_3738	k__Bacteria; p__Actinobacteria; c__unidentified_Actinobacteria; o__Propionibacteriales; f__Nocardioidaceae; g__; s__
OTU_3556	k__Bacteria; p__Proteobacteria; c__Alphaproteobacteria; o__Rhodospirillales; f__I-10; g__; s__
OTU_2854	k__Bacteria; p__Planctomycetes; c__OM190; o__unidentified_OM190; f__unidentified_OM190; g__unidentified_OM190; s__planctomycete_A-2
OTU_7687	k__Bacteria; p__Actinobacteria; c__Thermoleophilia; o__Solirubrobacterales
OTU_3837	k__Bacteria; p__Proteobacteria; c__Deltaproteobacteria; o__Myxococcales; f__BIrii41; g__; s__
OTU_7006	k__Bacteria; p__Planctomycetes; c__Phycisphaerae; o__Phycisphaerales; f__Phycisphaeraceae; g__SM1A02; s__
OTU_2275	k__Bacteria; p__Bacteroidetes; c__Sphingobacteriia; o__Sphingobacteriales; f__env.OPS_17; g__; s__
OTU_4714	k__Bacteria
OTU_581	k__Bacteria; p__Firmicutes; c__Clostridia; o__Clostridiales; f__Ruminococcaceae; g__Ruminococcus_2; s__
OTU_3815	k__Bacteria; p__Gemmatimonadetes; c__Longimicrobia; o__Longimicrobiales; f__Longimicrobiaceae; g__; s__
OTU_4864	k__Bacteria; p__Proteobacteria; c__Gammaproteobacteria
OTU_3982	k__Bacteria; p__Gemmatimonadetes; c__unidentified_Gemmatimonadetes; o__Gemmatimonadales; f__Gemmatimonadaceae
OTU_5152	k__Bacteria; p__Planctomycetes; c__Phycisphaerae; o__Tepidisphaerales; f__Tepidisphaeraceae; g__; s__
OTU_6056	k__Bacteria; p__Gemmatimonadetes; c__Longimicrobia; o__Longimicrobiales; f__Longimicrobiaceae; g__; s__
OTU_2622	k__Bacteria; p__Gemmatimonadetes; c__S0134_terrestrial_group; o__; f__; g__; s__
OTU_7487	k__Bacteria; p__Verrucomicrobia; c__OPB35_soil_group; o__; f__; g__; s__
OTU_3224	k__Bacteria; p__Firmicutes; c__Clostridia; o__Clostridiales; f__Ruminococcaceae; g__Ruminococcaceae_UCG-002; s__
OTU_4421	k__Bacteria; p__Elusimicrobia; c__unidentified_Elusimicrobia; o__Lineage_IIa; f__; g__; s__
OTU_3793	k__Bacteria; p__Acidobacteria; c__Holophagae; o__Subgroup_7; f__; g__; s__
OTU_5754	k__Bacteria; p__Omnitrophica; c__unidentified_Omnitrophica; o__unidentified_Omnitrophica; f__unidentified_Omnitrophica; g__Candidatus_Omnitrophus; s__
OTU_2877	k__Bacteria; p__Planctomycetes; c__Planctomycetacia; o__Planctomycetales; f__Planctomycetaceae; g__Gemmata; s__
OTU_4473	k__Bacteria; p__Planctomycetes; c__Planctomycetacia; o__Planctomycetales; f__Planctomycetaceae; g__Planctomyces
OTU_4751	k__Bacteria; p__Actinobacteria; c__Coriobacteriia; o__Coriobacteriales; f__Coriobacteriaceae; g__Collinsella; s__Collinsella_aerofaciens
OTU_6395	k__Bacteria; p__Acidobacteria; c__Solibacteres; o__Solibacterales; f__Solibacteraceae_(Subgroup_3); g__Bryobacter; s__
OTU_7100	k__Bacteria; p__Proteobacteria
OTU_1465	k__Bacteria; p__Firmicutes; c__Clostridia; o__Clostridiales; f__Lachnospiraceae; g__Coprococcus_2; s__
OTU_2809	k__Bacteria; p__Chloroflexi
OTU_4364	k__Bacteria; p__Planctomycetes; c__OM190; o__; f__; g__; s__
OTU_7071	k__Bacteria; p__Acidobacteria; c__Blastocatellia; o__unidentified_Blastocatellia; f__Blastocatellaceae_(Subgroup_4); g__DS-100; s__
OTU_4793	k__Bacteria; p__Bacteroidetes; c__Sphingobacteriia; o__Sphingobacteriales; f__Chitinophagaceae; g__Lacibacter
OTU_5413	k__Bacteria; p__Planctomycetes; c__Phycisphaerae; o__Tepidisphaerales; f__Tepidisphaeraceae; g__; s__
OTU_4245	k__Bacteria; p__Proteobacteria; c__Deltaproteobacteria; o__Myxococcales; f__Haliangiaceae; g__Haliangium
OTU_4608	k__Bacteria; p__Bacteroidetes; c__Cytophagia; o__Cytophagales; f__Cytophagaceae; g__Ohtaekwangia; s__
OTU_3736	k__Bacteria; p__Planctomycetes; c__Phycisphaerae; o__Tepidisphaerales; f__Tepidisphaeraceae; g__; s__
OTU_6674	k__Bacteria; p__Planctomycetes; c__Planctomycetacia; o__Planctomycetales; f__Planctomycetaceae; g__; s__
OTU_7322	k__Bacteria; p__Gemmatimonadetes; c__unidentified_Gemmatimonadetes; o__Gemmatimonadales; f__Gemmatimonadaceae; g__Gemmatimonas; s__
OTU_4434	k__Bacteria; p__Planctomycetes; c__Phycisphaerae; o__Tepidisphaerales; f__Tepidisphaeraceae; g__; s__
OTU_4323	k__Bacteria; p__Planctomycetes; c__Phycisphaerae; o__Tepidisphaerales; f__Tepidisphaeraceae; g__; s__
OTU_900	k__Bacteria; p__Actinobacteria; c__unidentified_Actinobacteria; o__Micrococcales; f__Micrococcaceae; g__Rothia
OTU_5669	k__Bacteria; p__Planctomycetes; c__Planctomycetacia; o__Planctomycetales; f__Planctomycetaceae; g__; s__
OTU_5254	k__Bacteria; p__Proteobacteria; c__Deltaproteobacteria; o__Myxococcales; f__Polyangiaceae; g__Sorangium; s__
OTU_3626	k__Bacteria; p__Actinobacteria; c__Thermoleophilia; o__Solirubrobacterales
OTU_4441	k__Bacteria; p__Acidobacteria; c__Subgroup_6; o__; f__; g__; s__
OTU_6600	k__Bacteria; p__Planctomycetes; c__Pla4_lineage; o__; f__; g__; s__
OTU_5540	k__Bacteria; p__Proteobacteria; c__Gammaproteobacteria; o__Pseudomonadales; f__Moraxellaceae; g__unidentified_Moraxellaceae; s__gamma_proteobacterium_Y-134
OTU_7460	k__Bacteria; p__Armatimonadetes; c__; o__; f__; g__; s__
OTU_3141	k__Bacteria; p__Verrucomicrobia; c__OPB35_soil_group
OTU_4950	k__Bacteria; p__Actinobacteria; c__unidentified_Actinobacteria; o__Micromonosporales; f__Micromonosporaceae; g__; s__
OTU_4585	k__Bacteria; p__Chloroflexi; c__Ktedonobacteria; o__C0119; f__; g__; s__
OTU_5843	k__Bacteria; p__Armatimonadetes; c__Chthonomonadetes; o__Chthonomonadales; f__; g__; s__
OTU_3997	k__Bacteria; p__Planctomycetes; c__Planctomycetacia; o__Planctomycetales; f__Planctomycetaceae
OTU_4106	k__Bacteria; p__Proteobacteria; c__Alphaproteobacteria; o__Rickettsiales; f__SM2D12; g__; s__
OTU_5978	k__Bacteria; p__Actinobacteria; c__Acidimicrobiia; o__Acidimicrobiales; f__; g__; s__
OTU_3266	k__Bacteria; p__Proteobacteria; c__Gammaproteobacteria; o__Legionellales; f__Coxiellaceae; g__Aquicella; s__
OTU_7055	k__Bacteria; p__Acidobacteria; c__Blastocatellia; o__unidentified_Blastocatellia; f__Blastocatellaceae_(Subgroup_4); g__; s__
OTU_3067	k__Bacteria; p__Planctomycetes; c__vadinHA49; o__; f__; g__; s__
OTU_5949	k__Bacteria; p__Saccharibacteria
OTU_4255	k__Bacteria; p__Planctomycetes; c__Planctomycetacia; o__Planctomycetales; f__Planctomycetaceae; g__; s__
OTU_4678	k__Bacteria; p__Planctomycetes; c__Phycisphaerae; o__Tepidisphaerales; f__Tepidisphaeraceae
OTU_3355	k__Bacteria; p__Verrucomicrobia; c__OPB35_soil_group; o__; f__; g__; s__
OTU_5307	k__Bacteria; p__Planctomycetes; c__Phycisphaerae; o__Tepidisphaerales; f__Tepidisphaeraceae; g__; s__
OTU_4084	k__Bacteria; p__Chloroflexi; c__Ardenticatenia; o__Ardenticatenales; f__; g__; s__
OTU_6126	k__Bacteria; p__Bacteroidetes; c__Cytophagia; o__Cytophagales; f__Cytophagaceae; g__; s__
OTU_7572	k__Bacteria; p__Actinobacteria; c__Acidimicrobiia; o__Acidimicrobiales
OTU_3405	k__Bacteria; p__Actinobacteria; c__unidentified_Actinobacteria; o__Propionibacteriales; f__Nocardioidaceae; g__Flindersiella; s__
OTU_4900	k__Bacteria; p__Chloroflexi; c__Chloroflexia; o__Kallotenuales; f__AKIW781; g__; s__
OTU_6008	k__Bacteria; p__Planctomycetes; c__Planctomycetacia; o__Planctomycetales; f__Planctomycetaceae
OTU_2183	k__Bacteria; p__Planctomycetes; c__Planctomycetacia; o__Planctomycetales; f__Planctomycetaceae
OTU_7063	k__Bacteria; p__Proteobacteria; c__Gammaproteobacteria
OTU_3743	k__Bacteria; p__Chlorobi; c__Chlorobia; o__Chlorobiales; f__SJA-28; g__; s__
OTU_3926	k__Bacteria; p__Planctomycetes; c__Planctomycetacia; o__Planctomycetales; f__Planctomycetaceae; g__Planctomyces; s__
OTU_7638	k__Bacteria; p__Proteobacteria; c__Gammaproteobacteria; o__Legionellales; f__Coxiellaceae; g__Aquicella; s__
OTU_4809	k__Bacteria; p__Proteobacteria; c__Alphaproteobacteria
OTU_4841	k__Bacteria; p__Planctomycetes; c__Planctomycetacia; o__Planctomycetales; f__Planctomycetaceae; g__Pirellula; s__
OTU_5263	k__Bacteria; p__Proteobacteria; c__Alphaproteobacteria
OTU_6462	k__Bacteria; p__Proteobacteria; c__Betaproteobacteria; o__Nitrosomonadales; f__Nitrosomonadaceae; g__; s__
OTU_6476	k__Bacteria; p__Planctomycetes; c__BD7-11; o__; f__; g__; s__
OTU_3538	k__Bacteria; p__Bacteroidetes; c__Sphingobacteriia; o__Sphingobacteriales
OTU_2956	k__Bacteria; p__Chlorobi; c__Chlorobia; o__Chlorobiales; f__SJA-28
OTU_5910	k__Bacteria; p__Chloroflexi; c__Chloroflexia; o__Chloroflexales; f__Roseiflexaceae; g__Roseiflexus; s__
OTU_7304	k__Bacteria; p__Proteobacteria; c__Alphaproteobacteria; o__Rhodobacterales; f__Rhodobacteraceae
OTU_4805	k__Bacteria; p__Planctomycetes; c__Phycisphaerae; o__Phycisphaerales; f__Phycisphaeraceae; g__SM1A02; s__
OTU_7045	k__Bacteria; p__Proteobacteria; c__Deltaproteobacteria; o__Bdellovibrionales; f__Bdellovibrionaceae; g__Bdellovibrio
OTU_5542	k__Bacteria; p__Acidobacteria; c__Blastocatellia; o__unidentified_Blastocatellia; f__Blastocatellaceae_(Subgroup_4); g__11-24; s__
OTU_7282	k__Bacteria; p__Planctomycetes; c__Planctomycetacia; o__Planctomycetales; f__Planctomycetaceae; g__; s__
OTU_1374	k__Bacteria; p__Firmicutes; c__Bacilli; o__Bacillales; f__Thermoactinomycetaceae; g__Risungbinella
OTU_6961	k__Bacteria; p__Chloroflexi; c__Anaerolineae; o__Anaerolineales; f__Anaerolineaceae
OTU_6123	k__Bacteria; p__Proteobacteria; c__Gammaproteobacteria; o__Legionellales; f__Coxiellaceae; g__Aquicella; s\_\_bacterium\_enrichment\_culture\_clone\_B61
OTU_1360	k__Bacteria; p__Proteobacteria; c__Betaproteobacteria; o__Burkholderiales; f__Comamonadaceae
OTU_6073	k__Bacteria; p__Verrucomicrobia
OTU_3731	k__Bacteria; p__Proteobacteria; c__Alphaproteobacteria; o__Rhodospirillales; f__Acetobacteraceae
OTU_4833	k__Bacteria; p__Actinobacteria; c__Acidimicrobiia; o__Acidimicrobiales; f__; g__; s__
OTU_2825	k__Bacteria; p__Chloroflexi; c__Anaerolineae; o__Anaerolineales; f__Anaerolineaceae; g__; s__
OTU_6336	k__Bacteria
OTU_6836	k__Bacteria; p__Firmicutes; c__Bacilli; o__Bacillales; f__Thermoactinomycetaceae
OTU_6732	k__Bacteria; p__Chloroflexi; c__Chloroflexia; o__Chloroflexales; f__FFCH7168; g__; s__
OTU_5993	k__Bacteria; p__Parcubacteria; c__; o__; f__; g__; s__
OTU_2890	k__Bacteria; p__Verrucomicrobia; c__OPB35_soil_group; o__; f__; g__; s__
OTU_2905	k__Bacteria; p__Proteobacteria; c__Deltaproteobacteria; o__Myxococcales; f__27F-1492R; g__; s__
OTU_4562	k__Bacteria; p__Actinobacteria; c__unidentified_Actinobacteria; o__Frankiales; f__Acidothermaceae; g__Acidothermus; s__
OTU_6385	k__Bacteria; p__Actinobacteria; c__MB-A2-108; o__; f__; g__; s__
OTU_5150	k__Bacteria; p__Proteobacteria; c__Alphaproteobacteria; o__Rhodospirillales; f__Rhodospirillaceae; g__Ferrovibrio; s__
OTU_3763	k__Bacteria; p__Actinobacteria; c__MB-A2-108; o__; f__; g__; s__
OTU_3277	k__Bacteria; p__Actinobacteria; c__unidentified_Actinobacteria; o__Micromonosporales; f__Micromonosporaceae
OTU_4234	k__Bacteria; p__Acidobacteria; c__Subgroup_17; o__; f__; g__; s__
OTU_2518	k__Bacteria; p__Verrucomicrobia; c__OPB35_soil_group; o__; f__; g__; s__
OTU_3685	k__Bacteria; p__Bacteroidetes; c__Sphingobacteriia; o__Sphingobacteriales; f__AKYH767; g__; s__
OTU_6801	k__Bacteria; p__Acidobacteria; c__Subgroup_15; o__; f__; g__; s__
OTU_6084	k__Bacteria; p__Actinobacteria; c__Acidimicrobiia; o__Acidimicrobiales; f__Acidimicrobiaceae; g__CL500-29_marine_group; s__
OTU_6797	k__Bacteria
OTU_7248	k__Bacteria
OTU_3378	k__Bacteria
OTU_4388	k__Bacteria
OTU_6152	k__Bacteria; p__Planctomycetes; c__Planctomycetacia; o__Planctomycetales; f__Planctomycetaceae
OTU_4377	k__Bacteria; p__Planctomycetes; c__Planctomycetacia; o__Planctomycetales; f__Planctomycetaceae; g__Planctomyces; s__
OTU_3794	k__Bacteria; p__Cyanobacteria; c__ML635J-21; o__; f__; g__; s__
OTU_3889	k__Bacteria; p__Planctomycetes; c__Planctomycetacia; o__Planctomycetales; f__Planctomycetaceae
OTU_5209	k__Bacteria
OTU_5001	k__Bacteria; p__Bacteroidetes; c__Sphingobacteriia; o__Sphingobacteriales; f__env.OPS_17; g__; s__
OTU_3379	k__Bacteria; p__Proteobacteria; c__Deltaproteobacteria; o__Myxococcales; f__Sandaracinaceae
OTU_4271	k__Bacteria; p__Bacteroidetes; c__Cytophagia; o__Cytophagales; f__Cytophagaceae
OTU_6843	k__Bacteria; p__Planctomycetes; c__Planctomycetacia; o__Planctomycetales; f__Planctomycetaceae; g__Gemmata; s__
OTU_636	k__Bacteria; p__Firmicutes; c__Clostridia; o__Clostridiales; f__Lachnospiraceae; g__Lachnospiraceae_NK4A136_group
OTU_5534	k__Bacteria; p__Proteobacteria; c__Deltaproteobacteria; o__Myxococcales; f__Haliangiaceae; g__Haliangium; s__
OTU_3757	k__Bacteria; p__Actinobacteria; c__Acidimicrobiia; o__Acidimicrobiales
OTU_7609	k__Bacteria; p__Planctomycetes; c__Phycisphaerae; o__Tepidisphaerales; f__Tepidisphaeraceae; g__; s__
OTU_6090	k__Bacteria; p__Proteobacteria; c__Deltaproteobacteria; o__Myxococcales; f__Blfdi19; g__; s__
OTU_4703	k__Bacteria; p__Bacteroidetes; c__Sphingobacteriia; o__Sphingobacteriales; f__Saprospiraceae
OTU_4035	k__Bacteria; p__Chloroflexi; c__TK10; o__; f__; g__; s__
OTU_2317	k__Bacteria; p__Bacteroidetes; c__Sphingobacteriia; o__Sphingobacteriales; f__Chitinophagaceae; g__Filimonas
OTU_4903	k__Bacteria; p__Firmicutes; c__Bacilli; o__Bacillales; f__Bacillaceae; g__Bacillus
OTU_7378	k__Bacteria; p__Planctomycetes; c__Planctomycetacia; o__Planctomycetales; f__Planctomycetaceae; g__Gemmata; s__
OTU_5065	k__Bacteria; p__Proteobacteria; c__Gammaproteobacteria
OTU_7145	k__Bacteria
OTU_4717	k__Bacteria; p__FBP; c__; o__; f__; g__; s__
OTU_6327	k__Bacteria; p__Saccharibacteria; c__; o__; f__; g__; s__
OTU_2228	k__Bacteria; p__Proteobacteria; c__Betaproteobacteria; o__Rhodocyclales; f__Rhodocyclaceae; g__Sterolibacterium; s__
OTU_4855	k__Bacteria; p__Planctomycetes; c__Planctomycetacia; o__Planctomycetales; f__Planctomycetaceae; g__Gemmata; s__
OTU_3440	k__Bacteria; p__Proteobacteria; c__Alphaproteobacteria; o__Rhodospirillales; f__Rhodospirillaceae
OTU_5207	k__Bacteria
OTU_5722	k__Bacteria; p__TM6_(Dependentiae); c__; o__; f__; g__; s__
OTU_5294	k__Bacteria; p__Planctomycetes; c__Planctomycetacia; o__Planctomycetales; f__Planctomycetaceae; g__Planctomyces; s__
OTU_2866	k__Bacteria; p__Armatimonadetes; c__Fimbriimonadia; o__Fimbriimonadales; f__Fimbriimonadaceae; g__; s__
OTU_5451	k__Bacteria; p__Proteobacteria; c__Deltaproteobacteria; o__Oligoflexales; f__0319-6G20; g__; s__
OTU_7695	k__Bacteria
OTU_4870	k__Bacteria; p__Proteobacteria; c__Alphaproteobacteria
OTU_1634	k__Bacteria; p__Gemmatimonadetes; c__BD2-11_terrestrial_group; o__; f__; g__; s__
OTU_4744	k__Bacteria; p__Proteobacteria; c__Deltaproteobacteria; o__Bdellovibrionales; f__Bdellovibrionaceae; g__Bdellovibrio; s__
OTU_1580	k__Bacteria; p__Proteobacteria; c__Alphaproteobacteria; o__Sphingomonadales; f__Sphingomonadaceae; g__Sphingomonas
OTU_5442	k__Bacteria; p__Proteobacteria; c__Deltaproteobacteria; o__Myxococcales; f__BIrii41; g__; s__
OTU_3583	k__Bacteria; p__Actinobacteria; c__Thermoleophilia; o__Solirubrobacterales
OTU_5572	k__Bacteria; p__Bacteroidetes; c__Sphingobacteriia; o__Sphingobacteriales; f__env.OPS_17; g__; s__
OTU_4273	k__Bacteria
OTU_6834	k__Bacteria; p__Firmicutes; c__Erysipelotrichia; o__Erysipelotrichales; f__Erysipelotrichaceae
OTU_4623	k__Bacteria
OTU_4567	k__Bacteria; p__Planctomycetes; c__OM190; o__; f__; g__; s__
OTU_6355	k__Bacteria; p__Proteobacteria; c__Deltaproteobacteria
OTU_7569	k__Bacteria; p__Chloroflexi; c__KD4-96; o__; f__; g__; s__
OTU_3460	k__Bacteria; p__Chloroflexi
OTU_4479	k__Bacteria; p__Planctomycetes; c__Planctomycetacia; o__Planctomycetales; f__Planctomycetaceae; g__; s__
OTU_6275	k__Bacteria; p__Verrucomicrobia; c__OPB35_soil_group; o__; f__; g__; s__
OTU_5406	k__Bacteria; p__Actinobacteria; c__Acidimicrobiia; o__Acidimicrobiales
OTU_4583	k__Bacteria
OTU_4004	k__Bacteria; p__Bacteroidetes; c__Sphingobacteriia; o__Sphingobacteriales; f__Chitinophagaceae; g__; s__
OTU_7154	k__Bacteria; p__Proteobacteria; c__Deltaproteobacteria; o__Bdellovibrionales; f__Bdellovibrionaceae; g__Bdellovibrio; s__Bdellovibrio_sp._oral_clone_CA006
OTU_4199	k__Bacteria; p__Proteobacteria; c__Betaproteobacteria; o__; f__; g__; s__
OTU_7643	k__Bacteria; p__Planctomycetes; c__Planctomycetacia; o__Planctomycetales; f__Planctomycetaceae; g__; s__
OTU_3258	k__Bacteria; p__Bacteroidetes; c__Flavobacteriia; o__Flavobacteriales; f__NS9_marine_group
OTU_5660	k__Bacteria; p__Proteobacteria; c__Deltaproteobacteria; o__Desulfurellales; f__Desulfurellaceae; g__H16; s__
OTU_3370	k__Bacteria; p__Parcubacteria; c__; o__; f__; g__; s__
OTU_3237	k__Bacteria; p__Proteobacteria; c__Gammaproteobacteria; o__Legionellales; f__Coxiellaceae; g__Aquicella
OTU_6095	k__Bacteria; p__Planctomycetes; c__Planctomycetacia; o__Planctomycetales; f__Planctomycetaceae
OTU_6754	k__Bacteria; p__Acidobacteria; c__unidentified_Acidobacteria; o__Acidobacteriales; f__Acidobacteriaceae_(Subgroup_1); g__Terriglobus; s__
OTU_1480	k__Bacteria; p__Actinobacteria; c__Acidimicrobiia; o__Acidimicrobiales; f__Acidimicrobiaceae; g__Ilumatobacter; s__
OTU_4604	k__Bacteria; p__Cyanobacteria; c__Melainabacteria; o__Vampirovibrionales; f__; g__; s__
OTU_3604	k__Bacteria; p__Bacteroidetes; c__Sphingobacteriia; o__Sphingobacteriales; f__; g__; s__
OTU_6668	k__Bacteria; p__Acidobacteria; c__Holophagae; o__Subgroup_10; f__ABS-19
OTU_7339	k__Bacteria; p__Thermomicrobia; c__unidentified_Thermomicrobia; o__JG30-KF-CM45; f__; g__; s__
OTU_5325	k__Bacteria; p__Planctomycetes; c__Phycisphaerae; o__Tepidisphaerales; f__Tepidisphaeraceae; g__; s__
OTU_6793	k__Bacteria; p__Proteobacteria; c__Alphaproteobacteria
OTU_4356	k__Bacteria; p__Actinobacteria; c__MB-A2-108; o__; f__; g__; s__
OTU_2181	k__Bacteria; p__Bacteroidetes; c__Sphingobacteriia; o__Sphingobacteriales; f__Saprospiraceae; g__; s__
OTU_5755	k__Bacteria; p__Verrucomicrobia; c__OPB35_soil_group; o__unidentified_OPB35_soil_group; f__unidentified_OPB35_soil_group; g__unidentified_OPB35_soil_group; s__bacterium_Ellin517
OTU_3573	k__Bacteria; p__Verrucomicrobia; c__Verrucomicrobiae; o__Verrucomicrobiales; f__Verrucomicrobiaceae; g__; s__
OTU_6588	k__Bacteria; p__Actinobacteria; c__Thermoleophilia; o__Solirubrobacterales; f__TM146; g__; s__
OTU_7421	k__Bacteria; p__Saccharibacteria; c__; o__; f__; g__; s__
OTU_6162	k__Bacteria; p__Saccharibacteria; c__; o__; f__; g__; s__
OTU_6608	k__Bacteria; p__Planctomycetes; c__Planctomycetacia; o__Planctomycetales; f__Planctomycetaceae; g__Pirellula; s__
OTU_7686	k__Bacteria; p__Firmicutes; c__Erysipelotrichia; o__Erysipelotrichales; f__Erysipelotrichaceae; g__; s__
OTU_4530	k__Bacteria; p__Planctomycetes; c__Phycisphaerae; o__Tepidisphaerales; f__Tepidisphaeraceae; g__; s__
OTU_3638	k__Bacteria; p__Planctomycetes; c__Planctomycetacia; o__Planctomycetales; f__Planctomycetaceae
OTU_4392	k__Bacteria; p__Planctomycetes; c__BD7-11; o__; f__; g__; s__
OTU_3787	k__Bacteria; p__Actinobacteria; c__Thermoleophilia; o__Solirubrobacterales; f__0319-6M6; g__; s__
OTU_1655	k__Bacteria; p__Actinobacteria; c__MB-A2-108; o__; f__; g__; s__
OTU_7410	k__Bacteria; p__Planctomycetes; c__Phycisphaerae; o__Phycisphaerales; f__Phycisphaeraceae
OTU_7645	k__Bacteria
OTU_2922	k__Bacteria; p__Chloroflexi; c__Gitt-GS-136; o__; f__; g__; s__
OTU_6917	k__Bacteria; p__Parcubacteria
OTU_3274	k__Bacteria; p__Planctomycetes; c__Planctomycetacia; o__Planctomycetales; f__Planctomycetaceae; g__; s__
OTU_7140	k__Bacteria; p__Proteobacteria; c__Gammaproteobacteria; o__X35; f__; g__; s__
OTU_6876	k__Bacteria; p__Verrucomicrobia
OTU_2779	k__Bacteria; p__Planctomycetes; c__Phycisphaerae; o__Phycisphaerales; f__Phycisphaeraceae; g__; s__
OTU_2738	k__Bacteria; p__Bacteroidetes; c__Sphingobacteriia; o__Sphingobacteriales; f__NS11-12_marine_group; g__; s__
OTU_4884	k__Bacteria; p__Proteobacteria; c__Deltaproteobacteria; o__Myxococcales
OTU_3915	k__Bacteria; p__Acidobacteria; c__Solibacteres; o__Solibacterales; f__Solibacteraceae_(Subgroup_3); g__Candidatus_Solibacter; s__
OTU_7632	k__Bacteria; p__Proteobacteria; c__Deltaproteobacteria; o__Myxococcales
OTU_6878	k__Bacteria; p__Chloroflexi; c__Chloroflexia; o__Chloroflexales; f__Roseiflexaceae; g__Roseiflexus; s__
OTU_3784	k__Bacteria; p__Proteobacteria; c__Deltaproteobacteria; o__Oligoflexales; f__0319-6G20; g__; s__
OTU_4590	k__Bacteria
OTU_7287	k__Bacteria; p__Chloroflexi; c__Ardenticatenia; o__; f__; g__; s__
OTU_5764	k__Bacteria; p__Acidobacteria; c__Solibacteres; o__Solibacterales; f__Solibacteraceae_(Subgroup_3)
OTU_4198	k__Bacteria; p__Acidobacteria; c__Blastocatellia; o__unidentified_Blastocatellia; f__Blastocatellaceae_(Subgroup_4)
OTU_2891	k__Bacteria; p__Gemmatimonadetes; c__unidentified_Gemmatimonadetes; o__Gemmatimonadales; f__Gemmatimonadaceae
OTU_6811	k__Bacteria; p__Chloroflexi; c__TK10; o__; f__; g__; s__
OTU_5427	k__Bacteria; p__Proteobacteria; c__Deltaproteobacteria; o__Myxococcales; f__mle1-27; g__; s__
OTU_2526	k__Bacteria; p__Thermomicrobia; c__unidentified_Thermomicrobia; o__JG30-KF-CM45; f__; g__; s__
OTU_3402	k__Bacteria; p__Proteobacteria; c__Alphaproteobacteria
OTU_3703	k__Bacteria; p__Actinobacteria; c__Acidimicrobiia; o__Acidimicrobiales; f__; g__; s__
OTU_5410	k__Bacteria; p__Proteobacteria; c__Deltaproteobacteria; o__Myxococcales; f__Sandaracinaceae; g__; s__
OTU_498	k__Bacteria; p__Firmicutes; c__Clostridia; o__Clostridiales; f__Ruminococcaceae; g__Ruminococcaceae_UCG-005; s__
OTU_6977	k__Bacteria; p__Planctomycetes; c__Planctomycetacia; o__Planctomycetales; f__Planctomycetaceae
OTU_4932	k__Bacteria
OTU_1521	k__Bacteria; p__Gemmatimonadetes; c__unidentified_Gemmatimonadetes; o__Gemmatimonadales; f__Gemmatimonadaceae; g__Gemmatirosa; s__
OTU_6154	k__Bacteria; p__Firmicutes; c__Bacilli; o__Bacillales; f__Paenibacillaceae; g__Paenibacillus
OTU_4926	k__Bacteria; p__Planctomycetes; c__Planctomycetacia; o__Planctomycetales; f__Planctomycetaceae; g__; s__
OTU_1656	k__Bacteria; p__Proteobacteria; c__Gammaproteobacteria; o__Xanthomonadales; f__Xanthomonadaceae; g__Rhodanobacter; s__
OTU_7180	k__Bacteria; p__Planctomycetes; c__Planctomycetacia; o__Planctomycetales; f__Planctomycetaceae
OTU_6614	k__Bacteria; p__Chloroflexi; c__Chloroflexia; o__Chloroflexales; f__Roseiflexaceae; g__Roseiflexus; s__
OTU_1535	k__Bacteria; p__Proteobacteria; c__Deltaproteobacteria; o__Myxococcales
OTU_4947	k__Archaea; p__Euryarchaeota; c__Thermoplasmata; o__Thermoplasmatales; f__; g__; s__
OTU_4064	k__Bacteria; p__Planctomycetes; c__Phycisphaerae; o__Tepidisphaerales; f__Tepidisphaeraceae; g__; s__
OTU_3657	k__Bacteria; p__Actinobacteria; c__Acidimicrobiia; o__Acidimicrobiales; f__; g__; s__
OTU_6158	k__Bacteria; p__Actinobacteria; c__Thermoleophilia; o__Gaiellales
OTU_3360	k__Bacteria; p__Bacteroidetes; c__Flavobacteriia; o__Flavobacteriales; f__NS9_marine_group; g__; s__
OTU_3872	k__Bacteria; p__Chloroflexi
OTU_759	k__Bacteria; p__Proteobacteria; c__Betaproteobacteria; o__Rhodocyclales; f__Rhodocyclaceae; g__Dechloromonas; s__
OTU_4706	k__Bacteria; p__Acidobacteria; c__Blastocatellia; o__unidentified_Blastocatellia; f__Blastocatellaceae_(Subgroup_4); g__DS-100; s__
OTU_5597	k__Bacteria
OTU_7436	k__Bacteria; p__Proteobacteria; c__Gammaproteobacteria; o__Xanthomonadales; f__Solimonadaceae
OTU_3413	k__Bacteria; p__Planctomycetes; c__Planctomycetacia; o__Planctomycetales; f__Planctomycetaceae
OTU_7480	k__Bacteria; p__Verrucomicrobia; c__Spartobacteria; o__Chthoniobacterales; f__Chthoniobacteraceae; g__Chthoniobacter; s__
OTU_7547	k__Bacteria
OTU_5003	k__Bacteria; p__Proteobacteria; c__Alphaproteobacteria; o__Rhodospirillales; f__AKYH478; g__; s__
OTU_6240	k__Bacteria; p__Bacteroidetes; c__Sphingobacteriia; o__Sphingobacteriales; f__Sphingobacteriaceae; g__Olivibacter; s__Olivibacter_soli
OTU_2927	k__Bacteria
OTU_7190	k__Bacteria; p__Acidobacteria; c__Subgroup_20; o__; f__; g__; s__
OTU_3716	k__Bacteria; p__Proteobacteria; c__Betaproteobacteria; o__SC-I-84; f__; g__; s__
OTU_4572	k__Bacteria; p__Planctomycetes; c__Phycisphaerae; o__Tepidisphaerales; f__Tepidisphaeraceae; g__; s__
OTU_6098	k__Bacteria; p__Verrucomicrobia; c__OPB35_soil_group
OTU_6828	k__Bacteria; p__Proteobacteria
OTU_5185	k__Bacteria; p__Nitrospirae; c__Nitrospira; o__Nitrospirales; f__0319-6A21; g__; s__
OTU_7727	k__Bacteria; p__Planctomycetes; c__Planctomycetacia; o__Planctomycetales; f__Planctomycetaceae
OTU_5980	k__Bacteria; p__Saccharibacteria; c__; o__; f__; g__; s__
OTU_4871	k__Bacteria
OTU_3199	k__Bacteria; p__Chloroflexi; c__SAR202_clade; o__; f__; g__; s__
OTU_4668	k__Bacteria; p__Firmicutes; c__Clostridia; o__Clostridiales; f__Ruminococcaceae; g__Subdoligranulum; s__
OTU_2192	k__Bacteria; p__Proteobacteria; c__Alphaproteobacteria; o__Rhodospirillales; f__KCM-B-15; g__; s__
OTU_7642	k__Bacteria; p__Parcubacteria; c__Candidatus_Azambacteria; o__; f__; g__; s__
OTU_5587	k__Bacteria; p__Armatimonadetes; c__Fimbriimonadia; o__Fimbriimonadales; f__Fimbriimonadaceae; g__; s__
OTU_5350	k__Bacteria; p__Proteobacteria; c__Gammaproteobacteria; o__HTA4
OTU_6766	k__Bacteria; p__Actinobacteria; c__unidentified_Actinobacteria; o__Corynebacteriales; f__Dietziaceae; g__Dietzia; s__Dietzia_natronolimnaea
OTU_7171	k__Bacteria; p__Proteobacteria; c__Deltaproteobacteria
OTU_3297	k__Bacteria; p__Proteobacteria; c__Betaproteobacteria
OTU_4098	k__Bacteria; p__FBP; c__; o__; f__; g__; s__
OTU_3601	k__Bacteria; p__Actinobacteria; c__Acidimicrobiia; o__Acidimicrobiales
OTU_7624	k__Bacteria; p__Bacteroidetes; c__Sphingobacteriia; o__Sphingobacteriales; f__env.OPS_17; g__; s__
OTU_1455	k__Bacteria; p__Proteobacteria; c__Betaproteobacteria; o__Burkholderiales; f__Burkholderiaceae; g__Chitinimonas
OTU_4918	k__Bacteria; p__Planctomycetes; c__Planctomycetacia; o__Planctomycetales; f__Planctomycetaceae
OTU_4326	k__Bacteria; p__Verrucomicrobia
OTU_6384	k__Bacteria; p__Acidobacteria; c__Solibacteres; o__Solibacterales; f__Solibacteraceae_(Subgroup_3); g__Bryobacter; s__
OTU_3453	k__Bacteria; p__Planctomycetes; c__Planctomycetacia; o__Planctomycetales; f__Planctomycetaceae; g__; s__
OTU_2942	k__Bacteria; p__Bacteroidetes; c__Cytophagia; o__Cytophagales; f__Cytophagaceae; g__; s__
OTU_5381	k__Bacteria; p__Actinobacteria; c__Thermoleophilia; o__Gaiellales; f__; g__; s__
OTU_3397	k__Bacteria; p__Chloroflexi; c__Caldilineae; o__Caldilineales; f__Caldilineaceae
OTU_6578	k__Bacteria; p__Proteobacteria; c__Deltaproteobacteria; o__Myxococcales
OTU_3682	k__Bacteria; p__Gemmatimonadetes; c__unidentified_Gemmatimonadetes; o__Gemmatimonadales; f__Gemmatimonadaceae
OTU_5484	k__Bacteria
OTU_3732	k__Bacteria; p__Bacteroidetes
OTU_3760	k__Bacteria; p__Chloroflexi; c__Chloroflexia; o__Herpetosiphonales; f__Herpetosiphonaceae; g__Herpetosiphon; s__
OTU_5379	k__Bacteria
OTU_2503	k__Bacteria; p__Armatimonadetes; c__Fimbriimonadia; o__Fimbriimonadales; f__; g__; s__
OTU_1252	k__Bacteria; p__Proteobacteria; c__Alphaproteobacteria; o__Sphingomonadales; f__Sphingomonadaceae
OTU_2021	k__Bacteria; p__Actinobacteria; c__MB-A2-108; o__; f__; g__; s__
OTU_5823	k__Bacteria; p__Planctomycetes; c__OM190; o__; f__; g__; s__
OTU_4250	k__Bacteria; p__Chloroflexi
OTU_511	k__Bacteria; p__Proteobacteria; c__Alphaproteobacteria; o__Rhizobiales; f__unidentified_Rhizobiales; g__Alsobacter; s__
OTU_6133	k__Bacteria
OTU_7027	k__Bacteria; p__Planctomycetes; c__OM190; o__; f__; g__; s__
OTU_2588	k__Bacteria; p__Gemmatimonadetes; c__Longimicrobia; o__Longimicrobiales; f__Longimicrobiaceae; g__; s__
OTU_6014	k__Bacteria; p__Proteobacteria; c__Betaproteobacteria
OTU_6332	k__Bacteria; p__Chloroflexi; c__TK10
OTU_4130	k__Bacteria; p__Proteobacteria; c__Deltaproteobacteria; o__Myxococcales
OTU_4073	k__Bacteria; p__Gemmatimonadetes; c__unidentified_Gemmatimonadetes; o__Gemmatimonadales; f__Gemmatimonadaceae; g__Gemmatimonas; s__
OTU_5032	k__Bacteria; p__Proteobacteria; c__Deltaproteobacteria; o__Myxococcales; f__BIrii41; g__; s__
OTU_3644	k__Bacteria; p__Bacteroidetes; c__Flavobacteriia; o__Flavobacteriales; f__Cryomorphaceae; g__Fluviicola; s__Hypsibius_dujardini
OTU_3085	k__Bacteria; p__Planctomycetes; c__Phycisphaerae; o__Tepidisphaerales; f__Tepidisphaeraceae; g__; s__
OTU_6119	k__Bacteria; p__Planctomycetes; c__Planctomycetacia; o__Planctomycetales; f__Planctomycetaceae; g__Rhodopirellula; s__
OTU_5512	k__Bacteria; p__Actinobacteria; c__unidentified_Actinobacteria; o__Streptosporangiales; f__Thermomonosporaceae; g__Actinomadura
OTU_4858	k__Bacteria; p__Actinobacteria; c__MB-A2-108; o__; f__; g__; s__
OTU_2116	k__Bacteria; p__Actinobacteria; c__Acidimicrobiia; o__Acidimicrobiales; f__; g__; s__
OTU_2456	k__Bacteria; p__Bacteroidetes; c__Sphingobacteriia; o__Sphingobacteriales; f__PHOS-HE51; g__; s__
OTU_3073	k__Bacteria; p__Chloroflexi; c__Chloroflexia; o__Chloroflexales; f__Roseiflexaceae; g__Roseiflexus
OTU_6092	k__Bacteria; p__Verrucomicrobia; c__OPB35_soil_group
OTU_6795	k__Bacteria; p__Planctomycetes; c__Phycisphaerae; o__Tepidisphaerales; f__Tepidisphaeraceae; g__; s__
OTU_4225	k__Bacteria; p__Verrucomicrobia; c__Verrucomicrobiae; o__Verrucomicrobiales; f__Verrucomicrobiaceae
OTU_5197	k__Bacteria; p__Planctomycetes; c__Planctomycetacia; o__Planctomycetales; f__Planctomycetaceae
OTU_3438	k__Bacteria; p__Actinobacteria; c__unidentified_Actinobacteria; o__Propionibacteriales; f__Propionibacteriaceae; g__Microlunatus
OTU_3520	k__Bacteria; p__Planctomycetes; c__Planctomycetacia; o__Planctomycetales; f__Planctomycetaceae; g__Pirellula; s__
OTU_1564	k__Bacteria; p__Chlorobi; c__Chlorobia; o__Chlorobiales; f__OPB56
OTU_4118	k__Bacteria; p__Proteobacteria; c__Deltaproteobacteria; o__Desulfurellales; f__Desulfurellaceae; g__H16
OTU_7132	k__Bacteria; p__Planctomycetes; c__Phycisphaerae
OTU_4826	k__Bacteria; p__Planctomycetes; c__OM190; o__unidentified_OM190; f__unidentified_OM190; g__unidentified_OM190; s__planctomycete_A-2
OTU_3456	k__Bacteria; p__Chloroflexi; c__Anaerolineae; o__Anaerolineales; f__Anaerolineaceae; g__; s__
OTU_4120	k__Bacteria
OTU_7651	k__Bacteria; p__Planctomycetes; c__OM190; o__; f__; g__; s__
OTU_4284	k__Bacteria; p__Verrucomicrobia; c__Verrucomicrobiae; o__Verrucomicrobiales; f__Verrucomicrobiaceae; g__Verrucomicrobium; s__
OTU_7511	k__Bacteria; p__Gemmatimonadetes; c__unidentified_Gemmatimonadetes; o__Gemmatimonadales; f__Gemmatimonadaceae; g__Gemmatimonas; s__
OTU_1108	k__Bacteria; p__Firmicutes; c__Clostridia; o__Clostridiales; f__Lachnospiraceae; g__Roseburia; s__
OTU_4065	k__Bacteria; p__Actinobacteria; c__unidentified_Actinobacteria
OTU_3207	k__Bacteria; p__Actinobacteria; c__unidentified_Actinobacteria; o__Propionibacteriales; f__Nocardioidaceae; g__Flindersiella; s__
OTU_7537	k__Bacteria; p__Cyanobacteria; c__unidentified_Cyanobacteria; o__SubsectionI; f__FamilyI; g__Synechococcus
OTU_2758	k__Bacteria; p__Gemmatimonadetes; c__S0134_terrestrial_group; o__; f__; g__; s__
OTU_3062	k__Bacteria; p__Planctomycetes; c__Planctomycetacia; o__Planctomycetales; f__Planctomycetaceae
OTU_7291	k__Bacteria; p__Acidobacteria; c__Solibacteres; o__Solibacterales; f__Solibacteraceae_(Subgroup_3); g__PAUC26f; s__
OTU_4978	k__Bacteria; p__Proteobacteria; c__Deltaproteobacteria; o__Myxococcales; f__Haliangiaceae; g__Haliangium; s__
OTU_2541	k__Bacteria; p__Bacteroidetes
OTU_7432	k__Bacteria; p__Proteobacteria; c__Deltaproteobacteria; o__Oligoflexales; f__Oligoflexaceae; g__; s__
OTU_6157	k__Bacteria; p__Planctomycetes; c__Planctomycetacia; o__Planctomycetales; f__Planctomycetaceae
OTU_4350	k__Bacteria
OTU_6487	k__Bacteria; p__Planctomycetes; c__Pla4_lineage; o__; f__; g__; s__
OTU_7247	k__Bacteria; p__Planctomycetes; c__Phycisphaerae; o__Tepidisphaerales; f__Tepidisphaeraceae; g__; s__
OTU_6712	k__Bacteria; p__Chloroflexi; c__Chloroflexia; o__Kallotenuales; f__AKIW781; g__; s__
OTU_3602	k__Bacteria; p__Chloroflexi; c__Ardenticatenia; o__Ardenticatenales; f__; g__; s__
OTU_6223	k__Bacteria; p__Proteobacteria; c__Gammaproteobacteria; o__Xanthomonadales; f__unidentified_Xanthomonadales; g__Candidatus_Competibacter; s__
OTU_5196	k__Bacteria; p__Bacteroidetes; c__Cytophagia; o__Cytophagales; f__Cytophagaceae
OTU_5932	k__Bacteria; p__Parcubacteria
OTU_5199	k__Bacteria; p__Proteobacteria; c__Deltaproteobacteria
OTU_2005	k__Bacteria; p__Chloroflexi; c__JG30-KF-CM66; o__; f__; g__; s__
OTU_7219	k__Bacteria
OTU_3959	k__Bacteria; p__Verrucomicrobia; c__Spartobacteria; o__Chthoniobacterales; f__Chthoniobacteraceae; g__Chthoniobacter; s__bacterium_Ellin506
OTU_2576	k__Bacteria; p__Proteobacteria; c__Gammaproteobacteria; o__Oceanospirillales; f__Oleiphilaceae; g__Oleiphilus; s__
OTU_3399	k__Bacteria
OTU_4615	k__Bacteria; p__Parcubacteria; c__Candidatus_Azambacteria; o__; f__; g__; s__
OTU_3146	k__Bacteria; p__Planctomycetes; c__Planctomycetacia; o__Planctomycetales; f__Planctomycetaceae
OTU_5824	k__Bacteria; p__Planctomycetes; c__Planctomycetacia; o__Planctomycetales; f__Planctomycetaceae
OTU_7582	k__Bacteria; p__Proteobacteria; c__Deltaproteobacteria; o__Myxococcales; f__mle1-27; g__; s__
OTU_5580	k__Bacteria; p__Firmicutes; c__Clostridia; o__Clostridiales; f__Ruminococcaceae; g__Ruminococcaceae_UCG-014; s__
OTU_6023	k__Bacteria; p__Proteobacteria; c__Alphaproteobacteria
OTU_5160	k__Bacteria; p__Firmicutes; c__Clostridia; o__Clostridiales; f__Ruminococcaceae; g__Ruminococcaceae_UCG-010; s__
OTU_5629	k__Bacteria; p__Actinobacteria; c__MB-A2-108; o__; f__; g__; s__
OTU_7380	k__Bacteria; p__Bacteroidetes; c__Cytophagia; o__Cytophagales; f__Cytophagaceae; g__Hymenobacter
OTU_2384	k__Bacteria; p__Verrucomicrobia; c__Spartobacteria; o__Chthoniobacterales; f__DA101_soil_group; g__unidentified_DA101_soil_group; s__Verrucomicrobia_bacterium_OR-59
OTU_3942	k__Archaea; p__Thaumarchaeota; c__.SCG.; o__; f__; g__; s__
OTU_6343	k__Bacteria; p__Proteobacteria; c__Deltaproteobacteria; o__Myxococcales; f__Nannocystaceae
OTU_3315	k__Bacteria; p__Actinobacteria
OTU_4651	k__Bacteria; p__Planctomycetes; c__Planctomycetacia; o__Planctomycetales; f__Planctomycetaceae; g__; s__
OTU_6625	k__Bacteria; p__Armatimonadetes; c__Fimbriimonadia; o__Fimbriimonadales; f__Fimbriimonadaceae; g__; s__
OTU_3671	k__Bacteria; p__Acidobacteria; c__Subgroup_22; o__; f__; g__; s__
OTU_4723	k__Bacteria; p__Planctomycetes; c__Planctomycetacia; o__Planctomycetales; f__Planctomycetaceae; g__; s__
OTU_5183	k__Bacteria; p__Thermomicrobia; c__unidentified_Thermomicrobia; o__AKYG1722; f__; g__; s__
OTU_4253	k__Bacteria; p__Planctomycetes; c__Phycisphaerae; o__Tepidisphaerales; f__Tepidisphaeraceae; g__; s__
OTU_7398	k__Bacteria; p__Planctomycetes; c__Planctomycetacia; o__Planctomycetales; f__Planctomycetaceae
OTU_5321	k__Bacteria; p__Planctomycetes; c__Planctomycetacia; o__Planctomycetales; f__Planctomycetaceae
OTU_6394	k__Bacteria; p__Thermomicrobia; c__unidentified_Thermomicrobia; o__JG30-KF-CM45; f__; g__; s__
OTU_6038	k__Bacteria; p__Armatimonadetes; c__Armatimonadia; o__Armatimonadales; f__; g__; s__
OTU_5130	k__Bacteria; p__Acidobacteria; c__Solibacteres; o__Solibacterales; f__Solibacteraceae_(Subgroup_3)
OTU_2497	k__Bacteria; p__Saccharibacteria
OTU_3100	k__Bacteria; p__Proteobacteria; c__Betaproteobacteria; o__Neisseriales; f__Neisseriaceae; g__Leeia
OTU_4724	k__Bacteria; p__Chloroflexi; c__Anaerolineae; o__Anaerolineales; f__Anaerolineaceae; g__; s__
OTU_2442	k__Bacteria; p__Chloroflexi; c__Anaerolineae; o__Anaerolineales; f__Anaerolineaceae; g__; s__
OTU_4361	k__Bacteria; p__Chloroflexi; c__Ardenticatenia; o__; f__; g__; s__
OTU_1583	k__Bacteria; p__Bacteroidetes; c__Flavobacteriia; o__Flavobacteriales; f__Flavobacteriaceae; g__Chryseobacterium; s__Chryseobacterium_lathyri
OTU_7270	k__Bacteria; p__Thermomicrobia; c__unidentified_Thermomicrobia; o__JG30-KF-CM45; f__; g__; s__
OTU_6858	k__Bacteria; p__Cyanobacteria; c__Chloroplast; o__unidentified_Chloroplast; f__unidentified_Chloroplast; g__unidentified_Chloroplast
OTU_5689	k__Bacteria; p__Proteobacteria; c__Gammaproteobacteria; o__HTA4
OTU_3985	k__Bacteria; p__Armatimonadetes; c__; o__; f__; g__; s__
OTU_3211	k__Bacteria; p__Proteobacteria; c__Deltaproteobacteria; o__Myxococcales; f__Sandaracinaceae; g__Sandaracinus
