# Supplementary material for: Seasonal dynamics of microbial diversity in the rhizosphere of Ulmus pumila L. var. sabulosa in a steppe desert area of Northern China
Source: PeerJ. 2019 Aug 22;7:e7526. doi: 10.7717/peerj.7526 (PMC6708578; doi:10.7717/peerj.7526)
Supplement: Raw Data S4 — Raw data applied for data analysis and preparation for Fig. 2. [file peerj-07-7526-s004.zip › venndata/1_GSU_GFA.vennarea.xls]

OTU_5489	k__Bacteria; p__Verrucomicrobia; c__Spartobacteria; o__Chthoniobacterales; f__Chthoniobacteraceae; g__Chthoniobacter
OTU_2193	k__Bacteria; p__Chloroflexi; c__Chloroflexia; o__Chloroflexales; f__Roseiflexaceae; g__Roseiflexus; s__
OTU_4930	k__Bacteria; p__Verrucomicrobia; c__OPB35_soil_group; o__unidentified_OPB35_soil_group; f__unidentified_OPB35_soil_group; g__Pedosphaera; s__
OTU_4478	k__Bacteria; p__Chloroflexi; c__Ktedonobacteria; o__C0119; f__; g__; s__
OTU_5054	k__Bacteria; p__Planctomycetes; c__vadinHA49; o__unidentified_vadinHA49; f__unidentified_vadinHA49; g__unidentified_vadinHA49; s__bacterium_UW_659-2-F09
OTU_5984	k__Bacteria; p__Firmicutes; c__Bacilli; o__Bacillales; f__Paenibacillaceae; g__Paenibacillus; s__Paenibacillus_xylanilyticus
OTU_6903	k__Bacteria; p__Chloroflexi; c__Ktedonobacteria; o__C0119; f__; g__; s__
OTU_5699	k__Bacteria; p__Planctomycetes; c__Planctomycetacia; o__Planctomycetales; f__Planctomycetaceae; g__; s__
OTU_6698	k__Bacteria; p__Firmicutes; c__Bacilli; o__Bacillales; f__Paenibacillaceae
OTU_4514	k__Bacteria; p__Firmicutes; c__Bacilli; o__Bacillales; f__Paenibacillaceae; g__Brevibacillus; s__Brevibacillus_thermoruber
OTU_5156	k__Bacteria; p__Planctomycetes; c__Planctomycetacia; o__Planctomycetales; f__Planctomycetaceae
OTU_3932	k__Bacteria; p__Proteobacteria; c__Alphaproteobacteria; o__Rhodospirillales; f__Acetobacteraceae
OTU_5654	k__Bacteria; p__Bacteroidetes; c__Cytophagia; o__Cytophagales
OTU_4373	k__Bacteria; p__Chloroflexi; c__Chloroflexia; o__Kallotenuales; f__AKIW781; g__; s__
OTU_3654	k__Bacteria; p__Chloroflexi; c__Ktedonobacteria; o__C0119; f__; g__; s__
OTU_2033	k__Bacteria; p__Proteobacteria; c__Deltaproteobacteria; o__Myxococcales; f__Vulgatibacteraceae; g__Vulgatibacter; s__
OTU_4614	k__Bacteria; p__Verrucomicrobia; c__Verrucomicrobiae; o__Verrucomicrobiales; f__Verrucomicrobiaceae; g__; s__
OTU_4691	k__Bacteria; p__Planctomycetes; c__Planctomycetacia; o__Planctomycetales; f__Planctomycetaceae; g__Isosphaera; s__
OTU_6779	k__Bacteria; p__Planctomycetes; c__SPG12-401-411-B72; o__; f__; g__; s__
OTU_5822	k__Bacteria; p__Proteobacteria; c__Deltaproteobacteria; o__Myxococcales; f__Polyangiaceae; g__Polyangium
OTU_5456	k__Bacteria
OTU_7345	k__Bacteria; p__Planctomycetes; c__OM190; o__; f__; g__; s__
OTU_4561	k__Bacteria; p__Bacteroidetes; c__Sphingobacteriia; o__Sphingobacteriales; f__Sphingobacteriaceae
OTU_7728	k__Bacteria; p__Planctomycetes; c__Phycisphaerae; o__Tepidisphaerales; f__Tepidisphaeraceae; g__; s__
OTU_6033	k__Bacteria; p__Chloroflexi; c__TK10; o__; f__; g__; s__
OTU_7413	k__Bacteria; p__Proteobacteria; c__Gammaproteobacteria; o__Legionellales; f__Coxiellaceae; g__Aquicella; s__
OTU_6817	k__Bacteria; p__Firmicutes; c__Bacilli; o__Bacillales; f__Paenibacillaceae; g__Paenibacillus
OTU_5495	k__Bacteria; p__Acidobacteria; c__Solibacteres; o__Solibacterales; f__Solibacteraceae_(Subgroup_3); g__Bryobacter; s__
OTU_5499	k__Bacteria; p__Proteobacteria; c__Alphaproteobacteria; o__Rickettsiales; f__Mitochondria; g__unidentified_Mitochondria; s__Fusarium_oxysporum
OTU_5872	k__Bacteria; p__Acidobacteria; c__Solibacteres; o__Solibacterales; f__Solibacteraceae_(Subgroup_3)
OTU_5675	k__Bacteria; p__Planctomycetes; c__OM190; o__; f__; g__; s__
OTU_3390	k__Bacteria; p__Planctomycetes; c__Planctomycetacia; o__Planctomycetales; f__Planctomycetaceae
OTU_5021	k__Bacteria; p__Proteobacteria; c__Alphaproteobacteria; o__Rhodospirillales; f__MSB-1E8; g__; s__
OTU_7527	k__Bacteria; p__Bacteroidetes; c__Bacteroidia; o__Bacteroidales; f__Rikenellaceae; g__Rikenellaceae_RC9_gut_group; s__
OTU_5363	k__Bacteria; p__Planctomycetes; c__Planctomycetacia; o__Planctomycetales; f__Planctomycetaceae
OTU_6782	k__Bacteria; p__Planctomycetes; c__Planctomycetacia; o__Planctomycetales; f__Planctomycetaceae
OTU_7576	k__Bacteria; p__Proteobacteria; c__Deltaproteobacteria; o__Myxococcales; f__Sandaracinaceae; g__; s__
OTU_5846	k__Bacteria; p__Planctomycetes; c__Planctomycetacia; o__Planctomycetales; f__Planctomycetaceae; g__Isosphaera; s__
OTU_7523	k__Bacteria; p__Bacteroidetes; c__Sphingobacteriia; o__Sphingobacteriales
OTU_7464	k__Bacteria; p__FBP; c__; o__; f__; g__; s__
OTU_6819	k__Bacteria; p__Tectomicrobia; c__; o__; f__; g__; s__
OTU_6814	k__Bacteria; p__Chloroflexi; c__Chloroflexia; o__Kallotenuales; f__AKIW781; g__; s__
OTU_6831	k__Bacteria; p__Verrucomicrobia
OTU_3580	k__Bacteria; p__Proteobacteria; c__Betaproteobacteria; o__Nitrosomonadales; f__Nitrosomonadaceae; g__Nitrosomonas
OTU_4372	k__Bacteria; p__Chloroflexi; c__Anaerolineae; o__Anaerolineales; f__Anaerolineaceae; g__; s__
OTU_4221	k__Bacteria; p__Proteobacteria; c__Alphaproteobacteria; o__Rhodospirillales; f__Acetobacteraceae
OTU_5867	k__Bacteria; p__Firmicutes; c__Bacilli; o__Bacillales; f__Paenibacillaceae; g__Paenibacillus; s__Paenibacillus_sp._HB16
OTU_4812	k__Bacteria; p__Firmicutes; c__Clostridia; o__Clostridiales; f__Peptostreptococcaceae; g__Peptostreptococcus; s__
OTU_2693	k__Bacteria; p__Armatimonadetes; c__; o__; f__; g__; s__
OTU_5815	k__Bacteria; p__Chlamydiae; c__unidentified_Chlamydiae; o__Chlamydiales
OTU_7343	k__Bacteria; p__Acidobacteria; c__Subgroup_13; o__; f__; g__; s__
OTU_7085	k__Bacteria; p__Proteobacteria; c__Deltaproteobacteria; o__Bdellovibrionales; f__Bdellovibrionaceae; g__Bdellovibrio
OTU_5756	k__Bacteria
OTU_5232	k__Bacteria; p__Armatimonadetes; c__; o__; f__; g__; s__
OTU_2561	k__Bacteria; p__Bacteroidetes; c__Sphingobacteriia; o__Sphingobacteriales; f__Sphingobacteriaceae; g__Mucilaginibacter; s__
OTU_4898	k__Bacteria; p__Planctomycetes; c__Planctomycetacia; o__Planctomycetales; f__Planctomycetaceae; g__; s__
OTU_5622	k__Bacteria; p__Firmicutes; c__Bacilli; o__Bacillales; f__Thermoactinomycetaceae; g__Shimazuella; s__
OTU_6382	k__Bacteria; p__Firmicutes; c__Bacilli; o__Bacillales; f__Bacillaceae
OTU_4554	k__Bacteria; p__Verrucomicrobia; c__Verrucomicrobiae; o__Verrucomicrobiales; f__Verrucomicrobiaceae; g__; s__
OTU_6096	k__Bacteria; p__Gemmatimonadetes; c__unidentified_Gemmatimonadetes; o__Gemmatimonadales; f__Gemmatimonadaceae
OTU_3845	k__Bacteria; p__FBP; c__; o__; f__; g__; s__
OTU_1238	k__Bacteria; p__Gemmatimonadetes; c__unidentified_Gemmatimonadetes; o__Gemmatimonadales; f__Gemmatimonadaceae; g__; s__
OTU_2217	k__Bacteria; p__Verrucomicrobia; c__OPB35_soil_group; o__; f__; g__; s__
OTU_4576	k__Bacteria; p__Proteobacteria; c__Deltaproteobacteria; o__Bdellovibrionales; f__Bdellovibrionaceae; g__; s__
OTU_6538	k__Bacteria; p__Firmicutes; c__Clostridia; o__Halanaerobiales; f__ODP1230B8.23; g__unidentified_ODP1230B8.23; s__Burkholderiales_bacterium_Beta_02
OTU_4653	k__Bacteria; p__Proteobacteria; c__Deltaproteobacteria; o__NB1-j; f__; g__; s__
OTU_4886	k__Bacteria; p__Actinobacteria; c__Acidimicrobiia; o__Acidimicrobiales; f__; g__; s__
OTU_4644	k__Bacteria
OTU_2045	k__Bacteria; p__Bacteroidetes; c__Bacteroidia; o__Bacteroidales; f__Porphyromonadaceae; g__Dysgonomonas; s__
OTU_7468	k__Bacteria; p__Proteobacteria; c__Alphaproteobacteria; o__Rhodospirillales; f__Acetobacteraceae; g__Craurococcus; s__
OTU_4846	k__Bacteria; p__Verrucomicrobia; c__OPB35_soil_group; o__; f__; g__; s__
OTU_7003	k__Bacteria; p__Proteobacteria; c__Deltaproteobacteria; o__Myxococcales; f__Sandaracinaceae; g__; s__
OTU_1301	k__Bacteria; p__Firmicutes; c__Bacilli; o__Bacillales; f__Alicyclobacillaceae; g__Tumebacillus; s__
OTU_5889	k__Bacteria; p__Chloroflexi; c__Anaerolineae; o__Anaerolineales; f__Anaerolineaceae
OTU_6310	k__Bacteria; p__Planctomycetes; c__Planctomycetacia; o__Planctomycetales; f__Planctomycetaceae
OTU_7479	k__Bacteria; p__Planctomycetes; c__Planctomycetacia; o__Planctomycetales; f__Planctomycetaceae
OTU_6485	k__Bacteria; p__FBP; c__; o__; f__; g__; s__
OTU_7226	k__Bacteria; p__Planctomycetes; c__Planctomycetacia; o__Planctomycetales; f__Planctomycetaceae; g__Pir4_lineage; s__
OTU_7593	k__Bacteria; p__Gemmatimonadetes; c__unidentified_Gemmatimonadetes; o__Gemmatimonadales; f__Gemmatimonadaceae; g__Gemmatimonas; s__
OTU_3404	k__Bacteria; p__Actinobacteria; c__unidentified_Actinobacteria
OTU_4220	k__Bacteria; p__Chloroflexi; c__TK10
OTU_6042	k__Bacteria; p__Deinococcus-Thermus; c__Deinococci; o__Deinococcales; f__Deinococcaceae; g__; s__
OTU_5314	k__Bacteria; p__Latescibacteria; c__; o__; f__; g__; s__
OTU_4553	k__Bacteria; p__Chloroflexi; c__SBR2076; o__; f__; g__; s__
OTU_5883	k__Bacteria; p__Proteobacteria; c__Alphaproteobacteria; o__Rickettsiales; f__RB446; g__; s__
OTU_4114	k__Bacteria; p__Firmicutes; c__Clostridia; o__Clostridiales; f__Lachnospiraceae
OTU_5999	k__Bacteria; p__Proteobacteria; c__Deltaproteobacteria; o__Myxococcales; f__KD3-10; g__; s__
OTU_3647	k__Bacteria; p__Planctomycetes; c__Planctomycetacia; o__Planctomycetales; f__Planctomycetaceae
OTU_5030	k__Bacteria; p__Actinobacteria; c__unidentified_Actinobacteria; o__Streptosporangiales; f__Thermomonosporaceae; g__Actinomadura
OTU_4238	k__Bacteria; p__Firmicutes; c__Clostridia; o__Clostridiales; f__Peptostreptococcaceae; g__Sporacetigenium; s__
OTU_7007	k__Bacteria; p__Planctomycetes; c__OM190; o__; f__; g__; s__
OTU_6031	k__Bacteria; p__Proteobacteria; c__Deltaproteobacteria; o__Myxococcales; f__; g__; s__
OTU_2438	k__Bacteria; p__Proteobacteria; c__Alphaproteobacteria; o__Rhodospirillales; f__MSB-1E8; g__; s__
OTU_6619	k__Bacteria; p__Planctomycetes; c__Planctomycetacia; o__Planctomycetales; f__Planctomycetaceae; g__; s__
OTU_7442	k__Bacteria; p__Firmicutes; c__Clostridia; o__Clostridiales; f__Ruminococcaceae; g__Candidatus_Soleaferrea
OTU_7758	k__Bacteria; p__Armatimonadetes; c__Fimbriimonadia; o__Fimbriimonadales; f__Fimbriimonadaceae; g__; s__
OTU_7224	k__Bacteria
OTU_3283	k__Bacteria; p__Gemmatimonadetes; c__Longimicrobia; o__Longimicrobiales; f__Longimicrobiaceae; g__; s__
OTU_5425	k__Bacteria; p__Acidobacteria; c__Blastocatellia; o__unidentified_Blastocatellia; f__Blastocatellaceae_(Subgroup_4); g__11-24; s__
OTU_6707	k__Bacteria; p__Planctomycetes; c__Planctomycetacia; o__Planctomycetales; f__Planctomycetaceae; g__Pirellula; s__
OTU_5272	k__Bacteria; p__Actinobacteria; c__MB-A2-108; o__; f__; g__; s__
OTU_6760	k__Bacteria; p__Verrucomicrobia; c__OPB35_soil_group
OTU_6694	k__Bacteria; p__Bacteroidetes
OTU_3135	k__Bacteria; p__Firmicutes; c__Bacilli; o__Bacillales; f__Paenibacillaceae; g__Paenibacillus
OTU_6960	k__Bacteria; p__Planctomycetes; c__Planctomycetacia; o__Planctomycetales; f__Planctomycetaceae; g__Gemmata; s__
OTU_3753	k__Bacteria; p__Chloroflexi; c__Anaerolineae; o__Anaerolineales; f__Anaerolineaceae
OTU_7058	k__Bacteria; p__Chloroflexi; c__Chloroflexia; o__Herpetosiphonales; f__Herpetosiphonaceae; g__Herpetosiphon; s__
OTU_6165	k__Bacteria; p__Proteobacteria; c__Deltaproteobacteria; o__Oligoflexales; f__0319-6G20
OTU_6479	k__Bacteria; p__Proteobacteria; c__Alphaproteobacteria; o__Rhodospirillales; f__Acetobacteraceae; g__Roseomonas
OTU_6400	k__Bacteria
OTU_3969	k__Bacteria; p__Proteobacteria; c__Alphaproteobacteria
OTU_6444	k__Bacteria; p__Planctomycetes; c__OM190
OTU_6368	k__Bacteria; p__Chloroflexi; c__Chloroflexia; o__Chloroflexales; f__Roseiflexaceae; g__Roseiflexus; s__
OTU_2202	k__Bacteria; p__Chloroflexi; c__Chloroflexia; o__Kallotenuales; f__AKIW781; g__; s__
OTU_5164	k__Bacteria; p__Firmicutes; c__Clostridia; o__Clostridiales; f__Lachnospiraceae
OTU_2371	k__Bacteria; p__Chloroflexi; c__SBR2076; o__; f__; g__; s__
OTU_7585	k__Bacteria; p__Actinobacteria; c__Nitriliruptoria; o__Euzebyales; f__Euzebyaceae; g__; s__
OTU_3589	k__Bacteria; p__Proteobacteria; c__Deltaproteobacteria; o__Bdellovibrionales; f__Bdellovibrionaceae; g__Bdellovibrio; s__Bdellovibrio_sp._ETB
OTU_4505	k__Bacteria; p__Proteobacteria; c__Deltaproteobacteria; o__Myxococcales; f__Eel-36e1D6; g__; s__
OTU_6066	k__Bacteria; p__Proteobacteria; c__Deltaproteobacteria; o__Oligoflexales; f__0319-6G20
OTU_6022	k__Bacteria; p__Proteobacteria; c__Deltaproteobacteria; o__Myxococcales
OTU_3305	k__Bacteria; p__Planctomycetes; c__Phycisphaerae; o__Tepidisphaerales; f__Tepidisphaeraceae; g__; s__
OTU_6620	k__Bacteria; p__Chloroflexi; c__Chloroflexia; o__Chloroflexales; f__Roseiflexaceae; g__Roseiflexus; s__
OTU_3449	k__Bacteria; p__Acidobacteria; c__Solibacteres; o__Solibacterales; f__Solibacteraceae_(Subgroup_3); g__PAUC26f; s__
OTU_4370	k__Bacteria; p__Bacteroidetes; c__Cytophagia; o__Cytophagales; f__Cyclobacteriaceae; g__; s__
OTU_5111	k__Bacteria; p__Saccharibacteria; c__; o__; f__; g__; s__
OTU_3092	k__Bacteria; p__Actinobacteria; c__MB-A2-108; o__; f__; g__; s__
OTU_3634	k__Bacteria; p__Proteobacteria; c__Betaproteobacteria; o__Nitrosomonadales; f__Nitrosomonadaceae; g__; s__
OTU_5468	k__Bacteria; p__Planctomycetes; c__Planctomycetacia; o__Planctomycetales; f__Planctomycetaceae; g__Pirellula; s__Pirellula_sp.
OTU_1703	k__Bacteria; p__Cyanobacteria; c__ML635J-21; o__; f__; g__; s__
OTU_3956	k__Bacteria; p__Chloroflexi; c__Anaerolineae; o__Anaerolineales; f__Anaerolineaceae; g__; s__
OTU_2090	k__Bacteria; p__Proteobacteria; c__Alphaproteobacteria; o__Rhodospirillales
OTU_3971	k__Bacteria; p__Actinobacteria; c__Acidimicrobiia; o__Acidimicrobiales; f__Acidimicrobiaceae; g__Ilumatobacter
OTU_5469	k__Bacteria; p__Planctomycetes; c__Pla3_lineage; o__; f__; g__; s__
OTU_5501	k__Bacteria; p__Proteobacteria; c__Alphaproteobacteria; o__Rhizobiales; f__JG34-KF-361; g__; s__
OTU_4921	k__Bacteria; p__Bacteroidetes; c__Sphingobacteriia; o__Sphingobacteriales; f__Chitinophagaceae
OTU_3894	k__Bacteria; p__Proteobacteria; c__Gammaproteobacteria; o__Oceanospirillales; f__Halomonadaceae; g__Halomonas
OTU_5619	k__Bacteria; p__Chloroflexi; c__Anaerolineae; o__Anaerolineales; f__Anaerolineaceae; g__; s__
OTU_3457	k__Bacteria; p__Proteobacteria; c__Deltaproteobacteria; o__Myxococcales; f__Nannocystaceae
OTU_5682	k__Bacteria; p__Thermomicrobia; c__unidentified_Thermomicrobia; o__JG30-KF-CM45
OTU_2608	k__Bacteria; p__Gemmatimonadetes; c__unidentified_Gemmatimonadetes; o__Gemmatimonadales; f__Gemmatimonadaceae; g__; s__
OTU_2264	k__Bacteria; p__Acidobacteria; c__unidentified_Acidobacteria; o__Acidobacteriales; f__Acidobacteriaceae_(Subgroup_1)
OTU_7292	k__Bacteria; p__Proteobacteria; c__Gammaproteobacteria; o__Legionellales
OTU_7707	k__Bacteria; p__Proteobacteria; c__Alphaproteobacteria; o__Rickettsiales; f__SM2D12; g__; s__
OTU_7685	k__Bacteria; p__Proteobacteria; c__Alphaproteobacteria; o__Rhizobiales; f__JG34-KF-361; g__; s__
OTU_5538	k__Bacteria; p__Firmicutes; c__Bacilli; o__Bacillales; f__Paenibacillaceae; g__Paenibacillus
OTU_6557	k__Bacteria; p__Acidobacteria; c__Subgroup_11; o__; f__; g__; s__
OTU_4415	k__Bacteria
OTU_2976	k__Bacteria; p__Firmicutes; c__Bacilli; o__Bacillales; f__Paenibacillaceae; g__Paenibacillus
OTU_530	k__Bacteria; p__Bacteroidetes; c__Bacteroidia; o__Bacteroidales; f__Prevotellaceae; g__Prevotella_6; s__
OTU_6161	k__Bacteria; p__Chlamydiae; c__unidentified_Chlamydiae; o__Chlamydiales; f__Parachlamydiaceae
OTU_5448	k__Bacteria; p__Actinobacteria; c__Thermoleophilia; o__Solirubrobacterales; f__Solirubrobacteraceae; g__Solirubrobacter
OTU_6265	k__Bacteria
OTU_7181	k__Bacteria
OTU_7774	k__Bacteria; p__Planctomycetes; c__Planctomycetacia; o__Planctomycetales; f__Planctomycetaceae
OTU_5049	k__Bacteria; p__Chloroflexi; c__Chloroflexia; o__Herpetosiphonales; f__Herpetosiphonaceae; g__Herpetosiphon; s__
OTU_7738	k__Bacteria; p__Planctomycetes; c__OM190
OTU_6002	k__Bacteria
OTU_6552	k__Bacteria; p__Planctomycetes; c__Planctomycetacia; o__Planctomycetales; f__Planctomycetaceae; g__; s__
OTU_4797	k__Bacteria; p__Firmicutes; c__Bacilli; o__Bacillales; f__Paenibacillaceae; g__Paenibacillus
OTU_2880	k__Bacteria; p__Planctomycetes; c__Planctomycetacia; o__Planctomycetales; f__Planctomycetaceae; g__; s__
OTU_1037	k__Bacteria; p__Tectomicrobia; c__unidentified_Tectomicrobia; o__unidentified_Tectomicrobia; f__unidentified_Tectomicrobia; g__Candidatus_Entotheonella; s__
OTU_7719	k__Bacteria; p__Acidobacteria; c__Subgroup_22; o__; f__; g__; s__
OTU_6234	k__Bacteria; p__Planctomycetes; c__Planctomycetacia; o__Planctomycetales; f__Planctomycetaceae; g__; s__
OTU_2713	k__Bacteria; p__Firmicutes; c__Bacilli; o__Bacillales; f__Bacillaceae; g__Bacillus; s__Bacillus_gibsonii
OTU_5297	k__Bacteria; p__Planctomycetes; c__Planctomycetacia; o__Planctomycetales; f__Planctomycetaceae; g__Rhodopirellula; s__
OTU_5705	k__Bacteria; p__Bacteroidetes; c__Cytophagia; o__Cytophagales; f__Cytophagaceae; g__Spirosoma
OTU_4652	k__Bacteria
OTU_7600	k__Bacteria; p__Planctomycetes; c__Planctomycetacia; o__Planctomycetales; f__Planctomycetaceae; g__unidentified_Planctomycetaceae; s__bacterium_enrichment_culture_clone_auto84_4W
OTU_4536	k__Bacteria; p__Proteobacteria; c__Betaproteobacteria; o__Burkholderiales; f__Burkholderiaceae; g__Mycoavidus; s__bacterium_endosymbiont_of_Mortierella_elongata
OTU_3870	k__Bacteria; p__Proteobacteria; c__Betaproteobacteria; o__Nitrosomonadales; f__Nitrosomonadaceae
OTU_2589	k__Bacteria; p__Proteobacteria; c__Deltaproteobacteria; o__Myxococcales; f__Polyangiaceae
OTU_906	k__Bacteria; p__Acidobacteria; c__unidentified_Acidobacteria; o__Acidobacteriales; f__Acidobacteriaceae_(Subgroup_1); g__; s__
OTU_2515	k__Bacteria; p__Gemmatimonadetes; c__S0134_terrestrial_group; o__; f__; g__; s__
OTU_5166	k__Bacteria; p__Proteobacteria; c__Gammaproteobacteria; o__Legionellales; f__Coxiellaceae; g__Aquicella; s__
OTU_5592	k__Bacteria; p__Chloroflexi; c__Anaerolineae; o__Anaerolineales; f__Anaerolineaceae; g__; s__
OTU_6989	k__Bacteria
OTU_3048	k__Bacteria; p__Proteobacteria; c__Gammaproteobacteria; o__Xanthomonadales; f__Solimonadaceae; g__Polycyclovorans; s__
OTU_4344	k__Bacteria; p__Planctomycetes; c__Planctomycetacia; o__Planctomycetales; f__Planctomycetaceae; g__Singulisphaera
OTU_5937	k__Bacteria; p__Proteobacteria; c__Deltaproteobacteria; o__NB1-j; f__; g__; s__
OTU_4852	k__Bacteria; p__Acidobacteria; c__Solibacteres; o__Solibacterales; f__Solibacteraceae_(Subgroup_3); g__Candidatus_Solibacter; s__
OTU_3487	k__Bacteria; p__Firmicutes; c__Clostridia; o__Clostridiales; f__Peptostreptococcaceae; g__Terrisporobacter; s__
OTU_4471	k__Bacteria; p__Proteobacteria; c__Gammaproteobacteria; o__Xanthomonadales; f__Solimonadaceae; g__Polycyclovorans; s__
OTU_5928	k__Bacteria; p__Proteobacteria; c__Deltaproteobacteria; o__Myxococcales; f__Blfdi19; g__; s__
OTU_5078	k__Bacteria
OTU_6683	k__Bacteria; p__Acidobacteria; c__Blastocatellia; o__unidentified_Blastocatellia; f__Blastocatellaceae_(Subgroup_4); g__11-24; s__
OTU_7124	k__Bacteria; p__Chloroflexi; c__Anaerolineae; o__Anaerolineales; f__Anaerolineaceae; g__; s__
OTU_6520	k__Bacteria; p__Verrucomicrobia; c__OPB35_soil_group; o__; f__; g__; s__
OTU_3406	k__Bacteria; p__Proteobacteria; c__Deltaproteobacteria; o__Oligoflexales; f__0319-6G20; g__; s__
OTU_3768	k__Bacteria
OTU_3188	k__Bacteria; p__Actinobacteria
OTU_2233	k__Bacteria; p__Planctomycetes; c__Phycisphaerae; o__Tepidisphaerales; f__Tepidisphaeraceae; g__; s__
OTU_3001	k__Bacteria; p__Gemmatimonadetes; c__AKAU4049; o__; f__; g__; s__
OTU_4210	k__Bacteria; p__Actinobacteria; c__TakashiAC-B11; o__; f__; g__; s__
OTU_1492	k__Bacteria; p__Proteobacteria; c__Alphaproteobacteria; o__Rhodospirillales
OTU_5873	k__Bacteria; p__Chloroflexi; c__SBR2076; o__; f__; g__; s__
OTU_4596	k__Bacteria; p__Cyanobacteria; c__Chloroplast; o__unidentified_Chloroplast; f__unidentified_Chloroplast; g__unidentified_Chloroplast
OTU_7137	k__Bacteria; p__Chloroflexi
OTU_7169	k__Bacteria; p__Actinobacteria; c__Thermoleophilia; o__Gaiellales; f__; g__; s__
OTU_1147	k__Bacteria; p__Proteobacteria; c__Alphaproteobacteria; o__Rhodospirillales; f__Acetobacteraceae
OTU_6365	k__Bacteria; p__Planctomycetes; c__Planctomycetacia; o__Planctomycetales; f__Planctomycetaceae; g__Blastopirellula; s__
OTU_6597	k__Bacteria; p__Planctomycetes; c__Planctomycetacia; o__Planctomycetales; f__Planctomycetaceae; g__Gemmata; s__
OTU_6445	k__Bacteria; p__Firmicutes; c__Bacilli; o__Bacillales; f__Paenibacillaceae; g__Paenibacillus
OTU_6187	k__Bacteria; p__Bacteroidetes; c__Bacteroidia; o__Bacteroidales; f__Rikenellaceae; g__Rikenella; s__
OTU_4069	k__Bacteria; p__FBP; c__; o__; f__; g__; s__
OTU_6510	k__Bacteria; p__Planctomycetes; c__Planctomycetacia; o__Planctomycetales; f__Planctomycetaceae
OTU_6337	k__Bacteria; p__Proteobacteria; c__Deltaproteobacteria; o__Oligoflexales; f__0319-6G20; g__; s__
OTU_2504	k__Bacteria; p__Proteobacteria; c__Deltaproteobacteria; o__Myxococcales
OTU_4185	k__Bacteria; p__Firmicutes; c__Bacilli; o__Bacillales; f__Paenibacillaceae; g__; s__
OTU_3177	k__Bacteria; p__Proteobacteria; c__Alphaproteobacteria; o__Rhodospirillales; f__DA111; g__; s__
OTU_3046	k__Bacteria; p__Chloroflexi; c__Chloroflexia; o__Chloroflexales; f__Roseiflexaceae; g__Roseiflexus; s__
OTU_2722	k__Bacteria; p__Actinobacteria; c__unidentified_Actinobacteria; o__Micrococcales; f__Micrococcaceae
OTU_5097	k__Bacteria; p__Proteobacteria; c__Deltaproteobacteria; o__Myxococcales
OTU_6962	k__Bacteria
OTU_4217	k__Bacteria
OTU_3718	k__Bacteria; p__Chloroflexi; c__Caldilineae; o__Caldilineales; f__Caldilineaceae; g__; s__
OTU_4531	k__Bacteria; p__Actinobacteria; c__unidentified_Actinobacteria
OTU_6919	k__Bacteria; p__Proteobacteria; c__Deltaproteobacteria; o__Oligoflexales; f__Oligoflexaceae; g__; s__
OTU_1131	k__Bacteria; p__Proteobacteria; c__Deltaproteobacteria; o__Myxococcales; f__Sandaracinaceae; g__; s__
OTU_3318	k__Bacteria; p__Firmicutes; c__Bacilli; o__Bacillales; f__Thermoactinomycetaceae; g__Planifilum
OTU_7560	k__Bacteria; p__Proteobacteria; c__Deltaproteobacteria; o__Oligoflexales; f__0319-6G20
OTU_3294	k__Bacteria; p__Proteobacteria; c__Deltaproteobacteria; o__Myxococcales
OTU_5996	k__Bacteria
OTU_7005	k__Bacteria; p__Chloroflexi; c__Ardenticatenia; o__; f__; g__; s__
OTU_7737	k__Bacteria; p__Proteobacteria; c__Alphaproteobacteria; o__Rhodospirillales; f__Acetobacteraceae
OTU_3494	k__Bacteria; p__Planctomycetes; c__vadinHA49
OTU_2094	k__Bacteria; p__Proteobacteria; c__Alphaproteobacteria; o__Rhodospirillales; f__Acetobacteraceae
OTU_6865	k__Bacteria; p__Firmicutes; c__Bacilli; o__Bacillales; f__Paenibacillaceae; g__Paenibacillus; s__Paenibacillus_terrigena
OTU_1860	k__Bacteria; p__Proteobacteria; c__Deltaproteobacteria; o__Myxococcales; f__Sandaracinaceae; g__; s__
OTU_7736	k__Bacteria
OTU_4276	k__Bacteria; p__Chloroflexi; c__JG30-KF-CM66; o__; f__; g__; s__
OTU_720	k__Bacteria; p__Firmicutes; c__Bacilli; o__Bacillales; f__Alicyclobacillaceae; g__Tumebacillus; s__
OTU_3248	k__Bacteria
OTU_3020	k__Bacteria; p__Acidobacteria; c__Holophagae; o__Subgroup_10; f__ABS-19; g__; s__
OTU_2474	k__Bacteria; p__Actinobacteria
OTU_1831	k__Bacteria; p__Planctomycetes; c__Planctomycetacia; o__Planctomycetales; f__Planctomycetaceae
OTU_5643	k__Bacteria; p__Proteobacteria; c__Deltaproteobacteria; o__Myxococcales; f__Haliangiaceae; g__Haliangium; s__
OTU_3350	k__Bacteria; p__Proteobacteria; c__Alphaproteobacteria; o__Rhizobiales; f__JG34-KF-361; g__; s__
OTU_4778	k__Bacteria; p__Firmicutes; c__Bacilli; o__Bacillales; f__Paenibacillaceae; g__Paenibacillus
OTU_5578	k__Bacteria; p__Chloroflexi; c__SAR202_clade; o__; f__; g__; s__
OTU_7263	k__Bacteria; p__Planctomycetes; c__Planctomycetacia; o__Planctomycetales; f__Planctomycetaceae
OTU_7644	k__Bacteria; p__Actinobacteria; c__unidentified_Actinobacteria; o__Micromonosporales; f__Micromonosporaceae
OTU_4964	k__Bacteria; p__Chloroflexi; c__JG30-KF-CM66; o__; f__; g__; s__
OTU_2886	k__Bacteria; p__Actinobacteria; c__unidentified_Actinobacteria; o__Streptosporangiales; f__unidentified_Streptosporangiales; g__Motilibacter; s__
OTU_3330	k__Bacteria; p__Chloroflexi; c__Chloroflexia; o__Kallotenuales; f__AKIW781; g__; s__
OTU_7671	k__Bacteria; p__Firmicutes; c__Clostridia; o__Clostridiales; f__Peptococcaceae; g__Desulfosporosinus; s__Desulfosporosinus_sp._enrichment_culture
OTU_5050	k__Bacteria
OTU_5010	k__Bacteria; p__Proteobacteria
OTU_7255	k__Bacteria; p__Cyanobacteria; c__unidentified_Cyanobacteria; o__SubsectionIV; f__FamilyI; g__Nostoc
OTU_5043	k__Bacteria; p__Firmicutes; c__Bacilli; o__Bacillales; f__Paenibacillaceae; g__Paenibacillus
OTU_3537	k__Bacteria; p__Chlamydiae; c__unidentified_Chlamydiae; o__Chlamydiales; f__Parachlamydiaceae
OTU_6975	k__Bacteria; p__Planctomycetes; c__Planctomycetacia; o__Planctomycetales; f__Planctomycetaceae
OTU_6517	k__Bacteria; p__Planctomycetes; c__Planctomycetacia; o__Planctomycetales; f__Planctomycetaceae; g__; s__
OTU_4799	k__Bacteria; p__Actinobacteria; c__unidentified_Actinobacteria; o__Pseudonocardiales; f__Pseudonocardiaceae
OTU_5781	k__Bacteria; p__Acidobacteria; c__unidentified_Acidobacteria; o__Acidobacteriales; f__Acidobacteriaceae_(Subgroup_1)
OTU_4480	k__Bacteria; p__Proteobacteria; c__Gammaproteobacteria; o__Vibrionales; f__Vibrionaceae; g__Vibrio
OTU_2085	k__Bacteria; p__Chloroflexi; c__Chloroflexia; o__Chloroflexales; f__Roseiflexaceae; g__Roseiflexus; s__
OTU_6287	k__Bacteria; p__Proteobacteria; c__Deltaproteobacteria; o__Oligoflexales; f__Oligoflexaceae; g__; s__
OTU_7286	k__Bacteria; p__Verrucomicrobia; c__Spartobacteria; o__Chthoniobacterales; f__Chthoniobacteraceae; g__Chthoniobacter; s__
OTU_1293	k__Bacteria; p__Acidobacteria; c__Subgroup_2; o__; f__; g__; s__
OTU_3799	k__Bacteria; p__Acidobacteria; c__Blastocatellia; o__unidentified_Blastocatellia; f__Blastocatellaceae_(Subgroup_4)
OTU_3615	k__Bacteria; p__Firmicutes; c__Bacilli; o__Bacillales; f__Paenibacillaceae; g__Paenibacillus; s__Paenibacillus_chitinolyticus
OTU_6641	k__Bacteria; p__Planctomycetes; c__Phycisphaerae; o__Tepidisphaerales; f__Tepidisphaeraceae; g__; s__
OTU_2806	k__Bacteria; p__Actinobacteria; c__unidentified_Actinobacteria
OTU_3691	k__Bacteria; p__Proteobacteria; c__Betaproteobacteria; o__Procabacteriales; f__Procabacteriaceae; g__Procabacter
OTU_5327	k__Bacteria; p__Proteobacteria; c__Deltaproteobacteria; o__Myxococcales
OTU_4076	k__Bacteria; p__Proteobacteria; c__Deltaproteobacteria; o__Oligoflexales; f__0319-6G20
OTU_2677	k__Bacteria; p__Proteobacteria; c__Deltaproteobacteria; o__Myxococcales; f__Haliangiaceae; g__Haliangium; s__
OTU_4916	k__Bacteria; p__Planctomycetes
OTU_4101	k__Bacteria; p__Planctomycetes; c__Planctomycetacia; o__Planctomycetales; f__Planctomycetaceae; g__Pirellula; s__
OTU_1873	k__Bacteria; p__Proteobacteria; c__Alphaproteobacteria; o__Rhodobacterales; f__Rhodobacteraceae; g__Amaricoccus; s__Amaricoccus_tamworthensis
OTU_3500	k__Bacteria; p__Planctomycetes; c__Planctomycetacia; o__Planctomycetales; f__Planctomycetaceae; g__Planctomyces; s__
OTU_1884	k__Bacteria; p__Gemmatimonadetes; c__unidentified_Gemmatimonadetes; o__Gemmatimonadales; f__Gemmatimonadaceae; g__; s__
OTU_4408	k__Bacteria; p__Acidobacteria; c__unidentified_Acidobacteria; o__Acidobacteriales; f__Acidobacteriaceae_(Subgroup_1)
OTU_5591	k__Bacteria; p__Actinobacteria; c__MB-A2-108; o__; f__; g__; s__
OTU_3187	k__Bacteria; p__Chloroflexi; c__Anaerolineae; o__Anaerolineales; f__Anaerolineaceae
OTU_3473	k__Bacteria; p__Chloroflexi; c__Anaerolineae; o__Anaerolineales; f__Anaerolineaceae
OTU_772	k__Bacteria; p__Actinobacteria; c__unidentified_Actinobacteria; o__Streptosporangiales; f__Thermomonosporaceae
OTU_3824	k__Bacteria
OTU_1871	k__Bacteria; p__Firmicutes; c__Clostridia; o__Clostridiales; f__Christensenellaceae; g__Christensenellaceae_R-7_group; s__
OTU_4828	k__Bacteria; p__Armatimonadetes; c__Fimbriimonadia; o__Fimbriimonadales; f__Fimbriimonadaceae; g__; s__
OTU_4568	k__Bacteria; p__Proteobacteria; c__Gammaproteobacteria; o__Legionellales; f__Coxiellaceae; g__Aquicella; s__
OTU_2896	k__Bacteria; p__Acidobacteria; c__Solibacteres; o__Solibacterales; f__Solibacteraceae_(Subgroup_3); g__Candidatus_Solibacter; s__
OTU_3478	k__Bacteria; p__Proteobacteria; c__Alphaproteobacteria; o__Rickettsiales; f__Mitochondria; g__unidentified_Mitochondria
OTU_6356	k__Bacteria; p__Firmicutes; c__Clostridia; o__Clostridiales; f__Ruminococcaceae; g__Faecalibacterium; s__
OTU_7121	k__Bacteria; p__Planctomycetes; c__Phycisphaerae; o__Tepidisphaerales; f__Tepidisphaeraceae; g__; s__
OTU_7595	k__Bacteria; p__Planctomycetes; c__Planctomycetacia; o__Planctomycetales; f__Planctomycetaceae
OTU_7273	k__Bacteria; p__Chloroflexi; c__Chloroflexia; o__Chloroflexales; f__Roseiflexaceae; g__Roseiflexus; s__Kouleothrix_aurantiaca
OTU_3996	k__Bacteria; p__Actinobacteria; c__Acidimicrobiia; o__Acidimicrobiales; f__; g__; s__
OTU_5091	k__Bacteria; p__Chloroflexi; c__Chloroflexia; o__Kallotenuales; f__AKIW781; g__; s__
OTU_2023	k__Bacteria; p__Actinobacteria; c__unidentified_Actinobacteria; o__Propionibacteriales; f__Nocardioidaceae; g__Mumia; s__
OTU_2134	k__Bacteria; p__Chloroflexi; c__JG37-AG-4; o__; f__; g__; s__
OTU_7239	k__Bacteria; p__Proteobacteria; c__Deltaproteobacteria; o__Bdellovibrionales; f__Bacteriovoracaceae; g__Peredibacter; s__
OTU_7515	k__Bacteria; p__Firmicutes; c__Bacilli; o__Bacillales; f__Thermoactinomycetaceae; g__Shimazuella
OTU_4348	k__Bacteria; p__Planctomycetes; c__Planctomycetacia; o__Planctomycetales; f__Planctomycetaceae; g__; s__
OTU_5323	k__Bacteria; p__Actinobacteria; c__Acidimicrobiia; o__Acidimicrobiales
OTU_6606	k__Bacteria; p__Proteobacteria; c__Alphaproteobacteria; o__Caulobacterales; f__Caulobacteraceae
OTU_5431	k__Bacteria; p__Armatimonadetes; c__Chthonomonadetes; o__Chthonomonadales; f__; g__; s__
OTU_4589	k__Bacteria; p__Proteobacteria; c__Betaproteobacteria; o__Neisseriales; f__Neisseriaceae; g__Neisseria; s__
OTU_3836	k__Bacteria; p__Proteobacteria; c__Deltaproteobacteria; o__Myxococcales; f__BIrii41; g__; s__
OTU_6662	k__Bacteria; p__Planctomycetes; c__OM190
OTU_3518	k__Bacteria; p__Planctomycetes; c__Planctomycetacia; o__Planctomycetales; f__Planctomycetaceae
OTU_6099	k__Bacteria; p__Planctomycetes; c__Phycisphaerae; o__Tepidisphaerales; f__Tepidisphaeraceae; g__Tepidisphaera; s__
OTU_6621	k__Bacteria; p__Acidobacteria; c__Solibacteres; o__Solibacterales; f__Solibacteraceae_(Subgroup_3); g__Elev-16S-1166; s__
OTU_4504	k__Bacteria; p__Planctomycetes; c__Planctomycetacia; o__Planctomycetales; f__Planctomycetaceae
OTU_5692	k__Bacteria; p__Proteobacteria; c__Alphaproteobacteria; o__; f__; g__; s__
OTU_3953	k__Bacteria; p__Gemmatimonadetes; c__unidentified_Gemmatimonadetes; o__Gemmatimonadales; f__Gemmatimonadaceae; g__Gemmatirosa; s__
OTU_5353	k__Bacteria
OTU_6036	k__Bacteria; p__Gemmatimonadetes; c__unidentified_Gemmatimonadetes; o__Gemmatimonadales; f__Gemmatimonadaceae
OTU_7490	k__Bacteria; p__Planctomycetes; c__Phycisphaerae; o__mle1-8; f__; g__; s__
OTU_3769	k__Bacteria; p__Proteobacteria; c__Gammaproteobacteria; o__KI89A_clade; f__; g__; s__
OTU_4804	k__Bacteria; p__Bacteroidetes; c__Cytophagia; o__Cytophagales; f__Cytophagaceae; g__Rhodocytophaga; s__
OTU_6794	k__Bacteria; p__Proteobacteria
OTU_6733	k__Bacteria; p__Gemmatimonadetes; c__unidentified_Gemmatimonadetes; o__Gemmatimonadales; f__Gemmatimonadaceae
OTU_6623	k__Bacteria; p__Chloroflexi; c__Chloroflexia; o__Chloroflexales; f__Roseiflexaceae; g__Roseiflexus; s__
OTU_567	k__Bacteria; p__Verrucomicrobia; c__Spartobacteria; o__Chthoniobacterales; f__Chthoniobacteraceae; g__Chthoniobacter
OTU_3471	k__Bacteria; p__Actinobacteria; c__Acidimicrobiia; o__Acidimicrobiales; f__; g__; s__
OTU_4989	k__Bacteria; p__Proteobacteria; c__Gammaproteobacteria; o__Legionellales; f__Coxiellaceae; g__Coxiella; s__
OTU_4263	k__Bacteria; p__Bacteroidetes; c__Cytophagia; o__Cytophagales
OTU_5143	k__Bacteria; p__Firmicutes; c__Bacilli; o__Bacillales; f__Paenibacillaceae; g__Paenibacillus
OTU_7144	k__Bacteria; p__Planctomycetes; c__Planctomycetacia; o__Planctomycetales; f__Planctomycetaceae; g__unidentified_Planctomycetaceae; s__bacterium_enrichment_culture_clone_auto84_4W
OTU_5649	k__Bacteria; p__Proteobacteria; c__Deltaproteobacteria; o__Bdellovibrionales; f__Bacteriovoracaceae; g__Peredibacter; s__
OTU_3778	k__Bacteria; p__Proteobacteria; c__Deltaproteobacteria; o__Oligoflexales; f__Oligoflexaceae
OTU_3813	k__Bacteria; p__Proteobacteria; c__Alphaproteobacteria; o__Rhodospirillales; f__MSB-1E8; g__; s__
OTU_7036	k__Bacteria
OTU_3576	k__Bacteria; p__Verrucomicrobia; c__S-BQ2-57_soil_group; o__; f__; g__; s__
OTU_5882	k__Bacteria; p__Planctomycetes; c__Phycisphaerae; o__Phycisphaerales; f__Phycisphaeraceae; g__CL500-3; s__
OTU_4049	k__Bacteria; p__Verrucomicrobia; c__OPB35_soil_group; o__; f__; g__; s__
OTU_2332	k__Bacteria; p__Acidobacteria; c__unidentified_Acidobacteria; o__Acidobacteriales; f__Acidobacteriaceae_(Subgroup_1); g__; s__
OTU_1935	k__Bacteria; p__Bacteroidetes; c__Bacteroidia; o__Bacteroidales; f__Bacteroidales_S24-7_group; g__; s__
OTU_1792	k__Bacteria; p__Proteobacteria; c__Alphaproteobacteria; o__Rickettsiales; f__Mitochondria; g__unidentified_Mitochondria; s__Fusarium_oxysporum
OTU_7619	k__Bacteria; p__Proteobacteria; c__Alphaproteobacteria; o__Rickettsiales; f__Mitochondria; g__unidentified_Mitochondria
OTU_6545	k__Bacteria; p__Proteobacteria; c__Gammaproteobacteria; o__HTA4; f__; g__; s__
OTU_6364	k__Bacteria; p__Firmicutes; c__Bacilli; o__Bacillales; f__Paenibacillaceae; g__Paenibacillus
OTU_6719	k__Bacteria; p__Proteobacteria; c__Alphaproteobacteria; o__Caulobacterales; f__Caulobacteraceae; g__; s__
OTU_5119	k__Bacteria; p__Planctomycetes; c__Planctomycetacia; o__Planctomycetales; f__Planctomycetaceae
OTU_4331	k__Bacteria; p__Proteobacteria; c__Alphaproteobacteria; o__Rickettsiales; f__Mitochondria; g__unidentified_Mitochondria; s__Pseudogymnoascus_pannorum
OTU_4302	k__Bacteria
OTU_2991	k__Bacteria; p__Bacteroidetes; c__Sphingobacteriia; o__Sphingobacteriales; f__Chitinophagaceae
OTU_5034	k__Bacteria; p__Chloroflexi
OTU_2725	k__Bacteria
OTU_5128	k__Bacteria; p__Proteobacteria; c__Alphaproteobacteria; o__Rhodospirillales; f__Acetobacteraceae; g__Craurococcus
OTU_6616	k__Bacteria; p__Actinobacteria; c__unidentified_Actinobacteria
OTU_6280	k__Bacteria; p__Proteobacteria; c__Deltaproteobacteria; o__Myxococcales; f__Blfdi19
OTU_3284	k__Bacteria; p__Planctomycetes; c__Planctomycetacia; o__Planctomycetales; f__Planctomycetaceae
OTU_4266	k__Bacteria; p__Chloroflexi; c__Chloroflexia; o__Kallotenuales; f__AKIW781; g__; s__
OTU_7232	k__Bacteria; p__Verrucomicrobia; c__Spartobacteria; o__Chthoniobacterales; f__Chthoniobacteraceae; g__Chthoniobacter; s__
OTU_4551	k__Bacteria; p__Firmicutes; c__Bacilli; o__Bacillales; f__Paenibacillaceae; g__Paenibacillus
OTU_1026	k__Bacteria; p__Proteobacteria; c__Gammaproteobacteria; o__Xanthomonadales; f__Xanthomonadaceae; g__; s__
OTU_4293	k__Bacteria; p__Verrucomicrobia; c__Verrucomicrobiae; o__Verrucomicrobiales; f__Verrucomicrobiaceae
OTU_2163	k__Bacteria; p__Verrucomicrobia; c__OPB35_soil_group; o__; f__; g__; s__
OTU_1699	k__Bacteria; p__Proteobacteria; c__Alphaproteobacteria; o__Rhizobiales; f__Methylobacteriaceae; g__Psychroglaciecola; s__
OTU_5077	k__Bacteria; p__Actinobacteria; c__MB-A2-108; o__; f__; g__; s__
OTU_6708	k__Bacteria; p__Bacteroidetes; c__Cytophagia; o__Cytophagales; f__Cytophagaceae; g__Sporocytophaga; s__
OTU_4949	k__Bacteria; p__Planctomycetes; c__Phycisphaerae; o__Tepidisphaerales; f__Tepidisphaeraceae; g__; s__
OTU_3825	k__Bacteria; p__Proteobacteria; c__Alphaproteobacteria; o__Rhodobacterales; f__Rhodobacteraceae
OTU_3296	k__Bacteria; p__Chloroflexi; c__Ktedonobacteria; o__Ktedonobacterales; f__Ktedonobacteraceae; g__; s__
OTU_5395	k__Bacteria; p__Acidobacteria; c__Holophagae; o__Subgroup_10
OTU_2946	k__Bacteria; p__Proteobacteria; c__Alphaproteobacteria; o__Rhodospirillales; f__ML80; g__; s__
OTU_2362	k__Bacteria; p__Proteobacteria; c__Deltaproteobacteria; o__Myxococcales; f__Polyangiaceae
OTU_7631	k__Bacteria; p__Acidobacteria; c__Solibacteres; o__Solibacterales; f__Solibacteraceae_(Subgroup_3)
OTU_2970	k__Bacteria; p__Cyanobacteria; c__ML635J-21; o__; f__; g__; s__
OTU_4324	k__Bacteria; p__Planctomycetes; c__Planctomycetacia; o__Planctomycetales; f__Planctomycetaceae; g__Isosphaera; s__
OTU_4116	k__Bacteria; p__Verrucomicrobia; c__OPB35_soil_group; o__; f__; g__; s__
OTU_4456	k__Bacteria; p__Bacteroidetes; c__Cytophagia; o__Cytophagales; f__Cytophagaceae; g__Hymenobacter; s__
OTU_4224	k__Bacteria; p__Planctomycetes; c__Planctomycetacia; o__Planctomycetales; f__Planctomycetaceae; g__; s__
OTU_6785	k__Bacteria; p__Bacteroidetes; c__Sphingobacteriia; o__Sphingobacteriales; f__AKYH767; g__; s__
OTU_6734	k__Bacteria; p__Planctomycetes; c__Planctomycetacia; o__Planctomycetales; f__Planctomycetaceae; g__Singulisphaera
OTU_7680	k__Bacteria; p__Chloroflexi; c__TK10; o__unidentified_TK10; f__unidentified_TK10; g__unidentified_TK10; s__bacterium_Ellin6543
OTU_7604	k__Bacteria; p__Planctomycetes; c__Planctomycetacia; o__Planctomycetales; f__Planctomycetaceae; g__unidentified_Planctomycetaceae; s__planctomycete_WY69
OTU_2745	k__Bacteria
OTU_4557	k__Bacteria; p__Proteobacteria; c__Deltaproteobacteria; o__Myxococcales; f__mle1-27; g__; s__
OTU_5502	k__Bacteria; p__FBP; c__; o__; f__; g__; s__
OTU_1633	k__Bacteria; p__Proteobacteria; c__Deltaproteobacteria; o__Myxococcales; f__Sandaracinaceae; g__unidentified_Sandaracinaceae
OTU_5157	k__Bacteria; p__Gemmatimonadetes; c__Longimicrobia; o__Longimicrobiales; f__Longimicrobiaceae; g__; s__
OTU_7552	k__Bacteria; p__Proteobacteria; c__Alphaproteobacteria; o__Rhodospirillales; f__unidentified_Rhodospirillales; g__Candidatus_Alysiosphaera; s__
OTU_7402	k__Bacteria; p__Firmicutes; c__Bacilli; o__Bacillales; f__Paenibacillaceae; g__Paenibacillus
OTU_4492	k__Bacteria; p__Proteobacteria; c__Deltaproteobacteria; o__Oligoflexales; f__Oligoflexaceae
OTU_985	k__Bacteria; p__Gemmatimonadetes; c__AKAU4049; o__; f__; g__; s__
OTU_5480	k__Bacteria; p__Proteobacteria; c__Alphaproteobacteria; o__Caulobacterales; f__Caulobacteraceae; g__; s__
OTU_1314	k__Bacteria; p__Planctomycetes; c__Pla3_lineage; o__; f__; g__; s__
