# Supplementary material for: Seasonal dynamics of microbial diversity in the rhizosphere of Ulmus pumila L. var. sabulosa in a steppe desert area of Northern China
Source: PeerJ. 2019 Aug 22;7:e7526. doi: 10.7717/peerj.7526 (PMC6708578; doi:10.7717/peerj.7526)
Supplement: Raw Data S5 — Raw data applied for data analysis and preparation for Fig. 4. [file peerj-07-7526-s005.zip]

Archive with 9 entries (8 files):
- Supplemental Raw data S5/
- Supplemental Raw data S5/Bacterial.class.relative.xls
- Supplemental Raw data S5/Bacterial.family.relative.xls
- Supplemental Raw data S5/Bacterial.order.relative.xls
- Supplemental Raw data S5/Bacterial.phylum.relative.xls
- Supplemental Raw data S5/Fungal.class.relative.xls
- Supplemental Raw data S5/Fungal.family.relative.xls
- Supplemental Raw data S5/Fungal.order,relative.xls
- Supplemental Raw data S5/Fungal.phylum.relative.xls
