# Supplementary material for: Seasonal dynamics of microbial diversity in the rhizosphere of Ulmus pumila L. var. sabulosa in a steppe desert area of Northern China
Source: PeerJ. 2019 Aug 22;7:e7526. doi: 10.7717/peerj.7526 (PMC6708578; doi:10.7717/peerj.7526)
Supplement: Raw Data S5 — Raw data applied for data analysis and preparation for Fig. 4. [file peerj-07-7526-s005.zip › Supplemental Raw data S5/Bacterial.class.relative.xls]

Taxonomy	GSP1	GSP2	GSP3	GSP4	GSU1	GSU2	GSU3	GSU4	GFA1	GFA2	GFA3	GFA4	Tax_detail
Alphaproteobacteria	0.15165641121263	0.170924233948662	0.148507261690182	0.107982679677627	0.12171877266041	0.17013694656805	0.137630264984358	0.116456378063687	0.170406281724575	0.214162885615432	0.130710423270558	0.155427103403983	k__Bacteria;p__Proteobacteria;c__Alphaproteobacteria;
unidentified_Actinobacteria	0.123790581556757	0.116953612198811	0.0863944309776866	0.0813806534485259	0.125220129695237	0.113763026498436	0.0878032610272029	0.104004806596639	0.118963266828268	0.17372117595873	0.0945987942072223	0.113700872231545	k__Bacteria;p__Actinobacteria;c__unidentified_Actinobacteria;
Bacilli	0.0695713427393457	0.125800236186214	0.104336296020055	0.0599581494602938	0.123604118756086	0.091263181884103	0.0742121946671639	0.118238133714546	0.131539146829097	0.100254832494251	0.162885615430833	0.155862183272215	k__Bacteria;p__Firmicutes;c__Bacilli;
.SCG.	0.034309155323513	0.0253175047133652	0.0112706403961299	0.0274514678766031	0.134771168707398	0.0732591625748441	0.0779621687695527	0.0679967679781217	0.0283837818799594	0.0407110448132264	0.0497026954233742	0.0761596950297305	k__Archaea;p__Thaumarchaeota;c__.SCG.;
Subgroup_6	0.0219611743012824	0.0255039675140365	0.0407939171690803	0.118631777404852	0.0507178817825843	0.0586321917666314	0.0780036049474796	0.112706403961299	0.0503656742702053	0.0454969233637889	0.064163921519879	0.0448753806948846	k__Bacteria;p__Acidobacteria;c__Subgroup_6;
Blastocatellia	0.0220647647460998	0.0296475853067313	0.0566432552261379	0.0986388215550997	0.0252553504464748	0.0300619470860008	0.0438187581577475	0.0472165247477572	0.0272650050759318	0.0230177968384196	0.0339983839890608	0.0246130896886071	k__Bacteria;p__Acidobacteria;c__Blastocatellia;
Clostridia	0.0874717716037873	0.0579899310087636	0.0803654670893157	0.069757805540017	0.0025483249425073	0.00225827169701867	0.0015952928501875	0.00211324507427435	0.00205109080738393	0.0262291006277581	0.00126380342677191	0.00105662253713717	k__Bacteria;p__Firmicutes;c__Clostridia;
Thermoleophilia	0.0780243230364431	0.0686183106470259	0.0837425155903619	0.0410839704145689	0.0725340294611225	0.0736735243541136	0.0722439762156338	0.0761596950297304	0.0758489236952783	0.0572855159840056	0.0741914765782004	0.0626515010255454	k__Bacteria;p__Actinobacteria;c__Thermoleophilia;
Gammaproteobacteria	0.0450825615845193	0.049350487910995	0.0678724594443409	0.0420577205958522	0.0274100316986761	0.0359666024405908	0.0320923198044212	0.030642053576978	0.0327552986512523	0.0210495783868896	0.0680382041560487	0.0357594215509561	k__Bacteria;p__Proteobacteria;c__Gammaproteobacteria;
Betaproteobacteria	0.0491018708434334	0.0561045849130876	0.050137775291607	0.0335425860318644	0.0347649532807093	0.0428450079764642	0.041042534236642	0.0349928522593076	0.0409803799697516	0.0458905670540949	0.0502413657364244	0.0630037085379245	k__Bacteria;p__Proteobacteria;c__Betaproteobacteria;
Spartobacteria	0.0132802950255868	0.0141918909399797	0.0153106677440073	0.0527482545010048	0.0149791783205917	0.0100275550583214	0.0232871319949448	0.0137982472496737	0.0116021298195454	0.00986181034661361	0.00779000145026623	0.00826651749642613	k__Bacteria;p__Verrucomicrobia;c__Spartobacteria;
Sphingobacteriia	0.042575672819939	0.0382870284044998	0.0255661217809269	0.019847929227008	0.0291503511716079	0.0283423457020324	0.0255661217809269	0.018749870511944	0.0253382228023287	0.0513187063625251	0.0176725298858433	0.0181283278430397	k__Bacteria;p__Bacteroidetes;c__Sphingobacteriia;
unidentified_Gemmatimonadetes	0.0441295294921996	0.0326102720285081	0.0255454036919634	0.0229556425715292	0.0342055648786955	0.0404831458346282	0.0417055130834731	0.0297718938405121	0.033832639277353	0.0185012534443823	0.0279901381896533	0.0348271075475998	k__Bacteria;p__Gemmatimonadetes;c__unidentified_Gemmatimonadetes;
Deltaproteobacteria	0.032216628338202	0.0252553504464748	0.0268299252076988	0.0225827169701866	0.0270371060973335	0.0382248741376094	0.0357387034619925	0.028632398947521	0.0422649014854868	0.03190585700375	0.0266227443180641	0.0336461764766817	k__Bacteria;p__Proteobacteria;c__Deltaproteobacteria;
Chloroplast	0.00082872355853896	0.00188534609567614	0.0020718088963474	0.0021546812522013	0.000372925601342532	0.000165744711707792	0.000269335156525162	0.000372925601342532	0.00031077133445211	0.000165744711707792	0.0366917355543125	0.000186462800671266	k__Bacteria;p__Cyanobacteria;c__Chloroplast;
Planctomycetacia	0.0119957735098514	0.00982037416868665	0.0107734062610064	0.0304555907763067	0.019454285536702	0.0150620506764455	0.0239293927528124	0.0271821327200778	0.018314790643711	0.0132802950255868	0.01031760830381	0.0120993639546688	k__Bacteria;p__Planctomycetes;c__Planctomycetacia;
Bacteroidia	0.0240744193755568	0.0169681148610852	0.0208631155862183	0.0247788344003149	0.000124308533780844	0.000165744711707792	0.000455797957196428	0.00841154411917044	0.000290053245488636	0.0121200820436323	0	0	k__Bacteria;p__Bacteroidetes;c__Bacteroidia;
Flavobacteriia	0.00544885739739367	0.00474444237263555	0.00515880415190503	0.00439223486025649	0.00072513311372159	0.000683696935794642	0.000476516046159902	0.00093231400335633	0.0240951374645203	0.00196821845153003	0.0098825284355771	0.0153313858329708	k__Bacteria;p__Bacteroidetes;c__Flavobacteriia;
Acidimicrobiia	0.0228106159487848	0.0212360411875608	0.0240122651086663	0.0150206144985186	0.0160358008577289	0.0182112001988936	0.0179833012202954	0.0152692315660803	0.0119129011539975	0.0122858267553401	0.0102140178589927	0.0132181407586964	k__Bacteria;p__Actinobacteria;c__Acidimicrobiia;
KD4-96	0.00588393726562662	0.00596680962148052	0.0101518635921023	0.00855657074191477	0.0162844179252906	0.0152277953881534	0.019495721714629	0.0161393913025463	0.0128866513352808	0.00760353864959496	0.00776928336130275	0.0112292042182029	k__Bacteria;p__Chloroflexi;c__KD4-96;
Rubrobacteria	0.00532454886361282	0.00520024032983198	0.00464085192781818	0.0047858785505625	0.0102347359479562	0.00926098576667288	0.009965400791431	0.00982037416868668	0.0137153748938198	0.0117057202643628	0.0170302691279756	0.0176518117968799	k__Bacteria;p__Actinobacteria;c__Rubrobacteria;
unidentified_Cyanobacteria	0.00261047920939773	0.00337704850104626	0.00383284645824269	0.00343920276793669	4.1436177926948e-05	0.000372925601342532	0.000124308533780844	0.00041436177926948	0.0160979551246193	4.1436177926948e-05	0.0156007209894959	0.014378353740651	k__Bacteria;p__Cyanobacteria;c__unidentified_Cyanobacteria;
Nitrospira	0.00681625126898295	0.0062982990448961	0.00669194273520211	0.00546957548635714	0.0106283796382622	0.0136532206269294	0.0147927155199204	0.00990324652454057	0.0116228479085089	0.00638117140075	0.00857728883087824	0.00969606563490583	k__Bacteria;p__Nitrospirae;c__Nitrospira;
Holophagae	0.00540742121946672	0.00940601238941719	0.00878446972051298	0.0058217829987362	0.00580106490977272	0.0103176083038101	0.0107734062610065	0.00607040006629789	0.00553172975324756	0.0041436177926948	0.00397787308098701	0.00538670313050324	k__Bacteria;p__Acidobacteria;c__Holophagae;
Cytophagia	0.00878446972051297	0.00857728883087823	0.00401930925891396	0.00445438912714691	0.00578034682080925	0.00652619802349432	0.00627758095593263	0.00364638365757143	0.0106283796382622	0.0105247891934448	0.00575962873184578	0.00567675637599188	k__Bacteria;p__Bacteroidetes;c__Cytophagia;
Solibacteres	0.00665050655727516	0.0041436177926948	0.00323202187830195	0.00343920276793669	0.00868087927569561	0.00936457621149024	0.00886734207636687	0.00493090517330682	0.00803861851782792	0.00368781983549838	0.00542813930843019	0.00522095841879545	k__Bacteria;p__Acidobacteria;c__Solibacteres;
MB-A2-108	0.00633973522282305	0.00408146352580438	0.00350135703482711	0.00584250108769967	0.00640188948971347	0.00679553318001948	0.0093231400335633	0.00737563967099675	0.00600824579940746	0.00530383077464935	0.0068576874469099	0.00636045331178652	k__Bacteria;p__Actinobacteria;c__MB-A2-108;
Negativicutes	0.000186462800671266	0.000227898978598214	0.00031077133445211	0.00200965462945698	0	2.0718088963474e-05	0.000186462800671266	0.00888806016533035	6.2154266890422e-05	6.2154266890422e-05	2.0718088963474e-05	0	k__Bacteria;p__Firmicutes;c__Negativicutes;
Phycisphaerae	0.003190585700375	0.00221683551909172	0.00258976112043425	0.00855657074191476	0.00401930925891396	0.00300412289970373	0.00505521370708766	0.00658835229038474	0.0027140696542151	0.00196821845153003	0.00130523960469886	0.000953032092319805	k__Bacteria;p__Planctomycetes;c__Phycisphaerae;
OPB35_soil_group	0.00511736797397808	0.00312843143348458	0.00401930925891396	0.00818364514057224	0.00439223486025649	0.00447510721611039	0.00652619802349432	0.00385356454720617	0.00316986761141152	0.00211324507427435	0.00325273996726542	0.00250688876458036	k__Bacteria;p__Verrucomicrobia;c__OPB35_soil_group;
TK10	0.00513808606294156	0.00472372428367207	0.00364638365757143	0.00337704850104626	0.00665050655727516	0.00544885739739367	0.00623614477800568	0.00406074543684091	0.00501377752916071	0.00122236724884497	0.00410218161476785	0.00449582530507386	k__Bacteria;p__Chloroflexi;c__TK10;
Verrucomicrobiae	0.00124308533780844	0.00145026622744318	0.00178175565085876	0.00665050655727516	0.000580106490977272	0.000476516046159902	0.00120164915988149	0.000580106490977272	0.000704415024758116	0.00118093107091802	0.000227898978598214	0.000331489423415584	k__Bacteria;p__Verrucomicrobia;c__Verrucomicrobiae;
unidentified_Thermomicrobia	0.00348063894586363	0.00480659663952597	0.00248617067561688	0.00356351130171753	0.00609111815526136	0.0058217829987362	0.00580106490977272	0.00459941574989123	0.00451654339403734	0.00406074543684091	0.00308699525555763	0.00362566556860795	k__Bacteria;p__Thermomicrobia;c__unidentified_Thermomicrobia;
Epsilonproteobacteria	0.00542813930843019	0.00252760685354383	0.00261047920939773	0.00236186214183604	0	0	2.0718088963474e-05	0.000662978846831168	0	0.0057389106428823	0	0	k__Bacteria;p__Proteobacteria;c__Epsilonproteobacteria;
unidentified_Acidobacteria	0.00062154266890422	0.000290053245488636	0.00118093107091802	0.000393643690306006	0.00205109080738393	0.00482731472848945	0.00404002734787743	0.00294196863281331	0.00194750036256656	0.000269335156525162	0.00113949489299107	0.000953032092319805	k__Bacteria;p__Acidobacteria;c__unidentified_Acidobacteria;
Chloroflexia	0.00406074543684091	0.00265191538732467	0.00203037271842045	0.00138811196055276	0.00420577205958523	0.00437151677129302	0.00424720823751217	0.00192678227360308	0.00408146352580438	0.00200965462945698	0.00232042596390909	0.00227898978598214	k__Bacteria;p__Chloroflexi;c__Chloroflexia;
Anaerolineae	0.00105662253713717	0.000849441647502434	0.000849441647502434	0.00136739387158928	0.00223755360805519	0.00242401640872646	0.00395715499202354	0.00283837818799594	0.0025483249425073	0.00142954813847971	0.00122236724884497	0.00169888329500487	k__Bacteria;p__Chloroflexi;c__Anaerolineae;
Erysipelotrichia	0.00041436177926948	0.000849441647502434	0.00093231400335633	0.000870159736465908	0.000352207512379058	0.000372925601342532	0.000248617067561688	0.000849441647502434	0.00031077133445211	0.00370853792446185	0.000165744711707792	0.00031077133445211	k__Bacteria;p__Firmicutes;c__Erysipelotrichia;
Gitt-GS-136	0.0010359044481737	0.00116021298195454	0.00221683551909172	0.00163672902811445	0.00250688876458036	0.00281766009903246	0.00335633041208279	0.00294196863281331	0.0015952928501875	0.00147098431640665	0.00157457476122402	0.00136739387158928	k__Bacteria;p__Chloroflexi;c__Gitt-GS-136;
Subgroup_17	0.000580106490977272	0.00082872355853896	0.000745851202685064	0.00113949489299107	0.00138811196055276	0.00269335156525162	0.00335633041208279	0.00203037271842045	0.00118093107091802	0.00105662253713717	0.00107734062610065	0.00128452151573539	k__Bacteria;p__Acidobacteria;c__Subgroup_17;
AKAU4049	0.000352207512379058	8.2872355853896e-05	0.000662978846831168	0.000165744711707792	0.00105662253713717	0.000870159736465908	0.00329417614519237	0.000953032092319804	0.000331489423415584	0.00010359044481737	0.000165744711707792	0.00031077133445211	k__Bacteria;p__Gemmatimonadetes;c__AKAU4049;
S0134_terrestrial_group	0.00192678227360308	0.00171960138396834	0.00171960138396834	0.00136739387158928	0.00157457476122402	0.00171960138396834	0.00302484098866721	0.0015952928501875	0.00165744711707792	0.000787287380612012	0.0011187768040276	0.00124308533780844	k__Bacteria;p__Gemmatimonadetes;c__S0134_terrestrial_group;
Subgroup_5	0.000973750181283278	0.000953032092319804	0.00132595769366234	0.00147098431640665	0.00120164915988149	0.00205109080738393	0.00227898978598214	0.0015124204943336	0.00234114405287256	0.00105662253713717	0.00203037271842045	0.00192678227360308	k__Bacteria;p__Acidobacteria;c__Subgroup_5;
Ktedonobacteria	0.000538670313050324	0.000476516046159902	0.000145026622744318	0.000870159736465908	0.00082872355853896	0.00217539934116477	0.00093231400335633	0.00120164915988149	0.00130523960469886	0.000538670313050324	0.00031077133445211	0.000642260757867694	k__Bacteria;p__Chloroflexi;c__Ktedonobacteria;
S085	0.00134667578262581	0.00132595769366234	0.00140883004951623	0.00149170240537013	0.00196821845153003	0.0021546812522013	0.0021546812522013	0.00203037271842045	0.0015124204943336	0.00072513311372159	0.00101518635921023	0.00128452151573539	k__Bacteria;p__Chloroflexi;c__S085;
Longimicrobia	0.00174031947293182	0.00182319182878571	0.00153313858329708	0.00116021298195454	0.00138811196055276	0.00116021298195454	0.00209252698531087	0.00180247373982224	0.000662978846831168	0.000953032092319804	0.00051795222408685	0.00072513311372159	k__Bacteria;p__Gemmatimonadetes;c__Longimicrobia;
TakashiAC-B11	0.00200965462945698	0.0010359044481737	0.00163672902811445	0.00140883004951623	0.0015952928501875	0.00126380342677191	0.00128452151573539	0.00107734062610065	0.000890877825429382	0.00062154266890422	0.00136739387158928	0.00180247373982224	k__Bacteria;p__Actinobacteria;c__TakashiAC-B11;
Subgroup_2	0.000186462800671266	2.0718088963474e-05	0.000227898978598214	0.000186462800671266	0.00041436177926948	0.00188534609567613	0.000662978846831168	0.000538670313050324	0.00031077133445211	8.2872355853896e-05	8.2872355853896e-05	4.1436177926948e-05	k__Bacteria;p__Acidobacteria;c__Subgroup_2;
Opitutae	0.00178175565085876	0.00184390991774919	0.00122236724884497	0.00147098431640665	0.00138811196055276	0.0015124204943336	0.00178175565085876	0.00138811196055276	0.00116021298195454	0.000787287380612012	0.000600824579940746	0.000600824579940746	k__Bacteria;p__Verrucomicrobia;c__Opitutae;
Mollicutes	0.000580106490977272	0.000538670313050324	0.00169888329500487	0.000994468270246752	0	0	0	0.000497234135123376	0	0.000352207512379058	0	0	k__Bacteria;p__Tenericutes;c__Mollicutes;
Subgroup_22	0.000870159736465908	0.000559388402013798	0.00072513311372159	0.00167816520604139	0.000497234135123376	0.00072513311372159	0.00093231400335633	0.000580106490977272	0.000455797957196428	0.000497234135123376	0.000538670313050324	0.000704415024758116	k__Bacteria;p__Acidobacteria;c__Subgroup_22;
OM190	0.00082872355853896	0.000849441647502434	0.00138811196055276	0.00165744711707792	0.00113949489299107	0.000849441647502434	0.00140883004951623	0.00116021298195454	0.00082872355853896	0.000642260757867694	0.000745851202685064	0.0010359044481737	k__Bacteria;p__Planctomycetes;c__OM190;
Subgroup_13	0	0	0	0	0.000145026622744318	0.00163672902811445	0.00031077133445211	8.2872355853896e-05	0	0	2.0718088963474e-05	0	k__Bacteria;p__Acidobacteria;c__Subgroup_13;
Chlorobia	0.00142954813847971	0.00113949489299107	0.00105662253713717	0.000994468270246752	0.000352207512379058	0.000538670313050324	0.000538670313050324	0.000165744711707792	0.00051795222408685	0.000476516046159902	0.000248617067561688	0.00031077133445211	k__Bacteria;p__Chlorobi;c__Chlorobia;
unidentified_Elusimicrobia	0.00130523960469886	0.000704415024758116	0.00082872355853896	0.000973750181283278	0.000994468270246752	0.000580106490977272	0.00113949489299107	0.00101518635921023	0.00109805871506412	0.00031077133445211	0.000787287380612012	0.00082872355853896	k__Bacteria;p__Elusimicrobia;c__unidentified_Elusimicrobia;
Subgroup_25	0.00010359044481737	0.00010359044481737	0.000186462800671266	0.000269335156525162	0.000538670313050324	0.00051795222408685	0.00128452151573539	0.00107734062610065	0.00041436177926948	0.000124308533780844	0.000227898978598214	0.000269335156525162	k__Bacteria;p__Acidobacteria;c__Subgroup_25;
Armatimonadia	0.000559388402013798	0.000973750181283278	0.0011187768040276	0.000849441647502434	0.000497234135123376	0.000683696935794642	0.00041436177926948	0.000352207512379058	0.000455797957196428	0.000269335156525162	0.000269335156525162	0.000476516046159902	k__Bacteria;p__Armatimonadetes;c__Armatimonadia;
unidentified_Chlamydiae	0.000435079868232954	0.000455797957196428	0.00031077133445211	0.000808005469575486	0.000538670313050324	0.000186462800671266	0.0010359044481737	0.000227898978598214	0.000683696935794642	0.000186462800671266	0.00020718088963474	0.000352207512379058	k__Bacteria;p__Chlamydiae;c__unidentified_Chlamydiae;
Fimbriimonadia	0.00082872355853896	0.000642260757867694	0.000497234135123376	0.000372925601342532	0.000538670313050324	0.000890877825429382	0.000849441647502434	0.000476516046159902	0.000973750181283278	0.000662978846831168	0.000580106490977272	0.000766569291648538	k__Bacteria;p__Armatimonadetes;c__Fimbriimonadia;
Caldilineae	0.000393643690306006	0.000787287380612012	0.000642260757867694	0.00051795222408685	0.00072513311372159	0.000476516046159902	0.000953032092319804	0.000476516046159902	0.000455797957196428	0.00041436177926948	0.000331489423415584	0.000227898978598214	k__Bacteria;p__Chloroflexi;c__Caldilineae;
JG30-KF-CM66	0.000932314003356331	0.000766569291648538	0.000870159736465908	0.000890877825429382	0.000787287380612012	0.00062154266890422	0.000538670313050324	0.000538670313050324	0.00041436177926948	0.000227898978598214	0.000165744711707792	0.000455797957196428	k__Bacteria;p__Chloroflexi;c__JG30-KF-CM66;
BD2-11_terrestrial_group	0.000497234135123376	0.000559388402013798	0.000766569291648538	0.000683696935794642	0.000849441647502434	0.000600824579940746	0.00093231400335633	0.000600824579940746	0.000331489423415584	0.000186462800671266	0.000248617067561688	0.000476516046159902	k__Bacteria;p__Gemmatimonadetes;c__BD2-11_terrestrial_group;
AT-s3-28	0.00010359044481737	0.000165744711707792	0.000372925601342532	0.000890877825429382	8.2872355853896e-05	0.00020718088963474	0.000372925601342532	0.000186462800671266	0.00020718088963474	4.1436177926948e-05	0.000165744711707792	2.0718088963474e-05	k__Bacteria;p__Acidobacteria;c__AT-s3-28;
Ardenticatenia	0.000227898978598214	0.000331489423415584	0.000393643690306006	0.000165744711707792	0.000352207512379058	0.00062154266890422	0.000870159736465909	0.000435079868232954	0.00020718088963474	0.00020718088963474	0.00020718088963474	0.00010359044481737	k__Bacteria;p__Chloroflexi;c__Ardenticatenia;
unidentified_Deferribacteres	0	0	0	0	0	0	0	0	0	0.00082872355853896	0	0	k__Bacteria;p__Deferribacteres;c__unidentified_Deferribacteres;
Deinococci	0.000393643690306006	0.00062154266890422	0.000497234135123376	0.000372925601342532	0.000124308533780844	0.000227898978598214	8.2872355853896e-05	4.1436177926948e-05	0.000745851202685064	0.000145026622744318	0.000186462800671266	8.2872355853896e-05	k__Bacteria;p__Deinococcus-Thermus;c__Deinococci;
Subgroup_11	0.000165744711707792	0.000186462800671266	0.00020718088963474	0.000393643690306006	0.000435079868232954	0.000642260757867694	0.000704415024758116	0.000559388402013798	0.000393643690306006	0.00020718088963474	0.000372925601342532	0.00051795222408685	k__Bacteria;p__Acidobacteria;c__Subgroup_11;
Melainabacteria	0.000642260757867694	0.000248617067561688	0.000435079868232954	0.00031077133445211	0.000124308533780844	4.1436177926948e-05	0.00020718088963474	0.000227898978598214	0.000165744711707792	0.000145026622744318	6.2154266890422e-05	0	k__Bacteria;p__Cyanobacteria;c__Melainabacteria;
SBR2076	0.00031077133445211	0.000186462800671266	0.00010359044481737	0.000186462800671266	0.000642260757867694	0.000372925601342532	0.000455797957196428	0.000331489423415584	0.000393643690306006	0.000248617067561688	0.000165744711707792	0.000290053245488636	k__Bacteria;p__Chloroflexi;c__SBR2076;
unidentified_Tectomicrobia	0.00010359044481737	2.0718088963474e-05	0.000124308533780844	0.000124308533780844	0.000290053245488636	0.000497234135123376	0.000600824579940746	0.000186462800671266	6.2154266890422e-05	4.1436177926948e-05	6.2154266890422e-05	0.000165744711707792	k__Bacteria;p__Tectomicrobia;c__unidentified_Tectomicrobia;
P2-11E	0	0.00010359044481737	0	6.2154266890422e-05	0.000269335156525162	0.000186462800671266	0.000559388402013798	0.000248617067561688	0.000248617067561688	4.1436177926948e-05	6.2154266890422e-05	2.0718088963474e-05	k__Bacteria;p__Chloroflexi;c__P2-11E;
ML635J-21	8.2872355853896e-05	0.000290053245488636	8.2872355853896e-05	0.00010359044481737	0.000352207512379058	0.00031077133445211	0.000476516046159902	0.000352207512379058	0.000145026622744318	0.000186462800671266	0.000124308533780844	0.000165744711707792	k__Bacteria;p__Cyanobacteria;c__ML635J-21;
Fusobacteriia	0.000145026622744318	0.000165744711707792	0.000227898978598214	0.000186462800671266	0	0	2.0718088963474e-05	0.000455797957196428	2.0718088963474e-05	0	2.0718088963474e-05	2.0718088963474e-05	k__Bacteria;p__Fusobacteria;c__Fusobacteriia;
Pla4_lineage	8.2872355853896e-05	2.0718088963474e-05	0	0.000248617067561688	0.000186462800671266	0.000435079868232954	0.000455797957196428	0.00041436177926948	0.000165744711707792	2.0718088963474e-05	4.1436177926948e-05	0	k__Bacteria;p__Planctomycetes;c__Pla4_lineage;
Nitriliruptoria	8.2872355853896e-05	8.2872355853896e-05	0.000165744711707792	0.000165744711707792	0.00010359044481737	0.000290053245488636	0.000227898978598214	0.000435079868232954	0	0.000145026622744318	0.00010359044481737	8.2872355853896e-05	k__Bacteria;p__Actinobacteria;c__Nitriliruptoria;
Chthonomonadetes	0.000227898978598214	0.000165744711707792	0.00010359044481737	0.000165744711707792	0.000352207512379058	0.000352207512379058	0.000248617067561688	0.00041436177926948	0.000124308533780844	0.000186462800671266	0.000248617067561688	0.000124308533780844	k__Bacteria;p__Armatimonadetes;c__Chthonomonadetes;
S-BQ2-57_soil_group	8.2872355853896e-05	6.2154266890422e-05	0.000165744711707792	0.000393643690306006	4.1436177926948e-05	8.2872355853896e-05	0.00041436177926948	0.000269335156525162	8.2872355853896e-05	2.0718088963474e-05	6.2154266890422e-05	0.000186462800671266	k__Bacteria;p__Verrucomicrobia;c__S-BQ2-57_soil_group;
Fibrobacteria	0.000393643690306006	0.000165744711707792	0.00010359044481737	0.000124308533780844	0.000124308533780844	0.000269335156525162	0.000352207512379058	0.000124308533780844	0.000124308533780844	0	8.2872355853896e-05	0.00010359044481737	k__Bacteria;p__Fibrobacteres;c__Fibrobacteria;
vadinHA49	0.000165744711707792	0.000331489423415584	0.00010359044481737	6.2154266890422e-05	6.2154266890422e-05	4.1436177926948e-05	0.00020718088963474	0.00031077133445211	0.000145026622744318	0.00010359044481737	0.00010359044481737	8.2872355853896e-05	k__Bacteria;p__Planctomycetes;c__vadinHA49;
JG37-AG-4	0	0	0	0	4.1436177926948e-05	0.000186462800671266	0.00031077133445211	6.2154266890422e-05	4.1436177926948e-05	0	2.0718088963474e-05	0	k__Bacteria;p__Chloroflexi;c__JG37-AG-4;
Coriobacteriia	0.000124308533780844	8.2872355853896e-05	0.000124308533780844	0.00020718088963474	2.0718088963474e-05	0	2.0718088963474e-05	0.000290053245488636	4.1436177926948e-05	0	2.0718088963474e-05	0	k__Bacteria;p__Actinobacteria;c__Coriobacteriia;
SAR202_clade	0	0	4.1436177926948e-05	2.0718088963474e-05	0.00020718088963474	0.000124308533780844	0.000269335156525162	2.0718088963474e-05	0	2.0718088963474e-05	2.0718088963474e-05	8.2872355853896e-05	k__Bacteria;p__Chloroflexi;c__SAR202_clade;
SM1A07	0	0	2.0718088963474e-05	0	0	0	0	0	0.000145026622744318	0	0.000269335156525162	4.1436177926948e-05	k__Bacteria;p__Bacteroidetes;c__SM1A07;
.SAGMCG-1.	0	0	0	0	6.2154266890422e-05	0.000227898978598214	0	0	0	0	0	0	k__Archaea;p__Thaumarchaeota;c__.SAGMCG-1.;
Subgroup_18	0.00010359044481737	2.0718088963474e-05	0.00020718088963474	0.000145026622744318	8.2872355853896e-05	0.000145026622744318	0.000124308533780844	0.000165744711707792	6.2154266890422e-05	4.1436177926948e-05	0.000124308533780844	0.00010359044481737	k__Bacteria;p__Acidobacteria;c__Subgroup_18;
unidentified_Omnitrophica	2.0718088963474e-05	0.000124308533780844	8.2872355853896e-05	0.000186462800671266	0	0.000145026622744318	0.00010359044481737	2.0718088963474e-05	0	0	0	0	k__Bacteria;p__Omnitrophica;c__unidentified_Omnitrophica;
Candidatus_Azambacteria	0.000186462800671266	8.2872355853896e-05	0.000124308533780844	0	0	0	8.2872355853896e-05	2.0718088963474e-05	0	6.2154266890422e-05	0	0	k__Bacteria;p__Parcubacteria;c__Candidatus_Azambacteria;
unidentified_Bacteroidetes	8.2872355853896e-05	8.2872355853896e-05	0.000186462800671266	0.000124308533780844	0.00010359044481737	0	6.2154266890422e-05	2.0718088963474e-05	4.1436177926948e-05	4.1436177926948e-05	0	4.1436177926948e-05	k__Bacteria;p__Bacteroidetes;c__unidentified_Bacteroidetes;
BD7-11	6.2154266890422e-05	4.1436177926948e-05	2.0718088963474e-05	4.1436177926948e-05	4.1436177926948e-05	0	0.000186462800671266	0.000145026622744318	2.0718088963474e-05	0	0	0	k__Bacteria;p__Planctomycetes;c__BD7-11;
WCHB1-41	6.2154266890422e-05	4.1436177926948e-05	0.000165744711707792	8.2872355853896e-05	2.0718088963474e-05	0	0	6.2154266890422e-05	4.1436177926948e-05	0	6.2154266890422e-05	0	k__Bacteria;p__Verrucomicrobia;c__WCHB1-41;
Thermoplasmata	8.2872355853896e-05	2.0718088963474e-05	0	0	2.0718088963474e-05	0.000165744711707792	8.2872355853896e-05	2.0718088963474e-05	4.1436177926948e-05	6.2154266890422e-05	0	2.0718088963474e-05	k__Archaea;p__Euryarchaeota;c__Thermoplasmata;
Pla3_lineage	0	0	2.0718088963474e-05	8.2872355853896e-05	8.2872355853896e-05	8.2872355853896e-05	0.000124308533780844	0.000124308533780844	0.00010359044481737	0	0.000145026622744318	0.000165744711707792	k__Bacteria;p__Planctomycetes;c__Pla3_lineage;
Candidatus_Magasanikbacteria	2.0718088963474e-05	0.000145026622744318	6.2154266890422e-05	6.2154266890422e-05	0	4.1436177926948e-05	2.0718088963474e-05	0.00010359044481737	0	0	0	0	k__Bacteria;p__Parcubacteria;c__Candidatus_Magasanikbacteria;
Subgroup_15	8.2872355853896e-05	0	8.2872355853896e-05	0.000124308533780844	4.1436177926948e-05	4.1436177926948e-05	8.2872355853896e-05	4.1436177926948e-05	0.000124308533780844	2.0718088963474e-05	2.0718088963474e-05	0.000145026622744318	k__Bacteria;p__Acidobacteria;c__Subgroup_15;
Subgroup_20	2.0718088963474e-05	4.1436177926948e-05	0	0.000145026622744318	0	0.000145026622744318	2.0718088963474e-05	4.1436177926948e-05	0	0	4.1436177926948e-05	6.2154266890422e-05	k__Bacteria;p__Acidobacteria;c__Subgroup_20;
unidentified_Spirochaetes	2.0718088963474e-05	2.0718088963474e-05	6.2154266890422e-05	0.000124308533780844	0	0	0.000124308533780844	0.00010359044481737	4.1436177926948e-05	0	0	0	k__Bacteria;p__Spirochaetes;c__unidentified_Spirochaetes;
unidentified_Saccharibacteria	4.1436177926948e-05	2.0718088963474e-05	0.000124308533780844	0.00010359044481737	2.0718088963474e-05	6.2154266890422e-05	4.1436177926948e-05	0.00010359044481737	4.1436177926948e-05	4.1436177926948e-05	0	0	k__Bacteria;p__Saccharibacteria;c__unidentified_Saccharibacteria;
Subgroup_12	0	0	0	0	4.1436177926948e-05	0	0.000124308533780844	2.0718088963474e-05	0	0	0	0	k__Bacteria;p__Acidobacteria;c__Subgroup_12;
Candidatus_Nomurabacteria	2.0718088963474e-05	6.2154266890422e-05	8.2872355853896e-05	0.000124308533780844	0	0	0	0	0	0	0	0	k__Bacteria;p__Parcubacteria;c__Candidatus_Nomurabacteria;
Candidatus_Uhrbacteria	0	0	0	0	0	0	0.000124308533780844	0	0	0	0	0	k__Bacteria;p__Parcubacteria;c__Candidatus_Uhrbacteria;
Ignavibacteria	4.1436177926948e-05	4.1436177926948e-05	0	0.00010359044481737	0	0	0	0	0	0	0	0	k__Bacteria;p__Ignavibacteriae;c__Ignavibacteria;
Candidatus_Moranbacteria	0	0.00010359044481737	2.0718088963474e-05	0	0	0	0	0	0	2.0718088963474e-05	0	0	k__Bacteria;p__Parcubacteria;c__Candidatus_Moranbacteria;
Candidatus_Peribacteria	8.2872355853896e-05	8.2872355853896e-05	0	0	0	0	0	0	0	0	0	0	k__Bacteria;p__Peregrinibacteria;c__Candidatus_Peribacteria;
UA11	0	2.0718088963474e-05	0	4.1436177926948e-05	8.2872355853896e-05	6.2154266890422e-05	6.2154266890422e-05	8.2872355853896e-05	0	2.0718088963474e-05	0	0	k__Bacteria;p__Verrucomicrobia;c__UA11;
unidentified_Verrucomicrobia	2.0718088963474e-05	8.2872355853896e-05	2.0718088963474e-05	8.2872355853896e-05	0	0	0	0	0	0	0	0	k__Bacteria;p__Verrucomicrobia;c__unidentified_Verrucomicrobia;
Bacteroidetes_vadinHA17	4.1436177926948e-05	0	6.2154266890422e-05	0	0	0	0	0	0	0	0	0	k__Bacteria;p__Bacteroidetes;c__Bacteroidetes_vadinHA17;
Synergistia	2.0718088963474e-05	6.2154266890422e-05	2.0718088963474e-05	4.1436177926948e-05	0	0	0	0	0	0	0	0	k__Bacteria;p__Synergistetes;c__Synergistia;
028H05-P-BN-P5	0	2.0718088963474e-05	2.0718088963474e-05	0	0	0	0	0	0	0	4.1436177926948e-05	0	k__Bacteria;p__Planctomycetes;c__028H05-P-BN-P5;
Candidatus_Amesbacteria	0	0	0	0	4.1436177926948e-05	0	0	0	0	0	0	0	k__Bacteria;p__Microgenomates;c__Candidatus_Amesbacteria;
Lentisphaeria	4.1436177926948e-05	0	2.0718088963474e-05	0	0	0	0	0	0	0	0	0	k__Bacteria;p__Lentisphaerae;c__Lentisphaeria;
SPG12-401-411-B72	0	0	0	0	0	2.0718088963474e-05	0	2.0718088963474e-05	0	0	2.0718088963474e-05	0	k__Bacteria;p__Planctomycetes;c__SPG12-401-411-B72;
Subgroup_19	0	0	0	0	0	0	0	0	0	0	2.0718088963474e-05	0	k__Bacteria;p__Acidobacteria;c__Subgroup_19;
Chitinivibrionia	2.0718088963474e-05	0	0	0	0	0	0	0	0	0	0	0	k__Bacteria;p__Fibrobacteres;c__Chitinivibrionia;
SJA-15	2.0718088963474e-05	0	0	0	0	0	0	0	0	0	0	0	k__Bacteria;p__Chloroflexi;c__SJA-15;
unidentified_Gracilibacteria	2.0718088963474e-05	0	0	0	0	0	0	0	0	0	0	0	k__Bacteria;p__Gracilibacteria;c__unidentified_Gracilibacteria;
NLS2-31	0	0	0	0	0	0	0	0	0	0	0	0	k__Bacteria;p__Chloroflexi;c__NLS2-31;
Others	0.01616010939151	0.0143161994737605	0.0189156152236524	0.0151863592102272	0.0175689394410268	0.0193714131808479	0.0242608821762282	0.0194750036256662	0.0203244452731676	0.0121822363105225	0.0180661735761491	0.0186669981560891	Others
