# Supplementary material for: Seasonal dynamics of microbial diversity in the rhizosphere of Ulmus pumila L. var. sabulosa in a steppe desert area of Northern China
Source: PeerJ. 2019 Aug 22;7:e7526. doi: 10.7717/peerj.7526 (PMC6708578; doi:10.7717/peerj.7526)
Supplement: Raw Data S5 — Raw data applied for data analysis and preparation for Fig. 4. [file peerj-07-7526-s005.zip › Supplemental Raw data S5/Bacterial.family.relative.xls]

Taxonomy	GSP1	GSP2	GSP3	GSP4	GSU1	GSU2	GSU3	GSU4	GFA1	GFA2	GFA3	GFA4	Tax_detail
Blastocatellaceae_(Subgroup_4)	0.0220647647460998	0.0296475853067313	0.0566432552261379	0.0986388215550997	0.0252553504464748	0.0300619470860008	0.0438187581577475	0.0472165247477572	0.0272650050759318	0.0230177968384196	0.0339983839890608	0.0246130896886071	k__Bacteria;p__Acidobacteria;c__Blastocatellia;o__unidentified_Blastocatellia;f__Blastocatellaceae_(Subgroup_4);
Bacillaceae	0.0266848985849545	0.0458905670540949	0.0301655375308181	0.01717529575072	0.0574305426067499	0.0435908591791493	0.0358008577288831	0.0490811527544699	0.057741313941202	0.0483974558186753	0.073342034930698	0.0871817183582986	k__Bacteria;p__Firmicutes;c__Bacilli;o__Bacillales;f__Bacillaceae;
Ruminococcaceae	0.0548614995752792	0.0387842625396233	0.0290053245488636	0.037851948536267	0.000290053245488636	0.000662978846831168	0.000269335156525162	0.000393643690306006	0.000186462800671266	0.0102968902148466	0.00010359044481737	0	k__Bacteria;p__Firmicutes;c__Clostridia;o__Clostridiales;f__Ruminococcaceae;
DA101_soil_group	0.0104419168375909	0.0114985393747281	0.0128659332463174	0.0451032796734829	0.0120372096877784	0.00760353864959496	0.0192471046470674	0.0113327946630203	0.00959247519008847	0.00567675637599188	0.0066919427352021	0.00679553318001948	k__Bacteria;p__Verrucomicrobia;c__Spartobacteria;o__Chthoniobacterales;f__DA101_soil_group;
Gemmatimonadaceae	0.0441295294921996	0.0326102720285081	0.0255454036919634	0.0229556425715292	0.0342055648786955	0.0404831458346282	0.0417055130834731	0.0297718938405121	0.033832639277353	0.0185012534443823	0.0279901381896533	0.0348271075475998	k__Bacteria;p__Gemmatimonadetes;c__unidentified_Gemmatimonadetes;o__Gemmatimonadales;f__Gemmatimonadaceae;
Planococcaceae	0.0190606418463961	0.0352000331489423	0.0145026622744318	0.00689912362483685	0.0416019226386558	0.0269749518304432	0.0227898978598214	0.0310149791783206	0.043839476246711	0.0312221600679553	0.0423684919303044	0.0377069219135227	k__Bacteria;p__Firmicutes;c__Bacilli;o__Bacillales;f__Planococcaceae;
Chitinophagaceae	0.0310564153562475	0.0293368139722792	0.0194335674477386	0.0137153748938198	0.0244059087989724	0.0241780098203742	0.0203037271842045	0.0152277953881534	0.0184598172664553	0.0424099281082313	0.0110841775954586	0.0152485134771168	k__Bacteria;p__Bacteroidetes;c__Sphingobacteriia;o__Sphingobacteriales;f__Chitinophagaceae;
Micrococcaceae	0.0116850021753993	0.0156421571674229	0.0115192574636915	0.00760353864959496	0.0186669981560901	0.0216918391447573	0.0189984875795057	0.0168645244162678	0.0228313340377484	0.0419126939731079	0.0154971305446786	0.0198064930490812	k__Bacteria;p__Actinobacteria;c__unidentified_Actinobacteria;o__Micrococcales;f__Micrococcaceae;
Lactobacillaceae	0.00631901713385957	0.0212360411875609	0.0403588373008474	0.0234321586176891	8.2872355853896e-05	0.00010359044481737	0	0.000248617067561688	0.00020718088963474	0.00188534609567613	0	4.1436177926948e-05	k__Bacteria;p__Firmicutes;c__Bacilli;o__Lactobacillales;f__Lactobacillaceae;
Comamonadaceae	0.0144819441854683	0.0152692315660803	0.0134253216483312	0.010359044481737	0.00776928336130276	0.0100275550583214	0.00913667723289204	0.00720989495928895	0.0116435659974724	0.0133838854704042	0.0296683033956948	0.0396544222760893	k__Bacteria;p__Proteobacteria;c__Betaproteobacteria;o__Burkholderiales;f__Comamonadaceae;
unidentified_Chloroplast	0.00082872355853896	0.00188534609567614	0.0020718088963474	0.0021546812522013	0.000372925601342532	0.000165744711707792	0.000269335156525162	0.000372925601342532	0.00031077133445211	0.000165744711707792	0.0366917355543125	0.000186462800671266	k__Bacteria;p__Cyanobacteria;c__Chloroplast;o__unidentified_Chloroplast;f__unidentified_Chloroplast;
Nocardioidaceae	0.0285495265916672	0.0345163362131477	0.0218575838564651	0.0229763606604927	0.015911492323948	0.0154764124557151	0.0134460397372946	0.0145233803633953	0.0138811196055276	0.0217954295895747	0.0117471564422898	0.0132181407586964	k__Bacteria;p__Actinobacteria;c__unidentified_Actinobacteria;o__Propionibacteriales;f__Nocardioidaceae;
Methylobacteriaceae	0.00752066629374107	0.00936457621149025	0.0046201338388547	0.00335633041208279	0.00955103901216151	0.0100897093252118	0.00760353864959496	0.00861872500880518	0.021546812522013	0.0321337559823482	0.0114985393747281	0.0181697640209667	k__Bacteria;p__Proteobacteria;c__Alphaproteobacteria;o__Rhizobiales;f__Methylobacteriaceae;
Sphingomonadaceae	0.0177139660637703	0.025524685603	0.0203037271842045	0.0121408001325958	0.0174446309072451	0.0278658296558725	0.0222305094578076	0.0161601093915097	0.0125758800008287	0.0316986761141152	0.0129280875132078	0.011975055420888	k__Bacteria;p__Proteobacteria;c__Alphaproteobacteria;o__Sphingomonadales;f__Sphingomonadaceae;
Planctomycetaceae	0.0119957735098514	0.00982037416868665	0.0107734062610064	0.0304555907763067	0.019454285536702	0.0150620506764455	0.0239293927528124	0.0271821327200778	0.018273354465784	0.0132802950255868	0.01031760830381	0.0120993639546688	k__Bacteria;p__Planctomycetes;c__Planctomycetacia;o__Planctomycetales;f__Planctomycetaceae;
Lachnospiraceae	0.0245094992437897	0.00683696935794643	0.029854766196366	0.018273354465784	0.00041436177926948	0.00031077133445211	0.000290053245488636	0.000787287380612012	0.00020718088963474	0.0119957735098514	0.000124308533780844	8.2872355853896e-05	k__Bacteria;p__Firmicutes;c__Clostridia;o__Clostridiales;f__Lachnospiraceae;
Pseudonocardiaceae	0.0145026622744318	0.00716845878136201	0.00580106490977272	0.00725133113721591	0.0252760685354383	0.0165951892597427	0.0132181407586964	0.0206766527855471	0.0254003770692191	0.027886547744836	0.0194542855367021	0.0275550583214204	k__Bacteria;p__Actinobacteria;c__unidentified_Actinobacteria;o__Pseudonocardiales;f__Pseudonocardiaceae;
Flavobacteriaceae	0.00464085192781818	0.00381212836927922	0.00459941574989123	0.00377069219135227	0.000662978846831168	0.000559388402013798	0.00031077133445211	0.000890877825429382	0.023950110841776	0.00184390991774919	0.00975821990179625	0.0152485134771169	k__Bacteria;p__Bacteroidetes;c__Flavobacteriia;o__Flavobacteriales;f__Flavobacteriaceae;
Moraxellaceae	0.0128452151573539	0.020324445273168	0.0239293927528125	0.0183976629995649	2.0718088963474e-05	0.000248617067561688	0.00020718088963474	0.000248617067561688	0.000559388402013798	0.000124308533780844	0.000973750181283279	0.00167816520604139	k__Bacteria;p__Proteobacteria;c__Gammaproteobacteria;o__Pseudomonadales;f__Moraxellaceae;
Micromonosporaceae	0.0177761203306607	0.0094060123894172	0.00625686286696915	0.00822508131849918	0.0154142581888247	0.0127623428015	0.0101725816810657	0.0110220233285682	0.0181283278430398	0.0237014937742143	0.0135289120931485	0.0184390991774919	k__Bacteria;p__Actinobacteria;c__unidentified_Actinobacteria;o__Micromonosporales;f__Micromonosporaceae;
Xanthomonadaceae	0.0111256137733855	0.00671266082416558	0.00805933660679139	0.00561460210910146	0.00824579940746266	0.010359044481737	0.00928170385563635	0.00623614477800568	0.00563532019806493	0.00350135703482711	0.0235564671514699	0.00486875090641639	k__Bacteria;p__Proteobacteria;c__Gammaproteobacteria;o__Xanthomonadales;f__Xanthomonadaceae;
Elev-16S-1332	0.0199515196718255	0.0146269708082126	0.0176932479748068	0.00876375163154951	0.0100689912362484	0.0102347359479562	0.00830795367435308	0.0100275550583214	0.0108355605278969	0.0083701079412435	0.00874303354258603	0.00772784718337581	k__Bacteria;p__Actinobacteria;c__Thermoleophilia;o__Solirubrobacterales;f__Elev-16S-1332;
Pseudomonadaceae	0.00397787308098701	0.00592537344355357	0.0195993121594464	0.00453726148300081	0.00128452151573539	0.00368781983549837	0.00194750036256656	0.00681625126898295	0.0010359044481737	0.00236186214183604	0.0102347359479562	0.00240329831976299	k__Bacteria;p__Proteobacteria;c__Gammaproteobacteria;o__Pseudomonadales;f__Pseudomonadaceae;
Bacteroidales_S24-7_group	0.014771997430957	0.0133838854704042	0.0168438063273044	0.0177346841527337	4.1436177926948e-05	6.2154266890422e-05	0.000165744711707792	0.000435079868232954	0	0.00615327242215178	0	0	k__Bacteria;p__Bacteroidetes;c__Bacteroidia;o__Bacteroidales;f__Bacteroidales_S24-7_group;
Rubrobacteriaceae	0.00532454886361282	0.00520024032983198	0.00464085192781818	0.0047858785505625	0.0102347359479562	0.00926098576667288	0.009965400791431	0.00982037416868668	0.0137153748938198	0.0117057202643628	0.0170302691279756	0.0176518117968799	k__Bacteria;p__Actinobacteria;c__Rubrobacteria;o__Rubrobacterales;f__Rubrobacteriaceae;
Hyphomicrobiaceae	0.0163672902811445	0.0157664657012037	0.0152277953881534	0.0108148424389334	0.0125137257339383	0.0145026622744318	0.0134046035593677	0.0116021298195454	0.0170717053059026	0.0175896575299894	0.0135081940041851	0.0174860670851721	k__Bacteria;p__Proteobacteria;c__Alphaproteobacteria;o__Rhizobiales;f__Hyphomicrobiaceae;
Solirubrobacteraceae	0.0121615182215592	0.00982037416868668	0.0078107195392297	0.00571819255391883	0.0157250295232768	0.0133010131145503	0.0125965980897922	0.0135703482710755	0.0171131414838295	0.0128866513352808	0.0143576356516875	0.0134874759152216	k__Bacteria;p__Actinobacteria;c__Thermoleophilia;o__Solirubrobacterales;f__Solirubrobacteraceae;
Oxalobacteraceae	0.00675409700209253	0.0139225557834545	0.00439223486025649	0.00292125054384984	0.00578034682080925	0.00549029357532061	0.00418505397062175	0.00433008059336607	0.0078107195392297	0.0160565189466924	0.00484803281745292	0.00636045331178652	k__Bacteria;p__Proteobacteria;c__Betaproteobacteria;o__Burkholderiales;f__Oxalobacteraceae;
Bradyrhizobiaceae	0.00878446972051298	0.0073342034930698	0.00658835229038473	0.00559388402013798	0.0105869434603352	0.0156214390784594	0.0103797625707005	0.0105662253713717	0.013155986491806	0.0140675824061989	0.0130109598690617	0.0127830608904635	k__Bacteria;p__Proteobacteria;c__Alphaproteobacteria;o__Rhizobiales;f__Bradyrhizobiaceae;
unidentified_Xanthomonadales	0.00731348540410633	0.00569747446495535	0.00536598504153977	0.00457869766092776	0.0124722895560114	0.0136946568048563	0.0124930076449748	0.011187768040276	0.0152899496550438	0.0107319700830795	0.0131767045807695	0.0148548697868109	k__Bacteria;p__Proteobacteria;c__Gammaproteobacteria;o__Xanthomonadales;f__unidentified_Xanthomonadales;
FamilyI	0.000538670313050324	0.000808005469575486	0.00093231400335633	0.000890877825429382	0	0	0	0.000227898978598214	0.00876375163154951	0	0.0146684069861396	0.0118507468871071	k__Bacteria;p__Cyanobacteria;c__unidentified_Cyanobacteria;o__SubsectionI;f__FamilyI;
Enterobacteriaceae	0.00169888329500487	0.0026311972983612	0.00275550583214204	0.00211324507427435	4.1436177926948e-05	0.00020718088963474	0.000124308533780844	0.000331489423415584	0.000538670313050324	0.000331489423415584	0.0133631673814407	0.000455797957196428	k__Bacteria;p__Proteobacteria;c__Gammaproteobacteria;o__Enterobacteriales;f__Enterobacteriaceae;
Geodermatophilaceae	0.00256904303147078	0.00335633041208279	0.00153313858329708	0.00124308533780844	0.00623614477800568	0.00588393726562662	0.00474444237263555	0.00546957548635714	0.00627758095593262	0.0128244970683904	0.00410218161476785	0.00501377752916071	k__Bacteria;p__Actinobacteria;c__unidentified_Actinobacteria;o__Frankiales;f__Geodermatophilaceae;
Rhizobiaceae	0.00428864441543912	0.00536598504153977	0.00480659663952597	0.00323202187830195	0.00356351130171753	0.00638117140074999	0.00339776659000974	0.00312843143348458	0.00486875090641639	0.00791430998404707	0.0127623428015	0.00747923011581412	k__Bacteria;p__Proteobacteria;c__Alphaproteobacteria;o__Rhizobiales;f__Rhizobiaceae;
Streptomycetaceae	0.0125758800008287	0.0127416247125365	0.00936457621149025	0.00882590589843993	0.0122236724884497	0.0114985393747281	0.00847369838606087	0.0109598690616778	0.00756210247166801	0.00917811341081899	0.00656763420142126	0.00704415024758116	k__Bacteria;p__Actinobacteria;c__unidentified_Actinobacteria;o__Streptomycetales;f__Streptomycetaceae;
288-2	0.00377069219135227	0.00256904303147078	0.00474444237263555	0.00219611743012824	0.00739635775996022	0.00720989495928896	0.00785215571715665	0.00849441647502434	0.009965400791431	0.00542813930843019	0.0122858267553401	0.00934385812252678	k__Bacteria;p__Actinobacteria;c__Thermoleophilia;o__Solirubrobacterales;f__288-2;
Peptostreptococcaceae	0.00219611743012825	0.0072513311372159	0.0121822363105227	0.00772784718337581	0.00101518635921023	0.000870159736465908	0.00072513311372159	0.000683696935794642	0.00130523960469886	0.00244473449768993	0.000787287380612012	0.00072513311372159	k__Bacteria;p__Firmicutes;c__Clostridia;o__Clostridiales;f__Peptostreptococcaceae;
Aerococcaceae	6.2154266890422e-05	0.000600824579940746	0.000248617067561688	8.2872355853896e-05	4.1436177926948e-05	2.0718088963474e-05	0.000186462800671266	0.0119957735098515	0	0	0	0	k__Bacteria;p__Firmicutes;c__Bacilli;o__Lactobacillales;f__Aerococcaceae;
Desulfurellaceae	0.00619470860007873	0.00520024032983198	0.00472372428367208	0.00395715499202354	0.00824579940746266	0.0118714649760706	0.0117471564422898	0.00752066629374107	0.00975821990179625	0.00718917687032548	0.00948888474527109	0.00959247519008846	k__Bacteria;p__Proteobacteria;c__Deltaproteobacteria;o__Desulfurellales;f__Desulfurellaceae;
Xanthobacteraceae	0.00880518780947645	0.00754138438270454	0.00803861851782792	0.00499305944019724	0.00779000145026623	0.00826651749642613	0.0078107195392297	0.00801790042886444	0.0118300287981437	0.00810077278471834	0.00590465535459009	0.0110841775954586	k__Bacteria;p__Proteobacteria;c__Alphaproteobacteria;o__Rhizobiales;f__Xanthobacteraceae;
Rhodobacteraceae	0.00464085192781818	0.00849441647502434	0.00679553318001947	0.00457869766092776	0.00163672902811445	0.00287981436592289	0.00186462800671266	0.00252760685354383	0.0118300287981437	0.0088466239874034	0.00325273996726542	0.00897093252118424	k__Bacteria;p__Proteobacteria;c__Alphaproteobacteria;o__Rhodobacterales;f__Rhodobacteraceae;
Paenibacillaceae	0.00509664988501461	0.00457869766092776	0.00252760685354383	0.00124308533780844	0.0115606936416185	0.00944744856734414	0.00698199598069074	0.00857728883087823	0.0107941243499699	0.00656763420142126	0.00994468270246751	0.00803861851782791	k__Bacteria;p__Firmicutes;c__Bacilli;o__Bacillales;f__Paenibacillaceae;
Rhodospirillaceae	0.00401930925891396	0.00294196863281331	0.00281766009903247	0.00285909627695941	0.006774815091056	0.0100897093252118	0.00892949634325729	0.00617399051111526	0.00770712909441233	0.0111670499513125	0.00505521370708766	0.00588393726562662	k__Bacteria;p__Proteobacteria;c__Alphaproteobacteria;o__Rhodospirillales;f__Rhodospirillaceae;
Nitrosomonadaceae	0.00540742121946672	0.0053452669525763	0.00410218161476786	0.00300412289970373	0.0062982990448961	0.0100275550583214	0.011146331862349	0.00793502807301055	0.00385356454720617	0.00453726148300081	0.00356351130171753	0.00437151677129302	k__Bacteria;p__Proteobacteria;c__Betaproteobacteria;o__Nitrosomonadales;f__Nitrosomonadaceae;
Cytophagaceae	0.00843226220813392	0.00820436322953571	0.00360494747964448	0.00408146352580438	0.00578034682080925	0.00638117140075	0.00625686286696915	0.00362566556860795	0.0105662253713717	0.0102347359479562	0.00569747446495535	0.00559388402013799	k__Bacteria;p__Bacteroidetes;c__Cytophagia;o__Cytophagales;f__Cytophagaceae;
0319-6M6	0.00729276731514285	0.00768641100544886	0.0101518635921023	0.00499305944019724	0.00441295294921997	0.00503449561812419	0.00507593179605113	0.00617399051111526	0.00416433588165828	0.00389500072513311	0.00401930925891396	0.00389500072513312	k__Bacteria;p__Actinobacteria;c__Thermoleophilia;o__Solirubrobacterales;f__0319-6M6;
Mycobacteriaceae	0.009965400791431	0.00598752771044399	0.00532454886361282	0.00594609153251704	0.00772784718337581	0.00694055980276379	0.00406074543684091	0.00561460210910146	0.0068576874469099	0.00851513456398782	0.0062982990448961	0.00569747446495535	k__Bacteria;p__Actinobacteria;c__unidentified_Actinobacteria;o__Corynebacteriales;f__Mycobacteriaceae;
Caulobacteraceae	0.00743779393788717	0.00594609153251704	0.00619470860007873	0.00480659663952597	0.00292125054384984	0.00426792632647565	0.00404002734787743	0.00236186214183604	0.0037499741023888	0.009965400791431	0.00250688876458036	0.00248617067561688	k__Bacteria;p__Proteobacteria;c__Alphaproteobacteria;o__Caulobacterales;f__Caulobacteraceae;
Gaiellaceae	0.00754138438270454	0.00768641100544886	0.00911595914392856	0.00420577205958522	0.00814220896264529	0.00961319327905194	0.00936457621149025	0.00913667723289204	0.00770712909441233	0.00578034682080925	0.00921954958874593	0.00658835229038473	k__Bacteria;p__Actinobacteria;c__Thermoleophilia;o__Gaiellales;f__Gaiellaceae;
Streptococcaceae	0.000248617067561688	0.000704415024758116	0.00294196863281331	0.00126380342677191	2.0718088963474e-05	0	0.000227898978598214	0.00955103901216152	0.00010359044481737	2.0718088963474e-05	4.1436177926948e-05	6.2154266890422e-05	k__Bacteria;p__Firmicutes;c__Bacilli;o__Lactobacillales;f__Streptococcaceae;
Solibacteraceae_(Subgroup_3)	0.00665050655727516	0.0041436177926948	0.00323202187830195	0.00343920276793669	0.00868087927569561	0.00936457621149024	0.00886734207636687	0.00493090517330682	0.00803861851782792	0.00368781983549838	0.00542813930843019	0.00522095841879545	k__Bacteria;p__Acidobacteria;c__Solibacteres;o__Solibacterales;f__Solibacteraceae_(Subgroup_3);
Veillonellaceae	6.2154266890422e-05	4.1436177926948e-05	0.00020718088963474	0.000124308533780844	0	2.0718088963474e-05	0.000186462800671266	0.00888806016533035	2.0718088963474e-05	6.2154266890422e-05	2.0718088963474e-05	0	k__Bacteria;p__Firmicutes;c__Negativicutes;o__Selenomonadales;f__Veillonellaceae;
Microbacteriaceae	0.00542813930843019	0.00880518780947646	0.0078107195392297	0.0051795222408685	0.00306627716659415	0.00337704850104626	0.0026311972983612	0.00227898978598214	0.00229970787494561	0.00455797957196428	0.00511736797397808	0.00242401640872646	k__Bacteria;p__Actinobacteria;c__unidentified_Actinobacteria;o__Micrococcales;f__Microbacteriaceae;
Family_XII	0.00520024032983198	0.00803861851782792	0.00851513456398782	0.00627758095593262	0.00010359044481737	0.00010359044481737	4.1436177926948e-05	6.2154266890422e-05	0.0010359044481737	6.2154266890422e-05	0.000911595914392856	0.000559388402013798	k__Bacteria;p__Firmicutes;c__Bacilli;o__Bacillales;f__Family_XII;
Nitrospiraceae	0.00404002734787743	0.00343920276793669	0.00331489423415584	0.00221683551909172	0.00619470860007873	0.00654691611245779	0.00762425673855844	0.00522095841879545	0.0082872355853896	0.00457869766092776	0.00551101166428409	0.00633973522282305	k__Bacteria;p__Nitrospirae;c__Nitrospira;o__Nitrospirales;f__Nitrospiraceae;
Acetobacteraceae	0.00227898978598214	0.00196821845153003	0.00157457476122403	0.0011187768040276	0.00223755360805519	0.00196821845153003	0.00128452151573539	0.00169888329500487	0.00818364514057223	0.00397787308098701	0.00503449561812419	0.00522095841879545	k__Bacteria;p__Proteobacteria;c__Alphaproteobacteria;o__Rhodospirillales;f__Acetobacteraceae;
unidentified_Subgroup_6	0.0011187768040276	0.00124308533780844	0.00178175565085876	0.00486875090641639	0.00300412289970373	0.00412289970373133	0.00453726148300081	0.00783143762819318	0.00227898978598214	0.00232042596390909	0.00385356454720617	0.00240329831976299	k__Bacteria;p__Acidobacteria;c__Subgroup_6;o__unidentified_Subgroup_6;f__unidentified_Subgroup_6;
Tepidisphaeraceae	0.00200965462945698	0.00140883004951623	0.00140883004951623	0.00745851202685065	0.00331489423415584	0.00236186214183604	0.00437151677129302	0.00623614477800568	0.00130523960469886	0.00182319182878571	0.000787287380612013	0.000559388402013798	k__Bacteria;p__Planctomycetes;c__Phycisphaerae;o__Tepidisphaerales;f__Tepidisphaeraceae;
unidentified_Rhizobiales	0.00739635775996022	0.00625686286696915	0.00644332566764042	0.00451654339403734	0.0047858785505625	0.00739635775996022	0.00640188948971347	0.00447510721611039	0.00404002734787743	0.00544885739739367	0.00312843143348458	0.00360494747964448	k__Bacteria;p__Proteobacteria;c__Alphaproteobacteria;o__Rhizobiales;f__unidentified_Rhizobiales;
FamilyI	0.00192678227360308	0.00238258023079951	0.00267263347628815	0.00238258023079951	4.1436177926948e-05	0.000372925601342532	0.00010359044481737	0.000186462800671266	0.00731348540410633	2.0718088963474e-05	0.00093231400335633	0.00252760685354383	k__Bacteria;p__Cyanobacteria;c__unidentified_Cyanobacteria;o__SubsectionIII;f__FamilyI;
0319-6A21	0.00277622392110552	0.00285909627695941	0.00337704850104626	0.00325273996726542	0.00443367103818344	0.00710630451447158	0.00716845878136201	0.00468228810574513	0.00333561232311932	0.00180247373982224	0.00306627716659415	0.00335633041208279	k__Bacteria;p__Nitrospirae;c__Nitrospira;o__Nitrospirales;f__0319-6A21;
Sphingobacteriaceae	0.00509664988501461	0.00354279321275406	0.0015124204943336	0.00186462800671266	0.00250688876458036	0.00132595769366234	0.00188534609567614	0.00136739387158928	0.00428864441543912	0.00696127789172727	0.00505521370708766	0.00153313858329708	k__Bacteria;p__Bacteroidetes;c__Sphingobacteriia;o__Sphingobacteriales;f__Sphingobacteriaceae;
Phyllobacteriaceae	0.00401930925891396	0.00372925601342532	0.003584229390681	0.00368781983549837	0.0052623945967224	0.00691984171380032	0.00636045331178652	0.00538670313050324	0.00578034682080925	0.00549029357532061	0.00453726148300081	0.00540742121946672	k__Bacteria;p__Proteobacteria;c__Alphaproteobacteria;o__Rhizobiales;f__Phyllobacteriaceae;
Verrucomicrobiaceae	0.00113949489299107	0.00136739387158929	0.00171960138396834	0.00652619802349431	0.000580106490977272	0.000476516046159902	0.00120164915988149	0.000580106490977272	0.000704415024758116	0.00118093107091802	0.000227898978598214	0.000331489423415584	k__Bacteria;p__Verrucomicrobia;c__Verrucomicrobiae;o__Verrucomicrobiales;f__Verrucomicrobiaceae;
Haliangiaceae	0.00600824579940747	0.00491018708434334	0.00457869766092776	0.00383284645824269	0.0041436177926948	0.00617399051111526	0.00542813930843019	0.00524167650775893	0.00565603828702841	0.00339776659000974	0.00339776659000974	0.00495162326227029	k__Bacteria;p__Proteobacteria;c__Deltaproteobacteria;o__Myxococcales;f__Haliangiaceae;
JG34-KF-361	0.00389500072513311	0.0052623945967224	0.00520024032983198	0.0031077133445211	0.00327345805622889	0.00381212836927922	0.00345992085690016	0.00321130378933847	0.00443367103818344	0.00604968197733441	0.00360494747964448	0.00385356454720617	k__Bacteria;p__Proteobacteria;c__Alphaproteobacteria;o__Rhizobiales;f__JG34-KF-361;
Streptosporangiaceae	0.00482731472848944	0.00138811196055276	0.00072513311372159	0.00157457476122402	0.00584250108769967	0.00275550583214204	0.00161601093915097	0.00203037271842045	0.00304555907763068	0.00205109080738393	0.00190606418463961	0.00316986761141152	k__Bacteria;p__Actinobacteria;c__unidentified_Actinobacteria;o__Streptosporangiales;f__Streptosporangiaceae;
Peptococcaceae	0.00186462800671266	0.00219611743012825	0.00584250108769967	0.00155385667226055	6.2154266890422e-05	0	2.0718088963474e-05	0	2.0718088963474e-05	0.000290053245488636	0	2.0718088963474e-05	k__Bacteria;p__Firmicutes;c__Clostridia;o__Clostridiales;f__Peptococcaceae;
Alicyclobacillaceae	0.000497234135123376	2.0718088963474e-05	6.2154266890422e-05	6.2154266890422e-05	0.0015124204943336	0.000497234135123376	0.000849441647502434	0.000538670313050324	0.00261047920939773	0.00010359044481737	0.00578034682080925	0.00169888329500487	k__Bacteria;p__Firmicutes;c__Bacilli;o__Bacillales;f__Alicyclobacillaceae;
Helicobacteraceae	0.00377069219135227	8.2872355853896e-05	0.000269335156525162	0.000248617067561688	0	0	0	2.0718088963474e-05	0	0.0057389106428823	0	0	k__Bacteria;p__Proteobacteria;c__Epsilonproteobacteria;o__Campylobacterales;f__Helicobacteraceae;
Chthoniobacteraceae	0.00223755360805519	0.00186462800671266	0.00142954813847971	0.00553172975324756	0.00234114405287256	0.00200965462945698	0.003190585700375	0.00203037271842045	0.00169888329500487	0.00387428263616964	0.000849441647502434	0.00124308533780844	k__Bacteria;p__Verrucomicrobia;c__Spartobacteria;o__Chthoniobacterales;f__Chthoniobacteraceae;
Mitochondria	0.000227898978598214	0.000372925601342532	0.000331489423415584	0.000248617067561688	0.00031077133445211	0.00551101166428409	0.000787287380612012	0.000331489423415584	0.000849441647502434	0.000766569291648538	0.00337704850104626	8.2872355853896e-05	k__Bacteria;p__Proteobacteria;c__Alphaproteobacteria;o__Rickettsiales;f__Mitochondria;
unidentified_.SCG.	0.00118093107091802	0.000704415024758116	0.000331489423415584	0.000870159736465908	0.00503449561812418	0.00244473449768993	0.0036671017465349	0.00252760685354383	0.000994468270246752	0.00130523960469886	0.00327345805622889	0.00345992085690016	k__Archaea;p__Thaumarchaeota;c__.SCG.;o__unidentified_.SCG.;f__unidentified_.SCG.;
MNG7	0.00130523960469886	0.00227898978598214	0.00252760685354383	0.00171960138396834	0.000352207512379058	0.000642260757867694	0.00113949489299107	0.000497234135123376	0.00501377752916071	0.000476516046159902	0.00082872355853896	0.0021546812522013	k__Bacteria;p__Proteobacteria;c__Alphaproteobacteria;o__Rhizobiales;f__MNG7;
Acidobacteriaceae_(Subgroup_1)	0.00062154266890422	0.000290053245488636	0.00118093107091802	0.000393643690306006	0.00205109080738393	0.00482731472848945	0.00404002734787743	0.00294196863281331	0.00194750036256656	0.000269335156525162	0.00113949489299107	0.000953032092319805	k__Bacteria;p__Acidobacteria;c__unidentified_Acidobacteria;o__Acidobacteriales;f__Acidobacteriaceae_(Subgroup_1);
Bdellovibrionaceae	0.0010359044481737	0.000766569291648539	0.000808005469575486	0.000870159736465908	0.00107734062610065	0.00128452151573539	0.000973750181283278	0.00105662253713717	0.00480659663952597	0.00062154266890422	0.00171960138396834	0.00316986761141152	k__Bacteria;p__Proteobacteria;c__Deltaproteobacteria;o__Bdellovibrionales;f__Bdellovibrionaceae;
Sandaracinaceae	0.00174031947293182	0.00149170240537013	0.00132595769366234	0.00138811196055276	0.00196821845153003	0.00331489423415584	0.00225827169701867	0.00130523960469886	0.00290053245488636	0.00457869766092776	0.00171960138396834	0.00211324507427435	k__Bacteria;p__Proteobacteria;c__Deltaproteobacteria;o__Myxococcales;f__Sandaracinaceae;
Prevotellaceae	0.00205109080738393	0.00062154266890422	0.00093231400335633	0.0026311972983612	4.1436177926948e-05	2.0718088963474e-05	0.000165744711707792	0.00455797957196428	6.2154266890422e-05	0.00142954813847971	0	0	k__Bacteria;p__Bacteroidetes;c__Bacteroidia;o__Bacteroidales;f__Prevotellaceae;
Erythrobacteraceae	0.00238258023079951	0.00339776659000974	0.0036671017465349	0.00171960138396834	0.0015952928501875	0.00221683551909172	0.00205109080738393	0.00128452151573539	0.00267263347628815	0.00449582530507386	0.00308699525555763	0.00198893654049351	k__Bacteria;p__Proteobacteria;c__Alphaproteobacteria;o__Sphingomonadales;f__Erythrobacteraceae;
Staphylococcaceae	0.00020718088963474	0.000538670313050324	0.00041436177926948	0.00072513311372159	4.1436177926948e-05	0	0	2.0718088963474e-05	8.2872355853896e-05	6.2154266890422e-05	0.0020718088963474	0.00443367103818344	k__Bacteria;p__Firmicutes;c__Bacilli;o__Bacillales;f__Staphylococcaceae;
Sporichthyaceae	0.00316986761141152	0.00385356454720617	0.00412289970373133	0.00327345805622889	0.00126380342677191	0.00153313858329708	0.00082872355853896	0.000994468270246752	0.00101518635921023	0.000973750181283278	0.00093231400335633	0.00116021298195454	k__Bacteria;p__Actinobacteria;c__unidentified_Actinobacteria;o__Frankiales;f__Sporichthyaceae;
Rikenellaceae	0.00397787308098701	0.00093231400335633	0.000455797957196428	0.00134667578262581	0	0	0	0.000124308533780844	6.2154266890422e-05	0.000662978846831168	0	0	k__Bacteria;p__Bacteroidetes;c__Bacteroidia;o__Bacteroidales;f__Rikenellaceae;
Anaerolineaceae	0.00105662253713717	0.000849441647502434	0.000849441647502434	0.00136739387158928	0.00223755360805519	0.00242401640872646	0.00395715499202354	0.00283837818799594	0.0025483249425073	0.00142954813847971	0.00122236724884497	0.00169888329500487	k__Bacteria;p__Chloroflexi;c__Anaerolineae;o__Anaerolineales;f__Anaerolineaceae;
WW2-159	0.00248617067561688	0.00290053245488636	0.0037499741023888	0.00244473449768993	0.00082872355853896	0.000808005469575486	0.000890877825429382	0.00107734062610065	0.0010359044481737	0.00113949489299107	0.000642260757867694	0.00101518635921023	k__Bacteria;p__Proteobacteria;c__Alphaproteobacteria;o__Sphingomonadales;f__WW2-159;
Thermomonosporaceae	0.00217539934116477	0.000745851202685064	0.000849441647502434	0.000911595914392856	0.00256904303147078	0.00370853792446185	0.000994468270246752	0.0015124204943336	0.00163672902811445	0.00128452151573539	0.000787287380612012	0.000994468270246752	k__Bacteria;p__Actinobacteria;c__unidentified_Actinobacteria;o__Streptosporangiales;f__Thermomonosporaceae;
Erysipelotrichaceae	0.00041436177926948	0.000849441647502434	0.00093231400335633	0.000870159736465908	0.000352207512379058	0.000372925601342532	0.000248617067561688	0.000849441647502434	0.00031077133445211	0.00370853792446185	0.000165744711707792	0.00031077133445211	k__Bacteria;p__Firmicutes;c__Erysipelotrichia;o__Erysipelotrichales;f__Erysipelotrichaceae;
ABS-19	0.00165744711707792	0.00277622392110552	0.00072513311372159	0.00132595769366234	0.00194750036256656	0.00354279321275406	0.00285909627695941	0.00157457476122402	0.00246545258665341	0.00194750036256656	0.00132595769366234	0.00236186214183604	k__Bacteria;p__Acidobacteria;c__Holophagae;o__Subgroup_10;f__ABS-19;
unidentified_Rhodospirillales	0.00316986761141152	0.00198893654049351	0.00132595769366234	0.00132595769366234	0.00261047920939773	0.00352207512379058	0.00290053245488636	0.0027140696542151	0.00269335156525162	0.00341848467897321	0.00176103756189529	0.00217539934116477	k__Bacteria;p__Proteobacteria;c__Alphaproteobacteria;o__Rhodospirillales;f__unidentified_Rhodospirillales;
Kineosporiaceae	0.000435079868232954	0.000538670313050324	0.00051795222408685	0.000290053245488636	0.000890877825429382	0.000973750181283278	0.000911595914392856	0.00072513311372159	0.00109805871506412	0.00352207512379058	0.00105662253713717	0.00155385667226055	k__Bacteria;p__Actinobacteria;c__unidentified_Actinobacteria;o__Kineosporiales;f__Kineosporiaceae;
Iamiaceae	0.00302484098866721	0.0027140696542151	0.00348063894586363	0.00211324507427435	0.00192678227360308	0.00161601093915097	0.00136739387158928	0.00186462800671266	0.00147098431640665	0.00147098431640665	0.000911595914392856	0.00118093107091802	k__Bacteria;p__Actinobacteria;c__Acidimicrobiia;o__Acidimicrobiales;f__Iamiaceae;
Polyangiaceae	0.00229970787494562	0.00200965462945698	0.00223755360805519	0.00142954813847971	0.00240329831976299	0.00331489423415584	0.0031077133445211	0.00275550583214204	0.00325273996726542	0.00161601093915097	0.00147098431640665	0.0021546812522013	k__Bacteria;p__Proteobacteria;c__Deltaproteobacteria;o__Myxococcales;f__Polyangiaceae;
Alcaligenaceae	0.00209252698531087	0.0015124204943336	0.00331489423415584	0.00321130378933847	0.00122236724884497	0.00051795222408685	0.00051795222408685	0.000683696935794642	0.00209252698531087	0.00107734062610065	0.00209252698531087	0.00105662253713717	k__Bacteria;p__Proteobacteria;c__Betaproteobacteria;o__Burkholderiales;f__Alcaligenaceae;
Acidimicrobiaceae	0.00244473449768993	0.00316986761141152	0.00281766009903247	0.00232042596390909	0.00273478774317857	0.00316986761141152	0.00246545258665341	0.00238258023079951	0.00279694201006899	0.00261047920939773	0.00240329831976299	0.0025483249425073	k__Bacteria;p__Actinobacteria;c__Acidimicrobiia;o__Acidimicrobiales;f__Acidimicrobiaceae;
FFCH11085	0.00116021298195454	0.0031077133445211	0.00196821845153003	0.00109805871506412	0.0010359044481737	0.00126380342677191	0.00107734062610065	0.00138811196055276	0.00136739387158928	0.00294196863281331	0.000704415024758116	0.000870159736465908	k__Bacteria;p__Actinobacteria;c__Thermoleophilia;o__Solirubrobacterales;f__FFCH11085;
Porphyromonadaceae	0.00161601093915097	0.000704415024758116	0.00072513311372159	0.00120164915988149	0	6.2154266890422e-05	0.00010359044481737	0.00304555907763068	0.000145026622744318	0.00205109080738393	0	0	k__Bacteria;p__Bacteroidetes;c__Bacteroidia;o__Bacteroidales;f__Porphyromonadaceae;
Rhodobiaceae	0.00161601093915097	0.00167816520604139	0.00302484098866721	0.00140883004951623	0.00192678227360308	0.0025483249425073	0.00294196863281331	0.00186462800671266	0.00194750036256656	0.00171960138396834	0.00155385667226055	0.00229970787494561	k__Bacteria;p__Proteobacteria;c__Alphaproteobacteria;o__Rhizobiales;f__Rhodobiaceae;
Desulfovibrionaceae	0.00287981436592289	0.000476516046159902	0.00238258023079951	0.00232042596390909	0	0	0	2.0718088963474e-05	4.1436177926948e-05	0.00298340481074026	6.2154266890422e-05	0	k__Bacteria;p__Proteobacteria;c__Deltaproteobacteria;o__Desulfovibrionales;f__Desulfovibrionaceae;
Roseiflexaceae	0.00296268672177678	0.00171960138396834	0.00126380342677191	0.000953032092319804	0.0027140696542151	0.00285909627695941	0.00267263347628815	0.0011187768040276	0.00265191538732467	0.000849441647502434	0.00153313858329708	0.00147098431640666	k__Bacteria;p__Chloroflexi;c__Chloroflexia;o__Chloroflexales;f__Roseiflexaceae;
BIrii41	0.00290053245488636	0.00157457476122403	0.00236186214183604	0.0015124204943336	0.00124308533780844	0.00180247373982224	0.00176103756189529	0.00171960138396834	0.00250688876458036	0.00130523960469886	0.00176103756189529	0.00242401640872646	k__Bacteria;p__Proteobacteria;c__Deltaproteobacteria;o__Myxococcales;f__BIrii41;
Neisseriaceae	0.000248617067561688	0.00051795222408685	0.00051795222408685	0.000269335156525162	0	0	0.00010359044481737	0.00287981436592289	8.2872355853896e-05	2.0718088963474e-05	4.1436177926948e-05	0.000435079868232954	k__Bacteria;p__Proteobacteria;c__Betaproteobacteria;o__Neisseriales;f__Neisseriaceae;
Legionellaceae	0.000290053245488636	0.000248617067561688	0.000145026622744318	0.000227898978598214	0.00031077133445211	0.000352207512379058	0.000269335156525162	6.2154266890422e-05	0.00169888329500487	0.000124308533780844	0.000890877825429383	0.00285909627695941	k__Bacteria;p__Proteobacteria;c__Gammaproteobacteria;o__Legionellales;f__Legionellaceae;
Hyphomonadaceae	0.00283837818799594	0.00155385667226055	0.00140883004951623	0.00180247373982224	0.00093231400335633	0.00155385667226055	0.000932314003356331	0.000766569291648538	0.00180247373982224	0.00211324507427435	0.000994468270246752	0.00194750036256656	k__Bacteria;p__Proteobacteria;c__Alphaproteobacteria;o__Caulobacterales;f__Hyphomonadaceae;
OM1_clade	0.00062154266890422	0.000787287380612012	0.00062154266890422	0.000787287380612012	0.00200965462945698	0.00246545258665341	0.00277622392110552	0.00136739387158928	0.000662978846831168	0.00116021298195454	0.000683696935794642	0.00136739387158928	k__Bacteria;p__Actinobacteria;c__Acidimicrobiia;o__Acidimicrobiales;f__OM1_clade;
Nakamurellaceae	0.000435079868232954	0.000808005469575486	0.000227898978598214	0.000165744711707792	0.00062154266890422	0.00093231400335633	0.00031077133445211	0.000704415024758116	0.000704415024758116	0.00269335156525162	0.000538670313050324	0.000745851202685064	k__Bacteria;p__Actinobacteria;c__unidentified_Actinobacteria;o__Frankiales;f__Nakamurellaceae;
DA111	0.00176103756189529	0.00130523960469886	0.000808005469575486	0.00072513311372159	0.00165744711707792	0.0026311972983612	0.00196821845153003	0.00153313858329708	0.00194750036256656	0.00134667578262581	0.00169888329500487	0.00132595769366234	k__Bacteria;p__Proteobacteria;c__Alphaproteobacteria;o__Rhodospirillales;f__DA111;
Campylobacteraceae	0.00165744711707792	0.00244473449768993	0.00234114405287256	0.00211324507427435	0	0	2.0718088963474e-05	0.000642260757867694	0	0	0	0	k__Bacteria;p__Proteobacteria;c__Epsilonproteobacteria;o__Campylobacterales;f__Campylobacteraceae;
Actinomycetaceae	0	0	0	0	0	2.0718088963474e-05	8.2872355853896e-05	0.00238258023079951	0	0	0	0	k__Bacteria;p__Actinobacteria;c__unidentified_Actinobacteria;o__Actinomycetales;f__Actinomycetaceae;
Cellulomonadaceae	2.0718088963474e-05	0.000227898978598214	0.00010359044481737	8.2872355853896e-05	0.000890877825429382	0.00093231400335633	0.000580106490977272	0.000890877825429382	0.000849441647502434	0.00234114405287256	0.00051795222408685	0.000683696935794642	k__Bacteria;p__Actinobacteria;c__unidentified_Actinobacteria;o__Micrococcales;f__Cellulomonadaceae;
Oligoflexaceae	0.000683696935794642	0.00082872355853896	0.000870159736465908	0.000662978846831168	0.000476516046159902	0.000642260757867694	0.00051795222408685	0.000165744711707792	0.00232042596390909	0.000766569291648538	0.000269335156525162	0.000455797957196428	k__Bacteria;p__Proteobacteria;c__Deltaproteobacteria;o__Oligoflexales;f__Oligoflexaceae;
Longimicrobiaceae	0.00174031947293182	0.00182319182878571	0.00153313858329708	0.00116021298195454	0.00138811196055276	0.00116021298195454	0.00209252698531087	0.00180247373982224	0.000662978846831168	0.000953032092319804	0.00051795222408685	0.00072513311372159	k__Bacteria;p__Gemmatimonadetes;c__Longimicrobia;o__Longimicrobiales;f__Longimicrobiaceae;
Intrasporangiaceae	0.00109805871506412	0.00163672902811445	0.00157457476122402	0.000994468270246752	0.00157457476122402	0.00205109080738393	0.00130523960469886	0.00120164915988149	0.00128452151573539	0.00138811196055276	0.00051795222408685	0.00082872355853896	k__Bacteria;p__Actinobacteria;c__unidentified_Actinobacteria;o__Micrococcales;f__Intrasporangiaceae;
Saprospiraceae	0.00200965462945698	0.00178175565085877	0.00155385667226055	0.00171960138396834	0.000787287380612012	0.000953032092319804	0.00136739387158928	0.000393643690306006	0.000787287380612012	0.000642260757867694	0.00051795222408685	0.000476516046159902	k__Bacteria;p__Bacteroidetes;c__Sphingobacteriia;o__Sphingobacteriales;f__Saprospiraceae;
Propionibacteriaceae	0.000932314003356331	0.00190606418463961	0.00072513311372159	0.00120164915988149	0.000683696935794642	0.000435079868232954	0.000290053245488636	0.00072513311372159	0.00041436177926948	0.00051795222408685	0.000372925601342532	0.00062154266890422	k__Bacteria;p__Actinobacteria;c__unidentified_Actinobacteria;o__Propionibacteriales;f__Propionibacteriaceae;
Bacteroidaceae	0.00157457476122402	0.00130523960469886	0.00188534609567614	0.00186462800671266	4.1436177926948e-05	2.0718088963474e-05	2.0718088963474e-05	0.000145026622744318	2.0718088963474e-05	0.00182319182878571	0	0	k__Bacteria;p__Bacteroidetes;c__Bacteroidia;o__Bacteroidales;f__Bacteroidaceae;
Acidaminococcaceae	0.000124308533780844	0.000186462800671266	0.00010359044481737	0.00188534609567613	0	0	0	0	4.1436177926948e-05	0	0	0	k__Bacteria;p__Firmicutes;c__Negativicutes;o__Selenomonadales;f__Acidaminococcaceae;
unidentified_TK10	0.00149170240537013	0.00082872355853896	0.000849441647502434	0.000662978846831168	0.00180247373982224	0.00138811196055276	0.00138811196055276	0.000766569291648538	0.00161601093915097	0.00031077133445211	0.00107734062610065	0.00113949489299107	k__Bacteria;p__Chloroflexi;c__TK10;o__unidentified_TK10;f__unidentified_TK10;
Opitutaceae	0.00174031947293182	0.00178175565085876	0.00118093107091802	0.00132595769366234	0.00138811196055276	0.0015124204943336	0.00178175565085876	0.00138811196055276	0.00116021298195454	0.000787287380612012	0.000538670313050324	0.000600824579940746	k__Bacteria;p__Verrucomicrobia;c__Opitutae;o__Opitutales;f__Opitutaceae;
Carnobacteriaceae	0.000787287380612012	0.00176103756189529	0.000455797957196428	0.000186462800671266	0.000372925601342532	0.000745851202685064	0.000352207512379058	0.000165744711707792	0.00165744711707792	0.000683696935794642	0.00031077133445211	0.000455797957196428	k__Bacteria;p__Firmicutes;c__Bacilli;o__Lactobacillales;f__Carnobacteriaceae;
Archangiaceae	0.000186462800671266	0.000186462800671266	6.2154266890422e-05	8.2872355853896e-05	0.000145026622744318	0.00041436177926948	0.000476516046159902	0.00051795222408685	0.000683696935794642	0.00174031947293182	0.000704415024758116	0.000662978846831168	k__Bacteria;p__Proteobacteria;c__Deltaproteobacteria;o__Myxococcales;f__Archangiaceae;
EV818SWSAP88	0	0	0	0	0	0	0	0	0.000704415024758116	0	0.000455797957196428	0.00169888329500487	k__Bacteria;p__Proteobacteria;c__Gammaproteobacteria;o__Thiotrichales;f__EV818SWSAP88;
YNPFFP1	0.00165744711707792	0.00105662253713717	0.00093231400335633	0.000435079868232954	0.000538670313050324	0.00072513311372159	0.000600824579940746	0.00082872355853896	0.000393643690306006	0.000186462800671266	0.000352207512379058	0.000331489423415584	k__Bacteria;p__Actinobacteria;c__Thermoleophilia;o__Solirubrobacterales;f__YNPFFP1;
Gsoil-1167	0.000953032092319804	0.000455797957196428	0.000580106490977272	0.000165744711707792	0.00116021298195454	0.00107734062610065	0.00093231400335633	0.000849441647502434	0.00163672902811445	0.000559388402013798	0.00134667578262581	0.00107734062610065	k__Bacteria;p__Actinobacteria;c__Thermoleophilia;o__Solirubrobacterales;f__Gsoil-1167;
FFCH13075	0.000890877825429382	0.0015952928501875	0.00155385667226055	0.00062154266890422	0.000849441647502434	0.00093231400335633	0.000642260757867694	0.0011187768040276	0.000352207512379058	0.000662978846831168	0.000455797957196428	0.000435079868232954	k__Bacteria;p__Actinobacteria;c__Thermoleophilia;o__Solirubrobacterales;f__FFCH13075;
Nocardiaceae	0.000849441647502434	0.00101518635921023	0.000745851202685064	0.00051795222408685	0.000766569291648538	0.00051795222408685	0.00124308533780844	0.000766569291648538	0.000787287380612012	0.0015952928501875	0.000248617067561688	0.000455797957196428	k__Bacteria;p__Actinobacteria;c__unidentified_Actinobacteria;o__Corynebacteriales;f__Nocardiaceae;
Burkholderiaceae	0.00128452151573539	0.00130523960469886	0.00155385667226055	0.000973750181283278	0.00082872355853896	0.000538670313050324	0.000538670313050324	0.000290053245488636	0.00041436177926948	0.000642260757867694	0.000145026622744318	0.000124308533780844	k__Bacteria;p__Proteobacteria;c__Betaproteobacteria;o__Burkholderiales;f__Burkholderiaceae;
Christensenellaceae	0.00145026622744318	0.000994468270246752	0.000559388402013798	0.00134667578262581	2.0718088963474e-05	0.000145026622744318	6.2154266890422e-05	2.0718088963474e-05	6.2154266890422e-05	0.00041436177926948	0	2.0718088963474e-05	k__Bacteria;p__Firmicutes;c__Clostridia;o__Clostridiales;f__Christensenellaceae;
0319-6G20	0.00128452151573539	0.00116021298195454	0.000870159736465909	0.000559388402013798	0.00145026622744318	0.00072513311372159	0.00124308533780844	0.000890877825429382	0.00128452151573539	0.000642260757867694	0.000497234135123376	0.000973750181283278	k__Bacteria;p__Proteobacteria;c__Deltaproteobacteria;o__Oligoflexales;f__0319-6G20;
Clostridiales_vadinBB60_group	0.00140883004951623	0.000269335156525162	0.000248617067561688	4.1436177926948e-05	0	0	0	0	0	0.000227898978598214	0	0	k__Bacteria;p__Firmicutes;c__Clostridia;o__Clostridiales;f__Clostridiales_vadinBB60_group;
unidentified_SC-I-84	0.00134667578262581	0.000372925601342532	0.000953032092319804	0.00041436177926948	0.00120164915988149	0.00140883004951623	0.000808005469575486	0.000808005469575486	0.000538670313050324	0.000186462800671266	0.000352207512379058	0.000372925601342532	k__Bacteria;p__Proteobacteria;c__Betaproteobacteria;o__SC-I-84;f__unidentified_SC-I-84;
Frankiaceae	0.000766569291648538	0.000497234135123376	0.000642260757867694	0.000269335156525162	0.00122236724884497	0.000580106490977272	0.000538670313050324	0.000808005469575486	0.00138811196055276	0.00109805871506412	0.000973750181283278	0.000973750181283278	k__Bacteria;p__Actinobacteria;c__unidentified_Actinobacteria;o__Frankiales;f__Frankiaceae;
DUNssu044	0.000497234135123376	0.000393643690306006	0.000372925601342532	0.000372925601342532	0.000580106490977272	0.000683696935794642	0.000683696935794642	0.000600824579940746	0.00124308533780844	0.000372925601342532	0.00062154266890422	0.00134667578262581	k__Bacteria;p__Proteobacteria;c__Alphaproteobacteria;o__Rhizobiales;f__DUNssu044;
KF-JG30-B3	0.00118093107091802	0.00126380342677191	0.00116021298195454	0.00105662253713717	0.00109805871506412	0.00124308533780844	0.000890877825429382	0.000849441647502434	0.000745851202685064	0.000704415024758116	0.000745851202685064	0.00105662253713717	k__Bacteria;p__Proteobacteria;c__Alphaproteobacteria;o__Rhizobiales;f__KF-JG30-B3;
Phaselicystidaceae	0.000890877825429382	0.000538670313050324	0.000704415024758116	0.000973750181283278	0.000600824579940746	0.000745851202685064	0.000662978846831168	0.000745851202685064	0.00126380342677191	0.00031077133445211	0.000497234135123376	0.00101518635921023	k__Bacteria;p__Proteobacteria;c__Deltaproteobacteria;o__Myxococcales;f__Phaselicystidaceae;
Coxiellaceae	0.00118093107091802	0.00082872355853896	0.000372925601342532	0.000849441647502434	0.000662978846831168	0.000973750181283278	0.00118093107091802	0.000538670313050324	0.00122236724884497	0.00041436177926948	0.00051795222408685	0.000662978846831168	k__Bacteria;p__Proteobacteria;c__Gammaproteobacteria;o__Legionellales;f__Coxiellaceae;
MSB-1E8	6.2154266890422e-05	4.1436177926948e-05	0.000124308533780844	4.1436177926948e-05	0.000290053245488636	0.000559388402013798	0.00120164915988149	0.000455797957196428	0.000538670313050324	0	8.2872355853896e-05	0.000145026622744318	k__Bacteria;p__Proteobacteria;c__Alphaproteobacteria;o__Rhodospirillales;f__MSB-1E8;
AKIW781	0.000580106490977272	0.000435079868232954	0.000497234135123376	0.000248617067561688	0.000973750181283278	0.00118093107091802	0.0010359044481737	0.000538670313050324	0.00093231400335633	0.000890877825429382	0.000683696935794642	0.000662978846831168	k__Bacteria;p__Chloroflexi;c__Chloroflexia;o__Kallotenuales;f__AKIW781;
Rhodocyclaceae	0.000849441647502434	0.00113949489299107	0.00116021298195454	0.00093231400335633	0.000269335156525162	0.000186462800671266	0.000600824579940746	0.000269335156525162	4.1436177926948e-05	0.00010359044481737	0.000372925601342532	0.000290053245488636	k__Bacteria;p__Proteobacteria;c__Betaproteobacteria;o__Rhodocyclales;f__Rhodocyclaceae;
NS11-12_marine_group	0.000849441647502434	0.00109805871506412	0.00113949489299107	0.000683696935794642	0.000124308533780844	4.1436177926948e-05	0.000124308533780844	0.000165744711707792	0.00020718088963474	0.000165744711707792	4.1436177926948e-05	6.2154266890422e-05	k__Bacteria;p__Bacteroidetes;c__Sphingobacteriia;o__Sphingobacteriales;f__NS11-12_marine_group;
Aeromonadaceae	0.000704415024758116	0.0010359044481737	0.00113949489299107	0.000787287380612012	2.0718088963474e-05	0	0	0	2.0718088963474e-05	0	8.2872355853896e-05	2.0718088963474e-05	k__Bacteria;p__Proteobacteria;c__Gammaproteobacteria;o__Aeromonadales;f__Aeromonadaceae;
OPB56	0.00105662253713717	0.000704415024758116	0.000766569291648538	0.00072513311372159	0.000248617067561688	0.00020718088963474	0.000290053245488636	6.2154266890422e-05	0.00020718088963474	0.000248617067561688	0.000145026622744318	0.000165744711707792	k__Bacteria;p__Chlorobi;c__Chlorobia;o__Chlorobiales;f__OPB56;
Conexibacteraceae	0.000538670313050324	0.000352207512379058	0.000455797957196428	0.000145026622744318	0.000808005469575486	0.000890877825429382	0.000497234135123376	0.000994468270246752	0.000704415024758116	0.00020718088963474	0.000600824579940746	0.000393643690306006	k__Bacteria;p__Actinobacteria;c__Thermoleophilia;o__Solirubrobacterales;f__Conexibacteraceae;
Fimbriimonadaceae	0.00082872355853896	0.00062154266890422	0.000497234135123376	0.000372925601342532	0.000497234135123376	0.000704415024758116	0.000600824579940746	0.000455797957196428	0.000973750181283278	0.000662978846831168	0.000580106490977272	0.000766569291648538	k__Bacteria;p__Armatimonadetes;c__Fimbriimonadia;o__Fimbriimonadales;f__Fimbriimonadaceae;
env.OPS_17	0.000953032092319804	0.000497234135123376	0.000497234135123376	0.00041436177926948	0.000269335156525162	0.000580106490977272	0.00062154266890422	0.000372925601342532	0.000704415024758116	0.00010359044481737	8.2872355853896e-05	0.00010359044481737	k__Bacteria;p__Bacteroidetes;c__Sphingobacteriia;o__Sphingobacteriales;f__env.OPS_17;
Caldilineaceae	0.000393643690306006	0.000787287380612012	0.000642260757867694	0.00051795222408685	0.00072513311372159	0.000476516046159902	0.000953032092319804	0.000476516046159902	0.000455797957196428	0.00041436177926948	0.000331489423415584	0.000227898978598214	k__Bacteria;p__Chloroflexi;c__Caldilineae;o__Caldilineales;f__Caldilineaceae;
Patulibacteraceae	0.000662978846831168	0.00093231400335633	0.00093231400335633	0.000559388402013798	0.00051795222408685	0.000580106490977272	0.000683696935794642	0.00082872355853896	0.000662978846831168	0.000393643690306006	0.000683696935794642	0.000683696935794642	k__Bacteria;p__Actinobacteria;c__Thermoleophilia;o__Solirubrobacterales;f__Patulibacteraceae;
Phycisphaeraceae	0.000683696935794642	0.000559388402013798	0.000683696935794642	0.000559388402013798	0.000393643690306006	0.000393643690306006	0.000455797957196428	0.000124308533780844	0.00093231400335633	0.000124308533780844	0.000186462800671266	0.000248617067561688	k__Bacteria;p__Planctomycetes;c__Phycisphaerae;o__Phycisphaerales;f__Phycisphaeraceae;
Family_XIII	0.000290053245488636	0.000227898978598214	0.000662978846831168	0.00082872355853896	6.2154266890422e-05	2.0718088963474e-05	0	4.1436177926948e-05	0	6.2154266890422e-05	0	0	k__Bacteria;p__Firmicutes;c__Clostridia;o__Clostridiales;f__Family_XIII;
Deferribacteraceae	0	0	0	0	0	0	0	0	0	0.00082872355853896	0	0	k__Bacteria;p__Deferribacteres;c__unidentified_Deferribacteres;o__Deferribacterales;f__Deferribacteraceae;
I-10	0.000808005469575486	0.000393643690306006	0.000393643690306006	0.000455797957196428	0.000497234135123376	0.000642260757867694	0.000559388402013798	0.00062154266890422	0.00051795222408685	0.000372925601342532	0.000435079868232954	0.000497234135123376	k__Bacteria;p__Proteobacteria;c__Alphaproteobacteria;o__Rhodospirillales;f__I-10;
Clostridiaceae_1	0.000331489423415584	0.000766569291648538	0.000186462800671266	0.000662978846831168	0.000580106490977272	6.2154266890422e-05	0.000124308533780844	0.00010359044481737	0.000124308533780844	0.000393643690306006	6.2154266890422e-05	6.2154266890422e-05	k__Bacteria;p__Firmicutes;c__Clostridia;o__Clostridiales;f__Clostridiaceae_1;
Nannocystaceae	0.00072513311372159	0.000683696935794642	0.000455797957196428	0.000269335156525162	0.00031077133445211	0.000766569291648538	0.000580106490977272	0.00031077133445211	0.00020718088963474	0.000290053245488636	0.000269335156525162	0.000248617067561688	k__Bacteria;p__Proteobacteria;c__Deltaproteobacteria;o__Myxococcales;f__Nannocystaceae;
Parachlamydiaceae	0.000145026622744318	0.00010359044481737	2.0718088963474e-05	0.000269335156525162	0.000393643690306006	0.00010359044481737	0.00072513311372159	0.000227898978598214	0.000331489423415584	0.000124308533780844	0.000124308533780844	0.000145026622744318	k__Bacteria;p__Chlamydiae;c__unidentified_Chlamydiae;o__Chlamydiales;f__Parachlamydiaceae;
Chromatiaceae	0.000165744711707792	0.000165744711707792	0.000248617067561688	0.000145026622744318	2.0718088963474e-05	0	0	8.2872355853896e-05	4.1436177926948e-05	0	0.00072513311372159	0.000559388402013798	k__Bacteria;p__Proteobacteria;c__Gammaproteobacteria;o__Chromatiales;f__Chromatiaceae;
Deinococcaceae	0.000290053245488636	0.000393643690306006	0.000352207512379058	0.000372925601342532	4.1436177926948e-05	0.000124308533780844	6.2154266890422e-05	0	0.000683696935794642	0.00010359044481737	0.000145026622744318	6.2154266890422e-05	k__Bacteria;p__Deinococcus-Thermus;c__Deinococci;o__Deinococcales;f__Deinococcaceae;
ncd2191h07c1	0.000642260757867694	0.000331489423415584	0.00062154266890422	0.000248617067561688	0.00062154266890422	0.000559388402013798	0.000538670313050324	0.000662978846831168	0.000600824579940746	0.000580106490977272	0.000497234135123376	0.000642260757867694	k__Bacteria;p__Actinobacteria;c__Thermoleophilia;o__Solirubrobacterales;f__ncd2191h07c1;
Holosporaceae	0.000145026622744318	0.000145026622744318	0	6.2154266890422e-05	0.000124308533780844	0.00010359044481737	0.000165744711707792	0.000124308533780844	0.000559388402013798	6.2154266890422e-05	8.2872355853896e-05	0.000662978846831168	k__Bacteria;p__Proteobacteria;c__Alphaproteobacteria;o__Rickettsiales;f__Holosporaceae;
Myxococcaceae	2.0718088963474e-05	6.2154266890422e-05	0	2.0718088963474e-05	0.000186462800671266	0.00031077133445211	0.00031077133445211	0.000248617067561688	0.00031077133445211	0.000662978846831168	0.00020718088963474	0.000269335156525162	k__Bacteria;p__Proteobacteria;c__Deltaproteobacteria;o__Myxococcales;f__Myxococcaceae;
Bogoriellaceae	0.000145026622744318	8.2872355853896e-05	0.00010359044481737	0.000165744711707792	0.000393643690306006	0.000352207512379058	0.000372925601342532	0.00020718088963474	0.000497234135123376	0.000662978846831168	0.000393643690306006	0.000580106490977272	k__Bacteria;p__Actinobacteria;c__unidentified_Actinobacteria;o__Micrococcales;f__Bogoriellaceae;
Promicromonosporaceae	0.000331489423415584	0.000497234135123376	0.000662978846831168	0.000476516046159902	0.00031077133445211	0.000269335156525162	0.000331489423415584	0.00051795222408685	4.1436177926948e-05	0.000248617067561688	6.2154266890422e-05	0.00010359044481737	k__Bacteria;p__Actinobacteria;c__unidentified_Actinobacteria;o__Micrococcales;f__Promicromonosporaceae;
Thermoactinomycetaceae	0.000227898978598214	0.000145026622744318	0.000145026622744318	0.000124308533780844	0.000435079868232954	0.000435079868232954	0.000372925601342532	0.000331489423415584	0.00010359044481737	0.000642260757867694	0.00010359044481737	0.000124308533780844	k__Bacteria;p__Firmicutes;c__Bacilli;o__Bacillales;f__Thermoactinomycetaceae;
P3OB-42	0.000538670313050324	0.000455797957196428	0.000331489423415584	0.000290053245488636	0.000393643690306006	0.00020718088963474	0.00062154266890422	0.00041436177926948	0.000331489423415584	0.000248617067561688	0.00010359044481737	0.000372925601342532	k__Bacteria;p__Proteobacteria;c__Deltaproteobacteria;o__Myxococcales;f__P3OB-42;
Corynebacteriaceae	0.000165744711707792	0.000331489423415584	0.000538670313050324	0.00051795222408685	6.2154266890422e-05	0.00062154266890422	0.00020718088963474	0.000165744711707792	2.0718088963474e-05	0.000124308533780844	2.0718088963474e-05	2.0718088963474e-05	k__Bacteria;p__Actinobacteria;c__unidentified_Actinobacteria;o__Corynebacteriales;f__Corynebacteriaceae;
Methylophilaceae	0.000269335156525162	0.000497234135123376	0.000600824579940746	0.000435079868232954	8.2872355853896e-05	0.000248617067561688	0.000145026622744318	4.1436177926948e-05	0.000165744711707792	6.2154266890422e-05	4.1436177926948e-05	6.2154266890422e-05	k__Bacteria;p__Proteobacteria;c__Betaproteobacteria;o__Methylophilales;f__Methylophilaceae;
unidentified_Tectomicrobia	0.00010359044481737	2.0718088963474e-05	0.000124308533780844	0.000124308533780844	0.000290053245488636	0.000497234135123376	0.000600824579940746	0.000186462800671266	6.2154266890422e-05	4.1436177926948e-05	6.2154266890422e-05	0.000165744711707792	k__Bacteria;p__Tectomicrobia;c__unidentified_Tectomicrobia;o__unidentified_Tectomicrobia;f__unidentified_Tectomicrobia;
Bacteriovoracaceae	0.000372925601342532	0.000455797957196428	0.00041436177926948	0.000269335156525162	0.00010359044481737	0.000186462800671266	0.000269335156525162	0.00020718088963474	0.000600824579940746	0.000290053245488636	0.000145026622744318	0.00041436177926948	k__Bacteria;p__Proteobacteria;c__Deltaproteobacteria;o__Bdellovibrionales;f__Bacteriovoracaceae;
MNC12	0.000600824579940746	0.00031077133445211	0.00020718088963474	0.000497234135123376	8.2872355853896e-05	0.000124308533780844	0.00020718088963474	8.2872355853896e-05	0.000165744711707792	0.000145026622744318	0.000124308533780844	0.000186462800671266	k__Bacteria;p__Proteobacteria;c__Alphaproteobacteria;o__Rhodospirillales;f__MNC12;
Bifidobacteriaceae	0.000165744711707792	0.00031077133445211	0.000580106490977272	0.00031077133445211	2.0718088963474e-05	2.0718088963474e-05	2.0718088963474e-05	0	0	8.2872355853896e-05	0	0	k__Bacteria;p__Actinobacteria;c__unidentified_Actinobacteria;o__Bifidobacteriales;f__Bifidobacteriaceae;
Cryomorphaceae	0.000331489423415584	0.000559388402013798	0.000372925601342532	0.00051795222408685	2.0718088963474e-05	0	4.1436177926948e-05	0	4.1436177926948e-05	4.1436177926948e-05	0	2.0718088963474e-05	k__Bacteria;p__Bacteroidetes;c__Flavobacteriia;o__Flavobacteriales;f__Cryomorphaceae;
[Caedibacter]_caryophilus_group	0	0	0	0	0	0	0	0	0.000455797957196428	2.0718088963474e-05	0.00031077133445211	0.000538670313050324	k__Bacteria;p__Proteobacteria;c__Alphaproteobacteria;o__Rickettsiales;f__[Caedibacter]_caryophilus_group;
unidentified_Gaiellales	0.000352207512379058	0.000290053245488636	0.00031077133445211	8.2872355853896e-05	0.000476516046159902	0.000538670313050324	0.000538670313050324	0.000331489423415584	0.00020718088963474	0.000145026622744318	0.000269335156525162	8.2872355853896e-05	k__Bacteria;p__Actinobacteria;c__Thermoleophilia;o__Gaiellales;f__unidentified_Gaiellales;
unidentified_Rickettsiales	0.000165744711707792	0.00010359044481737	0.000227898978598214	8.2872355853896e-05	0.000290053245488636	8.2872355853896e-05	2.0718088963474e-05	0.00020718088963474	0.00020718088963474	0.000538670313050324	0.000145026622744318	0.000124308533780844	k__Bacteria;p__Proteobacteria;c__Alphaproteobacteria;o__Rickettsiales;f__unidentified_Rickettsiales;
Vulgatibacteraceae	2.0718088963474e-05	0.000269335156525162	0.00010359044481737	0	0.00010359044481737	6.2154266890422e-05	8.2872355853896e-05	0.000165744711707792	0.000227898978598214	6.2154266890422e-05	0.00051795222408685	0.000186462800671266	k__Bacteria;p__Proteobacteria;c__Deltaproteobacteria;o__Myxococcales;f__Vulgatibacteraceae;
A0839	0.00051795222408685	0.00031077133445211	0.000393643690306006	0.000352207512379058	0.000186462800671266	0.000186462800671266	0.00031077133445211	0.00020718088963474	0.00031077133445211	0.000435079868232954	0.000165744711707792	0.000290053245488636	k__Bacteria;p__Proteobacteria;c__Alphaproteobacteria;o__Rhizobiales;f__A0839;
Solimonadaceae	0.000186462800671266	0.000455797957196428	0.00010359044481737	0.000124308533780844	0.000186462800671266	0.000393643690306006	0.000497234135123376	0.000331489423415584	6.2154266890422e-05	4.1436177926948e-05	0	4.1436177926948e-05	k__Bacteria;p__Proteobacteria;c__Gammaproteobacteria;o__Xanthomonadales;f__Solimonadaceae;
AKYG937	0.000269335156525162	0.000352207512379058	0.000352207512379058	6.2154266890422e-05	0.000124308533780844	0.000165744711707792	0.000124308533780844	4.1436177926948e-05	0.00020718088963474	0.000497234135123376	0.000186462800671266	0.000165744711707792	k__Bacteria;p__Proteobacteria;c__Alphaproteobacteria;o__Sphingomonadales;f__AKYG937;
Mycoplasmataceae	8.2872355853896e-05	2.0718088963474e-05	4.1436177926948e-05	0.00010359044481737	0	0	0	0.000497234135123376	0	0	0	0	k__Bacteria;p__Tenericutes;c__Mollicutes;o__Mycoplasmatales;f__Mycoplasmataceae;
AKYH767	0.000476516046159902	0.000290053245488636	0.000165744711707792	0.000165744711707792	0.000186462800671266	0.000331489423415584	0.00031077133445211	0.00020718088963474	0.000145026622744318	0.000124308533780844	0.000165744711707792	0.000124308533780844	k__Bacteria;p__Bacteroidetes;c__Sphingobacteriia;o__Sphingobacteriales;f__AKYH767;
S1-80	0.000269335156525162	0.000455797957196428	0.000352207512379058	0.000248617067561688	0.000165744711707792	0.000186462800671266	0.000145026622744318	0.000331489423415584	0.00020718088963474	0.000186462800671266	0.000186462800671266	0.000248617067561688	k__Bacteria;p__Actinobacteria;c__Thermoleophilia;o__Solirubrobacterales;f__S1-80;
Methylococcaceae	0.00031077133445211	0.000455797957196428	0.000393643690306006	0.000352207512379058	0	0	0	0	0	0	0	0	k__Bacteria;p__Proteobacteria;c__Gammaproteobacteria;o__Methylococcales;f__Methylococcaceae;
Euzebyaceae	8.2872355853896e-05	8.2872355853896e-05	0.000165744711707792	0.000165744711707792	0.00010359044481737	0.000290053245488636	0.000227898978598214	0.000435079868232954	0	0.000145026622744318	0.00010359044481737	8.2872355853896e-05	k__Bacteria;p__Actinobacteria;c__Nitriliruptoria;o__Euzebyales;f__Euzebyaceae;
SJA-28	0.000372925601342532	0.000435079868232954	0.000290053245488636	0.000269335156525162	0.00010359044481737	0.000331489423415584	0.000248617067561688	0.00010359044481737	0.00031077133445211	0.000227898978598214	0.00010359044481737	0.000145026622744318	k__Bacteria;p__Chlorobi;c__Chlorobia;o__Chlorobiales;f__SJA-28;
NS9_marine_group	0.000435079868232954	0.000372925601342532	0.000186462800671266	0.00010359044481737	4.1436177926948e-05	0.000124308533780844	0.00010359044481737	4.1436177926948e-05	0.00010359044481737	6.2154266890422e-05	0.000124308533780844	6.2154266890422e-05	k__Bacteria;p__Bacteroidetes;c__Flavobacteriia;o__Flavobacteriales;f__NS9_marine_group;
PHOS-HE51	0.000372925601342532	0.00041436177926948	0.000186462800671266	0.00031077133445211	0.000124308533780844	0.00020718088963474	0.000186462800671266	0.000331489423415584	0.00010359044481737	0.000145026622744318	8.2872355853896e-05	0.00010359044481737	k__Bacteria;p__Bacteroidetes;c__Sphingobacteriia;o__Sphingobacteriales;f__PHOS-HE51;
unidentified_Acidimicrobiales	0.000331489423415584	0.000372925601342532	0.00041436177926948	0.000290053245488636	0.00010359044481737	0.000186462800671266	0.00020718088963474	6.2154266890422e-05	6.2154266890422e-05	0.000165744711707792	2.0718088963474e-05	6.2154266890422e-05	k__Bacteria;p__Actinobacteria;c__Acidimicrobiia;o__Acidimicrobiales;f__unidentified_Acidimicrobiales;
cvE6	0.000248617067561688	0.000290053245488636	0.000248617067561688	0.00041436177926948	2.0718088963474e-05	0	0.00010359044481737	0	6.2154266890422e-05	0	6.2154266890422e-05	6.2154266890422e-05	k__Bacteria;p__Chlamydiae;c__unidentified_Chlamydiae;o__Chlamydiales;f__cvE6;
FukuN57	2.0718088963474e-05	6.2154266890422e-05	8.2872355853896e-05	2.0718088963474e-05	0	0	0	0	0.000290053245488636	0	0.000145026622744318	0.000393643690306006	k__Bacteria;p__Proteobacteria;c__Alphaproteobacteria;o__Rhizobiales;f__FukuN57;
unidentified_OPB35_soil_group	0.000290053245488636	0.000372925601342532	0.000269335156525162	0.000393643690306006	0.000248617067561688	0.000248617067561688	0.00031077133445211	0.00020718088963474	0.000186462800671266	0.000145026622744318	8.2872355853896e-05	0.000145026622744318	k__Bacteria;p__Verrucomicrobia;c__OPB35_soil_group;o__unidentified_OPB35_soil_group;f__unidentified_OPB35_soil_group;
Parviterribacteraceae	6.2154266890422e-05	0.000145026622744318	6.2154266890422e-05	8.2872355853896e-05	8.2872355853896e-05	0.000124308533780844	0.000124308533780844	8.2872355853896e-05	4.1436177926948e-05	0.000393643690306006	6.2154266890422e-05	0.00010359044481737	k__Bacteria;p__Actinobacteria;c__Thermoleophilia;o__Solirubrobacterales;f__Parviterribacteraceae;
Fusobacteriaceae	2.0718088963474e-05	0	0	6.2154266890422e-05	0	0	2.0718088963474e-05	0.000393643690306006	2.0718088963474e-05	0	2.0718088963474e-05	2.0718088963474e-05	k__Bacteria;p__Fusobacteria;c__Fusobacteriia;o__Fusobacteriales;f__Fusobacteriaceae;
Armatimonadaceae	0.000165744711707792	0.00031077133445211	0.000393643690306006	0.00031077133445211	0	0	0	0	0	0	0	0	k__Bacteria;p__Armatimonadetes;c__Armatimonadia;o__Armatimonadales;f__Armatimonadaceae;
Fibrobacteraceae	0.000393643690306006	0.000165744711707792	0.00010359044481737	0.000124308533780844	0.000124308533780844	0.000269335156525162	0.000352207512379058	0.000124308533780844	0.000124308533780844	0	8.2872355853896e-05	0.00010359044481737	k__Bacteria;p__Fibrobacteres;c__Fibrobacteria;o__Fibrobacterales;f__Fibrobacteraceae;
Cyclobacteriaceae	0.000331489423415584	0.000372925601342532	0.000352207512379058	0.000352207512379058	0	8.2872355853896e-05	0	2.0718088963474e-05	4.1436177926948e-05	8.2872355853896e-05	6.2154266890422e-05	6.2154266890422e-05	k__Bacteria;p__Bacteroidetes;c__Cytophagia;o__Cytophagales;f__Cyclobacteriaceae;
Glycomycetaceae	0.000227898978598214	4.1436177926948e-05	4.1436177926948e-05	8.2872355853896e-05	0.000352207512379058	0.000165744711707792	0.000165744711707792	0.000227898978598214	8.2872355853896e-05	0.00020718088963474	0.000145026622744318	0.000145026622744318	k__Bacteria;p__Actinobacteria;c__unidentified_Actinobacteria;o__Glycomycetales;f__Glycomycetaceae;
FFCH7168	0.000352207512379058	0.000165744711707792	8.2872355853896e-05	6.2154266890422e-05	0.000331489423415584	0.000124308533780844	0.000352207512379058	0.000165744711707792	0.00031077133445211	0.000186462800671266	4.1436177926948e-05	0.00010359044481737	k__Bacteria;p__Chloroflexi;c__Chloroflexia;o__Chloroflexales;f__FFCH7168;
Blfdi19	0.000227898978598214	0.000290053245488636	0.000186462800671266	0.000248617067561688	8.2872355853896e-05	0.000331489423415584	0.000331489423415584	0.000290053245488636	0.000145026622744318	0.000165744711707792	6.2154266890422e-05	8.2872355853896e-05	k__Bacteria;p__Proteobacteria;c__Deltaproteobacteria;o__Myxococcales;f__Blfdi19;
SM2D12	0.000331489423415584	0.00010359044481737	4.1436177926948e-05	4.1436177926948e-05	6.2154266890422e-05	0.000124308533780844	8.2872355853896e-05	4.1436177926948e-05	4.1436177926948e-05	0.00010359044481737	4.1436177926948e-05	6.2154266890422e-05	k__Bacteria;p__Proteobacteria;c__Alphaproteobacteria;o__Rickettsiales;f__SM2D12;
Aurantimonadaceae	8.2872355853896e-05	0.000186462800671266	0.000124308533780844	6.2154266890422e-05	2.0718088963474e-05	0.00010359044481737	6.2154266890422e-05	0.00020718088963474	0.00010359044481737	0.000290053245488636	0.000331489423415584	0.00010359044481737	k__Bacteria;p__Proteobacteria;c__Alphaproteobacteria;o__Rhizobiales;f__Aurantimonadaceae;
mle1-27	0.000145026622744318	0.000248617067561688	0.000124308533780844	6.2154266890422e-05	0.000331489423415584	0.00031077133445211	0.000248617067561688	0.000186462800671266	0.000145026622744318	6.2154266890422e-05	4.1436177926948e-05	8.2872355853896e-05	k__Bacteria;p__Proteobacteria;c__Deltaproteobacteria;o__Myxococcales;f__mle1-27;
Defluviitaleaceae	8.2872355853896e-05	2.0718088963474e-05	0.00031077133445211	0.00020718088963474	0	0	0	0	0	0	0	0	k__Bacteria;p__Firmicutes;c__Clostridia;o__Clostridiales;f__Defluviitaleaceae;
Sva0725	6.2154266890422e-05	0.000124308533780844	8.2872355853896e-05	6.2154266890422e-05	0.000186462800671266	0.000227898978598214	0.00031077133445211	0.00020718088963474	0.000124308533780844	4.1436177926948e-05	6.2154266890422e-05	4.1436177926948e-05	k__Bacteria;p__Acidobacteria;c__Holophagae;o__Subgroup_10;f__Sva0725;
Oceanospirillaceae	0.000145026622744318	0.00031077133445211	0.000165744711707792	0.000248617067561688	2.0718088963474e-05	0.00010359044481737	4.1436177926948e-05	4.1436177926948e-05	6.2154266890422e-05	0.00010359044481737	8.2872355853896e-05	2.0718088963474e-05	k__Bacteria;p__Proteobacteria;c__Gammaproteobacteria;o__Oceanospirillales;f__Oceanospirillaceae;
Coriobacteriaceae	0.000124308533780844	8.2872355853896e-05	0.000124308533780844	0.00020718088963474	2.0718088963474e-05	0	2.0718088963474e-05	0.000290053245488636	4.1436177926948e-05	0	2.0718088963474e-05	0	k__Bacteria;p__Actinobacteria;c__Coriobacteriia;o__Coriobacteriales;f__Coriobacteriaceae;
Herpetosiphonaceae	0.000145026622744318	0.000290053245488636	0.00010359044481737	0.00010359044481737	0.000186462800671266	0.00010359044481737	0.000145026622744318	8.2872355853896e-05	0.000186462800671266	4.1436177926948e-05	6.2154266890422e-05	4.1436177926948e-05	k__Bacteria;p__Chloroflexi;c__Chloroflexia;o__Herpetosiphonales;f__Herpetosiphonaceae;
Halieaceae	0	0	0	0	0	0	0	0.000248617067561688	0	0	0	0	k__Bacteria;p__Proteobacteria;c__Gammaproteobacteria;o__Cellvibrionales;f__Halieaceae;
Cryptosporangiaceae	0.000165744711707792	0.000145026622744318	0.000227898978598214	6.2154266890422e-05	4.1436177926948e-05	8.2872355853896e-05	4.1436177926948e-05	0.000165744711707792	0.000227898978598214	0.000248617067561688	0.00020718088963474	0.000186462800671266	k__Bacteria;p__Actinobacteria;c__unidentified_Actinobacteria;o__Frankiales;f__Cryptosporangiaceae;
TM146	0.000145026622744318	0.000165744711707792	0.00010359044481737	0.000248617067561688	0.00010359044481737	6.2154266890422e-05	6.2154266890422e-05	8.2872355853896e-05	8.2872355853896e-05	8.2872355853896e-05	2.0718088963474e-05	4.1436177926948e-05	k__Bacteria;p__Actinobacteria;c__Thermoleophilia;o__Solirubrobacterales;f__TM146;
JTB255_marine_benthic_group	0	0	0.00010359044481737	0	0.000124308533780844	0.000248617067561688	0.00020718088963474	0	6.2154266890422e-05	0	0	0	k__Bacteria;p__Proteobacteria;c__Gammaproteobacteria;o__Xanthomonadales;f__JTB255_marine_benthic_group;
Xiphinematobacteraceae	2.0718088963474e-05	8.2872355853896e-05	8.2872355853896e-05	0.000248617067561688	0.00010359044481737	0.00010359044481737	0.000227898978598214	0.000124308533780844	6.2154266890422e-05	0.00020718088963474	0.00010359044481737	4.1436177926948e-05	k__Bacteria;p__Verrucomicrobia;c__Spartobacteria;o__Chthoniobacterales;f__Xiphinematobacteraceae;
Chthonomonadaceae	0.00020718088963474	0.000124308533780844	0.00010359044481737	0.000145026622744318	0.000227898978598214	0.000227898978598214	0.000165744711707792	0.000227898978598214	0.000124308533780844	0.000186462800671266	0.000186462800671266	0.00010359044481737	k__Bacteria;p__Armatimonadetes;c__Chthonomonadetes;o__Chthonomonadales;f__Chthonomonadaceae;
JG37-AG-20	4.1436177926948e-05	0	6.2154266890422e-05	2.0718088963474e-05	0.000145026622744318	0.000145026622744318	0.000227898978598214	2.0718088963474e-05	0	0	0	0	k__Bacteria;p__Proteobacteria;c__Alphaproteobacteria;o__Rhodospirillales;f__JG37-AG-20;
unidentified_.SAGMCG-1.	0	0	0	0	0	0.000227898978598214	0	0	0	0	0	0	k__Archaea;p__Thaumarchaeota;c__.SAGMCG-1.;o__unidentified_.SAGMCG-1.;f__unidentified_.SAGMCG-1.;
Leptotrichiaceae	0.000124308533780844	0.000165744711707792	0.000227898978598214	0.000124308533780844	0	0	0	6.2154266890422e-05	0	0	0	0	k__Bacteria;p__Fusobacteria;c__Fusobacteriia;o__Fusobacteriales;f__Leptotrichiaceae;
Cellvibrionaceae	6.2154266890422e-05	8.2872355853896e-05	8.2872355853896e-05	6.2154266890422e-05	0	0.000145026622744318	8.2872355853896e-05	0.000145026622744318	6.2154266890422e-05	0.000227898978598214	8.2872355853896e-05	6.2154266890422e-05	k__Bacteria;p__Proteobacteria;c__Gammaproteobacteria;o__Cellvibrionales;f__Cellvibrionaceae;
FamilyI	0.000145026622744318	0.000186462800671266	0.000227898978598214	0.000165744711707792	0	0	2.0718088963474e-05	0	2.0718088963474e-05	2.0718088963474e-05	0	0	k__Bacteria;p__Cyanobacteria;c__unidentified_Cyanobacteria;o__SubsectionIV;f__FamilyI;
Sphaerobacteraceae	0.00010359044481737	8.2872355853896e-05	2.0718088963474e-05	0.00010359044481737	0.00020718088963474	4.1436177926948e-05	4.1436177926948e-05	0.000145026622744318	0.00010359044481737	0	8.2872355853896e-05	6.2154266890422e-05	k__Bacteria;p__Thermomicrobia;c__unidentified_Thermomicrobia;o__Sphaerobacterales;f__Sphaerobacteraceae;
LD29	2.0718088963474e-05	8.2872355853896e-05	0.00010359044481737	0.00020718088963474	0	0	2.0718088963474e-05	2.0718088963474e-05	0	0	0	0	k__Bacteria;p__Verrucomicrobia;c__Spartobacteria;o__Chthoniobacterales;f__LD29;
Trueperaceae	0.00010359044481737	0.00020718088963474	0.000124308533780844	0	8.2872355853896e-05	0.00010359044481737	2.0718088963474e-05	4.1436177926948e-05	6.2154266890422e-05	4.1436177926948e-05	4.1436177926948e-05	2.0718088963474e-05	k__Bacteria;p__Deinococcus-Thermus;c__Deinococci;o__Deinococcales;f__Trueperaceae;
KD3-93	0.00020718088963474	8.2872355853896e-05	8.2872355853896e-05	4.1436177926948e-05	2.0718088963474e-05	6.2154266890422e-05	0.000124308533780844	2.0718088963474e-05	0.000124308533780844	0	6.2154266890422e-05	4.1436177926948e-05	k__Bacteria;p__Bacteroidetes;c__Sphingobacteriia;o__Sphingobacteriales;f__KD3-93;
unidentified_OM190	0	2.0718088963474e-05	0	4.1436177926948e-05	0.000145026622744318	0.00010359044481737	8.2872355853896e-05	0.00020718088963474	0	0	0	0	k__Bacteria;p__Planctomycetes;c__OM190;o__unidentified_OM190;f__unidentified_OM190;
Actinospicaceae	0.00010359044481737	0.00010359044481737	0.00020718088963474	4.1436177926948e-05	8.2872355853896e-05	0.000145026622744318	0.000165744711707792	4.1436177926948e-05	4.1436177926948e-05	4.1436177926948e-05	0.00010359044481737	6.2154266890422e-05	k__Bacteria;p__Actinobacteria;c__unidentified_Actinobacteria;o__Catenulisporales;f__Actinospicaceae;
Rickettsiaceae	0.000186462800671266	0.000165744711707792	8.2872355853896e-05	0.000124308533780844	2.0718088963474e-05	0	0	0	0.000145026622744318	0	0.000124308533780844	8.2872355853896e-05	k__Bacteria;p__Proteobacteria;c__Alphaproteobacteria;o__Rickettsiales;f__Rickettsiaceae;
unidentified_Omnitrophica	2.0718088963474e-05	0.000124308533780844	8.2872355853896e-05	0.000186462800671266	0	0.000145026622744318	0.00010359044481737	2.0718088963474e-05	0	0	0	0	k__Bacteria;p__Omnitrophica;c__unidentified_Omnitrophica;o__unidentified_Omnitrophica;f__unidentified_Omnitrophica;
unidentified_Gammaproteobacteria	8.2872355853896e-05	0.00010359044481737	0.000186462800671266	0.000124308533780844	0	0	0	0	0	0	0	0	k__Bacteria;p__Proteobacteria;c__Gammaproteobacteria;o__unidentified_Gammaproteobacteria;f__unidentified_Gammaproteobacteria;
KCM-B-15	2.0718088963474e-05	2.0718088963474e-05	0	0	6.2154266890422e-05	0.000186462800671266	8.2872355853896e-05	2.0718088963474e-05	0	0	0	0	k__Bacteria;p__Proteobacteria;c__Alphaproteobacteria;o__Rhodospirillales;f__KCM-B-15;
ODP1230B8.23	4.1436177926948e-05	6.2154266890422e-05	0.000124308533780844	0.000165744711707792	8.2872355853896e-05	0.000165744711707792	4.1436177926948e-05	0	0.00010359044481737	6.2154266890422e-05	6.2154266890422e-05	4.1436177926948e-05	k__Bacteria;p__Firmicutes;c__Clostridia;o__Halanaerobiales;f__ODP1230B8.23;
Syntrophaceae	8.2872355853896e-05	2.0718088963474e-05	4.1436177926948e-05	4.1436177926948e-05	4.1436177926948e-05	4.1436177926948e-05	8.2872355853896e-05	0	4.1436177926948e-05	2.0718088963474e-05	6.2154266890422e-05	0.000165744711707792	k__Bacteria;p__Proteobacteria;c__Deltaproteobacteria;o__Syntrophobacterales;f__Syntrophaceae;
Shewanellaceae	0	0	0	0	0	0	0	0	4.1436177926948e-05	0	0.00010359044481737	0.000165744711707792	k__Bacteria;p__Proteobacteria;c__Gammaproteobacteria;o__Alteromonadales;f__Shewanellaceae;
B79	0.000124308533780844	0.000165744711707792	0.00010359044481737	8.2872355853896e-05	2.0718088963474e-05	0.000145026622744318	0	0	0.00010359044481737	2.0718088963474e-05	0	2.0718088963474e-05	k__Bacteria;p__Proteobacteria;c__Alphaproteobacteria;o__Rhodospirillales;f__B79;
27F-1492R	4.1436177926948e-05	0	0	4.1436177926948e-05	0.000145026622744318	0	4.1436177926948e-05	6.2154266890422e-05	0	0	0	0	k__Bacteria;p__Proteobacteria;c__Deltaproteobacteria;o__Myxococcales;f__27F-1492R;
unidentified_Streptosporangiales	0	0	0	0	0	4.1436177926948e-05	0	2.0718088963474e-05	4.1436177926948e-05	0.000145026622744318	6.2154266890422e-05	6.2154266890422e-05	k__Bacteria;p__Actinobacteria;c__unidentified_Actinobacteria;o__Streptosporangiales;f__unidentified_Streptosporangiales;
FFCH5858	6.2154266890422e-05	0.000124308533780844	0.000124308533780844	4.1436177926948e-05	4.1436177926948e-05	0.000124308533780844	0.000145026622744318	0.000124308533780844	8.2872355853896e-05	0.000124308533780844	0.00010359044481737	0.000124308533780844	k__Bacteria;p__Proteobacteria;c__Alphaproteobacteria;o__Rhizobiales;f__FFCH5858;
HSB_OF53-F07	0	0	0	0	0	0.000145026622744318	0	4.1436177926948e-05	0	0	0	0	k__Bacteria;p__Chloroflexi;c__Ktedonobacteria;o__Ktedonobacterales;f__HSB_OF53-F07;
Rhodothermaceae	8.2872355853896e-05	6.2154266890422e-05	0.000145026622744318	8.2872355853896e-05	0.00010359044481737	0	6.2154266890422e-05	2.0718088963474e-05	4.1436177926948e-05	4.1436177926948e-05	0	4.1436177926948e-05	k__Bacteria;p__Bacteroidetes;c__unidentified_Bacteroidetes;o__Order_II;f__Rhodothermaceae;
FFCH9454	0.000145026622744318	0.000145026622744318	0.00010359044481737	8.2872355853896e-05	4.1436177926948e-05	4.1436177926948e-05	6.2154266890422e-05	0	4.1436177926948e-05	4.1436177926948e-05	8.2872355853896e-05	2.0718088963474e-05	k__Bacteria;p__Bacteroidetes;c__Sphingobacteriia;o__Sphingobacteriales;f__FFCH9454;
unidentified_SBR2076	4.1436177926948e-05	4.1436177926948e-05	4.1436177926948e-05	4.1436177926948e-05	0.000124308533780844	4.1436177926948e-05	8.2872355853896e-05	6.2154266890422e-05	2.0718088963474e-05	4.1436177926948e-05	2.0718088963474e-05	2.0718088963474e-05	k__Bacteria;p__Chloroflexi;c__SBR2076;o__unidentified_SBR2076;f__unidentified_SBR2076;
Halomonadaceae	4.1436177926948e-05	0	0.000124308533780844	8.2872355853896e-05	4.1436177926948e-05	8.2872355853896e-05	0	0	2.0718088963474e-05	2.0718088963474e-05	0	2.0718088963474e-05	k__Bacteria;p__Proteobacteria;c__Gammaproteobacteria;o__Oceanospirillales;f__Halomonadaceae;
Roseiarcaceae	4.1436177926948e-05	0	2.0718088963474e-05	2.0718088963474e-05	4.1436177926948e-05	0.000124308533780844	0	0	4.1436177926948e-05	0	0	0	k__Bacteria;p__Proteobacteria;c__Alphaproteobacteria;o__Rhizobiales;f__Roseiarcaceae;
TK34	6.2154266890422e-05	6.2154266890422e-05	4.1436177926948e-05	0.00010359044481737	4.1436177926948e-05	0.000124308533780844	8.2872355853896e-05	0.00010359044481737	2.0718088963474e-05	0	6.2154266890422e-05	2.0718088963474e-05	k__Bacteria;p__Proteobacteria;c__Alphaproteobacteria;o__Rickettsiales;f__TK34;
Ktedonobacteraceae	0	0	0	4.1436177926948e-05	0	0	0	0.000124308533780844	0	2.0718088963474e-05	0	0	k__Bacteria;p__Chloroflexi;c__Ktedonobacteria;o__Ktedonobacterales;f__Ktedonobacteraceae;
Leuconostocaceae	6.2154266890422e-05	2.0718088963474e-05	0.000124308533780844	4.1436177926948e-05	0	0	0	0	0	8.2872355853896e-05	0	0	k__Bacteria;p__Firmicutes;c__Bacilli;o__Lactobacillales;f__Leuconostocaceae;
Spongiibacteraceae	0.000124308533780844	4.1436177926948e-05	6.2154266890422e-05	6.2154266890422e-05	0	0	0	0	0	0	0	0	k__Bacteria;p__Proteobacteria;c__Gammaproteobacteria;o__Cellvibrionales;f__Spongiibacteraceae;
unidentified_Betaproteobacteria	2.0718088963474e-05	0.00010359044481737	0.000124308533780844	0.000124308533780844	0	0	0	0	0	0	4.1436177926948e-05	0	k__Bacteria;p__Proteobacteria;c__Betaproteobacteria;o__unidentified_Betaproteobacteria;f__unidentified_Betaproteobacteria;
NS72	2.0718088963474e-05	0	4.1436177926948e-05	6.2154266890422e-05	4.1436177926948e-05	0.000124308533780844	8.2872355853896e-05	0	0	0	2.0718088963474e-05	4.1436177926948e-05	k__Bacteria;p__Acidobacteria;c__Holophagae;o__Subgroup_10;f__NS72;
p35j06ok	2.0718088963474e-05	4.1436177926948e-05	2.0718088963474e-05	2.0718088963474e-05	6.2154266890422e-05	4.1436177926948e-05	0.000124308533780844	0.000124308533780844	4.1436177926948e-05	6.2154266890422e-05	0	4.1436177926948e-05	k__Bacteria;p__Actinobacteria;c__Thermoleophilia;o__Solirubrobacterales;f__p35j06ok;
unidentified_Saccharibacteria	4.1436177926948e-05	2.0718088963474e-05	0.000124308533780844	0.00010359044481737	2.0718088963474e-05	6.2154266890422e-05	4.1436177926948e-05	0.00010359044481737	4.1436177926948e-05	4.1436177926948e-05	0	0	k__Bacteria;p__Saccharibacteria;c__unidentified_Saccharibacteria;o__unidentified_Saccharibacteria;f__unidentified_Saccharibacteria;
Thiotrichaceae	0	0	4.1436177926948e-05	0.000124308533780844	0	0	0	0	0	0	0	0	k__Bacteria;p__Proteobacteria;c__Gammaproteobacteria;o__Thiotrichales;f__Thiotrichaceae;
Chloroflexaceae	2.0718088963474e-05	0	4.1436177926948e-05	2.0718088963474e-05	0	0.00010359044481737	4.1436177926948e-05	2.0718088963474e-05	0	4.1436177926948e-05	0	0	k__Bacteria;p__Chloroflexi;c__Chloroflexia;o__Chloroflexales;f__Chloroflexaceae;
unidentified_KD4-96	2.0718088963474e-05	6.2154266890422e-05	4.1436177926948e-05	4.1436177926948e-05	0.00010359044481737	2.0718088963474e-05	8.2872355853896e-05	0	4.1436177926948e-05	0	2.0718088963474e-05	2.0718088963474e-05	k__Bacteria;p__Chloroflexi;c__KD4-96;o__unidentified_KD4-96;f__unidentified_KD4-96;
Acidiferrobacteraceae	6.2154266890422e-05	8.2872355853896e-05	4.1436177926948e-05	4.1436177926948e-05	2.0718088963474e-05	0.00010359044481737	8.2872355853896e-05	6.2154266890422e-05	0	2.0718088963474e-05	0	2.0718088963474e-05	k__Bacteria;p__Proteobacteria;c__Gammaproteobacteria;o__Acidiferrobacterales;f__Acidiferrobacteraceae;
DEV007	8.2872355853896e-05	4.1436177926948e-05	6.2154266890422e-05	0.00010359044481737	0	0	0	0	0	0	0	0	k__Bacteria;p__Verrucomicrobia;c__Verrucomicrobiae;o__Verrucomicrobiales;f__DEV007;
Desulfobulbaceae	6.2154266890422e-05	6.2154266890422e-05	0.00010359044481737	6.2154266890422e-05	0	0	0	0.00010359044481737	0	0	0	0	k__Bacteria;p__Proteobacteria;c__Deltaproteobacteria;o__Desulfobacterales;f__Desulfobulbaceae;
Family_XVIII	0	0	0	0	0	0	2.0718088963474e-05	0	0	2.0718088963474e-05	0.00010359044481737	6.2154266890422e-05	k__Bacteria;p__Firmicutes;c__Clostridia;o__Clostridiales;f__Family_XVIII;
7B-8	2.0718088963474e-05	0.00010359044481737	8.2872355853896e-05	4.1436177926948e-05	6.2154266890422e-05	8.2872355853896e-05	0.00010359044481737	4.1436177926948e-05	6.2154266890422e-05	6.2154266890422e-05	6.2154266890422e-05	2.0718088963474e-05	k__Bacteria;p__Proteobacteria;c__Alphaproteobacteria;o__Sphingomonadales;f__7B-8;
Procabacteriaceae	0	0	0	0	0	2.0718088963474e-05	0	0	4.1436177926948e-05	0	0	0.00010359044481737	k__Bacteria;p__Proteobacteria;c__Betaproteobacteria;o__Procabacteriales;f__Procabacteriaceae;
KD3-10	4.1436177926948e-05	2.0718088963474e-05	0	6.2154266890422e-05	0	0	6.2154266890422e-05	4.1436177926948e-05	0.00010359044481737	4.1436177926948e-05	0	6.2154266890422e-05	k__Bacteria;p__Proteobacteria;c__Deltaproteobacteria;o__Myxococcales;f__KD3-10;
Bacteroidales_RF16_group	0	0	0	0	0	0	0	0.00010359044481737	0	0	0	0	k__Bacteria;p__Bacteroidetes;c__Bacteroidia;o__Bacteroidales;f__Bacteroidales_RF16_group;
unidentified_Chthoniobacterales	6.2154266890422e-05	0.00010359044481737	4.1436177926948e-05	4.1436177926948e-05	0	0	0	0	0	0	0	0	k__Bacteria;p__Verrucomicrobia;c__Spartobacteria;o__Chthoniobacterales;f__unidentified_Chthoniobacterales;
VHS-B3-70	2.0718088963474e-05	8.2872355853896e-05	0	4.1436177926948e-05	0.00010359044481737	8.2872355853896e-05	4.1436177926948e-05	2.0718088963474e-05	4.1436177926948e-05	2.0718088963474e-05	0	2.0718088963474e-05	k__Bacteria;p__Proteobacteria;c__Deltaproteobacteria;o__Myxococcales;f__VHS-B3-70;
Eel-36e1D6	2.0718088963474e-05	0	0	2.0718088963474e-05	0	2.0718088963474e-05	0	2.0718088963474e-05	0.00010359044481737	0	2.0718088963474e-05	4.1436177926948e-05	k__Bacteria;p__Proteobacteria;c__Deltaproteobacteria;o__Myxococcales;f__Eel-36e1D6;
unidentified_S085	4.1436177926948e-05	0	2.0718088963474e-05	0	0.00010359044481737	6.2154266890422e-05	4.1436177926948e-05	0	0	0	0	4.1436177926948e-05	k__Bacteria;p__Chloroflexi;c__S085;o__unidentified_S085;f__unidentified_S085;
unidentified_Armatimonadales	0	2.0718088963474e-05	4.1436177926948e-05	8.2872355853896e-05	4.1436177926948e-05	0.00010359044481737	0	0	4.1436177926948e-05	0	0	6.2154266890422e-05	k__Bacteria;p__Armatimonadetes;c__Armatimonadia;o__Armatimonadales;f__unidentified_Armatimonadales;
Spirochaetaceae	0	0	0	2.0718088963474e-05	0	0	6.2154266890422e-05	0.00010359044481737	0	0	0	0	k__Bacteria;p__Spirochaetes;c__unidentified_Spirochaetes;o__Spirochaetales;f__Spirochaetaceae;
Draconibacteriaceae	8.2872355853896e-05	2.0718088963474e-05	2.0718088963474e-05	0	0	0	0	0	0	0	0	0	k__Bacteria;p__Bacteroidetes;c__Bacteroidia;o__unidentified_Bacteroidia;f__Draconibacteriaceae;
Elusimicrobiaceae	4.1436177926948e-05	4.1436177926948e-05	2.0718088963474e-05	8.2872355853896e-05	0	0	0	0	0	0	0	0	k__Bacteria;p__Elusimicrobia;c__unidentified_Elusimicrobia;o__Elusimicrobiales;f__Elusimicrobiaceae;
Vibrionaceae	0	0	0	0	0	0	0	8.2872355853896e-05	0	0	0	4.1436177926948e-05	k__Bacteria;p__Proteobacteria;c__Gammaproteobacteria;o__Vibrionales;f__Vibrionaceae;
unidentified_ML635J-21	4.1436177926948e-05	6.2154266890422e-05	0	0	0	8.2872355853896e-05	6.2154266890422e-05	0	0	0	0	0	k__Bacteria;p__Cyanobacteria;c__ML635J-21;o__unidentified_ML635J-21;f__unidentified_ML635J-21;
P-102	4.1436177926948e-05	0	0	0	2.0718088963474e-05	0	0	8.2872355853896e-05	2.0718088963474e-05	2.0718088963474e-05	0	0	k__Bacteria;p__Proteobacteria;c__Alphaproteobacteria;o__Rhizobiales;f__P-102;
KCM-B-60	6.2154266890422e-05	2.0718088963474e-05	0	0	4.1436177926948e-05	8.2872355853896e-05	2.0718088963474e-05	0	0	0	0	2.0718088963474e-05	k__Bacteria;p__Proteobacteria;c__Alphaproteobacteria;o__Rhodospirillales;f__KCM-B-60;
D05-2	2.0718088963474e-05	6.2154266890422e-05	0	8.2872355853896e-05	0	2.0718088963474e-05	4.1436177926948e-05	6.2154266890422e-05	0	4.1436177926948e-05	2.0718088963474e-05	6.2154266890422e-05	k__Bacteria;p__Proteobacteria;c__Alphaproteobacteria;o__Rhizobiales;f__D05-2;
unidentified_Verrucomicrobia	2.0718088963474e-05	8.2872355853896e-05	2.0718088963474e-05	8.2872355853896e-05	0	0	0	0	0	0	0	0	k__Bacteria;p__Verrucomicrobia;c__unidentified_Verrucomicrobia;o__unidentified_Verrucomicrobia;f__unidentified_Verrucomicrobia;
PHOS-HE36	4.1436177926948e-05	4.1436177926948e-05	0	8.2872355853896e-05	0	0	0	0	0	0	0	0	k__Bacteria;p__Ignavibacteriae;c__Ignavibacteria;o__Ignavibacteriales;f__PHOS-HE36;
Sva0996_marine_group	2.0718088963474e-05	4.1436177926948e-05	0	4.1436177926948e-05	4.1436177926948e-05	8.2872355853896e-05	4.1436177926948e-05	8.2872355853896e-05	0	4.1436177926948e-05	0	4.1436177926948e-05	k__Bacteria;p__Actinobacteria;c__Acidimicrobiia;o__Acidimicrobiales;f__Sva0996_marine_group;
unidentified_JG30-KF-CM45	4.1436177926948e-05	0	8.2872355853896e-05	0	0	0	0	0	0	0	0	0	k__Bacteria;p__Thermomicrobia;c__unidentified_Thermomicrobia;o__JG30-KF-CM45;f__unidentified_JG30-KF-CM45;
Salinisphaeraceae	0	0	0	0	0	8.2872355853896e-05	4.1436177926948e-05	0	0	0	0	0	k__Bacteria;p__Proteobacteria;c__Gammaproteobacteria;o__Salinisphaerales;f__Salinisphaeraceae;
Holophagaceae	0	0	0	0	6.2154266890422e-05	8.2872355853896e-05	0	0	0	0	0	0	k__Bacteria;p__Acidobacteria;c__Holophagae;o__Holophagales;f__Holophagaceae;
ML80	0	6.2154266890422e-05	6.2154266890422e-05	4.1436177926948e-05	4.1436177926948e-05	2.0718088963474e-05	6.2154266890422e-05	4.1436177926948e-05	4.1436177926948e-05	6.2154266890422e-05	8.2872355853896e-05	6.2154266890422e-05	k__Bacteria;p__Proteobacteria;c__Alphaproteobacteria;o__Rhodospirillales;f__ML80;
PL-11B10	2.0718088963474e-05	2.0718088963474e-05	6.2154266890422e-05	8.2872355853896e-05	0	0	0	0	0	0	0	0	k__Bacteria;p__Spirochaetes;c__unidentified_Spirochaetes;o__Spirochaetales;f__PL-11B10;
CA002	0	6.2154266890422e-05	6.2154266890422e-05	8.2872355853896e-05	0	0	0	0	4.1436177926948e-05	0	0	0	k__Bacteria;p__Acidobacteria;c__Holophagae;o__Subgroup_10;f__CA002;
MSB-4B10	8.2872355853896e-05	6.2154266890422e-05	6.2154266890422e-05	4.1436177926948e-05	4.1436177926948e-05	8.2872355853896e-05	6.2154266890422e-05	8.2872355853896e-05	2.0718088963474e-05	0	0	8.2872355853896e-05	k__Bacteria;p__Proteobacteria;c__Deltaproteobacteria;o__Myxococcales;f__MSB-4B10;
bacteriap25	6.2154266890422e-05	0	0	0	0	0	0	0	0	2.0718088963474e-05	0	0	k__Bacteria;p__Proteobacteria;c__Deltaproteobacteria;o__Myxococcales;f__bacteriap25;
Desulfomicrobiaceae	4.1436177926948e-05	4.1436177926948e-05	6.2154266890422e-05	2.0718088963474e-05	0	0	0	0	0	0	6.2154266890422e-05	0	k__Bacteria;p__Proteobacteria;c__Deltaproteobacteria;o__Desulfovibrionales;f__Desulfomicrobiaceae;
AKYH478	4.1436177926948e-05	2.0718088963474e-05	2.0718088963474e-05	2.0718088963474e-05	4.1436177926948e-05	4.1436177926948e-05	0	0	6.2154266890422e-05	2.0718088963474e-05	0	6.2154266890422e-05	k__Bacteria;p__Proteobacteria;c__Alphaproteobacteria;o__Rhodospirillales;f__AKYH478;
M05-Pitesti	0	2.0718088963474e-05	6.2154266890422e-05	2.0718088963474e-05	4.1436177926948e-05	2.0718088963474e-05	0	0	0	0	2.0718088963474e-05	2.0718088963474e-05	k__Bacteria;p__Proteobacteria;c__Alphaproteobacteria;o__Sphingomonadales;f__M05-Pitesti;
CABC2E06	0	0	6.2154266890422e-05	0	0	0	0	0	0	0	0	0	k__Bacteria;p__Proteobacteria;c__Gammaproteobacteria;o__Methylococcales;f__CABC2E06;
Heliobacteriaceae	0	0	0	0	0	0	2.0718088963474e-05	6.2154266890422e-05	4.1436177926948e-05	0	0	0	k__Bacteria;p__Firmicutes;c__Clostridia;o__Clostridiales;f__Heliobacteriaceae;
Oleiphilaceae	2.0718088963474e-05	6.2154266890422e-05	4.1436177926948e-05	6.2154266890422e-05	0	0	0	4.1436177926948e-05	0	0	0	0	k__Bacteria;p__Proteobacteria;c__Gammaproteobacteria;o__Oceanospirillales;f__Oleiphilaceae;
MND8	0	0	0	0	0	6.2154266890422e-05	0	4.1436177926948e-05	0	0	0	0	k__Bacteria;p__Proteobacteria;c__Alphaproteobacteria;o__Rhodospirillales;f__MND8;
Synergistaceae	2.0718088963474e-05	6.2154266890422e-05	2.0718088963474e-05	4.1436177926948e-05	0	0	0	0	0	0	0	0	k__Bacteria;p__Synergistetes;c__Synergistia;o__Synergistales;f__Synergistaceae;
SD04E11	0	2.0718088963474e-05	0	6.2154266890422e-05	0	0	0	0	0	0	0	0	k__Bacteria;p__Proteobacteria;c__Alphaproteobacteria;o__Sphingomonadales;f__SD04E11;
ST-12K33	4.1436177926948e-05	4.1436177926948e-05	6.2154266890422e-05	4.1436177926948e-05	0	0	0	0	0	0	0	0	k__Bacteria;p__Bacteroidetes;c__Sphingobacteriia;o__Sphingobacteriales;f__ST-12K33;
Leptospiraceae	0	0	0	2.0718088963474e-05	0	0	6.2154266890422e-05	0	2.0718088963474e-05	0	0	0	k__Bacteria;p__Spirochaetes;c__unidentified_Spirochaetes;o__Spirochaetales;f__Leptospiraceae;
Pasteuriaceae	0	0	6.2154266890422e-05	0	0	0	0	0	0	0	0	0	k__Bacteria;p__Firmicutes;c__Bacilli;o__Bacillales;f__Pasteuriaceae;
unidentified_vadinHA49	0	0	0	0	0	0	4.1436177926948e-05	2.0718088963474e-05	0	2.0718088963474e-05	0	0	k__Bacteria;p__Planctomycetes;c__vadinHA49;o__unidentified_vadinHA49;f__unidentified_vadinHA49;
Dietziaceae	2.0718088963474e-05	2.0718088963474e-05	2.0718088963474e-05	4.1436177926948e-05	2.0718088963474e-05	4.1436177926948e-05	0	0	4.1436177926948e-05	0	0	0	k__Bacteria;p__Actinobacteria;c__unidentified_Actinobacteria;o__Corynebacteriales;f__Dietziaceae;
Desulfobacteraceae	2.0718088963474e-05	0	2.0718088963474e-05	4.1436177926948e-05	0	0	0	0	0	0	0	0	k__Bacteria;p__Proteobacteria;c__Deltaproteobacteria;o__Desulfobacterales;f__Desulfobacteraceae;
Nocardiopsaceae	0	0	0	0	0	2.0718088963474e-05	4.1436177926948e-05	0	0	0	0	0	k__Bacteria;p__Actinobacteria;c__unidentified_Actinobacteria;o__Streptosporangiales;f__Nocardiopsaceae;
Brocadiaceae	0	0	0	0	0	0	0	0	4.1436177926948e-05	0	0	0	k__Bacteria;p__Planctomycetes;c__Planctomycetacia;o__Brocadiales;f__Brocadiaceae;
Sneathiellaceae	0	2.0718088963474e-05	2.0718088963474e-05	0	0	2.0718088963474e-05	4.1436177926948e-05	2.0718088963474e-05	0	0	2.0718088963474e-05	2.0718088963474e-05	k__Bacteria;p__Proteobacteria;c__Alphaproteobacteria;o__Sneathiellales;f__Sneathiellaceae;
Dermabacteraceae	0	2.0718088963474e-05	0	0	0	4.1436177926948e-05	0	0	0	0	0	0	k__Bacteria;p__Actinobacteria;c__unidentified_Actinobacteria;o__Micrococcales;f__Dermabacteraceae;
Acidothermaceae	2.0718088963474e-05	0	0	0	4.1436177926948e-05	0	0	0	0	0	0	0	k__Bacteria;p__Actinobacteria;c__unidentified_Actinobacteria;o__Frankiales;f__Acidothermaceae;
Simkaniaceae	2.0718088963474e-05	0	0	2.0718088963474e-05	0	4.1436177926948e-05	2.0718088963474e-05	0	0	0	0	0	k__Bacteria;p__Chlamydiae;c__unidentified_Chlamydiae;o__Chlamydiales;f__Simkaniaceae;
BIgi5	0	2.0718088963474e-05	4.1436177926948e-05	4.1436177926948e-05	0	0	0	0	0	0	0	0	k__Bacteria;p__Bacteroidetes;c__unidentified_Bacteroidetes;o__Order_III;f__BIgi5;
Eubacteriaceae	0	2.0718088963474e-05	2.0718088963474e-05	4.1436177926948e-05	0	0	0	0	0	0	0	0	k__Bacteria;p__Firmicutes;c__Clostridia;o__Clostridiales;f__Eubacteriaceae;
CCU22	0	0	0	0	4.1436177926948e-05	2.0718088963474e-05	4.1436177926948e-05	0	0	0	0	0	k__Bacteria;p__Proteobacteria;c__Alphaproteobacteria;o__Rhodospirillales;f__CCU22;
LD12_freshwater_group	0	4.1436177926948e-05	0	2.0718088963474e-05	0	0	0	0	0	0	0	0	k__Bacteria;p__Proteobacteria;c__Alphaproteobacteria;o__SAR11_clade;f__LD12_freshwater_group;
LiUU-11-161	2.0718088963474e-05	0	0	4.1436177926948e-05	0	0	0	0	0	2.0718088963474e-05	0	0	k__Bacteria;p__Bacteroidetes;c__Sphingobacteriia;o__Sphingobacteriales;f__LiUU-11-161;
Pasteurellaceae	4.1436177926948e-05	0	2.0718088963474e-05	0	0	0	0	0	4.1436177926948e-05	0	0	0	k__Bacteria;p__Proteobacteria;c__Gammaproteobacteria;o__Pasteurellales;f__Pasteurellaceae;
Family_XI	0	0	0	0	0	0	0	0	0	0	2.0718088963474e-05	4.1436177926948e-05	k__Bacteria;p__Firmicutes;c__Clostridia;o__Clostridiales;f__Family_XI;
RB446	0	0	0	0	0	4.1436177926948e-05	0	0	0	0	2.0718088963474e-05	2.0718088963474e-05	k__Bacteria;p__Proteobacteria;c__Alphaproteobacteria;o__Rickettsiales;f__RB446;
unidentified_HTA4	0	0	2.0718088963474e-05	4.1436177926948e-05	0	0	0	0	0	0	0	0	k__Bacteria;p__Proteobacteria;c__Gammaproteobacteria;o__HTA4;f__unidentified_HTA4;
JTB215	2.0718088963474e-05	0	4.1436177926948e-05	0	0	0	0	0	0	0	0	0	k__Bacteria;p__Firmicutes;c__Clostridia;o__Clostridiales;f__JTB215;
Orbaceae	0	0	0	0	0	0	0	4.1436177926948e-05	0	0	0	0	k__Bacteria;p__Proteobacteria;c__Gammaproteobacteria;o__Orbales;f__Orbaceae;
CWT_CU03-E12	0	0	0	0	0	4.1436177926948e-05	0	0	0	0	0	0	k__Bacteria;p__Bacteroidetes;c__Sphingobacteriia;o__Sphingobacteriales;f__CWT_CU03-E12;
Clostridiaceae_2	0	0	0	0	2.0718088963474e-05	2.0718088963474e-05	2.0718088963474e-05	2.0718088963474e-05	0	0	0	0	k__Bacteria;p__Firmicutes;c__Clostridia;o__Clostridiales;f__Clostridiaceae_2;
Syntrophorhabdaceae	0	2.0718088963474e-05	2.0718088963474e-05	0	0	0	0	0	0	0	0	0	k__Bacteria;p__Proteobacteria;c__Deltaproteobacteria;o__unidentified_Deltaproteobacteria;f__Syntrophorhabdaceae;
Brevinemataceae	0	0	0	0	0	0	0	0	2.0718088963474e-05	0	0	0	k__Bacteria;p__Spirochaetes;c__unidentified_Spirochaetes;o__Spirochaetales;f__Brevinemataceae;
DSSF69	0	0	0	0	0	2.0718088963474e-05	0	0	0	0	0	0	k__Bacteria;p__Proteobacteria;c__Alphaproteobacteria;o__Sphingomonadales;f__DSSF69;
unidentified_Alphaproteobacteria	0	0	0	0	0	0	2.0718088963474e-05	0	2.0718088963474e-05	0	0	0	k__Bacteria;p__Proteobacteria;c__Alphaproteobacteria;o__unidentified_Alphaproteobacteria;f__unidentified_Alphaproteobacteria;
FCPS473	0	0	0	0	2.0718088963474e-05	2.0718088963474e-05	0	0	0	0	0	0	k__Bacteria;p__Chloroflexi;c__Ktedonobacteria;o__Ktedonobacterales;f__FCPS473;
P._palm_C-A_51	0	2.0718088963474e-05	2.0718088963474e-05	0	0	0	0	0	0	0	0	0	k__Bacteria;p__Firmicutes;c__Clostridia;o__Clostridiales;f__P._palm_C-A_51;
Nevskiaceae	0	2.0718088963474e-05	2.0718088963474e-05	0	0	0	0	0	0	0	0	0	k__Bacteria;p__Proteobacteria;c__Gammaproteobacteria;o__Xanthomonadales;f__Nevskiaceae;
unidentified_Chlamydiales	0	0	2.0718088963474e-05	0	0	2.0718088963474e-05	0	0	0	0	0	0	k__Bacteria;p__Chlamydiae;c__unidentified_Chlamydiae;o__Chlamydiales;f__unidentified_Chlamydiales;
Flammeovirgaceae	0	0	0	0	0	0	2.0718088963474e-05	0	0	0	0	2.0718088963474e-05	k__Bacteria;p__Bacteroidetes;c__Cytophagia;o__Cytophagales;f__Flammeovirgaceae;
LR_A2-29	0	2.0718088963474e-05	0	0	0	0	0	0	0	0	0	0	k__Bacteria;p__Proteobacteria;c__Alphaproteobacteria;o__Rickettsiales;f__LR_A2-29;
Thermaceae	0	2.0718088963474e-05	2.0718088963474e-05	0	0	0	0	0	0	0	0	0	k__Bacteria;p__Deinococcus-Thermus;c__Deinococci;o__Thermales;f__Thermaceae;
unidentified_Gracilibacteria	2.0718088963474e-05	0	0	0	0	0	0	0	0	0	0	0	k__Bacteria;p__Gracilibacteria;c__unidentified_Gracilibacteria;o__unidentified_Gracilibacteria;f__unidentified_Gracilibacteria;
Lentimicrobiaceae	0	0	0	2.0718088963474e-05	0	0	0	0	0	0	0	0	k__Bacteria;p__Bacteroidetes;c__Sphingobacteriia;o__Sphingobacteriales;f__Lentimicrobiaceae;
Bacteroidales_BS11_gut_group	0	0	0	0	0	0	0	0	0	0	0	0	k__Bacteria;p__Bacteroidetes;c__Bacteroidia;o__Bacteroidales;f__Bacteroidales_BS11_gut_group;
Chitinivibrionaceae	0	0	0	0	0	0	0	0	0	0	0	0	k__Bacteria;p__Fibrobacteres;c__Chitinivibrionia;o__Chitinivibrionales;f__Chitinivibrionaceae;
Others	0.221704269998138	0.22106200924027	0.237988687923428	0.285288085027038	0.339548760022377	0.311040669608636	0.349203389479355	0.330992189280462	0.235357490625065	0.214432220771957	0.256717840346408	0.264487123707711	Others
