# Supplementary material for: Seasonal dynamics of microbial diversity in the rhizosphere of Ulmus pumila L. var. sabulosa in a steppe desert area of Northern China
Source: PeerJ. 2019 Aug 22;7:e7526. doi: 10.7717/peerj.7526 (PMC6708578; doi:10.7717/peerj.7526)
Supplement: Raw Data S5 — Raw data applied for data analysis and preparation for Fig. 4. [file peerj-07-7526-s005.zip › Supplemental Raw data S5/Bacterial.order.relative.xls]

Taxonomy	GSP1	GSP2	GSP3	GSP4	GSU1	GSU2	GSU3	GSU4	GFA1	GFA2	GFA3	GFA4	Tax_detail
Bacillales	0.0618020593780429	0.101228582675534	0.060144612260965	0.0348685437255267	0.122837549464437	0.0899993784573311	0.0732384444858807	0.0961733689684463	0.129446619843786	0.0974371723952182	0.1624505355626	0.155219922514348	k__Bacteria;p__Firmicutes;c__Bacilli;o__Bacillales;
Rhizobiales	0.081732860960905	0.08247871216359	0.0758489236952783	0.0554623241552199	0.0731762902189901	0.0942258686058797	0.0782936581929683	0.0705865290985559	0.10311392877121	0.116435659974724	0.0813599353595625	0.100337704850105	k__Bacteria;p__Proteobacteria;c__Alphaproteobacteria;o__Rhizobiales;
unidentified_Blastocatellia	0.0220647647460998	0.0296475853067313	0.0566432552261379	0.0986388215550997	0.0252553504464748	0.0300619470860008	0.0438187581577475	0.0472165247477572	0.0272650050759318	0.0230177968384196	0.0339983839890608	0.0246130896886071	k__Bacteria;p__Acidobacteria;c__Blastocatellia;o__unidentified_Blastocatellia;
Clostridiales	0.0874303354258604	0.0579277767418732	0.0802411585555348	0.0695920608283092	0.00246545258665341	0.00209252698531088	0.00155385667226055	0.00211324507427435	0.00194750036256656	0.0261669463608676	0.00120164915988149	0.00101518635921023	k__Bacteria;p__Firmicutes;c__Clostridia;o__Clostridiales;
Sphingomonadales	0.0393229328526736	0.0603517931505998	0.0483145834628214	0.0318851389147865	0.0262498187167216	0.0386185178279155	0.0314293409575901	0.023908674663849	0.0236600575962873	0.052976153479603	0.0229142063936023	0.0227898978598214	k__Bacteria;p__Proteobacteria;c__Alphaproteobacteria;o__Sphingomonadales;
Solirubrobacterales	0.0585700374997409	0.0505107008929496	0.0578656224749829	0.0300205109080738	0.0512979882735616	0.0493297698220316	0.0471750885698303	0.0538877493939958	0.0574926968736403	0.0430729069550624	0.0544678558849731	0.0475272960822094	k__Bacteria;p__Actinobacteria;c__Thermoleophilia;o__Solirubrobacterales;
Chthoniobacterales	0.0132802950255868	0.0141918909399797	0.0153106677440073	0.0527482545010048	0.0149791783205917	0.0100275550583214	0.0232871319949448	0.0137982472496737	0.0116021298195454	0.00986181034661361	0.00779000145026623	0.00826651749642613	k__Bacteria;p__Verrucomicrobia;c__Spartobacteria;o__Chthoniobacterales;
Sphingobacteriales	0.042575672819939	0.0382870284044998	0.0255661217809269	0.019847929227008	0.0291503511716079	0.0283423457020324	0.0255661217809269	0.018749870511944	0.0253382228023287	0.0513187063625251	0.0176725298858433	0.0181283278430397	k__Bacteria;p__Bacteroidetes;c__Sphingobacteriia;o__Sphingobacteriales;
Micrococcales	0.0188534609567613	0.0269542337414797	0.0217954295895747	0.0145026622744318	0.0249860152899496	0.0287567074813019	0.0242608821762281	0.0219611743012825	0.0279487020117264	0.0511115254728904	0.0239915470197029	0.0245094992437897	k__Bacteria;p__Actinobacteria;c__unidentified_Actinobacteria;o__Micrococcales;
Burkholderiales	0.0247581163113514	0.0324030911388733	0.0228520521267118	0.0175482213520625	0.0157664657012037	0.01669877970456	0.0144819441854683	0.0125965980897922	0.0220440466571363	0.0312635962458823	0.0368160440880933	0.0472993971036112	k__Bacteria;p__Proteobacteria;c__Betaproteobacteria;o__Burkholderiales;
Lactobacillales	0.00774856527233928	0.0245716535106802	0.0441502475811631	0.0250067333789131	0.000766569291648538	0.00124308533780844	0.000953032092319804	0.0220647647460998	0.00209252698531087	0.00281766009903246	0.00041436177926948	0.000642260757867694	k__Bacteria;p__Firmicutes;c__Bacilli;o__Lactobacillales;
Gemmatimonadales	0.0441295294921996	0.0326102720285081	0.0255454036919634	0.0229556425715292	0.0342055648786955	0.0404831458346282	0.0417055130834731	0.0297718938405121	0.033832639277353	0.0185012534443823	0.0279901381896533	0.0348271075475998	k__Bacteria;p__Gemmatimonadetes;c__unidentified_Gemmatimonadetes;o__Gemmatimonadales;
Pseudomonadales	0.0168230882383409	0.0262498187167216	0.0435287049122589	0.0229349244825657	0.00130523960469886	0.00393643690306006	0.0021546812522013	0.00706486833654464	0.0015952928501875	0.00248617067561688	0.0112084861292394	0.00408146352580438	k__Bacteria;p__Proteobacteria;c__Gammaproteobacteria;o__Pseudomonadales;
Xanthomonadales	0.0206766527855471	0.0151449230322995	0.0165951892597427	0.0123894172001574	0.023867238485922	0.0285288085027037	0.0260012016491599	0.0205730623407297	0.0234528767066526	0.0164294445480349	0.0389500072513311	0.0229142063936022	k__Bacteria;p__Proteobacteria;c__Gammaproteobacteria;o__Xanthomonadales;
unidentified_Chloroplast	0.00082872355853896	0.00188534609567614	0.0020718088963474	0.0021546812522013	0.000372925601342532	0.000165744711707792	0.000269335156525162	0.000372925601342532	0.00031077133445211	0.000165744711707792	0.0366917355543125	0.000186462800671266	k__Bacteria;p__Cyanobacteria;c__Chloroplast;o__unidentified_Chloroplast;
Propionibacteriales	0.0294818405950235	0.0364224003977873	0.0225827169701867	0.0241780098203742	0.0165951892597427	0.015911492323948	0.0137360929827833	0.0152485134771169	0.0142954813847971	0.0223133818136615	0.0121200820436323	0.0138396834276006	k__Bacteria;p__Actinobacteria;c__unidentified_Actinobacteria;o__Propionibacteriales;
Planctomycetales	0.0119957735098514	0.00982037416868665	0.0107734062610064	0.0304555907763067	0.019454285536702	0.0150620506764455	0.0239293927528124	0.0271821327200778	0.018273354465784	0.0132802950255868	0.01031760830381	0.0120993639546688	k__Bacteria;p__Planctomycetes;c__Planctomycetacia;o__Planctomycetales;
Pseudonocardiales	0.0145026622744318	0.00716845878136201	0.00580106490977272	0.00725133113721591	0.0252760685354383	0.0165951892597427	0.0132181407586964	0.0206766527855471	0.0254003770692191	0.027886547744836	0.0194542855367021	0.0275550583214204	k__Bacteria;p__Actinobacteria;c__unidentified_Actinobacteria;o__Pseudonocardiales;
Gaiellales	0.0193299770029212	0.0180454554871859	0.0256904303147078	0.0108769967058238	0.0211738869206704	0.024260882176228	0.0250274514678766	0.0221890732798806	0.0182733544657841	0.0141090185841258	0.0196821845153003	0.0150620506764456	k__Bacteria;p__Actinobacteria;c__Thermoleophilia;o__Gaiellales;
Bacteroidales	0.0239915470197029	0.0169473967721217	0.0208423974972548	0.0247788344003149	0.000124308533780844	0.000165744711707792	0.000455797957196428	0.00841154411917044	0.000290053245488636	0.0121200820436323	0	0	k__Bacteria;p__Bacteroidetes;c__Bacteroidia;o__Bacteroidales;
Flavobacteriales	0.00544885739739367	0.00474444237263555	0.00515880415190503	0.00439223486025649	0.00072513311372159	0.000683696935794642	0.000476516046159902	0.00093231400335633	0.0240951374645203	0.00196821845153003	0.0098825284355771	0.0153313858329708	k__Bacteria;p__Bacteroidetes;c__Flavobacteriia;o__Flavobacteriales;
Acidimicrobiales	0.0228106159487848	0.0212360411875608	0.0240122651086663	0.0150206144985186	0.0160358008577289	0.0182112001988936	0.0179833012202954	0.0152692315660803	0.0119129011539975	0.0122858267553401	0.0102140178589927	0.0132181407586964	k__Bacteria;p__Actinobacteria;c__Acidimicrobiia;o__Acidimicrobiales;
Micromonosporales	0.0177761203306607	0.0094060123894172	0.00625686286696915	0.00822508131849918	0.0154142581888247	0.0127623428015	0.0101725816810657	0.0110220233285682	0.0181283278430398	0.0237014937742143	0.0135289120931485	0.0184390991774919	k__Bacteria;p__Actinobacteria;c__unidentified_Actinobacteria;o__Micromonosporales;
Rhodospirillales	0.0138811196055275	0.00984109225765013	0.00816292705160876	0.00779000145026623	0.0156214390784594	0.0221062009240267	0.0195785940704829	0.0150413325874821	0.0231421053722005	0.0217747115006112	0.0149791783205917	0.0165330349928522	k__Bacteria;p__Proteobacteria;c__Alphaproteobacteria;o__Rhodospirillales;
Myxococcales	0.0183562268216379	0.0150206144985186	0.0147512793419934	0.0122236724884496	0.0152899496550438	0.0223548179915884	0.0200965462945697	0.0177968384196241	0.0223340999026249	0.0188120247788344	0.0135496301821119	0.0180661735761493	k__Bacteria;p__Proteobacteria;c__Deltaproteobacteria;o__Myxococcales;
Frankiales	0.00878446972051298	0.0103797625707005	0.00776928336130276	0.00575962873184578	0.0107319700830795	0.0102554540369196	0.00739635775996022	0.00915739532185551	0.0107112519941161	0.0200343920276794	0.00756210247166801	0.00895021443222077	k__Bacteria;p__Actinobacteria;c__unidentified_Actinobacteria;o__Frankiales;
Rubrobacterales	0.00532454886361282	0.00520024032983198	0.00464085192781818	0.0047858785505625	0.0102347359479562	0.00926098576667288	0.009965400791431	0.00982037416868668	0.0137153748938198	0.0117057202643628	0.0170302691279756	0.0176518117968799	k__Bacteria;p__Actinobacteria;c__Rubrobacteria;o__Rubrobacterales;
Nitrospirales	0.00681625126898295	0.0062982990448961	0.00669194273520211	0.00546957548635714	0.0106283796382622	0.0136532206269294	0.0147927155199204	0.00990324652454057	0.0116228479085089	0.00638117140075	0.00857728883087824	0.00969606563490583	k__Bacteria;p__Nitrospirae;c__Nitrospira;o__Nitrospirales;
SubsectionI	0.000538670313050324	0.000808005469575486	0.00093231400335633	0.000890877825429382	0	0	0	0.000227898978598214	0.00876375163154951	0	0.0146684069861396	0.0118507468871071	k__Bacteria;p__Cyanobacteria;c__unidentified_Cyanobacteria;o__SubsectionI;
Enterobacteriales	0.00169888329500487	0.0026311972983612	0.00275550583214204	0.00211324507427435	4.1436177926948e-05	0.00020718088963474	0.000124308533780844	0.000331489423415584	0.000538670313050324	0.000331489423415584	0.0133631673814407	0.000455797957196428	k__Bacteria;p__Proteobacteria;c__Gammaproteobacteria;o__Enterobacteriales;
Streptomycetales	0.0125758800008287	0.0127416247125365	0.00936457621149025	0.00882590589843993	0.0122236724884497	0.0114985393747281	0.00847369838606087	0.0109598690616778	0.00756210247166801	0.00917811341081899	0.00656763420142126	0.00704415024758116	k__Bacteria;p__Actinobacteria;c__unidentified_Actinobacteria;o__Streptomycetales;
Caulobacterales	0.0102968902148466	0.00752066629374107	0.00760353864959496	0.00660907037934821	0.00385356454720617	0.0058217829987362	0.00497234135123376	0.00314914952244805	0.00555244784221104	0.0120786458657053	0.00350135703482711	0.00443367103818344	k__Bacteria;p__Proteobacteria;c__Alphaproteobacteria;o__Caulobacterales;
Desulfurellales	0.00619470860007873	0.00520024032983198	0.00472372428367208	0.00395715499202354	0.00824579940746266	0.0118714649760706	0.0117471564422898	0.00752066629374107	0.00975821990179625	0.00718917687032548	0.00948888474527109	0.00959247519008846	k__Bacteria;p__Proteobacteria;c__Deltaproteobacteria;o__Desulfurellales;
Rhodobacterales	0.00464085192781818	0.00849441647502434	0.00679553318001947	0.00457869766092776	0.00163672902811445	0.00287981436592289	0.00186462800671266	0.00252760685354383	0.0118300287981437	0.0088466239874034	0.00325273996726542	0.00897093252118424	k__Bacteria;p__Proteobacteria;c__Alphaproteobacteria;o__Rhodobacterales;
Nitrosomonadales	0.00540742121946672	0.0053452669525763	0.00410218161476786	0.00300412289970373	0.0062982990448961	0.0100275550583214	0.011146331862349	0.00793502807301055	0.00385356454720617	0.00453726148300081	0.00356351130171753	0.00437151677129302	k__Bacteria;p__Proteobacteria;c__Betaproteobacteria;o__Nitrosomonadales;
Corynebacteriales	0.0110013052396047	0.00735492158203327	0.00662978846831168	0.00702343215861769	0.00857728883087824	0.00812149087368181	0.00551101166428409	0.00654691611245779	0.00770712909441233	0.0102347359479562	0.00656763420142126	0.00617399051111526	k__Bacteria;p__Actinobacteria;c__unidentified_Actinobacteria;o__Corynebacteriales;
Cytophagales	0.00878446972051297	0.00857728883087823	0.00401930925891396	0.00445438912714691	0.00578034682080925	0.00652619802349432	0.00627758095593263	0.00364638365757143	0.0106283796382622	0.0105247891934448	0.00575962873184578	0.00567675637599188	k__Bacteria;p__Bacteroidetes;c__Cytophagia;o__Cytophagales;
Solibacterales	0.00665050655727516	0.0041436177926948	0.00323202187830195	0.00343920276793669	0.00868087927569561	0.00936457621149024	0.00886734207636687	0.00493090517330682	0.00803861851782792	0.00368781983549838	0.00542813930843019	0.00522095841879545	k__Bacteria;p__Acidobacteria;c__Solibacteres;o__Solibacterales;
TRA3-20	0.00706486833654464	0.00793502807301055	0.00913667723289204	0.00613255433318831	0.0041436177926948	0.00503449561812418	0.00532454886361282	0.0041436177926948	0.00387428263616964	0.00472372428367207	0.00341848467897321	0.00399859116995048	k__Bacteria;p__Proteobacteria;c__Betaproteobacteria;o__TRA3-20;
Selenomonadales	0.000186462800671266	0.000227898978598214	0.00031077133445211	0.00200965462945698	0	2.0718088963474e-05	0.000186462800671266	0.00888806016533035	6.2154266890422e-05	6.2154266890422e-05	2.0718088963474e-05	0	k__Bacteria;p__Firmicutes;c__Negativicutes;o__Selenomonadales;
Streptosporangiales	0.00752066629374106	0.0021546812522013	0.00169888329500487	0.00250688876458036	0.00855657074191477	0.006774815091056	0.00269335156525162	0.003584229390681	0.00501377752916071	0.00356351130171753	0.00279694201006899	0.00426792632647565	k__Bacteria;p__Actinobacteria;c__unidentified_Actinobacteria;o__Streptosporangiales;
unidentified_Subgroup_6	0.0011187768040276	0.00124308533780844	0.00178175565085876	0.00486875090641639	0.00300412289970373	0.00412289970373133	0.00453726148300081	0.00783143762819318	0.00227898978598214	0.00232042596390909	0.00385356454720617	0.00240329831976299	k__Bacteria;p__Acidobacteria;c__Subgroup_6;o__unidentified_Subgroup_6;
Subgroup_7	0.00345992085690016	0.0062982990448961	0.00772784718337581	0.00416433588165828	0.00331489423415584	0.00619470860007873	0.00727204922617938	0.00426792632647565	0.00281766009903247	0.00211324507427435	0.0025483249425073	0.00281766009903247	k__Bacteria;p__Acidobacteria;c__Holophagae;o__Subgroup_7;
SC-I-84	0.0073342034930698	0.00507593179605113	0.00758282056063149	0.00331489423415584	0.00530383077464935	0.0074170758489237	0.00611183624422483	0.00482731472848945	0.00567675637599188	0.00304555907763068	0.00352207512379058	0.003584229390681	k__Bacteria;p__Proteobacteria;c__Betaproteobacteria;o__SC-I-84;
Tepidisphaerales	0.00200965462945698	0.00140883004951623	0.00140883004951623	0.00745851202685065	0.00331489423415584	0.00236186214183604	0.00437151677129302	0.00623614477800568	0.00130523960469886	0.00182319182878571	0.000787287380612013	0.000559388402013798	k__Bacteria;p__Planctomycetes;c__Phycisphaerae;o__Tepidisphaerales;
SubsectionIII	0.00192678227360308	0.00238258023079951	0.00267263347628815	0.00238258023079951	4.1436177926948e-05	0.000372925601342532	0.00010359044481737	0.000186462800671266	0.00731348540410633	2.0718088963474e-05	0.00093231400335633	0.00252760685354383	k__Bacteria;p__Cyanobacteria;c__unidentified_Cyanobacteria;o__SubsectionIII;
Verrucomicrobiales	0.00124308533780844	0.00145026622744318	0.00178175565085876	0.00665050655727516	0.000580106490977272	0.000476516046159902	0.00120164915988149	0.000580106490977272	0.000704415024758116	0.00118093107091802	0.000227898978598214	0.000331489423415584	k__Bacteria;p__Verrucomicrobia;c__Verrucomicrobiae;o__Verrucomicrobiales;
Rickettsiales	0.00118093107091802	0.00113949489299107	0.000890877825429382	0.000745851202685064	0.000849441647502434	0.00600824579940746	0.00113949489299107	0.000808005469575486	0.00250688876458036	0.00153313858329708	0.00426792632647565	0.00180247373982224	k__Bacteria;p__Proteobacteria;c__Alphaproteobacteria;o__Rickettsiales;
Campylobacterales	0.00542813930843019	0.00252760685354383	0.00261047920939773	0.00236186214183604	0	0	2.0718088963474e-05	0.000662978846831168	0	0.0057389106428823	0	0	k__Bacteria;p__Proteobacteria;c__Epsilonproteobacteria;o__Campylobacterales;
Bdellovibrionales	0.00140883004951623	0.00122236724884497	0.00122236724884497	0.00113949489299107	0.00118093107091802	0.00147098431640665	0.00124308533780844	0.00126380342677191	0.00540742121946672	0.000911595914392856	0.00186462800671266	0.003584229390681	k__Bacteria;p__Proteobacteria;c__Deltaproteobacteria;o__Bdellovibrionales;
JG30-KF-CM45	0.00294196863281331	0.00426792632647565	0.00227898978598214	0.00314914952244805	0.00515880415190503	0.00530383077464935	0.00524167650775893	0.0041436177926948	0.00401930925891396	0.00385356454720617	0.00265191538732467	0.00323202187830195	k__Bacteria;p__Thermomicrobia;c__unidentified_Thermomicrobia;o__JG30-KF-CM45;
unidentified_.SCG.	0.00118093107091802	0.000704415024758116	0.000331489423415584	0.000870159736465908	0.00503449561812418	0.00244473449768993	0.0036671017465349	0.00252760685354383	0.000994468270246752	0.00130523960469886	0.00327345805622889	0.00345992085690016	k__Archaea;p__Thaumarchaeota;c__.SCG.;o__unidentified_.SCG.;
Acidobacteriales	0.00062154266890422	0.000290053245488636	0.00118093107091802	0.000393643690306006	0.00205109080738393	0.00482731472848945	0.00404002734787743	0.00294196863281331	0.00194750036256656	0.000269335156525162	0.00113949489299107	0.000953032092319805	k__Bacteria;p__Acidobacteria;c__unidentified_Acidobacteria;o__Acidobacteriales;
Subgroup_10	0.00194750036256656	0.0031077133445211	0.00105662253713717	0.00165744711707792	0.00242401640872646	0.00404002734787743	0.00350135703482711	0.00180247373982224	0.0027140696542151	0.00203037271842045	0.00142954813847971	0.00256904303147078	k__Bacteria;p__Acidobacteria;c__Holophagae;o__Subgroup_10;
Anaerolineales	0.00105662253713717	0.000849441647502434	0.000849441647502434	0.00136739387158928	0.00223755360805519	0.00242401640872646	0.00395715499202354	0.00283837818799594	0.0025483249425073	0.00142954813847971	0.00122236724884497	0.00169888329500487	k__Bacteria;p__Chloroflexi;c__Anaerolineae;o__Anaerolineales;
Erysipelotrichales	0.00041436177926948	0.000849441647502434	0.00093231400335633	0.000870159736465908	0.000352207512379058	0.000372925601342532	0.000248617067561688	0.000849441647502434	0.00031077133445211	0.00370853792446185	0.000165744711707792	0.00031077133445211	k__Bacteria;p__Firmicutes;c__Erysipelotrichia;o__Erysipelotrichales;
Oligoflexales	0.00196821845153003	0.00198893654049351	0.00174031947293182	0.00122236724884497	0.00192678227360308	0.00136739387158928	0.00176103756189529	0.00105662253713717	0.00360494747964448	0.00140883004951623	0.000766569291648538	0.00142954813847971	k__Bacteria;p__Proteobacteria;c__Deltaproteobacteria;o__Oligoflexales;
Legionellales	0.0015124204943336	0.00107734062610065	0.00051795222408685	0.00109805871506412	0.00105662253713717	0.00132595769366234	0.00153313858329708	0.000600824579940746	0.00296268672177678	0.000559388402013798	0.00142954813847971	0.00352207512379058	k__Bacteria;p__Proteobacteria;c__Gammaproteobacteria;o__Legionellales;
Kineosporiales	0.000435079868232954	0.000538670313050324	0.00051795222408685	0.000290053245488636	0.000890877825429382	0.000973750181283278	0.000911595914392856	0.00072513311372159	0.00109805871506412	0.00352207512379058	0.00105662253713717	0.00155385667226055	k__Bacteria;p__Actinobacteria;c__unidentified_Actinobacteria;o__Kineosporiales;
Chloroflexales	0.00333561232311932	0.00192678227360308	0.00138811196055276	0.0010359044481737	0.00304555907763068	0.00308699525555763	0.00306627716659415	0.00130523960469886	0.00296268672177678	0.00107734062610065	0.00157457476122403	0.00157457476122403	k__Bacteria;p__Chloroflexi;c__Chloroflexia;o__Chloroflexales;
Desulfovibrionales	0.00292125054384984	0.00051795222408685	0.00244473449768993	0.00234114405287256	0	0	0	2.0718088963474e-05	4.1436177926948e-05	0.00298340481074026	0.000124308533780844	0	k__Bacteria;p__Proteobacteria;c__Deltaproteobacteria;o__Desulfovibrionales;
Neisseriales	0.000248617067561688	0.00051795222408685	0.00051795222408685	0.000269335156525162	0	0	0.00010359044481737	0.00287981436592289	8.2872355853896e-05	2.0718088963474e-05	4.1436177926948e-05	0.000435079868232954	k__Bacteria;p__Proteobacteria;c__Betaproteobacteria;o__Neisseriales;
Actinomycetales	0	0	0	0	0	2.0718088963474e-05	8.2872355853896e-05	0.00238258023079951	0	0	0	0	k__Bacteria;p__Actinobacteria;c__unidentified_Actinobacteria;o__Actinomycetales;
Longimicrobiales	0.00174031947293182	0.00182319182878571	0.00153313858329708	0.00116021298195454	0.00138811196055276	0.00116021298195454	0.00209252698531087	0.00180247373982224	0.000662978846831168	0.000953032092319804	0.00051795222408685	0.00072513311372159	k__Bacteria;p__Gemmatimonadetes;c__Longimicrobia;o__Longimicrobiales;
HTA4	0.000227898978598214	0.00010359044481737	0.000145026622744318	8.2872355853896e-05	0.000186462800671266	2.0718088963474e-05	0.000269335156525162	6.2154266890422e-05	0.00188534609567613	0.00020718088963474	0.000559388402013798	0.00122236724884497	k__Bacteria;p__Proteobacteria;c__Gammaproteobacteria;o__HTA4;
unidentified_TK10	0.00149170240537013	0.00082872355853896	0.000849441647502434	0.000662978846831168	0.00180247373982224	0.00138811196055276	0.00138811196055276	0.000766569291648538	0.00161601093915097	0.00031077133445211	0.00107734062610065	0.00113949489299107	k__Bacteria;p__Chloroflexi;c__TK10;o__unidentified_TK10;
Opitutales	0.00174031947293182	0.00178175565085876	0.00118093107091802	0.00132595769366234	0.00138811196055276	0.0015124204943336	0.00178175565085876	0.00138811196055276	0.00116021298195454	0.000787287380612012	0.000538670313050324	0.000600824579940746	k__Bacteria;p__Verrucomicrobia;c__Opitutae;o__Opitutales;
Thiotrichales	0	0	4.1436177926948e-05	0.000124308533780844	0	0	0	0	0.000704415024758116	0	0.000455797957196428	0.00169888329500487	k__Bacteria;p__Proteobacteria;c__Gammaproteobacteria;o__Thiotrichales;
Mollicutes_RF9	0.000455797957196428	0.000455797957196428	0.00165744711707792	0.000890877825429382	0	0	0	0	0	0.000352207512379058	0	0	k__Bacteria;p__Tenericutes;c__Mollicutes;o__Mollicutes_RF9;
Chlorobiales	0.00142954813847971	0.00113949489299107	0.00105662253713717	0.000994468270246752	0.000352207512379058	0.000538670313050324	0.000538670313050324	0.000165744711707792	0.00051795222408685	0.000476516046159902	0.000248617067561688	0.00031077133445211	k__Bacteria;p__Chlorobi;c__Chlorobia;o__Chlorobiales;
JG30-KF-AS9	0	0	0	0	0.000227898978598214	0.00136739387158928	8.2872355853896e-05	6.2154266890422e-05	0	0	0	0	k__Bacteria;p__Chloroflexi;c__Ktedonobacteria;o__JG30-KF-AS9;
C0119	0.000538670313050324	0.000476516046159902	0.000145026622744318	0.00082872355853896	0.000580106490977272	0.000642260757867694	0.000849441647502434	0.000973750181283278	0.00130523960469886	0.00051795222408685	0.00031077133445211	0.000642260757867694	k__Bacteria;p__Chloroflexi;c__Ktedonobacteria;o__C0119;
Kallotenuales	0.000580106490977272	0.000435079868232954	0.000538670313050324	0.000248617067561688	0.000973750181283278	0.00118093107091802	0.0010359044481737	0.000538670313050324	0.00093231400335633	0.000890877825429382	0.000683696935794642	0.000662978846831168	k__Bacteria;p__Chloroflexi;c__Chloroflexia;o__Kallotenuales;
Rhodocyclales	0.000849441647502434	0.00113949489299107	0.00116021298195454	0.00093231400335633	0.000269335156525162	0.000186462800671266	0.000600824579940746	0.000269335156525162	4.1436177926948e-05	0.00010359044481737	0.000372925601342532	0.000290053245488636	k__Bacteria;p__Proteobacteria;c__Betaproteobacteria;o__Rhodocyclales;
Aeromonadales	0.000704415024758116	0.0010359044481737	0.00113949489299107	0.000787287380612012	2.0718088963474e-05	0	0	0	2.0718088963474e-05	0	8.2872355853896e-05	2.0718088963474e-05	k__Bacteria;p__Proteobacteria;c__Gammaproteobacteria;o__Aeromonadales;
Armatimonadales	0.000559388402013798	0.000973750181283278	0.0011187768040276	0.000849441647502434	0.000497234135123376	0.000683696935794642	0.00041436177926948	0.000352207512379058	0.000455797957196428	0.000269335156525162	0.000269335156525162	0.000476516046159902	k__Bacteria;p__Armatimonadetes;c__Armatimonadia;o__Armatimonadales;
PeM15	0.000580106490977272	0.0010359044481737	0.00109805871506412	0.00082872355853896	0	0	0	0	0	0	0	0	k__Bacteria;p__Actinobacteria;c__unidentified_Actinobacteria;o__PeM15;
Chlamydiales	0.000435079868232954	0.000455797957196428	0.00031077133445211	0.000808005469575486	0.000538670313050324	0.000186462800671266	0.0010359044481737	0.000227898978598214	0.000683696935794642	0.000186462800671266	0.00020718088963474	0.000352207512379058	k__Bacteria;p__Chlamydiae;c__unidentified_Chlamydiae;o__Chlamydiales;
Lineage_IIa	0.000994468270246752	0.000455797957196428	0.000662978846831168	0.000580106490977272	0.000766569291648538	0.000290053245488636	0.000849441647502434	0.000642260757867694	0.000808005469575486	0.000290053245488636	0.000745851202685064	0.000455797957196428	k__Bacteria;p__Elusimicrobia;c__unidentified_Elusimicrobia;o__Lineage_IIa;
Fimbriimonadales	0.00082872355853896	0.000642260757867694	0.000497234135123376	0.000372925601342532	0.000538670313050324	0.000890877825429382	0.000849441647502434	0.000476516046159902	0.000973750181283278	0.000662978846831168	0.000580106490977272	0.000766569291648538	k__Bacteria;p__Armatimonadetes;c__Fimbriimonadia;o__Fimbriimonadales;
Caldilineales	0.000393643690306006	0.000787287380612012	0.000642260757867694	0.00051795222408685	0.00072513311372159	0.000476516046159902	0.000953032092319804	0.000476516046159902	0.000455797957196428	0.00041436177926948	0.000331489423415584	0.000227898978598214	k__Bacteria;p__Chloroflexi;c__Caldilineae;o__Caldilineales;
Phycisphaerales	0.000683696935794642	0.000559388402013798	0.000683696935794642	0.000559388402013798	0.000393643690306006	0.000393643690306006	0.000455797957196428	0.000124308533780844	0.00093231400335633	0.000124308533780844	0.000186462800671266	0.000248617067561688	k__Bacteria;p__Planctomycetes;c__Phycisphaerae;o__Phycisphaerales;
Deferribacterales	0	0	0	0	0	0	0	0	0	0.00082872355853896	0	0	k__Bacteria;p__Deferribacteres;c__unidentified_Deferribacteres;o__Deferribacterales;
NB1-j	0.00031077133445211	0.000248617067561688	0.000808005469575486	0.000435079868232954	0.00020718088963474	0.00072513311372159	0.000290053245488636	0.000497234135123376	0.00062154266890422	0.00010359044481737	0.000290053245488636	0.000393643690306006	k__Bacteria;p__Proteobacteria;c__Deltaproteobacteria;o__NB1-j;
Deinococcales	0.000393643690306006	0.000600824579940746	0.000476516046159902	0.000372925601342532	0.000124308533780844	0.000227898978598214	8.2872355853896e-05	4.1436177926948e-05	0.000745851202685064	0.000145026622744318	0.000186462800671266	8.2872355853896e-05	k__Bacteria;p__Deinococcus-Thermus;c__Deinococci;o__Deinococcales;
Chromatiales	0.000165744711707792	0.000165744711707792	0.000248617067561688	0.000145026622744318	2.0718088963474e-05	0	0	8.2872355853896e-05	4.1436177926948e-05	0	0.00072513311372159	0.000559388402013798	k__Bacteria;p__Proteobacteria;c__Gammaproteobacteria;o__Chromatiales;
AKYG1722	0.000435079868232954	0.000455797957196428	0.000186462800671266	0.00031077133445211	0.00072513311372159	0.000476516046159902	0.00051795222408685	0.00031077133445211	0.000393643690306006	0.00020718088963474	0.000352207512379058	0.000331489423415584	k__Bacteria;p__Thermomicrobia;c__unidentified_Thermomicrobia;o__AKYG1722;
unidentified_Tectomicrobia	0.00010359044481737	2.0718088963474e-05	0.000124308533780844	0.000124308533780844	0.000290053245488636	0.000497234135123376	0.000600824579940746	0.000186462800671266	6.2154266890422e-05	4.1436177926948e-05	6.2154266890422e-05	0.000165744711707792	k__Bacteria;p__Tectomicrobia;c__unidentified_Tectomicrobia;o__unidentified_Tectomicrobia;
Methylophilales	0.000269335156525162	0.000497234135123376	0.000600824579940746	0.000435079868232954	8.2872355853896e-05	0.000248617067561688	0.000145026622744318	4.1436177926948e-05	0.000165744711707792	6.2154266890422e-05	4.1436177926948e-05	6.2154266890422e-05	k__Bacteria;p__Proteobacteria;c__Betaproteobacteria;o__Methylophilales;
Bifidobacteriales	0.000165744711707792	0.00031077133445211	0.000580106490977272	0.00031077133445211	2.0718088963474e-05	2.0718088963474e-05	2.0718088963474e-05	0	0	8.2872355853896e-05	0	0	k__Bacteria;p__Actinobacteria;c__unidentified_Actinobacteria;o__Bifidobacteriales;
B1-7BS	0.00010359044481737	0.000290053245488636	0.00051795222408685	0.000186462800671266	8.2872355853896e-05	0.00010359044481737	0.000124308533780844	0.00010359044481737	0.000124308533780844	2.0718088963474e-05	6.2154266890422e-05	0.00010359044481737	k__Bacteria;p__Proteobacteria;c__Betaproteobacteria;o__B1-7BS;
Mycoplasmatales	8.2872355853896e-05	2.0718088963474e-05	4.1436177926948e-05	0.00010359044481737	0	0	0	0.000497234135123376	0	0	0	0	k__Bacteria;p__Tenericutes;c__Mollicutes;o__Mycoplasmatales;
Fusobacteriales	0.000145026622744318	0.000165744711707792	0.000227898978598214	0.000186462800671266	0	0	2.0718088963474e-05	0.000455797957196428	2.0718088963474e-05	0	2.0718088963474e-05	2.0718088963474e-05	k__Bacteria;p__Fusobacteria;c__Fusobacteriia;o__Fusobacteriales;
Methylococcales	0.00031077133445211	0.000455797957196428	0.000455797957196428	0.000352207512379058	0	0	0	0	0	0	0	0	k__Bacteria;p__Proteobacteria;c__Gammaproteobacteria;o__Methylococcales;
Euzebyales	8.2872355853896e-05	8.2872355853896e-05	0.000165744711707792	0.000165744711707792	0.00010359044481737	0.000290053245488636	0.000227898978598214	0.000435079868232954	0	0.000145026622744318	0.00010359044481737	8.2872355853896e-05	k__Bacteria;p__Actinobacteria;c__Nitriliruptoria;o__Euzebyales;
Chthonomonadales	0.000227898978598214	0.000165744711707792	0.00010359044481737	0.000165744711707792	0.000352207512379058	0.000352207512379058	0.000248617067561688	0.00041436177926948	0.000124308533780844	0.000186462800671266	0.000248617067561688	0.000124308533780844	k__Bacteria;p__Armatimonadetes;c__Chthonomonadetes;o__Chthonomonadales;
unidentified_OPB35_soil_group	0.000290053245488636	0.000372925601342532	0.000269335156525162	0.000393643690306006	0.000248617067561688	0.000248617067561688	0.00031077133445211	0.00020718088963474	0.000186462800671266	0.000145026622744318	8.2872355853896e-05	0.000145026622744318	k__Bacteria;p__Verrucomicrobia;c__OPB35_soil_group;o__unidentified_OPB35_soil_group;
Cellvibrionales	0.000186462800671266	0.000124308533780844	0.000145026622744318	0.000124308533780844	0	0.000145026622744318	8.2872355853896e-05	0.000393643690306006	6.2154266890422e-05	0.000227898978598214	8.2872355853896e-05	6.2154266890422e-05	k__Bacteria;p__Proteobacteria;c__Gammaproteobacteria;o__Cellvibrionales;
Fibrobacterales	0.000393643690306006	0.000165744711707792	0.00010359044481737	0.000124308533780844	0.000124308533780844	0.000269335156525162	0.000352207512379058	0.000124308533780844	0.000124308533780844	0	8.2872355853896e-05	0.00010359044481737	k__Bacteria;p__Fibrobacteres;c__Fibrobacteria;o__Fibrobacterales;
Oceanospirillales	0.00020718088963474	0.000372925601342532	0.000331489423415584	0.000393643690306006	6.2154266890422e-05	0.000186462800671266	4.1436177926948e-05	8.2872355853896e-05	8.2872355853896e-05	0.000124308533780844	8.2872355853896e-05	4.1436177926948e-05	k__Bacteria;p__Proteobacteria;c__Gammaproteobacteria;o__Oceanospirillales;
Glycomycetales	0.000227898978598214	4.1436177926948e-05	4.1436177926948e-05	8.2872355853896e-05	0.000352207512379058	0.000165744711707792	0.000165744711707792	0.000227898978598214	8.2872355853896e-05	0.00020718088963474	0.000145026622744318	0.000145026622744318	k__Bacteria;p__Actinobacteria;c__unidentified_Actinobacteria;o__Glycomycetales;
Gastranaerophilales	0.000331489423415584	4.1436177926948e-05	0.00020718088963474	2.0718088963474e-05	0	0	0	0	0	0.000124308533780844	0	0	k__Bacteria;p__Cyanobacteria;c__Melainabacteria;o__Gastranaerophilales;
SAR324_clade(Marine_group_B)	0.000165744711707792	0.000248617067561688	0.000269335156525162	0.00031077133445211	0	0	2.0718088963474e-05	8.2872355853896e-05	2.0718088963474e-05	6.2154266890422e-05	0.00010359044481737	2.0718088963474e-05	k__Bacteria;p__Proteobacteria;c__Deltaproteobacteria;o__SAR324_clade(Marine_group_B);
Lineage_IIb	0.000165744711707792	0.000145026622744318	0.000124308533780844	0.000227898978598214	0.000124308533780844	0.000227898978598214	0.000248617067561688	0.000290053245488636	0.000165744711707792	2.0718088963474e-05	2.0718088963474e-05	0.00031077133445211	k__Bacteria;p__Elusimicrobia;c__unidentified_Elusimicrobia;o__Lineage_IIb;
Herpetosiphonales	0.000145026622744318	0.000290053245488636	0.00010359044481737	0.00010359044481737	0.000186462800671266	0.00010359044481737	0.000145026622744318	8.2872355853896e-05	0.000186462800671266	4.1436177926948e-05	6.2154266890422e-05	4.1436177926948e-05	k__Bacteria;p__Chloroflexi;c__Chloroflexia;o__Herpetosiphonales;
Coriobacteriales	0.000124308533780844	8.2872355853896e-05	0.000124308533780844	0.00020718088963474	2.0718088963474e-05	0	2.0718088963474e-05	0.000290053245488636	4.1436177926948e-05	0	2.0718088963474e-05	0	k__Bacteria;p__Actinobacteria;c__Coriobacteriia;o__Coriobacteriales;
Obscuribacterales	0.000269335156525162	0.00020718088963474	0.000186462800671266	0.000248617067561688	8.2872355853896e-05	2.0718088963474e-05	6.2154266890422e-05	0.000124308533780844	8.2872355853896e-05	2.0718088963474e-05	6.2154266890422e-05	0	k__Bacteria;p__Cyanobacteria;c__Melainabacteria;o__Obscuribacterales;
unidentified_.SAGMCG-1.	0	0	0	0	0	0.000227898978598214	0	0	0	0	0	0	k__Archaea;p__Thaumarchaeota;c__.SAGMCG-1.;o__unidentified_.SAGMCG-1.;
SubsectionIV	0.000145026622744318	0.000186462800671266	0.000227898978598214	0.000165744711707792	0	0	2.0718088963474e-05	0	2.0718088963474e-05	2.0718088963474e-05	0	0	k__Bacteria;p__Cyanobacteria;c__unidentified_Cyanobacteria;o__SubsectionIV;
S-70	0.00010359044481737	0.000145026622744318	0.000145026622744318	0.000227898978598214	0.000124308533780844	6.2154266890422e-05	0.000145026622744318	0.00010359044481737	8.2872355853896e-05	2.0718088963474e-05	8.2872355853896e-05	6.2154266890422e-05	k__Bacteria;p__Planctomycetes;c__Phycisphaerae;o__S-70;
Ardenticatenales	0.000145026622744318	0.000165744711707792	0.000124308533780844	0	8.2872355853896e-05	0.00020718088963474	0.000227898978598214	4.1436177926948e-05	0.000165744711707792	0.000145026622744318	6.2154266890422e-05	2.0718088963474e-05	k__Bacteria;p__Chloroflexi;c__Ardenticatenia;o__Ardenticatenales;
Catenulisporales	0.00010359044481737	0.00010359044481737	0.00020718088963474	4.1436177926948e-05	8.2872355853896e-05	0.000145026622744318	0.000165744711707792	4.1436177926948e-05	4.1436177926948e-05	4.1436177926948e-05	0.00010359044481737	6.2154266890422e-05	k__Bacteria;p__Actinobacteria;c__unidentified_Actinobacteria;o__Catenulisporales;
unidentified_OM190	0	2.0718088963474e-05	0	4.1436177926948e-05	0.000145026622744318	0.00010359044481737	8.2872355853896e-05	0.00020718088963474	0	0	0	0	k__Bacteria;p__Planctomycetes;c__OM190;o__unidentified_OM190;
Sphaerobacterales	0.00010359044481737	8.2872355853896e-05	2.0718088963474e-05	0.00010359044481737	0.00020718088963474	4.1436177926948e-05	4.1436177926948e-05	0.000145026622744318	0.00010359044481737	0	8.2872355853896e-05	6.2154266890422e-05	k__Bacteria;p__Thermomicrobia;c__unidentified_Thermomicrobia;o__Sphaerobacterales;
KI89A_clade	2.0718088963474e-05	0	0	0	2.0718088963474e-05	0.000124308533780844	0.000186462800671266	0.000124308533780844	4.1436177926948e-05	0	0	0	k__Bacteria;p__Proteobacteria;c__Gammaproteobacteria;o__KI89A_clade;
unidentified_Gammaproteobacteria	8.2872355853896e-05	0.00010359044481737	0.000186462800671266	0.000124308533780844	0	0	0	0	0	0	0	0	k__Bacteria;p__Proteobacteria;c__Gammaproteobacteria;o__unidentified_Gammaproteobacteria;
unidentified_Omnitrophica	2.0718088963474e-05	0.000124308533780844	8.2872355853896e-05	0.000186462800671266	0	0.000145026622744318	0.00010359044481737	2.0718088963474e-05	0	0	0	0	k__Bacteria;p__Omnitrophica;c__unidentified_Omnitrophica;o__unidentified_Omnitrophica;
mle1-8	0.000165744711707792	4.1436177926948e-05	0.000124308533780844	8.2872355853896e-05	4.1436177926948e-05	4.1436177926948e-05	0	0	6.2154266890422e-05	0	6.2154266890422e-05	2.0718088963474e-05	k__Bacteria;p__Planctomycetes;c__Phycisphaerae;o__mle1-8;
Ktedonobacterales	0	0	0	4.1436177926948e-05	2.0718088963474e-05	0.000165744711707792	0	0.000165744711707792	0	2.0718088963474e-05	0	0	k__Bacteria;p__Chloroflexi;c__Ktedonobacteria;o__Ktedonobacterales;
Thermoplasmatales	8.2872355853896e-05	2.0718088963474e-05	0	0	2.0718088963474e-05	0.000165744711707792	8.2872355853896e-05	2.0718088963474e-05	4.1436177926948e-05	6.2154266890422e-05	0	2.0718088963474e-05	k__Archaea;p__Euryarchaeota;c__Thermoplasmata;o__Thermoplasmatales;
Alteromonadales	0	0	0	0	0	0	0	0	4.1436177926948e-05	0	0.00010359044481737	0.000165744711707792	k__Bacteria;p__Proteobacteria;c__Gammaproteobacteria;o__Alteromonadales;
Syntrophobacterales	8.2872355853896e-05	2.0718088963474e-05	4.1436177926948e-05	4.1436177926948e-05	4.1436177926948e-05	4.1436177926948e-05	8.2872355853896e-05	0	4.1436177926948e-05	2.0718088963474e-05	6.2154266890422e-05	0.000165744711707792	k__Bacteria;p__Proteobacteria;c__Deltaproteobacteria;o__Syntrophobacterales;
Halanaerobiales	4.1436177926948e-05	6.2154266890422e-05	0.000124308533780844	0.000165744711707792	8.2872355853896e-05	0.000165744711707792	4.1436177926948e-05	0	0.00010359044481737	6.2154266890422e-05	6.2154266890422e-05	4.1436177926948e-05	k__Bacteria;p__Firmicutes;c__Clostridia;o__Halanaerobiales;
Order_II	8.2872355853896e-05	6.2154266890422e-05	0.000145026622744318	8.2872355853896e-05	0.00010359044481737	0	6.2154266890422e-05	2.0718088963474e-05	4.1436177926948e-05	4.1436177926948e-05	0	4.1436177926948e-05	k__Bacteria;p__Bacteroidetes;c__unidentified_Bacteroidetes;o__Order_II;
Pla1_lineage	2.0718088963474e-05	2.0718088963474e-05	4.1436177926948e-05	0	6.2154266890422e-05	6.2154266890422e-05	6.2154266890422e-05	6.2154266890422e-05	0.000145026622744318	0	2.0718088963474e-05	0	k__Bacteria;p__Planctomycetes;c__Phycisphaerae;o__Pla1_lineage;
Vampirovibrionales	4.1436177926948e-05	0	4.1436177926948e-05	4.1436177926948e-05	4.1436177926948e-05	2.0718088963474e-05	0.000145026622744318	0.00010359044481737	0	0	0	0	k__Bacteria;p__Cyanobacteria;c__Melainabacteria;o__Vampirovibrionales;
unidentified_Betaproteobacteria	2.0718088963474e-05	0.00010359044481737	0.000124308533780844	0.000124308533780844	0	0	0	0	0	0	4.1436177926948e-05	0	k__Bacteria;p__Proteobacteria;c__Betaproteobacteria;o__unidentified_Betaproteobacteria;
Spirochaetales	2.0718088963474e-05	2.0718088963474e-05	6.2154266890422e-05	0.000124308533780844	0	0	0.000124308533780844	0.00010359044481737	4.1436177926948e-05	0	0	0	k__Bacteria;p__Spirochaetes;c__unidentified_Spirochaetes;o__Spirochaetales;
unidentified_Saccharibacteria	4.1436177926948e-05	2.0718088963474e-05	0.000124308533780844	0.00010359044481737	2.0718088963474e-05	6.2154266890422e-05	4.1436177926948e-05	0.00010359044481737	4.1436177926948e-05	4.1436177926948e-05	0	0	k__Bacteria;p__Saccharibacteria;c__unidentified_Saccharibacteria;o__unidentified_Saccharibacteria;
Desulfobacterales	8.2872355853896e-05	6.2154266890422e-05	0.000124308533780844	0.00010359044481737	0	0	0	0.00010359044481737	0	0	0	0	k__Bacteria;p__Proteobacteria;c__Deltaproteobacteria;o__Desulfobacterales;
unidentified_SBR2076	4.1436177926948e-05	4.1436177926948e-05	4.1436177926948e-05	4.1436177926948e-05	0.000124308533780844	4.1436177926948e-05	8.2872355853896e-05	6.2154266890422e-05	2.0718088963474e-05	4.1436177926948e-05	2.0718088963474e-05	2.0718088963474e-05	k__Bacteria;p__Chloroflexi;c__SBR2076;o__unidentified_SBR2076;
unidentified_S085	4.1436177926948e-05	0	2.0718088963474e-05	0	0.00010359044481737	6.2154266890422e-05	4.1436177926948e-05	0	0	0	0	4.1436177926948e-05	k__Bacteria;p__Chloroflexi;c__S085;o__unidentified_S085;
Procabacteriales	0	0	0	0	0	2.0718088963474e-05	0	0	4.1436177926948e-05	0	0	0.00010359044481737	k__Bacteria;p__Proteobacteria;c__Betaproteobacteria;o__Procabacteriales;
MVP-88	6.2154266890422e-05	0	2.0718088963474e-05	4.1436177926948e-05	0.00010359044481737	0	2.0718088963474e-05	8.2872355853896e-05	4.1436177926948e-05	0	2.0718088963474e-05	4.1436177926948e-05	k__Bacteria;p__Elusimicrobia;c__unidentified_Elusimicrobia;o__MVP-88;
unidentified_KD4-96	2.0718088963474e-05	6.2154266890422e-05	4.1436177926948e-05	4.1436177926948e-05	0.00010359044481737	2.0718088963474e-05	8.2872355853896e-05	0	4.1436177926948e-05	0	2.0718088963474e-05	2.0718088963474e-05	k__Bacteria;p__Chloroflexi;c__KD4-96;o__unidentified_KD4-96;
CPla-3_termite_group	0.00010359044481737	0	8.2872355853896e-05	8.2872355853896e-05	8.2872355853896e-05	6.2154266890422e-05	0	0	8.2872355853896e-05	0	2.0718088963474e-05	0	k__Bacteria;p__Planctomycetes;c__Phycisphaerae;o__CPla-3_termite_group;
Acidiferrobacterales	6.2154266890422e-05	8.2872355853896e-05	4.1436177926948e-05	4.1436177926948e-05	2.0718088963474e-05	0.00010359044481737	8.2872355853896e-05	6.2154266890422e-05	0	2.0718088963474e-05	0	2.0718088963474e-05	k__Bacteria;p__Proteobacteria;c__Gammaproteobacteria;o__Acidiferrobacterales;
Ignavibacteriales	4.1436177926948e-05	4.1436177926948e-05	0	0.00010359044481737	0	0	0	0	0	0	0	0	k__Bacteria;p__Ignavibacteriae;c__Ignavibacteria;o__Ignavibacteriales;
Opitutae_vadinHA64	2.0718088963474e-05	4.1436177926948e-05	4.1436177926948e-05	8.2872355853896e-05	0	0	0	0	0	0	0	0	k__Bacteria;p__Verrucomicrobia;c__Opitutae;o__Opitutae_vadinHA64;
Holophagales	0	0	0	0	6.2154266890422e-05	8.2872355853896e-05	0	0	0	0	0	0	k__Bacteria;p__Acidobacteria;c__Holophagae;o__Holophagales;
unidentified_Bacteroidia	8.2872355853896e-05	2.0718088963474e-05	2.0718088963474e-05	0	0	0	0	0	0	0	0	0	k__Bacteria;p__Bacteroidetes;c__Bacteroidia;o__unidentified_Bacteroidia;
Bradymonadales	2.0718088963474e-05	2.0718088963474e-05	2.0718088963474e-05	8.2872355853896e-05	0	0	2.0718088963474e-05	2.0718088963474e-05	4.1436177926948e-05	0	4.1436177926948e-05	2.0718088963474e-05	k__Bacteria;p__Proteobacteria;c__Deltaproteobacteria;o__Bradymonadales;
Salinisphaerales	0	0	0	0	0	8.2872355853896e-05	4.1436177926948e-05	0	0	0	0	0	k__Bacteria;p__Proteobacteria;c__Gammaproteobacteria;o__Salinisphaerales;
Run-SP154	8.2872355853896e-05	2.0718088963474e-05	6.2154266890422e-05	6.2154266890422e-05	0	0	0	0	0	0	0	0	k__Bacteria;p__Proteobacteria;c__Gammaproteobacteria;o__Run-SP154;
Vibrionales	0	0	0	0	0	0	0	8.2872355853896e-05	0	0	0	4.1436177926948e-05	k__Bacteria;p__Proteobacteria;c__Gammaproteobacteria;o__Vibrionales;
CCM11a	0	4.1436177926948e-05	6.2154266890422e-05	8.2872355853896e-05	0	0	0	0	8.2872355853896e-05	0	8.2872355853896e-05	6.2154266890422e-05	k__Bacteria;p__Planctomycetes;c__Phycisphaerae;o__CCM11a;
Caenarcaniphilales	0	0	0	0	0	0	0	0	8.2872355853896e-05	0	0	0	k__Bacteria;p__Cyanobacteria;c__Melainabacteria;o__Caenarcaniphilales;
Elusimicrobiales	4.1436177926948e-05	4.1436177926948e-05	2.0718088963474e-05	8.2872355853896e-05	0	0	0	0	0	0	0	0	k__Bacteria;p__Elusimicrobia;c__unidentified_Elusimicrobia;o__Elusimicrobiales;
unidentified_ML635J-21	4.1436177926948e-05	6.2154266890422e-05	0	0	0	8.2872355853896e-05	6.2154266890422e-05	0	0	0	0	0	k__Bacteria;p__Cyanobacteria;c__ML635J-21;o__unidentified_ML635J-21;
unidentified_Verrucomicrobia	2.0718088963474e-05	8.2872355853896e-05	2.0718088963474e-05	8.2872355853896e-05	0	0	0	0	0	0	0	0	k__Bacteria;p__Verrucomicrobia;c__unidentified_Verrucomicrobia;o__unidentified_Verrucomicrobia;
NB1-n	4.1436177926948e-05	6.2154266890422e-05	0	0	0	0	0	0	0	0	0	0	k__Bacteria;p__Tenericutes;c__Mollicutes;o__NB1-n;
Lineage_IIc	4.1436177926948e-05	4.1436177926948e-05	0	0	0	4.1436177926948e-05	0	0	6.2154266890422e-05	0	0	2.0718088963474e-05	k__Bacteria;p__Elusimicrobia;c__unidentified_Elusimicrobia;o__Lineage_IIc;
EC3	0	0	0	0	0	0	0	6.2154266890422e-05	0	0	0	0	k__Bacteria;p__Proteobacteria;c__Gammaproteobacteria;o__EC3;
Synergistales	2.0718088963474e-05	6.2154266890422e-05	2.0718088963474e-05	4.1436177926948e-05	0	0	0	0	0	0	0	0	k__Bacteria;p__Synergistetes;c__Synergistia;o__Synergistales;
Victivallales	4.1436177926948e-05	0	2.0718088963474e-05	0	0	0	0	0	0	0	0	0	k__Bacteria;p__Lentisphaerae;c__Lentisphaeria;o__Victivallales;
Brocadiales	0	0	0	0	0	0	0	0	4.1436177926948e-05	0	0	0	k__Bacteria;p__Planctomycetes;c__Planctomycetacia;o__Brocadiales;
FCPU453	0	2.0718088963474e-05	0	4.1436177926948e-05	0	2.0718088963474e-05	2.0718088963474e-05	0	2.0718088963474e-05	0	0	0	k__Bacteria;p__Elusimicrobia;c__unidentified_Elusimicrobia;o__FCPU453;
070125-BRIC7-5	2.0718088963474e-05	0	2.0718088963474e-05	0	2.0718088963474e-05	0	4.1436177926948e-05	0	0	0	2.0718088963474e-05	0	k__Bacteria;p__Proteobacteria;c__Betaproteobacteria;o__070125-BRIC7-5;
X35	0	4.1436177926948e-05	2.0718088963474e-05	0	0	2.0718088963474e-05	0	0	2.0718088963474e-05	0	0	0	k__Bacteria;p__Proteobacteria;c__Gammaproteobacteria;o__X35;
Pasteurellales	4.1436177926948e-05	0	2.0718088963474e-05	0	0	0	0	0	4.1436177926948e-05	0	0	0	k__Bacteria;p__Proteobacteria;c__Gammaproteobacteria;o__Pasteurellales;
Order_III	0	2.0718088963474e-05	4.1436177926948e-05	4.1436177926948e-05	0	0	0	0	0	0	0	0	k__Bacteria;p__Bacteroidetes;c__unidentified_Bacteroidetes;o__Order_III;
Orbales	0	0	0	0	0	0	0	4.1436177926948e-05	0	0	0	0	k__Bacteria;p__Proteobacteria;c__Gammaproteobacteria;o__Orbales;
SAR11_clade	0	4.1436177926948e-05	0	2.0718088963474e-05	0	0	0	0	0	0	0	0	k__Bacteria;p__Proteobacteria;c__Alphaproteobacteria;o__SAR11_clade;
Sneathiellales	0	2.0718088963474e-05	2.0718088963474e-05	0	0	2.0718088963474e-05	4.1436177926948e-05	2.0718088963474e-05	0	0	2.0718088963474e-05	2.0718088963474e-05	k__Bacteria;p__Proteobacteria;c__Alphaproteobacteria;o__Sneathiellales;
unidentified_vadinHA49	0	0	0	0	0	0	4.1436177926948e-05	2.0718088963474e-05	0	2.0718088963474e-05	0	0	k__Bacteria;p__Planctomycetes;c__vadinHA49;o__unidentified_vadinHA49;
HOC36	0	0	0	0	0	2.0718088963474e-05	2.0718088963474e-05	0	0	0	0	0	k__Bacteria;p__Proteobacteria;c__Gammaproteobacteria;o__HOC36;
unidentified_Deltaproteobacteria	0	2.0718088963474e-05	2.0718088963474e-05	0	0	0	0	0	0	0	0	0	k__Bacteria;p__Proteobacteria;c__Deltaproteobacteria;o__unidentified_Deltaproteobacteria;
unidentified_Alphaproteobacteria	0	0	0	0	0	0	2.0718088963474e-05	0	2.0718088963474e-05	0	0	0	k__Bacteria;p__Proteobacteria;c__Alphaproteobacteria;o__unidentified_Alphaproteobacteria;
unidentified_Gracilibacteria	2.0718088963474e-05	0	0	0	0	0	0	0	0	0	0	0	k__Bacteria;p__Gracilibacteria;c__unidentified_Gracilibacteria;o__unidentified_Gracilibacteria;
Thermales	0	2.0718088963474e-05	2.0718088963474e-05	0	0	0	0	0	0	0	0	0	k__Bacteria;p__Deinococcus-Thermus;c__Deinococci;o__Thermales;
Rs-K70_termite_group	0	0	0	2.0718088963474e-05	0	0	0	0	0	0	0	0	k__Bacteria;p__Proteobacteria;c__Deltaproteobacteria;o__Rs-K70_termite_group;
Chitinivibrionales	0	0	0	0	0	0	0	0	0	0	0	0	k__Bacteria;p__Fibrobacteres;c__Chitinivibrionia;o__Chitinivibrionales;
Others	0.112789276317154	0.100524167650777	0.114094515921852	0.204156048646073	0.250626722191146	0.205751341496261	0.248513477116871	0.246255205419853	0.144032154474072	0.124847204093895	0.162968487786687	0.177077506370813	Others
