# Supplementary material for: Seasonal dynamics of microbial diversity in the rhizosphere of Ulmus pumila L. var. sabulosa in a steppe desert area of Northern China
Source: PeerJ. 2019 Aug 22;7:e7526. doi: 10.7717/peerj.7526 (PMC6708578; doi:10.7717/peerj.7526)
Supplement: Raw Data S5 — Raw data applied for data analysis and preparation for Fig. 4. [file peerj-07-7526-s005.zip › Supplemental Raw data S5/Bacterial.phylum.relative.xls]

Taxonomy	GSP1	GSP2	GSP3	GSP4	GSU1	GSU2	GSU3	GSU4	GFA1	GFA2	GFA3	GFA4	Tax_detail
Proteobacteria	0.284417925290574	0.30513601425405	0.296890214846587	0.209294134709018	0.211179480804693	0.287484202457169	0.247166801334248	0.211655996850853	0.287463484368206	0.319079288126466	0.276047817349331	0.289307394285955	k__Bacteria;p__Proteobacteria;
Actinobacteria	0.240702757577642	0.218990200343922	0.206704373588582	0.151366357967142	0.238361613524769	0.22762964344169	0.205709905318334	0.220481902749292	0.23353429879628	0.265046512109725	0.21188389582945	0.223361717115214	k__Bacteria;p__Actinobacteria;
Acidobacteria	0.0599581494602936	0.0719124867922182	0.114736776679719	0.233451426440426	0.0974993266621087	0.124039198624319	0.155862183272215	0.180703171939421	0.0986595396440632	0.0797853605983384	0.113472973252947	0.0861665319990885	k__Bacteria;p__Acidobacteria;
Firmicutes	0.157664657012038	0.184888225910043	0.186007002714071	0.132637205544161	0.126504651210972	0.0939150972714277	0.0762425673855844	0.130088880601653	0.13400459941575	0.130254625313361	0.164335881658276	0.157250295232768	k__Bacteria;p__Firmicutes;
Thaumarchaeota	0.034309155323513	0.0253175047133652	0.0112706403961299	0.0274514678766031	0.134833322974289	0.0734870615534423	0.0779621687695527	0.0679967679781217	0.0283837818799594	0.0407110448132264	0.0497026954233742	0.0761596950297305	k__Archaea;p__Thaumarchaeota;
Bacteroidetes	0.0815049619823068	0.0690119543373319	0.0560631487351605	0.0538255951271053	0.0359873205295542	0.03584229390681	0.0330660699857044	0.0318022665589326	0.0614705699546272	0.0763254397414382	0.0337290488325356	0.0394472413864544	k__Bacteria;p__Bacteroidetes;
Verrucomicrobia	0.0216089667889034	0.0209045517641453	0.0227898978598214	0.0697578055400169	0.0215882486999399	0.0167609339714504	0.0333768413201566	0.0201379824724967	0.0168230882383409	0.0140468643172353	0.0119957735098514	0.0118921830650341	k__Bacteria;p__Verrucomicrobia;
Cyanobacteria	0.00418505397062175	0.00580106490977272	0.00646404375660389	0.00607040006629789	0.000890877825429382	0.000890877825429382	0.00107734062610065	0.00136739387158928	0.0167194977935235	0.000538670313050324	0.0524789193444797	0.01473056125303	k__Bacteria;p__Cyanobacteria;
Gemmatimonadetes	0.0487910995089812	0.0370439430666914	0.0304141545983798	0.0264569996063563	0.0392814966747466	0.0451032796734828	0.0518159404976484	0.0351378788820518	0.0369403526218741	0.0205316261628027	0.0301033832639277	0.0377483580914496	k__Bacteria;p__Gemmatimonadetes;
Chloroflexi	0.0213810678103051	0.0198686473159715	0.0226448712370771	0.0207388070524374	0.0383077464934633	0.0377897942693766	0.0448960987838481	0.0339362297221704	0.0310564153562475	0.0166159073487061	0.0194128493587751	0.0243230364431185	k__Bacteria;p__Chloroflexi;
Planctomycetes	0.0165123169038887	0.0134046035593676	0.0150206144985185	0.0413325874821304	0.0251310419126939	0.0196821845153002	0.0315950856692978	0.0360494747964446	0.0223962541695154	0.0161601093915096	0.0128659332463173	0.0144197899185778	k__Bacteria;p__Planctomycetes;
Nitrospirae	0.00681625126898295	0.0062982990448961	0.00669194273520211	0.00546957548635714	0.0106283796382622	0.0136532206269294	0.0147927155199204	0.00990324652454057	0.0116228479085089	0.00638117140075	0.00857728883087824	0.00969606563490583	k__Bacteria;p__Nitrospirae;
Thermomicrobia	0.00348063894586363	0.00480659663952597	0.00248617067561688	0.00356351130171753	0.00609111815526136	0.0058217829987362	0.00580106490977272	0.00459941574989123	0.00451654339403734	0.00406074543684091	0.00308699525555763	0.00362566556860795	k__Bacteria;p__Thermomicrobia;
Armatimonadetes	0.00200965462945698	0.00285909627695941	0.0025483249425073	0.00242401640872646	0.00217539934116477	0.00304555907763068	0.0027140696542151	0.00223755360805519	0.00213396316323782	0.00180247373982224	0.00182319182878571	0.00182319182878571	k__Bacteria;p__Armatimonadetes;
Tectomicrobia	0.00116021298195454	0.000497234135123376	0.00072513311372159	0.000642260757867694	0.0015124204943336	0.0020718088963474	0.00275550583214204	0.00171960138396834	0.00258976112043425	0.00126380342677191	0.00248617067561688	0.00287981436592289	k__Bacteria;p__Tectomicrobia;
Latescibacteria	0.000248617067561688	0.000704415024758116	0.000973750181283278	0.00093231400335633	0.00062154266890422	0.00190606418463961	0.00184390991774919	0.00126380342677191	0.000704415024758116	0.000559388402013798	0.000849441647502435	0.000372925601342532	k__Bacteria;p__Latescibacteria;
Tenericutes	0.000580106490977272	0.000538670313050324	0.00169888329500487	0.000994468270246752	0	0	0	0.000497234135123376	0	0.000352207512379058	0	0	k__Bacteria;p__Tenericutes;
Chlorobi	0.00142954813847971	0.00113949489299107	0.00105662253713717	0.000994468270246752	0.000352207512379058	0.000538670313050324	0.000538670313050324	0.000165744711707792	0.00051795222408685	0.000476516046159902	0.000248617067561688	0.00031077133445211	k__Bacteria;p__Chlorobi;
Elusimicrobia	0.00130523960469886	0.000704415024758116	0.00082872355853896	0.000973750181283278	0.000994468270246752	0.000580106490977272	0.00113949489299107	0.00101518635921023	0.00109805871506412	0.00031077133445211	0.000787287380612012	0.00082872355853896	k__Bacteria;p__Elusimicrobia;
FBP	0.000849441647502434	0.000455797957196428	0.000248617067561688	0.000476516046159902	0.000476516046159902	0.00031077133445211	0.000352207512379058	0.00124308533780844	0.00093231400335633	0.00105662253713717	0.000538670313050324	0.000435079868232954	k__Bacteria;p__FBP;
Chlamydiae	0.000435079868232954	0.000455797957196428	0.00031077133445211	0.000808005469575486	0.000538670313050324	0.000186462800671266	0.0010359044481737	0.000227898978598214	0.000683696935794642	0.000186462800671266	0.00020718088963474	0.000352207512379058	k__Bacteria;p__Chlamydiae;
Omnitrophica	0.00031077133445211	0.000559388402013798	0.000538670313050324	0.00093231400335633	8.2872355853896e-05	0.000186462800671266	0.00020718088963474	0.000124308533780844	6.2154266890422e-05	0	0	2.0718088963474e-05	k__Bacteria;p__Omnitrophica;
Parcubacteria	0.00062154266890422	0.000911595914392856	0.000662978846831168	0.000580106490977272	8.2872355853896e-05	0.00010359044481737	0.000352207512379058	0.000186462800671266	6.2154266890422e-05	0.000165744711707792	0	0	k__Bacteria;p__Parcubacteria;
Saccharibacteria	0.000600824579940746	0.000745851202685064	0.000787287380612012	0.000538670313050324	0.000435079868232954	0.000911595914392856	0.000497234135123376	0.000290053245488636	0.000165744711707792	0.000372925601342532	0.00010359044481737	8.2872355853896e-05	k__Bacteria;p__Saccharibacteria;
Deferribacteres	0	0	0	0	0	0	0	0	0	0.00082872355853896	0	0	k__Bacteria;p__Deferribacteres;
Deinococcus-Thermus	0.000393643690306006	0.00062154266890422	0.000497234135123376	0.000372925601342532	0.000124308533780844	0.000227898978598214	8.2872355853896e-05	4.1436177926948e-05	0.000745851202685064	0.000145026622744318	0.000186462800671266	8.2872355853896e-05	k__Bacteria;p__Deinococcus-Thermus;
Fusobacteria	0.000145026622744318	0.000165744711707792	0.000227898978598214	0.000186462800671266	0	0	2.0718088963474e-05	0.000455797957196428	2.0718088963474e-05	0	2.0718088963474e-05	2.0718088963474e-05	k__Bacteria;p__Fusobacteria;
TM6_(Dependentiae)	0.000435079868232954	0.000331489423415584	0.000331489423415584	0.000248617067561688	0.000124308533780844	0.00010359044481737	0.000290053245488636	4.1436177926948e-05	0.00020718088963474	0.00010359044481737	2.0718088963474e-05	6.2154266890422e-05	k__Bacteria;p__TM6_(Dependentiae);
Fibrobacteres	0.00041436177926948	0.000165744711707792	0.00010359044481737	0.000124308533780844	0.000124308533780844	0.000269335156525162	0.000352207512379058	0.000124308533780844	0.000124308533780844	0	8.2872355853896e-05	0.00010359044481737	k__Bacteria;p__Fibrobacteres;
BRC1	0.00020718088963474	0.000145026622744318	0.000145026622744318	0.000165744711707792	6.2154266890422e-05	0.000145026622744318	0.00020718088963474	0.000331489423415584	0.00010359044481737	0.000186462800671266	8.2872355853896e-05	6.2154266890422e-05	k__Bacteria;p__BRC1;
GAL15	4.1436177926948e-05	0	2.0718088963474e-05	0	2.0718088963474e-05	0.000186462800671266	8.2872355853896e-05	2.0718088963474e-05	0	0	4.1436177926948e-05	0	k__Bacteria;p__GAL15;
Euryarchaeota	8.2872355853896e-05	2.0718088963474e-05	0	0	2.0718088963474e-05	0.000165744711707792	8.2872355853896e-05	2.0718088963474e-05	4.1436177926948e-05	6.2154266890422e-05	0	2.0718088963474e-05	k__Archaea;p__Euryarchaeota;
Spirochaetes	2.0718088963474e-05	2.0718088963474e-05	6.2154266890422e-05	0.000124308533780844	0	0	0.000124308533780844	0.00010359044481737	4.1436177926948e-05	0	0	0	k__Bacteria;p__Spirochaetes;
WS2	6.2154266890422e-05	0	0.00010359044481737	0.00010359044481737	2.0718088963474e-05	8.2872355853896e-05	0.000124308533780844	0.00010359044481737	0.000124308533780844	2.0718088963474e-05	4.1436177926948e-05	4.1436177926948e-05	k__Bacteria;p__WS2;
Ignavibacteriae	4.1436177926948e-05	4.1436177926948e-05	0	0.00010359044481737	0	0	0	0	0	0	0	0	k__Bacteria;p__Ignavibacteriae;
Hydrogenedentes	6.2154266890422e-05	2.0718088963474e-05	0	0.00010359044481737	4.1436177926948e-05	0	4.1436177926948e-05	0	0	6.2154266890422e-05	0	0	k__Bacteria;p__Hydrogenedentes;
Peregrinibacteria	8.2872355853896e-05	8.2872355853896e-05	0	0	0	0	0	0	0	0	0	0	k__Bacteria;p__Peregrinibacteria;
.DHVEG-6.	2.0718088963474e-05	2.0718088963474e-05	2.0718088963474e-05	2.0718088963474e-05	0	0	0	8.2872355853896e-05	0	0	0	0	k__Archaea;p__.DHVEG-6.;
Synergistetes	2.0718088963474e-05	6.2154266890422e-05	2.0718088963474e-05	4.1436177926948e-05	0	0	0	0	0	0	0	0	k__Bacteria;p__Synergistetes;
Microgenomates	4.1436177926948e-05	0	0	0	4.1436177926948e-05	0	0	0	0	0	0	0	k__Bacteria;p__Microgenomates;
Lentisphaerae	4.1436177926948e-05	0	2.0718088963474e-05	0	0	0	0	0	0	0	0	0	k__Bacteria;p__Lentisphaerae;
Gracilibacteria	4.1436177926948e-05	2.0718088963474e-05	0	0	0	0	0	0	0	0	0	0	k__Bacteria;p__Gracilibacteria;
WWE3	2.0718088963474e-05	0	0	0	0	0	0	0	0	0	0	0	k__Bacteria;p__WWE3;
Others	0.00694055980275876	0.00532454886360634	0.0098825284355708	0.00669194273519791	0.00586321917666022	0.00687840553586871	0.00779000145026232	0.00584250108769568	0.00604968197732969	0.00250688876457617	0.0047858785505579	0.00437151677128778	Others
