# Supplementary material for: Seasonal dynamics of microbial diversity in the rhizosphere of Ulmus pumila L. var. sabulosa in a steppe desert area of Northern China
Source: PeerJ. 2019 Aug 22;7:e7526. doi: 10.7717/peerj.7526 (PMC6708578; doi:10.7717/peerj.7526)
Supplement: Raw Data S5 — Raw data applied for data analysis and preparation for Fig. 4. [file peerj-07-7526-s005.zip › Supplemental Raw data S5/Fungal.class.relative.xls]

Taxonomy	FSP1	FSP2	FSP3	FSP4	FSU1	FSU2	FSU3	FSU4	FFA1	FFA2	FFA3	FFA4	Tax_detail
Sordariomycetes	0.296603993586943	0.265767172632063	0.229870697732525	0.602536073458682	0.408374456035149	0.349428446498847	0.32169404709851	0.317259041788996	0.392279342869639	0.18506256897162	0.504549524225958	0.37710038103567	k__Fungi;p__Ascomycota;c__Sordariomycetes;
Dothideomycetes	0.146646677910342	0.198888125429446	0.251171216190893	0.0801840631311552	0.11168717596352	0.151643866991484	0.191767130988818	0.107835176046807	0.224956795136069	0.343015387178048	0.0671080850355008	0.259354113311262	k__Fungi;p__Ascomycota;c__Dothideomycetes;
Eurotiomycetes	0.118433381223062	0.176484061048993	0.152747412913569	0.124492472983946	0.174089574614279	0.212567930539072	0.256251691756721	0.100672538363837	0.124617402710975	0.0444749828221625	0.13448685114623	0.0837862035938118	k__Fungi;p__Ascomycota;c__Eurotiomycetes;
Leotiomycetes	0.0509505070064755	0.171924126012451	0.0457867449559623	0.0299831344868511	0.0287546588377371	0.0392695775293064	0.0271513940075374	0.0501176421596185	0.0549066150290461	0.0926353925916671	0.0452662044266766	0.0534491015470464	k__Fungi;p__Ascomycota;c__Leotiomycetes;
Incertae_sedis_Ascomycota	0.0225289941074812	0.0302746371832511	0.0177191996168822	0.00657963229017011	0.00591334041268453	0.00576758906448455	0.00235284319237096	0.129239802611031	0.0112644970537406	0.0425593936743915	0.0060590917608845	0.0304620317737939	k__Fungi;p__Ascomycota;c__Incertae_sedis_Ascomycota;
Incertae_sedis_Zygomycota	0.0495554583879901	0.0235908967872238	0.0288587669435942	0.0384783559247923	0.058675328461074	0.0627355445895017	0.0614862473192163	0.09998542486518	0.0325025506485935	0.00787057280279842	0.034293210069336	0.0554271555583318	k__Fungi;p__Zygomycota;c__Incertae_sedis_Zygomycota;
Agaricomycetes	0.0976742249151517	0.0125137943240261	0.0522622691402752	0.0298165615174797	0.0599246257313593	0.0413517396464488	0.0200720428092531	0.031940366876965	0.0218002373664813	0.0138671997001686	0.00909904845191246	0.0449955233514481	k__Fungi;p__Basidiomycota;c__Agaricomycetes;
Tremellomycetes	0.0154288212880255	0.0101193078893123	0.0111395673267121	0.00391446478022779	0.00768317821225561	0.00864097278614113	0.00876590251316967	0.00370624856851354	0.00905740520956961	0.0159910050596539	0.0617777500156162	0.00857850792262686	k__Fungi;p__Basidiomycota;c__Tremellomycetes;
Pezizomycetes	0.0140754159118829	0.00431007558248485	0.0239448643471381	0.00364378370499927	0.00320652966039936	0.00855768630145543	0.00968205384471234	0.013346659170883	0.00595498365502738	0.00555937285277032	0.0094738376329981	0.011972432173569	k__Fungi;p__Ascomycota;c__Pezizomycetes;
Glomeromycetes	0.00505965394465613	0.00089532971037125	0.00533033501988464	0.00818289712036979	0.0134091240343973	0.00233202157119953	0.00303995669102796	0.00106190267974264	0.000333145938742791	0.00220709184417099	0.00324817290274221	0.00208216211714244	k__Fungi;p__Glomeromycota;c__Glomeromycetes;
Chytridiomycetes	0.00676702688071293	0.000437254044599913	0.010889707872655	0.00204051887479959	0.0087034376496554	0.00508047556582755	0.00553855123159889	0.0025610594040852	0.00112436754325692	0.00129094051262831	0.00193641076894247	0.00737085389468424	k__Fungi;p__Chytridiomycota;c__Chytridiomycetes;
Saccharomycetes	0.00185312428425677	8.32864846856976e-05	0.00283174047931372	0.00778728631811273	0.00127011889145689	0.000395610802257064	0.000957794573885523	0.00120765402794262	0.000541362150457035	0.000874508089199825	0.00018739459054282	0.0016240864513711	k__Fungi;p__Ascomycota;c__Saccharomycetes;
Blastocladiomycetes	0	0	0	0	0	0	0	0	0	2.08216211714244e-05	0.0061423782455702	0	k__Fungi;p__Chytridiomycota;c__Blastocladiomycetes;
Orbiliomycetes	0.00133258375497116	0.000312324317571366	0.000458075665771337	0.000874508089199825	0.00197805401128532	0.00303995669102796	4.16432423428488e-05	0.00324817290274221	0.000395610802257064	0.000416432423428488	0.00124929727028546	0.000687113498657005	k__Fungi;p__Ascomycota;c__Orbiliomycetes;
Archaeorhizomycetes	0.000936972952714098	0.000395610802257064	0.00156162158785683	0	0.0017906594207425	0.0010202594373998	0.000166572969371395	0.00127011889145689	0.000416432423428488	0.000229037832885668	0	0.00262352426759948	k__Fungi;p__Ascomycota;c__Archaeorhizomycetes;
Lecanoromycetes	0.00262352426759948	0.000458075665771337	0.000603827013971308	0.000541362150457034	0.00112436754325692	0.00176983779957108	0.00127011889145689	0.000624648635142732	0.000229037832885668	0.00052054052928561	0.0010202594373998	0.000437254044599913	k__Fungi;p__Ascomycota;c__Lecanoromycetes;
Microbotryomycetes	0.000249859454057093	0.00018739459054282	0.00137422699731401	0.000728756740999854	0.000145751348199971	0.00018739459054282	0.000145751348199971	0.000145751348199971	4.16432423428488e-05	8.32864846856976e-05	0.000124929727028546	0.000270681075228517	k__Fungi;p__Basidiomycota;c__Microbotryomycetes;
Monoblepharidomycetes	0.000208216211714244	2.08216211714244e-05	0.00133258375497116	0.00052054052928561	0.000499718908114186	0.000208216211714244	0.00106190267974264	0.000562183771628459	0.000145751348199971	2.08216211714244e-05	8.32864846856976e-05	0.000145751348199971	k__Fungi;p__Chytridiomycota;c__Monoblepharidomycetes;
Cystobasidiomycetes	0.000124929727028546	0.000374789181085639	0.000936972952714098	0.000166572969371395	0.000104108105857122	2.08216211714244e-05	4.16432423428488e-05	0.00018739459054282	0.000124929727028546	0.000478897286942761	0.000687113498657005	0.000832864846856976	k__Fungi;p__Basidiomycota;c__Cystobasidiomycetes;
Agaricostilbomycetes	6.24648635142732e-05	6.24648635142732e-05	0.000145751348199971	0.000312324317571366	0.000104108105857122	0.000166572969371395	6.24648635142732e-05	0.000916151331542674	2.08216211714244e-05	0.00018739459054282	2.08216211714244e-05	0.000104108105857122	k__Fungi;p__Basidiomycota;c__Agaricostilbomycetes;
Ustilaginomycetes	2.08216211714244e-05	4.16432423428488e-05	0.00018739459054282	0	8.32864846856976e-05	0.000353967559914215	6.24648635142732e-05	8.32864846856976e-05	0.000312324317571366	0.000166572969371395	6.24648635142732e-05	0	k__Fungi;p__Basidiomycota;c__Ustilaginomycetes;
Exobasidiomycetes	2.08216211714244e-05	0	0	0	0	2.08216211714244e-05	0	0	0	0.000333145938742791	0	0	k__Fungi;p__Basidiomycota;c__Exobasidiomycetes;
Pucciniomycetes	2.08216211714244e-05	4.16432423428488e-05	0	8.32864846856976e-05	0.000249859454057093	2.08216211714244e-05	6.24648635142732e-05	0	0	0	0.000333145938742791	2.08216211714244e-05	k__Fungi;p__Basidiomycota;c__Pucciniomycetes;
Arthoniomycetes	0.000124929727028546	0	0	6.24648635142732e-05	0	2.08216211714244e-05	0	0.000249859454057093	2.08216211714244e-05	0	0	0.000291502696399942	k__Fungi;p__Ascomycota;c__Arthoniomycetes;
Neocallimastigomycetes	2.08216211714244e-05	0	0.000145751348199971	0.000291502696399942	0	2.08216211714244e-05	8.32864846856976e-05	2.08216211714244e-05	0	0	0	0	k__Fungi;p__Neocallimastigomycota;c__Neocallimastigomycetes;
Incertae_sedis_Basidiomycota	0	0	2.08216211714244e-05	0	4.16432423428488e-05	0.000124929727028546	0	0	0	0	0	0	k__Fungi;p__Basidiomycota;c__Incertae_sedis_Basidiomycota;
Geoglossomycetes	0	0	0	0	0	0	6.24648635142732e-05	0	0	0	0	0	k__Fungi;p__Ascomycota;c__Geoglossomycetes;
Wallemiomycetes	0	0	0	2.08216211714244e-05	2.08216211714244e-05	0	2.08216211714244e-05	2.08216211714244e-05	4.16432423428488e-05	0	0	0	k__Fungi;p__Basidiomycota;c__Wallemiomycetes;
Others	0.168675953109707	0.102817165344492	0.160680450579883	0.0587586149457578	0.112166073250461	0.105253295021548	0.0881587440398079	0.133737272784057	0.118912278510002	0.242134632602492	0.112790721885604	0.0583838257646716	Others
