# Supplementary material for: Seasonal dynamics of microbial diversity in the rhizosphere of Ulmus pumila L. var. sabulosa in a steppe desert area of Northern China
Source: PeerJ. 2019 Aug 22;7:e7526. doi: 10.7717/peerj.7526 (PMC6708578; doi:10.7717/peerj.7526)
Supplement: Raw Data S5 — Raw data applied for data analysis and preparation for Fig. 4. [file peerj-07-7526-s005.zip › Supplemental Raw data S5/Fungal.family.relative.xls]

Taxonomy	FSP1	FSP2	FSP3	FSP4	FSU1	FSU2	FSU3	FSU4	FFA1	FFA2	FFA3	FFA4	Tax_detail
Incertae_sedis_Hypocreales	0.0175734482686822	0.0180107023132821	0.0610489932746163	0.45826306036188	0.0303995669102796	0.0588210798092739	0.133778916026402	0.0333562371166219	0.0368334478522498	0.0140754159118829	0.0103691673433694	0.0296916317904512	k__Fungi;p__Ascomycota;c__Sordariomycetes;o__Hypocreales;f__Incertae_sedis_Hypocreales;
Nectriaceae	0.142482353676057	0.0973202573552377	0.0345638911445645	0.0601744851854165	0.137214483519687	0.125825056738918	0.0527828096695609	0.13390384575343	0.167155974764195	0.130780602577717	0.0469319341203906	0.22585212484644	k__Fungi;p__Ascomycota;c__Sordariomycetes;o__Hypocreales;f__Nectriaceae;
Chaetomiaceae	0.04999271243259	0.0059758052761988	0.00839111333208404	0.0246944427093094	0.0941137276948383	0.0179274158285964	0.0233410373331668	0.0667124742332438	0.0868678035271826	0.00762071334874133	0.213671476461157	0.0564890582380744	k__Fungi;p__Ascomycota;c__Sordariomycetes;o__Sordariales;f__Chaetomiaceae;
Incertae_sedis_Pleosporales	0.0265267453723947	0.0302121723197368	0.018052345555625	0.0110562808420264	0.0135340537614259	0.0152830699398255	0.00487225935411331	0.0168863347700252	0.0855352197722115	0.197305682220418	0.00697524309242718	0.0440377287775626	k__Fungi;p__Ascomycota;c__Dothideomycetes;o__Pleosporales;f__Incertae_sedis_Pleosporales;
Cephalothecaceae	0.00135340537614259	0.000478897286942761	0.00610073500322735	0.000124929727028546	0.000416432423428488	0.00112436754325692	0.000478897286942761	0.000124929727028546	0.00216544860182814	0.00208216211714244	0.171590980073709	0.00145751348199971	k__Fungi;p__Ascomycota;c__Sordariomycetes;o__Sordariales;f__Cephalothecaceae;
Trichocomaceae	0.088408603493868	0.166281466674995	0.131113748516459	0.0980698357174089	0.125512732421346	0.0768942469860703	0.0922397817894101	0.0682740958211006	0.0813084306744123	0.0226122805921669	0.12132758656589	0.0585920419763883	k__Fungi;p__Ascomycota;c__Eurotiomycetes;o__Eurotiales;f__Trichocomaceae;
Thelebolaceae	0.0330022695567077	0.135756970037687	0.0126179024298832	0.00197805401128532	0.00516376205051325	0.00583005392799883	0.00728756740999854	0.00201969725362817	0.0327524101026506	0.0059758052761988	0.00141587023965686	0.00279009723697087	k__Fungi;p__Ascomycota;c__Leotiomycetes;o__Thelebolales;f__Thelebolaceae;
Incertae_sedis_Ascomycota	0.0225081724863098	0.0264226372665376	0.0177191996168822	0.00649634580548441	0.0058925187915131	0.00566348095862743	0.00231119995002811	0.129239802611031	0.0112228538113977	0.0424969288108772	0.00599662689737023	0.0302746371832511	k__Fungi;p__Ascomycota;c__Incertae_sedis_Ascomycota;o__Incertae_sedis_Ascomycota;f__Incertae_sedis_Ascomycota;
Sporormiaceae	0.0158660753326254	0.0313573614841652	0.109146938180607	0.0045182917941991	0.0415391342369917	0.0444749828221625	0.121660732504633	0.0159493618173111	0.0745622254148708	0.0581547879317883	0.0215711995335957	0.0374580964873925	k__Fungi;p__Ascomycota;c__Dothideomycetes;o__Pleosporales;f__Sporormiaceae;
Ascosphaeraceae	4.16432423428488e-05	0	0	0	4.16432423428488e-05	0.0893247548254107	0	0.000562183771628459	0.000104108105857122	0	0.000104108105857122	2.08216211714244e-05	k__Fungi;p__Ascomycota;c__Eurotiomycetes;o__Ascosphaerales;f__Ascosphaeraceae;
Mortierellaceae	0.0424969288108772	0.0193641076894247	0.0238823994836238	0.0279009723697087	0.0490349178587045	0.0537614258646178	0.053574031274075	0.0890748953713536	0.0287546588377371	0.0069960647135986	0.0303995669102796	0.0472026151956191	k__Fungi;p__Zygomycota;c__Incertae_sedis_Zygomycota;o__Mortierellales;f__Mortierellaceae;
Cordycipitaceae	0.0123472213546547	0.0194890374164532	0.0539488204551606	0.00301913506985654	0.0858683657109543	0.00403939450725633	0.0363337289441356	0.00668374039602723	0.00368542694734212	0.00374789181085639	0.00618402148791305	0.00645470256314157	k__Fungi;p__Ascomycota;c__Sordariomycetes;o__Hypocreales;f__Cordycipitaceae;
Helotiaceae	0.00372707018968497	0.00809961063568409	0.00572594582214171	0.00635059445728444	0.00208216211714244	0.00911987007308389	0.00147833510317113	0.0357923667936785	0.00322735128157078	0.07864326316447	0.00224873508651384	0.0322735128157078	k__Fungi;p__Ascomycota;c__Leotiomycetes;o__Helotiales;f__Helotiaceae;
Incertae_sedis_Tremellales	0.012118183521769	0.00541362150457035	0.00762071334874133	0.00141587023965686	0.00693359985008433	0.00331063776625648	0.00782892956045558	0.00318570803922793	0.00812043225685552	0.0143460969871114	0.0615903554250734	0.00678784850188436	k__Fungi;p__Basidiomycota;c__Tremellomycetes;o__Tremellales;f__Incertae_sedis_Tremellales;
Davidiellaceae	0.0142836321235971	0.0356882586878214	0.0193016428259104	0.0129718699897974	0.00897411872488392	0.0088700106190268	0.00957794573885523	0.0137422699731401	0.00293584858517084	0.0060590917608845	0.00052054052928561	0.00347721073562788	k__Fungi;p__Ascomycota;c__Dothideomycetes;o__Capnodiales;f__Davidiellaceae;
Pterulaceae	0.03566743706665	0.000104108105857122	8.32864846856976e-05	0	0.00941137276948383	0	6.24648635142732e-05	2.08216211714244e-05	0	0	0	0	k__Fungi;p__Basidiomycota;c__Agaricomycetes;o__Agaricales;f__Pterulaceae;
Corticiaceae	0.000145751348199971	0.000124929727028546	0.000208216211714244	0	0.000124929727028546	0	0.000104108105857122	0	2.08216211714244e-05	0.000124929727028546	0	0.0303787452891082	k__Fungi;p__Basidiomycota;c__Agaricomycetes;o__Corticiales;f__Corticiaceae;
Pleosporaceae	0.025069231890395	0.0300664209715368	0.0193641076894247	0.0182397401461678	0.00753742686405563	0.00576758906448456	0.00501801070231328	0.00570512420097029	0.00195723239011389	0.0088700106190268	0.00116601078559977	0.00680867012305578	k__Fungi;p__Ascomycota;c__Dothideomycetes;o__Pleosporales;f__Pleosporaceae;
Leptosphaeriaceae	0.00333145938742791	0.00297749182751369	0.0097236970870552	0.00158244320902825	0.00462239990005622	0.00566348095862744	0.00343556749328503	0.00547608636808462	0.00553855123159889	0.00799550252982697	0.00133258375497116	0.0296083453057655	k__Fungi;p__Ascomycota;c__Dothideomycetes;o__Pleosporales;f__Leptosphaeriaceae;
Botryosphaeriaceae	0.00191558914777105	0	0.000437254044599913	0.000208216211714244	0.000770399983342703	0.000832864846856976	0.000374789181085639	2.08216211714244e-05	0.00535115664105607	0.0261519561913091	0.000541362150457035	0.000395610802257064	k__Fungi;p__Ascomycota;c__Dothideomycetes;o__Botryosphaeriales;f__Botryosphaeriaceae;
Lasiosphaeriaceae	0.0051221188081704	0.0060590917608845	0.0106606700397693	0.00549690798925604	0.00826618360505549	0.00262352426759948	0.0164074374830824	0.00857850792262685	0.0227788535615383	0.00385199991671352	0.00391446478022779	0.00410185937077061	k__Fungi;p__Ascomycota;c__Sordariomycetes;o__Sordariales;f__Lasiosphaeriaceae;
Geastraceae	0.016240864513711	0.00052054052928561	0.0129926916109688	0.00295667020634227	0.015699502363254	0.0171153726029109	0.00127011889145689	0.0133258375497116	0.00483061611177046	0.000687113498657005	0.000312324317571366	0.00799550252982697	k__Fungi;p__Basidiomycota;c__Agaricomycetes;o__Geastrales;f__Geastraceae;
Hypocreaceae	0.00928644304245529	0.00558019447394174	0.00543444312574177	0.00483061611177046	0.00641305932079872	0.0111812105690549	0.00632977283611302	0.00745414037936994	0.0126179024298832	0.00289420534282799	0.010598205176255	0.00580923230682741	k__Fungi;p__Ascomycota;c__Sordariomycetes;o__Hypocreales;f__Hypocreaceae;
Agaricaceae	0.0125554375663689	0.000145751348199971	0.0086201511649697	0.000374789181085639	0.00141587023965686	0.000770399983342703	0.000791221604514127	0.000395610802257064	0.000645470256314157	0.000124929727028546	6.24648635142732e-05	0.000541362150457035	k__Fungi;p__Basidiomycota;c__Agaricomycetes;o__Agaricales;f__Agaricaceae;
Rhytismataceae	8.32864846856976e-05	0.000728756740999854	0.00070793511982843	8.32864846856976e-05	0.000583005392799883	2.08216211714244e-05	0.000478897286942761	4.16432423428488e-05	0.000249859454057093	0.000353967559914215	0.0120973619005976	0.000291502696399942	k__Fungi;p__Ascomycota;c__Leotiomycetes;o__Rhytismatales;f__Rhytismataceae;
Magnaporthaceae	0.000229037832885668	0.000936972952714098	0.00235284319237096	0.000936972952714098	0	0.00018739459054282	0.000104108105857122	0.000333145938742791	8.32864846856976e-05	0.000166572969371395	0.011972432173569	0.000562183771628459	k__Fungi;p__Ascomycota;c__Sordariomycetes;o__Magnaporthales;f__Magnaporthaceae;
Phaeosphaeriaceae	0.00151997834551398	0.00293584858517084	0.00239448643471381	0.00151997834551398	0.00289420534282799	0.00254023778291378	0.00116601078559977	0.0115351781289691	0.00214462698065671	0.00197805401128532	0.000749578362171279	0.00164490807254253	k__Fungi;p__Ascomycota;c__Dothideomycetes;o__Pleosporales;f__Phaeosphaeriaceae;
Herpotrichiellaceae	0.0070793511982843	0.00199887563245674	0.00370624856851354	0.00372707018968497	0.00580923230682741	0.0110354592208549	0.00381035667437067	0.00441418368834197	0.00326899452391363	0.00114518916442834	0.00585087554917026	0.00422678909779915	k__Fungi;p__Ascomycota;c__Eurotiomycetes;o__Chaetothyriales;f__Herpotrichiellaceae;
Incertae_sedis_Xylariales	0.00607991338205593	0.00764153496991276	0.00204051887479959	0.00464322152122764	0.00657963229017011	0.0106814916609407	0.00231119995002811	0.00924479980011244	0.00424761071897058	0.00185312428425677	0.00381035667437067	0.00791221604514128	k__Fungi;p__Ascomycota;c__Sordariomycetes;o__Xylariales;f__Incertae_sedis_Xylariales;
Chaetosphaeriaceae	0.00478897286942761	0.0061423782455702	0.00185312428425677	0.00212380535948529	0.00110354592208549	0.000353967559914215	0.00110354592208549	0.00172819455722823	0.010056843025798	0.00052054052928561	0.000874508089199825	0.00522622691402753	k__Fungi;p__Ascomycota;c__Sordariomycetes;o__Chaetosphaeriales;f__Chaetosphaeriaceae;
Incertae_sedis_Helotiales	0.000957794573885523	0.00301913506985654	0.00181148104191392	0.0034147458721136	0.00216544860182814	0.00235284319237096	0.00131176213379974	0.00297749182751369	0.00666291877485581	0.00172819455722823	0.00997355654111229	0.0026443458887709	k__Fungi;p__Ascomycota;c__Leotiomycetes;o__Helotiales;f__Incertae_sedis_Helotiales;
Bionectriaceae	0.000770399983342703	0.00768317821225561	0.00433089720365628	0.00135340537614259	0.00168655131488538	0.00303995669102796	0.00905740520956962	0.00110354592208549	0.0060590917608845	0.000562183771628459	0.000749578362171279	0.00220709184417099	k__Fungi;p__Ascomycota;c__Sordariomycetes;o__Hypocreales;f__Bionectriaceae;
Entolomataceae	0.00472650800591334	0.000666291877485581	0.00299831344868511	0.00712099444062715	0.000249859454057093	0.00070793511982843	0.000770399983342703	0.00891165386136964	0.000104108105857122	4.16432423428488e-05	0.000166572969371395	0.000166572969371395	k__Fungi;p__Basidiomycota;c__Agaricomycetes;o__Agaricales;f__Entolomataceae;
Ophiocordycipitaceae	0.00853686468028401	0.00412268099194203	0.00279009723697087	0.004268432340142	0.00183230266308535	0.00137422699731401	0.00360214046265642	0.00193641076894247	0.00199887563245674	0.000770399983342703	0.000583005392799883	0.00139504861848544	k__Fungi;p__Ascomycota;c__Sordariomycetes;o__Hypocreales;f__Ophiocordycipitaceae;
Diatrypaceae	0.00189476752659962	0.00160326483019968	0.0080163241509984	0.000832864846856976	0.00108272430091407	0.00193641076894247	0.00570512420097029	0.00189476752659962	0.00168655131488538	0.00458075665771337	0.000832864846856976	0.00378953505319924	k__Fungi;p__Ascomycota;c__Sordariomycetes;o__Xylariales;f__Diatrypaceae;
Hygrophoraceae	0.00222791346534241	0.000104108105857122	2.08216211714244e-05	0	0.00747496200054136	0.00235284319237096	8.32864846856976e-05	0.000229037832885668	0.000145751348199971	0	0	2.08216211714244e-05	k__Fungi;p__Basidiomycota;c__Agaricomycetes;o__Agaricales;f__Hygrophoraceae;
Saccharomycetaceae	0.00141587023965686	0	0.00233202157119953	0.00726674578882712	0	0	0	0	0	0	0	0	k__Fungi;p__Ascomycota;c__Saccharomycetes;o__Saccharomycetales;f__Saccharomycetaceae;
Erysiphaceae	0.00362296208382785	0.00052054052928561	0.00312324317571366	0.00018739459054282	0.00176983779957107	0.00185312428425677	0.00712099444062715	0.000270681075228517	6.24648635142732e-05	0.00114518916442834	6.24648635142732e-05	6.24648635142732e-05	k__Fungi;p__Ascomycota;c__Leotiomycetes;o__Erysiphales;f__Erysiphaceae;
Dothioraceae	0.00089532971037125	0.00687113498657005	0.00154079996668541	0.000624648635142732	0.000124929727028546	0	6.24648635142732e-05	4.16432423428488e-05	6.24648635142732e-05	8.32864846856976e-05	0.000124929727028546	6.24648635142732e-05	k__Fungi;p__Ascomycota;c__Dothideomycetes;o__Dothideales;f__Dothioraceae;
Clavicipitaceae	0.00301913506985654	0.00199887563245674	0.00578841068565599	0.00376871343202782	0.00368542694734212	0.00647552418431299	0.00212380535948529	0.00287338372165657	0.00303995669102796	0.00151997834551398	0.00214462698065671	0.00464322152122764	k__Fungi;p__Ascomycota;c__Sordariomycetes;o__Hypocreales;f__Clavicipitaceae;
Ascobolaceae	0.00572594582214171	0.00137422699731401	0.00385199991671352	8.32864846856976e-05	0.000749578362171279	0.00626730797259875	0.000499718908114186	0.00124929727028546	0.000104108105857122	8.32864846856976e-05	0.000104108105857122	0.000270681075228517	k__Fungi;p__Ascomycota;c__Pezizomycetes;o__Pezizales;f__Ascobolaceae;
Onygenaceae	0.00147833510317113	0.000749578362171279	0.00618402148791305	0.00508047556582755	0.00262352426759948	0.00089532971037125	0.00618402148791305	0.00189476752659962	0.00318570803922793	0.000166572969371395	0.000291502696399942	0.000541362150457035	k__Fungi;p__Ascomycota;c__Eurotiomycetes;o__Onygenales;f__Onygenaceae;
Blastocladiaceae	0	0	0	0	0	0	0	0	0	2.08216211714244e-05	0.0061423782455702	0	k__Fungi;p__Chytridiomycota;c__Blastocladiomycetes;o__Blastocladiales;f__Blastocladiaceae;
Microascaceae	0.00193641076894247	0.00143669186082828	0.0024777729193995	0.0060590917608845	0.00164490807254253	0.00164490807254253	0.00505965394465613	0.00505965394465613	0.00104108105857122	0.000249859454057093	0.000229037832885668	0.00216544860182814	k__Fungi;p__Ascomycota;c__Sordariomycetes;o__Microascales;f__Microascaceae;
Incertae_sedis_Leotiomycetes	0.000458075665771337	0.000999437816228372	0.00258188102525663	0.000916151331542674	0.00574676744331314	0.00291502696399942	0.000562183771628459	0.000458075665771337	0.00164490807254253	0.000270681075228517	0.000916151331542674	0.000374789181085639	k__Fungi;p__Ascomycota;c__Leotiomycetes;o__Incertae_sedis_Leotiomycetes;f__Incertae_sedis_Leotiomycetes;
Spizellomycetaceae	0.00151997834551398	2.08216211714244e-05	0.00539279988339892	0.000374789181085639	0.00370624856851354	0.00131176213379974	0.00268598913111375	0.000728756740999854	0.000541362150457035	0.000583005392799883	0.000812043225685552	0.00018739459054282	k__Fungi;p__Chytridiomycota;c__Chytridiomycetes;o__Spizellomycetales;f__Spizellomycetaceae;
Pezizaceae	0	0	0	0	0	0	0.00489308097528474	0	4.16432423428488e-05	2.08216211714244e-05	0	0	k__Fungi;p__Ascomycota;c__Pezizomycetes;o__Pezizales;f__Pezizaceae;
Helvellaceae	0.00176983779957107	0.000145751348199971	0.000541362150457035	0.000853686468028401	0.00110354592208549	0.000603827013971308	0.000645470256314157	0.000478897286942761	0.000353967559914215	0.000374789181085639	0.00485143773294189	0.00174901617839965	k__Fungi;p__Ascomycota;c__Pezizomycetes;o__Pezizales;f__Helvellaceae;
Olpidiaceae	0.004268432340142	0.000166572969371395	0.00089532971037125	0.000249859454057093	0.000437254044599913	0.00116601078559977	0.000499718908114186	0.000791221604514127	0.000124929727028546	0.000229037832885668	0.000353967559914215	0.00485143773294189	k__Fungi;p__Chytridiomycota;c__Chytridiomycetes;o__Olpidiales;f__Olpidiaceae;
Valsaceae	0.00201969725362817	0.00472650800591334	0.00160326483019968	0.00124929727028546	0.000124929727028546	0.000104108105857122	6.24648635142732e-05	4.16432423428488e-05	0.000416432423428488	0.000270681075228517	0.000145751348199971	0.000166572969371395	k__Fungi;p__Ascomycota;c__Sordariomycetes;o__Diaporthales;f__Valsaceae;
Incertae_sedis_Agaricales	0	0	0.00424761071897058	0	8.32864846856976e-05	2.08216211714244e-05	0	0	2.08216211714244e-05	4.16432423428488e-05	0	6.24648635142732e-05	k__Fungi;p__Basidiomycota;c__Agaricomycetes;o__Agaricales;f__Incertae_sedis_Agaricales;
Incertae_sedis_Sordariomycetes	0.00106190267974264	0.0018739459054282	0.000749578362171279	0.00285256210048514	0.000957794573885523	0.00181148104191392	0.000603827013971308	0.00362296208382785	0.000541362150457035	0.00070793511982843	0.000353967559914215	0.00414350261311346	k__Fungi;p__Ascomycota;c__Sordariomycetes;o__Incertae_sedis_Sordariomycetes;f__Incertae_sedis_Sordariomycetes;
Ceratobasidiaceae	0.00199887563245674	0.000916151331542674	0.00295667020634227	0.00412268099194203	0.000208216211714244	6.24648635142732e-05	0.000687113498657005	0.000312324317571366	6.24648635142732e-05	6.24648635142732e-05	0.000437254044599913	0	k__Fungi;p__Basidiomycota;c__Agaricomycetes;o__Cantharellales;f__Ceratobasidiaceae;
Cystofilobasidiaceae	0.00124929727028546	0.00241530805588523	0.000374789181085639	0.000145751348199971	0.000208216211714244	0.00406021612842776	0.000687113498657005	0.000229037832885668	0.000624648635142732	0.000916151331542674	0	0.000437254044599913	k__Fungi;p__Basidiomycota;c__Tremellomycetes;o__Cystofilobasidiales;f__Cystofilobasidiaceae;
Coniochaetaceae	0.000916151331542674	0.000437254044599912	0.00397692964374206	0.00116601078559977	0.00249859454057093	0.000416432423428488	0.000291502696399942	0.0010202594373998	0.00176983779957107	2.08216211714244e-05	0.000145751348199971	0.000770399983342703	k__Fungi;p__Ascomycota;c__Sordariomycetes;o__Coniochaetales;f__Coniochaetaceae;
Pseudeurotiaceae	2.08216211714244e-05	0.00385199991671352	0	8.32864846856976e-05	2.08216211714244e-05	0.000104108105857122	4.16432423428488e-05	0	4.16432423428488e-05	6.24648635142732e-05	6.24648635142732e-05	0.000145751348199971	k__Fungi;p__Ascomycota;c__Incertae_sedis_Ascomycota;o__Incertae_sedis_Ascomycota;f__Pseudeurotiaceae;
Halosphaeriaceae	0.00385199991671352	0.000957794573885523	0.000499718908114186	0.000853686468028401	2.08216211714244e-05	4.16432423428488e-05	6.24648635142732e-05	0.000249859454057093	0.00018739459054282	8.32864846856976e-05	0.000229037832885668	0.000124929727028546	k__Fungi;p__Ascomycota;c__Sordariomycetes;o__Microascales;f__Halosphaeriaceae;
Chaetothyriaceae	0.00183230266308535	0.00168655131488538	0.00149915672434256	0.00181148104191392	0.00131176213379974	0.0017073729360568	0.000562183771628459	0.00378953505319924	0.0017906594207425	0.000312324317571366	0.000478897286942761	0.00208216211714244	k__Fungi;p__Ascomycota;c__Eurotiomycetes;o__Chaetothyriales;f__Chaetothyriaceae;
Hydnodontaceae	0	0	0	0	0.003581318841485	0	0.000124929727028546	0	0	0	0	0	k__Fungi;p__Basidiomycota;c__Agaricomycetes;o__Trechisporales;f__Hydnodontaceae;
Diaporthaceae	0.00129094051262831	0.00322735128157078	0.000832864846856976	0.00174901617839965	0.000541362150457035	0.000145751348199971	0.000353967559914215	0.000499718908114186	0.000812043225685552	6.24648635142732e-05	0.00135340537614259	0.000208216211714244	k__Fungi;p__Ascomycota;c__Sordariomycetes;o__Diaporthales;f__Diaporthaceae;
Incertae_sedis_Polyporales	4.16432423428488e-05	2.08216211714244e-05	0.00308159993337081	0	8.32864846856976e-05	4.16432423428488e-05	0.000687113498657005	0	6.24648635142732e-05	0	0	0	k__Fungi;p__Basidiomycota;c__Agaricomycetes;o__Polyporales;f__Incertae_sedis_Polyporales;
Ceratostomataceae	0.000499718908114186	0.000104108105857122	0.00018739459054282	0.000208216211714244	0.00204051887479959	0.000499718908114186	0.000208216211714244	0.00303995669102796	0.000666291877485581	0.00143669186082828	0.000478897286942761	0.000208216211714244	k__Fungi;p__Ascomycota;c__Sordariomycetes;o__Melanosporales;f__Ceratostomataceae;
Archaeorhizomycetaceae	0.000936972952714098	0.000395610802257064	0.00156162158785683	0	0.0017073729360568	0.0010202594373998	0.000166572969371395	0.00114518916442834	0.000416432423428488	0.000229037832885668	0	0.00262352426759948	k__Fungi;p__Ascomycota;c__Archaeorhizomycetes;o__Archaeorhizomycetales;f__Archaeorhizomycetaceae;
Glomeraceae	0.00133258375497116	0.000270681075228517	0.00195723239011389	0.0025610594040852	0.000353967559914215	0.000124929727028546	0.000624648635142732	0	0	0.000124929727028546	0.00183230266308535	0.000291502696399942	k__Fungi;p__Glomeromycota;c__Glomeromycetes;o__Glomerales;f__Glomeraceae;
Psathyrellaceae	0.00104108105857122	6.24648635142732e-05	0.000353967559914215	0.000249859454057093	0.0024777729193995	0.000666291877485581	0.00181148104191392	0.00106190267974264	0.00156162158785683	6.24648635142732e-05	8.32864846856976e-05	0.000603827013971308	k__Fungi;p__Basidiomycota;c__Agaricomycetes;o__Agaricales;f__Psathyrellaceae;
Incertae_sedis_Rhizophydiales	0.000728756740999854	4.16432423428488e-05	0.000104108105857122	6.24648635142732e-05	0.00231119995002811	0.00106190267974264	0.00110354592208549	0.000145751348199971	0.000353967559914215	0.00018739459054282	6.24648635142732e-05	0.000124929727028546	k__Fungi;p__Chytridiomycota;c__Chytridiomycetes;o__Rhizophydiales;f__Incertae_sedis_Rhizophydiales;
Bolbitiaceae	0.00216544860182814	0	0	0.000166572969371395	2.08216211714244e-05	0	8.32864846856976e-05	8.32864846856976e-05	0	0	0	0	k__Fungi;p__Basidiomycota;c__Agaricomycetes;o__Agaricales;f__Bolbitiaceae;
Myxotrichaceae	8.32864846856976e-05	0.000770399983342703	0.000124929727028546	0.000291502696399942	0.00089532971037125	0.00108272430091407	0.00210298373831387	0.000333145938742791	0.000208216211714244	4.16432423428488e-05	6.24648635142732e-05	0	k__Fungi;p__Ascomycota;c__Leotiomycetes;o__Incertae_sedis_Leotiomycetes;f__Myxotrichaceae;
Synchytriaceae	6.24648635142732e-05	2.08216211714244e-05	0.00208216211714244	0.000291502696399942	0.000104108105857122	0	0.000374789181085639	6.24648635142732e-05	4.16432423428488e-05	0.000104108105857122	0	4.16432423428488e-05	k__Fungi;p__Chytridiomycota;c__Chytridiomycetes;o__Chytridiales;f__Synchytriaceae;
Meruliaceae	0.000395610802257064	0	0.00164490807254253	0.00204051887479959	0.000291502696399942	8.32864846856976e-05	0.000832864846856976	4.16432423428488e-05	4.16432423428488e-05	0.000249859454057093	0	0	k__Fungi;p__Basidiomycota;c__Agaricomycetes;o__Polyporales;f__Meruliaceae;
Sarcoscyphaceae	0	0	0.000104108105857122	2.08216211714244e-05	0	4.16432423428488e-05	0.000104108105857122	0	2.08216211714244e-05	4.16432423428488e-05	0.00197805401128532	8.32864846856976e-05	k__Fungi;p__Ascomycota;c__Pezizomycetes;o__Pezizales;f__Sarcoscyphaceae;
Arachnomycetaceae	0.00120765402794262	0.00154079996668541	0.00052054052928561	0.00120765402794262	0.00168655131488538	0.00193641076894247	0.000499718908114186	0.000916151331542674	0.000853686468028401	0.000458075665771337	0.000124929727028546	0.000645470256314157	k__Fungi;p__Ascomycota;c__Eurotiomycetes;o__Arachnomycetales;f__Arachnomycetaceae;
Pluteaceae	0.000104108105857122	2.08216211714244e-05	0	0.000104108105857122	0.00191558914777105	0.000478897286942761	0.000249859454057093	0	2.08216211714244e-05	2.08216211714244e-05	0	0	k__Fungi;p__Basidiomycota;c__Agaricomycetes;o__Agaricales;f__Pluteaceae;
Thelephoraceae	0.000229037832885668	2.08216211714244e-05	0.000749578362171279	0.000499718908114186	0.00108272430091407	0.000333145938742791	0.000645470256314157	0.000229037832885668	0.000145751348199971	4.16432423428488e-05	0.00189476752659962	0.000353967559914215	k__Fungi;p__Basidiomycota;c__Agaricomycetes;o__Thelephorales;f__Thelephoraceae;
Plectosphaerellaceae	0.00129094051262831	0.000499718908114186	0.00018739459054282	0.00052054052928561	0.000374789181085639	0.000104108105857122	4.16432423428488e-05	0.00189476752659962	0.000124929727028546	2.08216211714244e-05	8.32864846856976e-05	0.00018739459054282	k__Fungi;p__Ascomycota;c__Sordariomycetes;o__Incertae_sedis_Sordariomycetes;f__Plectosphaerellaceae;
Rhizophlyctidaceae	0.000124929727028546	2.08216211714244e-05	0.00172819455722823	0.000541362150457035	0.00137422699731401	0.000478897286942761	0.000458075665771337	0.000416432423428488	4.16432423428488e-05	2.08216211714244e-05	0	0.00118683240677119	k__Fungi;p__Chytridiomycota;c__Chytridiomycetes;o__Rhizophlyctidales;f__Rhizophlyctidaceae;
Orbiliaceae	0.000603827013971308	6.24648635142732e-05	0.000249859454057093	0.000208216211714244	0.00154079996668541	4.16432423428488e-05	2.08216211714244e-05	2.08216211714244e-05	8.32864846856976e-05	2.08216211714244e-05	0.000353967559914215	0.000437254044599913	k__Fungi;p__Ascomycota;c__Orbiliomycetes;o__Orbiliales;f__Orbiliaceae;
Incertae_sedis_Dothideomycetes	0.000541362150457035	0.000291502696399942	0.000853686468028401	0.000374789181085639	0.000583005392799883	0.000229037832885668	0.00149915672434256	0	0.000353967559914215	0.000437254044599913	0.000353967559914215	4.16432423428488e-05	k__Fungi;p__Ascomycota;c__Dothideomycetes;o__Incertae_sedis_Dothideomycetes;f__Incertae_sedis_Dothideomycetes;
Amphisphaeriaceae	0.000291502696399942	0.00135340537614259	0	0.000645470256314157	0	0.000270681075228517	6.24648635142732e-05	0.000312324317571366	0.000229037832885668	0.000749578362171279	0.000104108105857122	0.000603827013971308	k__Fungi;p__Ascomycota;c__Sordariomycetes;o__Xylariales;f__Amphisphaeriaceae;
Inocybaceae	0.000270681075228517	0.000312324317571366	0.00133258375497116	0.000541362150457035	0.000208216211714244	0.000583005392799883	0.00129094051262831	4.16432423428488e-05	4.16432423428488e-05	0.000145751348199971	0.000145751348199971	2.08216211714244e-05	k__Fungi;p__Basidiomycota;c__Agaricomycetes;o__Agaricales;f__Inocybaceae;
Trapeliaceae	0.000312324317571366	2.08216211714244e-05	4.16432423428488e-05	0.000166572969371395	0.000270681075228517	0.00129094051262831	0.000229037832885668	0.000249859454057093	0.000124929727028546	0.000145751348199971	0	0.000124929727028546	k__Fungi;p__Ascomycota;c__Lecanoromycetes;o__Agyriales;f__Trapeliaceae;
Tricholomataceae	0.000395610802257064	0.000645470256314157	8.32864846856976e-05	0.000687113498657005	0.000603827013971308	0.00089532971037125	0.000478897286942761	0.00129094051262831	0.000104108105857122	2.08216211714244e-05	0	0	k__Fungi;p__Basidiomycota;c__Agaricomycetes;o__Agaricales;f__Tricholomataceae;
Incertae_sedis_Sporidiobolales	0.000249859454057093	0.000166572969371395	0.00122847564911404	0.000645470256314157	4.16432423428488e-05	0.00018739459054282	0.000145751348199971	4.16432423428488e-05	4.16432423428488e-05	6.24648635142732e-05	0.000124929727028546	0.000208216211714244	k__Fungi;p__Basidiomycota;c__Microbotryomycetes;o__Sporidiobolales;f__Incertae_sedis_Sporidiobolales;
Cortinariaceae	0	4.16432423428488e-05	0.000229037832885668	0	0	2.08216211714244e-05	0.000499718908114186	0	0	4.16432423428488e-05	0.00118683240677119	0	k__Fungi;p__Basidiomycota;c__Agaricomycetes;o__Agaricales;f__Cortinariaceae;
Marasmiaceae	0.00110354592208549	0.000437254044599913	0.00108272430091407	6.24648635142732e-05	0.000478897286942761	0.00070793511982843	0.000145751348199971	8.32864846856976e-05	0	2.08216211714244e-05	6.24648635142732e-05	6.24648635142732e-05	k__Fungi;p__Basidiomycota;c__Agaricomycetes;o__Agaricales;f__Marasmiaceae;
Rhizopogonaceae	0	0	0	0	0	0.00108272430091407	0	0	2.08216211714244e-05	0	0	0	k__Fungi;p__Basidiomycota;c__Agaricomycetes;o__Boletales;f__Rhizopogonaceae;
Ceratocystidaceae	0.000104108105857122	0.000124929727028546	0.000208216211714244	0.000416432423428488	0.000395610802257064	0.000978616195056947	8.32864846856976e-05	0.00108272430091407	0.000666291877485581	0.000770399983342703	0	0.000812043225685552	k__Fungi;p__Ascomycota;c__Sordariomycetes;o__Microascales;f__Ceratocystidaceae;
Pannariaceae	0.00106190267974264	0	0	0	0	0	0	0	0	0	0	0	k__Fungi;p__Ascomycota;c__Lecanoromycetes;o__Peltigerales;f__Pannariaceae;
Massarinaceae	4.16432423428488e-05	6.24648635142732e-05	0	0.00106190267974264	4.16432423428488e-05	2.08216211714244e-05	0.00018739459054282	0	4.16432423428488e-05	0	0	2.08216211714244e-05	k__Fungi;p__Ascomycota;c__Dothideomycetes;o__Pleosporales;f__Massarinaceae;
Roesleriaceae	0.000645470256314157	2.08216211714244e-05	2.08216211714244e-05	0.000562183771628459	2.08216211714244e-05	0	0	6.24648635142732e-05	0.000270681075228517	2.08216211714244e-05	4.16432423428488e-05	0.0010202594373998	k__Fungi;p__Ascomycota;c__Dothideomycetes;o__Incertae_sedis_Dothideomycetes;f__Roesleriaceae;
Pyrenulaceae	0.000166572969371395	6.24648635142732e-05	0.000936972952714098	0.000999437816228372	0.000728756740999854	0.000895329710371249	0.000936972952714098	0.00018739459054282	6.24648635142732e-05	0.000104108105857122	0.000395610802257064	8.32864846856976e-05	k__Fungi;p__Ascomycota;c__Eurotiomycetes;o__Pyrenulales;f__Pyrenulaceae;
Incertae_sedis_Pezizales	0.000145751348199971	0.000104108105857122	0.000353967559914215	0.000978616195056947	0	2.08216211714244e-05	0.000104108105857122	0.000624648635142732	2.08216211714244e-05	2.08216211714244e-05	4.16432423428488e-05	0.000770399983342703	k__Fungi;p__Ascomycota;c__Pezizomycetes;o__Pezizales;f__Incertae_sedis_Pezizales;
Cystobasidiaceae	6.24648635142732e-05	0.000374789181085639	0.000936972952714098	8.32864846856976e-05	0.000104108105857122	2.08216211714244e-05	4.16432423428488e-05	0.00018739459054282	0.000124929727028546	0.000478897286942761	0.000666291877485581	0.00070793511982843	k__Fungi;p__Basidiomycota;c__Cystobasidiomycetes;o__Cystobasidiales;f__Cystobasidiaceae;
Gonapodyaceae	0.000104108105857122	2.08216211714244e-05	0.000936972952714098	0.000312324317571366	0.000270681075228517	0.000208216211714244	0.000541362150457035	0.000104108105857122	0.000104108105857122	2.08216211714244e-05	6.24648635142732e-05	0	k__Fungi;p__Chytridiomycota;c__Monoblepharidomycetes;o__Monoblepharidales;f__Gonapodyaceae;
Lentitheciaceae	0.000541362150457035	0.000916151331542674	0.000145751348199971	0.000874508089199825	0.000374789181085639	0.000270681075228517	0.000478897286942761	0.000770399983342703	0.000291502696399942	0.000124929727028546	8.32864846856976e-05	0.000333145938742791	k__Fungi;p__Ascomycota;c__Dothideomycetes;o__Pleosporales;f__Lentitheciaceae;
Chionosphaeraceae	6.24648635142732e-05	6.24648635142732e-05	0.000145751348199971	0.000312324317571366	0.000104108105857122	0.000166572969371395	6.24648635142732e-05	0.000916151331542674	2.08216211714244e-05	0.00018739459054282	2.08216211714244e-05	0.000104108105857122	k__Fungi;p__Basidiomycota;c__Agaricostilbomycetes;o__Agaricostilbales;f__Chionosphaeraceae;
Incertae_sedis_Botryosphaeriales	0.000166572969371395	0	0	0.000333145938742791	0.000874508089199825	0	0	2.08216211714244e-05	0	0	0	6.24648635142732e-05	k__Fungi;p__Ascomycota;c__Dothideomycetes;o__Botryosphaeriales;f__Incertae_sedis_Botryosphaeriales;
Ramalinaceae	0.000874508089199825	0	0	0	0	4.16432423428488e-05	6.24648635142732e-05	0	0	0	0	0	k__Fungi;p__Ascomycota;c__Lecanoromycetes;o__Lecanorales;f__Ramalinaceae;
Apiosporaceae	0	0	8.32864846856976e-05	0	4.16432423428488e-05	0.000291502696399942	0.000832864846856976	2.08216211714244e-05	0	4.16432423428488e-05	0	0	k__Fungi;p__Ascomycota;c__Sordariomycetes;o__Incertae_sedis_Sordariomycetes;f__Apiosporaceae;
Gymnoascaceae	6.24648635142732e-05	0	8.32864846856976e-05	0	8.32864846856976e-05	0.000832864846856976	0	0	0	0	0	0	k__Fungi;p__Ascomycota;c__Eurotiomycetes;o__Onygenales;f__Gymnoascaceae;
Glomerellaceae	4.16432423428488e-05	2.08216211714244e-05	0	0.000166572969371395	0.000229037832885668	0.000145751348199971	6.24648635142732e-05	0.00070793511982843	0.000791221604514127	4.16432423428488e-05	0.00018739459054282	0.00070793511982843	k__Fungi;p__Ascomycota;c__Sordariomycetes;o__Incertae_sedis_Sordariomycetes;f__Glomerellaceae;
Lecanoraceae	4.16432423428488e-05	0	0	2.08216211714244e-05	0	6.24648635142732e-05	0.000270681075228517	0.000124929727028546	4.16432423428488e-05	2.08216211714244e-05	0.000791221604514127	0	k__Fungi;p__Ascomycota;c__Lecanoromycetes;o__Lecanorales;f__Lecanoraceae;
Xylariaceae	4.16432423428488e-05	0.000353967559914215	8.32864846856976e-05	0.000353967559914215	0.000687113498657005	0.000166572969371395	0.000791221604514127	0.000395610802257064	0.000124929727028546	2.08216211714244e-05	2.08216211714244e-05	0.000166572969371395	k__Fungi;p__Ascomycota;c__Sordariomycetes;o__Xylariales;f__Xylariaceae;
Incertae_sedis_Diaporthales	0	0.000728756740999854	0	0	0	0	4.16432423428488e-05	0	2.08216211714244e-05	8.32864846856976e-05	0	0	k__Fungi;p__Ascomycota;c__Sordariomycetes;o__Diaporthales;f__Incertae_sedis_Diaporthales;
Mycosphaerellaceae	6.24648635142732e-05	0.000270681075228517	8.32864846856976e-05	0.000728756740999854	0.000270681075228517	0.000353967559914215	0.000166572969371395	0.000353967559914215	0.000145751348199971	0.000270681075228517	0.000333145938742791	0.000249859454057093	k__Fungi;p__Ascomycota;c__Dothideomycetes;o__Capnodiales;f__Mycosphaerellaceae;
Lophiostomataceae	0.000395610802257064	0	4.16432423428488e-05	6.24648635142732e-05	0.000145751348199971	6.24648635142732e-05	0.000687113498657005	0.000104108105857122	0.000124929727028546	0.000124929727028546	4.16432423428488e-05	0.000437254044599913	k__Fungi;p__Ascomycota;c__Dothideomycetes;o__Pleosporales;f__Lophiostomataceae;
Boletaceae	0	0.000645470256314157	0	0	0	0	2.08216211714244e-05	0	0	0	0	0	k__Fungi;p__Basidiomycota;c__Agaricomycetes;o__Boletales;f__Boletaceae;
Tuberaceae	0.000645470256314157	2.08216211714244e-05	0.000541362150457035	0.000166572969371395	4.16432423428488e-05	0.000124929727028546	6.24648635142732e-05	0.000104108105857122	8.32864846856976e-05	8.32864846856976e-05	0	0	k__Fungi;p__Ascomycota;c__Pezizomycetes;o__Pezizales;f__Tuberaceae;
Mycenaceae	6.24648635142732e-05	6.24648635142732e-05	0	0.000229037832885668	0.000437254044599913	4.16432423428488e-05	0	0	0	0.000124929727028546	0.000124929727028546	0.000603827013971308	k__Fungi;p__Basidiomycota;c__Agaricomycetes;o__Agaricales;f__Mycenaceae;
Rhizopodaceae	0	0	0.000124929727028546	0.000603827013971308	0	2.08216211714244e-05	0	0	0	0	0	8.32864846856976e-05	k__Fungi;p__Zygomycota;c__Incertae_sedis_Zygomycota;o__Mucorales;f__Rhizopodaceae;
Clavariaceae	0.000249859454057093	0	0.000562183771628459	0.000145751348199971	6.24648635142732e-05	8.32864846856976e-05	0	6.24648635142732e-05	2.08216211714244e-05	0	0.000104108105857122	2.08216211714244e-05	k__Fungi;p__Basidiomycota;c__Agaricomycetes;o__Agaricales;f__Clavariaceae;
Incertae_sedis_Chaetothyriales	0.000249859454057093	0.000104108105857122	0.00018739459054282	0.000249859454057093	0.000541362150457035	0.000541362150457035	0.000145751348199971	0.000270681075228517	0.000395610802257064	0.00018739459054282	4.16432423428488e-05	8.32864846856976e-05	k__Fungi;p__Ascomycota;c__Eurotiomycetes;o__Chaetothyriales;f__Incertae_sedis_Chaetothyriales;
Strophariaceae	0.000145751348199971	2.08216211714244e-05	0.000145751348199971	0.000166572969371395	0	6.24648635142732e-05	0.000249859454057093	0	0	0	0.000541362150457035	0	k__Fungi;p__Basidiomycota;c__Agaricomycetes;o__Agaricales;f__Strophariaceae;
Phallaceae	0.00052054052928561	0.000104108105857122	0.000145751348199971	0.000104108105857122	0.000333145938742791	0.00018739459054282	0.000374789181085639	0.000208216211714244	4.16432423428488e-05	0.000104108105857122	0.000312324317571366	0.000437254044599913	k__Fungi;p__Basidiomycota;c__Agaricomycetes;o__Phallales;f__Phallaceae;
Pleurotaceae	6.24648635142732e-05	0	0	2.08216211714244e-05	0.00018739459054282	0.00052054052928561	4.16432423428488e-05	0	4.16432423428488e-05	0	0	0	k__Fungi;p__Basidiomycota;c__Agaricomycetes;o__Agaricales;f__Pleurotaceae;
Niessliaceae	0	2.08216211714244e-05	0	0	0	0.000166572969371395	0	6.24648635142732e-05	0.000124929727028546	0.000499718908114186	0	0	k__Fungi;p__Ascomycota;c__Sordariomycetes;o__Hypocreales;f__Niessliaceae;
Polyporaceae	8.32864846856976e-05	6.24648635142732e-05	0.000478897286942761	8.32864846856976e-05	0	2.08216211714244e-05	0.000249859454057093	6.24648635142732e-05	6.24648635142732e-05	0	0	0	k__Fungi;p__Basidiomycota;c__Agaricomycetes;o__Polyporales;f__Polyporaceae;
Chytridiaceae	0	0	0.000124929727028546	0	8.32864846856976e-05	0.000124929727028546	2.08216211714244e-05	0	0	0	0.000458075665771337	6.24648635142732e-05	k__Fungi;p__Chytridiomycota;c__Chytridiomycetes;o__Chytridiales;f__Chytridiaceae;
Monoblepharidaceae	6.24648635142732e-05	0	0.000270681075228517	0.000124929727028546	0.000166572969371395	0	0.000145751348199971	0.000437254044599913	2.08216211714244e-05	0	2.08216211714244e-05	8.32864846856976e-05	k__Fungi;p__Chytridiomycota;c__Monoblepharidomycetes;o__Monoblepharidales;f__Monoblepharidaceae;
Incertae_sedis_Saccharomycetales	0.000229037832885668	4.16432423428488e-05	0.000437254044599913	0.000208216211714244	6.24648635142732e-05	6.24648635142732e-05	0.000333145938742791	0	4.16432423428488e-05	0	0	0.00018739459054282	k__Fungi;p__Ascomycota;c__Saccharomycetes;o__Saccharomycetales;f__Incertae_sedis_Saccharomycetales;
Basidiobolaceae	6.24648635142732e-05	0	0.000249859454057093	4.16432423428488e-05	0	2.08216211714244e-05	4.16432423428488e-05	0.000395610802257064	0	0	0	0	k__Fungi;p__Zygomycota;c__Incertae_sedis_Zygomycota;o__Basidiobolales;f__Basidiobolaceae;
Togniniaceae	0	0.000395610802257064	0	0.000145751348199971	0.000104108105857122	6.24648635142732e-05	0	0	0	0	2.08216211714244e-05	0	k__Fungi;p__Ascomycota;c__Sordariomycetes;o__Diaporthales;f__Togniniaceae;
Ajellomycetaceae	0.000395610802257064	0	0.000395610802257064	0.000124929727028546	0.000249859454057093	6.24648635142732e-05	0.000249859454057093	0	4.16432423428488e-05	2.08216211714244e-05	4.16432423428488e-05	0	k__Fungi;p__Ascomycota;c__Eurotiomycetes;o__Onygenales;f__Ajellomycetaceae;
Gomphaceae	0	0	0	4.16432423428488e-05	8.32864846856976e-05	0.000374789181085639	0.000124929727028546	6.24648635142732e-05	6.24648635142732e-05	2.08216211714244e-05	6.24648635142732e-05	6.24648635142732e-05	k__Fungi;p__Basidiomycota;c__Agaricomycetes;o__Gomphales;f__Gomphaceae;
Harpochytriaceae	4.16432423428488e-05	0	0.000124929727028546	8.32864846856976e-05	0	0	0.000374789181085639	2.08216211714244e-05	2.08216211714244e-05	0	0	6.24648635142732e-05	k__Fungi;p__Chytridiomycota;c__Monoblepharidomycetes;o__Monoblepharidales;f__Harpochytriaceae;
Hyaloscyphaceae	4.16432423428488e-05	6.24648635142732e-05	0.000353967559914215	2.08216211714244e-05	2.08216211714244e-05	0	0	0	4.16432423428488e-05	2.08216211714244e-05	0	0.000166572969371395	k__Fungi;p__Ascomycota;c__Leotiomycetes;o__Helotiales;f__Hyaloscyphaceae;
Eremomycetaceae	8.32864846856976e-05	8.32864846856976e-05	0	0	2.08216211714244e-05	0	0.000291502696399942	0.000353967559914215	0.000145751348199971	2.08216211714244e-05	0	0.000208216211714244	k__Fungi;p__Ascomycota;c__Dothideomycetes;o__Incertae_sedis_Dothideomycetes;f__Eremomycetaceae;
Verrucariaceae	0.000270681075228517	8.32864846856976e-05	0	0	0.000333145938742791	0.000104108105857122	0	0.000353967559914215	0.000208216211714244	4.16432423428488e-05	8.32864846856976e-05	0.000291502696399942	k__Fungi;p__Ascomycota;c__Eurotiomycetes;o__Verrucariales;f__Verrucariaceae;
Mucoraceae	0.000353967559914215	0.000249859454057093	0	0.000166572969371395	0.000333145938742791	8.32864846856976e-05	0.000104108105857122	4.16432423428488e-05	8.32864846856976e-05	8.32864846856976e-05	0	8.32864846856976e-05	k__Fungi;p__Zygomycota;c__Incertae_sedis_Zygomycota;o__Mucorales;f__Mucoraceae;
Lobulomycetaceae	4.16432423428488e-05	0	0	0	0.000353967559914215	6.24648635142732e-05	0	0	0	0	0	0	k__Fungi;p__Chytridiomycota;c__Chytridiomycetes;o__Lobulomycetales;f__Lobulomycetaceae;
Ustilaginaceae	2.08216211714244e-05	4.16432423428488e-05	0.000145751348199971	0	8.32864846856976e-05	0.000353967559914215	6.24648635142732e-05	8.32864846856976e-05	0.000312324317571366	0.000166572969371395	6.24648635142732e-05	0	k__Fungi;p__Basidiomycota;c__Ustilaginomycetes;o__Ustilaginales;f__Ustilaginaceae;
Incertae_sedis_Exobasidiomycetes	0	0	0	0	0	0	0	0	0	0.000333145938742791	0	0	k__Fungi;p__Basidiomycota;c__Exobasidiomycetes;o__Incertae_sedis_Exobasidiomycetes;f__Incertae_sedis_Exobasidiomycetes;
Acarosporaceae	6.24648635142732e-05	0	0	6.24648635142732e-05	0.000333145938742791	4.16432423428488e-05	0	0.000208216211714244	4.16432423428488e-05	2.08216211714244e-05	0	0	k__Fungi;p__Ascomycota;c__Lecanoromycetes;o__Acarosporales;f__Acarosporaceae;
Trichosporonaceae	6.24648635142732e-05	2.08216211714244e-05	2.08216211714244e-05	0	0	0.000333145938742791	0	0	0	0	0	0	k__Fungi;p__Basidiomycota;c__Tremellomycetes;o__Trichosporonales;f__Trichosporonaceae;
Parmeliaceae	2.08216211714244e-05	0	0	0	0.000229037832885668	2.08216211714244e-05	2.08216211714244e-05	0	0	4.16432423428488e-05	0	0.000312324317571366	k__Fungi;p__Ascomycota;c__Lecanoromycetes;o__Lecanorales;f__Parmeliaceae;
Pyronemataceae	2.08216211714244e-05	4.16432423428488e-05	0.000312324317571366	0.000145751348199971	4.16432423428488e-05	2.08216211714244e-05	0	0.000270681075228517	4.16432423428488e-05	0	4.16432423428488e-05	6.24648635142732e-05	k__Fungi;p__Ascomycota;c__Pezizomycetes;o__Pezizales;f__Pyronemataceae;
Ganodermataceae	0	0	0.000312324317571366	0	0	0	6.24648635142732e-05	0	0	0	0	0	k__Fungi;p__Basidiomycota;c__Agaricomycetes;o__Polyporales;f__Ganodermataceae;
Pucciniastraceae	0	0	0	0	0	0	0	0	0	0	0.000312324317571366	2.08216211714244e-05	k__Fungi;p__Basidiomycota;c__Pucciniomycetes;o__Pucciniales;f__Pucciniastraceae;
Capnodiaceae	0	0	0	0	0	2.08216211714244e-05	0.000145751348199971	0.000312324317571366	2.08216211714244e-05	8.32864846856976e-05	0	0	k__Fungi;p__Ascomycota;c__Dothideomycetes;o__Capnodiales;f__Capnodiaceae;
Montagnulaceae	0.000270681075228517	0.000270681075228517	0	8.32864846856976e-05	0.000312324317571366	0.000249859454057093	0.000145751348199971	0.000124929727028546	0	6.24648635142732e-05	8.32864846856976e-05	2.08216211714244e-05	k__Fungi;p__Ascomycota;c__Dothideomycetes;o__Pleosporales;f__Montagnulaceae;
Roccellaceae	0.000124929727028546	0	0	6.24648635142732e-05	0	2.08216211714244e-05	0	0.000249859454057093	2.08216211714244e-05	0	0	0.000291502696399942	k__Fungi;p__Ascomycota;c__Arthoniomycetes;o__Arthoniales;f__Roccellaceae;
Neocallimastigaceae	2.08216211714244e-05	0	2.08216211714244e-05	0.000291502696399942	0	2.08216211714244e-05	8.32864846856976e-05	2.08216211714244e-05	0	0	0	0	k__Fungi;p__Neocallimastigomycota;c__Neocallimastigomycetes;o__Neocallimastigales;f__Neocallimastigaceae;
Pichiaceae	6.24648635142732e-05	0	0	0	0.000270681075228517	2.08216211714244e-05	0.000291502696399942	0	0	0	0	6.24648635142732e-05	k__Fungi;p__Ascomycota;c__Saccharomycetes;o__Saccharomycetales;f__Pichiaceae;
Russulaceae	0.000270681075228517	2.08216211714244e-05	4.16432423428488e-05	8.32864846856976e-05	8.32864846856976e-05	0	4.16432423428488e-05	0	0	0	4.16432423428488e-05	2.08216211714244e-05	k__Fungi;p__Basidiomycota;c__Agaricomycetes;o__Russulales;f__Russulaceae;
Gloniaceae	0	0	0	0.000270681075228517	0	0	0	0	0	0	0	4.16432423428488e-05	k__Fungi;p__Ascomycota;c__Dothideomycetes;o__Hysteriales;f__Gloniaceae;
Monascaceae	0	0	0	0.000249859454057093	0	0	0	0	0	0	0	0	k__Fungi;p__Ascomycota;c__Eurotiomycetes;o__Incertae_sedis_Eurotiomycetes;f__Monascaceae;
Coleosporiaceae	2.08216211714244e-05	4.16432423428488e-05	0	8.32864846856976e-05	0.000249859454057093	2.08216211714244e-05	2.08216211714244e-05	0	0	0	2.08216211714244e-05	0	k__Fungi;p__Basidiomycota;c__Pucciniomycetes;o__Pucciniales;f__Coleosporiaceae;
Amanitaceae	2.08216211714244e-05	0	0	0.000249859454057093	0	0	0	0	0	4.16432423428488e-05	0	0	k__Fungi;p__Basidiomycota;c__Agaricomycetes;o__Agaricales;f__Amanitaceae;
Kickxellaceae	0	0	0	0	0.000229037832885668	0	2.08216211714244e-05	8.32864846856976e-05	0	0	0	0	k__Fungi;p__Zygomycota;c__Incertae_sedis_Zygomycota;o__Kickxellales;f__Kickxellaceae;
Stephanosporaceae	4.16432423428488e-05	4.16432423428488e-05	0	4.16432423428488e-05	0.000229037832885668	0.000124929727028546	0.000124929727028546	4.16432423428488e-05	2.08216211714244e-05	0	4.16432423428488e-05	0	k__Fungi;p__Basidiomycota;c__Agaricomycetes;o__Russulales;f__Stephanosporaceae;
Lachnocladiaceae	0	0	0	0	0.000229037832885668	4.16432423428488e-05	0	0	0	0	0	0	k__Fungi;p__Basidiomycota;c__Agaricomycetes;o__Russulales;f__Lachnocladiaceae;
Incertae_sedis_Cantharellales	0	0	0	0	0	0.000229037832885668	0	0.000166572969371395	0	0.000124929727028546	2.08216211714244e-05	0	k__Fungi;p__Basidiomycota;c__Agaricomycetes;o__Cantharellales;f__Incertae_sedis_Cantharellales;
Graphidaceae	0	0	0	8.32864846856976e-05	8.32864846856976e-05	0	0.000208216211714244	4.16432423428488e-05	0	2.08216211714244e-05	0	0	k__Fungi;p__Ascomycota;c__Lecanoromycetes;o__Ostropales;f__Graphidaceae;
Amylocorticiaceae	4.16432423428488e-05	0	8.32864846856976e-05	8.32864846856976e-05	0.000104108105857122	0.000145751348199971	0.000208216211714244	0	0	2.08216211714244e-05	0	0	k__Fungi;p__Basidiomycota;c__Agaricomycetes;o__Amylocorticiales;f__Amylocorticiaceae;
Nephromataceae	0.000124929727028546	2.08216211714244e-05	0.000208216211714244	0.000145751348199971	2.08216211714244e-05	0.000124929727028546	0.000124929727028546	0	0	0.000124929727028546	0.000166572969371395	0	k__Fungi;p__Ascomycota;c__Lecanoromycetes;o__Peltigerales;f__Nephromataceae;
Chorioactidaceae	0	0	0	0.000208216211714244	0	0	0	6.24648635142732e-05	0	0	0	0	k__Fungi;p__Ascomycota;c__Pezizomycetes;o__Pezizales;f__Chorioactidaceae;
Acrospermaceae	0	0	0.000208216211714244	0	0	0	0	0	0	0	0	0	k__Fungi;p__Ascomycota;c__Dothideomycetes;o__Acrospermales;f__Acrospermaceae;
Arthrodermataceae	0	6.24648635142732e-05	0	0	0	0	0	0	0	4.16432423428488e-05	0.000208216211714244	0	k__Fungi;p__Ascomycota;c__Eurotiomycetes;o__Onygenales;f__Arthrodermataceae;
Sordariaceae	0	0	0	0	0	0	0	0.000208216211714244	8.32864846856976e-05	4.16432423428488e-05	4.16432423428488e-05	4.16432423428488e-05	k__Fungi;p__Ascomycota;c__Sordariomycetes;o__Sordariales;f__Sordariaceae;
Diplocystidiaceae	0.000124929727028546	0.000104108105857122	0.000124929727028546	0	6.24648635142732e-05	4.16432423428488e-05	4.16432423428488e-05	0	0	0.00018739459054282	0	0.000166572969371395	k__Fungi;p__Basidiomycota;c__Agaricomycetes;o__Boletales;f__Diplocystidiaceae;
Cucurbitariaceae	0	0	0	0.00018739459054282	0	0	0	0	0	0	0	0	k__Fungi;p__Ascomycota;c__Dothideomycetes;o__Pleosporales;f__Cucurbitariaceae;
Phacidiaceae	0	0	0.00018739459054282	0	0	0	0	0	6.24648635142732e-05	0	0	8.32864846856976e-05	k__Fungi;p__Ascomycota;c__Leotiomycetes;o__Helotiales;f__Phacidiaceae;
Metschnikowiaceae	4.16432423428488e-05	4.16432423428488e-05	0	0.00018739459054282	8.32864846856976e-05	0	0.000124929727028546	0	0	0	0	0	k__Fungi;p__Ascomycota;c__Saccharomycetes;o__Saccharomycetales;f__Metschnikowiaceae;
Filobasidiaceae	6.24648635142732e-05	4.16432423428488e-05	0.00018739459054282	2.08216211714244e-05	0	6.24648635142732e-05	2.08216211714244e-05	0	0	4.16432423428488e-05	0	0	k__Fungi;p__Basidiomycota;c__Tremellomycetes;o__Filobasidiales;f__Filobasidiaceae;
Tubeufiaceae	2.08216211714244e-05	0.000104108105857122	0	0.00018739459054282	0	0.000104108105857122	2.08216211714244e-05	0.00018739459054282	2.08216211714244e-05	0	0	0	k__Fungi;p__Ascomycota;c__Dothideomycetes;o__Tubeufiales;f__Tubeufiaceae;
Stictidaceae	0	0.000166572969371395	2.08216211714244e-05	0	0	0	0.00018739459054282	0	2.08216211714244e-05	0	0	0	k__Fungi;p__Ascomycota;c__Lecanoromycetes;o__Ostropales;f__Stictidaceae;
Atheliaceae	4.16432423428488e-05	0	0.000124929727028546	0.000166572969371395	0	4.16432423428488e-05	8.32864846856976e-05	4.16432423428488e-05	2.08216211714244e-05	2.08216211714244e-05	0	2.08216211714244e-05	k__Fungi;p__Basidiomycota;c__Agaricomycetes;o__Atheliales;f__Atheliaceae;
Discinaceae	4.16432423428488e-05	4.16432423428488e-05	0	0.000166572969371395	0.000166572969371395	8.32864846856976e-05	0	0	0	0	0	8.32864846856976e-05	k__Fungi;p__Ascomycota;c__Pezizomycetes;o__Pezizales;f__Discinaceae;
Didymosphaeriaceae	0.000166572969371395	0	0	0	0	0	0	0	0	0	0	0	k__Fungi;p__Ascomycota;c__Dothideomycetes;o__Pleosporales;f__Didymosphaeriaceae;
Venturiaceae	2.08216211714244e-05	0	2.08216211714244e-05	0.000166572969371395	0	8.32864846856976e-05	0	2.08216211714244e-05	0	0	0	0	k__Fungi;p__Ascomycota;c__Dothideomycetes;o__Venturiales;f__Venturiaceae;
Ambisporaceae	0	0	4.16432423428488e-05	4.16432423428488e-05	0	4.16432423428488e-05	0.000124929727028546	0.000145751348199971	0	0	2.08216211714244e-05	8.32864846856976e-05	k__Fungi;p__Glomeromycota;c__Glomeromycetes;o__Archaeosporales;f__Ambisporaceae;
Morchellaceae	0.000145751348199971	0	0	0	0	0	0	2.08216211714244e-05	0	0	0	0	k__Fungi;p__Ascomycota;c__Pezizomycetes;o__Pezizales;f__Morchellaceae;
Schizoporaceae	0.000145751348199971	0.000124929727028546	0	0	4.16432423428488e-05	0	6.24648635142732e-05	0	0	2.08216211714244e-05	0	0.000124929727028546	k__Fungi;p__Basidiomycota;c__Agaricomycetes;o__Hymenochaetales;f__Schizoporaceae;
Incertae_sedis_Myriangiales	4.16432423428488e-05	0	0	0	0	0	0	0	0.000145751348199971	2.08216211714244e-05	0	0	k__Fungi;p__Ascomycota;c__Dothideomycetes;o__Myriangiales;f__Incertae_sedis_Myriangiales;
Incertae_sedis_Auriculariales	0.000145751348199971	0.000104108105857122	0.000145751348199971	0.000145751348199971	0	0	0	0	0	0	0	0	k__Fungi;p__Basidiomycota;c__Agaricomycetes;o__Auriculariales;f__Incertae_sedis_Auriculariales;
Incertae_sedis_Sordariales	0.000124929727028546	8.32864846856976e-05	0.000145751348199971	6.24648635142732e-05	0	0	0	4.16432423428488e-05	0	0	0	8.32864846856976e-05	k__Fungi;p__Ascomycota;c__Sordariomycetes;o__Sordariales;f__Incertae_sedis_Sordariales;
Melanconidaceae	0	0	0	0	0	0	4.16432423428488e-05	0	0	0.000124929727028546	0	0	k__Fungi;p__Ascomycota;c__Sordariomycetes;o__Diaporthales;f__Melanconidaceae;
Dipodascaceae	0	0	6.24648635142732e-05	8.32864846856976e-05	0	0	0.000124929727028546	0	0	2.08216211714244e-05	0	0	k__Fungi;p__Ascomycota;c__Saccharomycetes;o__Saccharomycetales;f__Dipodascaceae;
Incertae_sedis_Erythrobasidiales	6.24648635142732e-05	0	0	8.32864846856976e-05	0	0	0	0	0	0	2.08216211714244e-05	0.000124929727028546	k__Fungi;p__Basidiomycota;c__Cystobasidiomycetes;o__Erythrobasidiales;f__Incertae_sedis_Erythrobasidiales;
Cantharellaceae	0.000124929727028546	0	0	0	4.16432423428488e-05	2.08216211714244e-05	2.08216211714244e-05	0	0	4.16432423428488e-05	4.16432423428488e-05	0	k__Fungi;p__Basidiomycota;c__Agaricomycetes;o__Cantharellales;f__Cantharellaceae;
Lobariaceae	2.08216211714244e-05	0	0.000124929727028546	0	0	0	0	0	0	0	0	0	k__Fungi;p__Ascomycota;c__Lecanoromycetes;o__Peltigerales;f__Lobariaceae;
Cunninghamellaceae	0	0	0.000124929727028546	0	2.08216211714244e-05	0	0	0	0	0	0	0	k__Fungi;p__Zygomycota;c__Incertae_sedis_Zygomycota;o__Mucorales;f__Cunninghamellaceae;
Corynesporascaceae	0.000124929727028546	0	0.000124929727028546	4.16432423428488e-05	6.24648635142732e-05	0	0	0	0	0	0	0	k__Fungi;p__Ascomycota;c__Dothideomycetes;o__Pleosporales;f__Corynesporascaceae;
Cladochytriaceae	0	0	0	0	0.000104108105857122	0	4.16432423428488e-05	0	0	6.24648635142732e-05	0	0	k__Fungi;p__Chytridiomycota;c__Chytridiomycetes;o__Chytridiales;f__Cladochytriaceae;
Acaulosporaceae	0.000104108105857122	2.08216211714244e-05	0	2.08216211714244e-05	0	0	8.32864846856976e-05	2.08216211714244e-05	0	0	8.32864846856976e-05	2.08216211714244e-05	k__Fungi;p__Glomeromycota;c__Glomeromycetes;o__Diversisporales;f__Acaulosporaceae;
Mycocaliciaceae	0	0	0	0	2.08216211714244e-05	0.000104108105857122	0	4.16432423428488e-05	0	0	0	0	k__Fungi;p__Ascomycota;c__Eurotiomycetes;o__Mycocaliciales;f__Mycocaliciaceae;
Gigasporaceae	0.000104108105857122	0	0	0	0	0	6.24648635142732e-05	0	0	0	0	0	k__Fungi;p__Glomeromycota;c__Glomeromycetes;o__Diversisporales;f__Gigasporaceae;
Incertae_sedis_Agaricomycetes	8.32864846856976e-05	0	0	0	0.000104108105857122	0	0	0	4.16432423428488e-05	0	0	0.000104108105857122	k__Fungi;p__Basidiomycota;c__Agaricomycetes;o__Incertae_sedis_Agaricomycetes;f__Incertae_sedis_Agaricomycetes;
Incertae_sedis_Capnodiales	0	2.08216211714244e-05	6.24648635142732e-05	8.32864846856976e-05	6.24648635142732e-05	4.16432423428488e-05	0.000104108105857122	4.16432423428488e-05	0	0	0	0	k__Fungi;p__Ascomycota;c__Dothideomycetes;o__Capnodiales;f__Incertae_sedis_Capnodiales;
Incertae_sedis_Chytridiomycetes	0	0	0.000104108105857122	0	0	0	0.000104108105857122	0	0	0	0	0	k__Fungi;p__Chytridiomycota;c__Chytridiomycetes;o__Incertae_sedis_Chytridiomycetes;f__Incertae_sedis_Chytridiomycetes;
Niaceae	0	0	0	0	0	8.32864846856976e-05	0	6.24648635142732e-05	0	0	0	0	k__Fungi;p__Basidiomycota;c__Agaricomycetes;o__Agaricales;f__Niaceae;
Stereocaulaceae	6.24648635142732e-05	0	0	0	8.32864846856976e-05	0	0	0	0	0	0	0	k__Fungi;p__Ascomycota;c__Lecanoromycetes;o__Lecanorales;f__Stereocaulaceae;
Odontotremataceae	0	0	0	2.08216211714244e-05	0	0	8.32864846856976e-05	0	0	6.24648635142732e-05	6.24648635142732e-05	0	k__Fungi;p__Ascomycota;c__Lecanoromycetes;o__Ostropales;f__Odontotremataceae;
Pertusariaceae	0	0	8.32864846856976e-05	0	0	0	0	0	0	0	0	0	k__Fungi;p__Ascomycota;c__Lecanoromycetes;o__Pertusariales;f__Pertusariaceae;
Sarcosomataceae	0	4.16432423428488e-05	2.08216211714244e-05	0	4.16432423428488e-05	8.32864846856976e-05	2.08216211714244e-05	2.08216211714244e-05	4.16432423428488e-05	4.16432423428488e-05	0	0	k__Fungi;p__Ascomycota;c__Pezizomycetes;o__Pezizales;f__Sarcosomataceae;
Tetraplosphaeriaceae	0	8.32864846856976e-05	0	0	0	0	0	0	0	0	0	0	k__Fungi;p__Ascomycota;c__Dothideomycetes;o__Pleosporales;f__Tetraplosphaeriaceae;
Coniophoraceae	8.32864846856976e-05	0	0	4.16432423428488e-05	0	2.08216211714244e-05	4.16432423428488e-05	2.08216211714244e-05	0	0	0	0	k__Fungi;p__Basidiomycota;c__Agaricomycetes;o__Boletales;f__Coniophoraceae;
Sclerotiniaceae	0	8.32864846856976e-05	4.16432423428488e-05	2.08216211714244e-05	8.32864846856976e-05	2.08216211714244e-05	0	0	4.16432423428488e-05	0	0	0	k__Fungi;p__Ascomycota;c__Leotiomycetes;o__Helotiales;f__Sclerotiniaceae;
Candelariaceae	0	0	8.32864846856976e-05	0	2.08216211714244e-05	2.08216211714244e-05	8.32864846856976e-05	0	0	0	0	0	k__Fungi;p__Ascomycota;c__Lecanoromycetes;o__Candelariales;f__Candelariaceae;
Aliquandostipitaceae	0	0	0	0	0	0	0	0	0	0	8.32864846856976e-05	2.08216211714244e-05	k__Fungi;p__Ascomycota;c__Dothideomycetes;o__Jahnulales;f__Aliquandostipitaceae;
Teloschistaceae	4.16432423428488e-05	8.32864846856976e-05	0	0	0	2.08216211714244e-05	0	0	0	8.32864846856976e-05	0	0	k__Fungi;p__Ascomycota;c__Lecanoromycetes;o__Teloschistales;f__Teloschistaceae;
Incertae_sedis_Trichosphaeriales	8.32864846856976e-05	0	4.16432423428488e-05	0	0	0	2.08216211714244e-05	0	0	0	0	0	k__Fungi;p__Ascomycota;c__Sordariomycetes;o__Trichosphaeriales;f__Incertae_sedis_Trichosphaeriales;
Annulatascaceae	0	0	0	0	8.32864846856976e-05	0	0	4.16432423428488e-05	6.24648635142732e-05	2.08216211714244e-05	8.32864846856976e-05	0	k__Fungi;p__Ascomycota;c__Sordariomycetes;o__Incertae_sedis_Sordariomycetes;f__Annulatascaceae;
Pleurostomataceae	0	0	0	0	0	0	0	4.16432423428488e-05	0	0	0	8.32864846856976e-05	k__Fungi;p__Ascomycota;c__Sordariomycetes;o__Calosphaeriales;f__Pleurostomataceae;
Incertae_sedis_Eurotiomycetes	0	0	0	0	0	6.24648635142732e-05	0	0	0	0	0	0	k__Fungi;p__Ascomycota;c__Eurotiomycetes;o__Incertae_sedis_Eurotiomycetes;f__Incertae_sedis_Eurotiomycetes;
Massariaceae	0	0	2.08216211714244e-05	0	0	6.24648635142732e-05	0	0	0	2.08216211714244e-05	0	0	k__Fungi;p__Ascomycota;c__Eurotiomycetes;o__Pyrenulales;f__Massariaceae;
Hyaloriaceae	0	0	0	0	0	6.24648635142732e-05	0	0	0	0	0	0	k__Fungi;p__Basidiomycota;c__Tremellomycetes;o__Tremellales;f__Hyaloriaceae;
Alphamycetaceae	0	0	0	0	0	0	0	6.24648635142732e-05	0	0	0	0	k__Fungi;p__Chytridiomycota;c__Chytridiomycetes;o__Rhizophydiales;f__Alphamycetaceae;
Peniophoraceae	0	0	0	0	2.08216211714244e-05	0	0	6.24648635142732e-05	6.24648635142732e-05	0	0	0	k__Fungi;p__Basidiomycota;c__Agaricomycetes;o__Russulales;f__Peniophoraceae;
Umbelopsidaceae	0	0	0	6.24648635142732e-05	0	0	0	0	0	0	0	0	k__Fungi;p__Zygomycota;c__Incertae_sedis_Zygomycota;o__Mucorales;f__Umbelopsidaceae;
Patellariaceae	2.08216211714244e-05	0	0	6.24648635142732e-05	4.16432423428488e-05	0	0	0	0	0	0	0	k__Fungi;p__Ascomycota;c__Dothideomycetes;o__Patellariales;f__Patellariaceae;
Amniculicolaceae	2.08216211714244e-05	6.24648635142732e-05	0	0	0	0	0	0	0	0	0	0	k__Fungi;p__Ascomycota;c__Dothideomycetes;o__Pleosporales;f__Amniculicolaceae;
Saksenaeaceae	0	0	0	0	6.24648635142732e-05	0	0	0	2.08216211714244e-05	0	0	2.08216211714244e-05	k__Fungi;p__Zygomycota;c__Incertae_sedis_Zygomycota;o__Mucorales;f__Saksenaeaceae;
Agyriaceae	0	4.16432423428488e-05	0	2.08216211714244e-05	0	6.24648635142732e-05	0	0	0	0	0	0	k__Fungi;p__Ascomycota;c__Lecanoromycetes;o__Agyriales;f__Agyriaceae;
Cladoniaceae	0	0	0	0	6.24648635142732e-05	0	0	0	0	0	0	0	k__Fungi;p__Ascomycota;c__Lecanoromycetes;o__Lecanorales;f__Cladoniaceae;
Fomitopsidaceae	0	0	0	2.08216211714244e-05	6.24648635142732e-05	0	0	0	0	0	0	0	k__Fungi;p__Basidiomycota;c__Agaricomycetes;o__Polyporales;f__Fomitopsidaceae;
Valsariaceae	0	0	6.24648635142732e-05	0	0	0	0	0	0	0	0	0	k__Fungi;p__Ascomycota;c__Dothideomycetes;o__Valsariales;f__Valsariaceae;
Incertae_sedis_Chytridiales	0	0	0	0	6.24648635142732e-05	0	0	4.16432423428488e-05	0	0	4.16432423428488e-05	6.24648635142732e-05	k__Fungi;p__Chytridiomycota;c__Chytridiomycetes;o__Chytridiales;f__Incertae_sedis_Chytridiales;
Dermateaceae	4.16432423428488e-05	2.08216211714244e-05	2.08216211714244e-05	0	6.24648635142732e-05	0	0	0	0	0	0	0	k__Fungi;p__Ascomycota;c__Leotiomycetes;o__Helotiales;f__Dermateaceae;
Ophiostomataceae	0	0	0	0	0	0	4.16432423428488e-05	6.24648635142732e-05	0	0	0	0	k__Fungi;p__Ascomycota;c__Sordariomycetes;o__Ophiostomatales;f__Ophiostomataceae;
Incertae_sedis_Coronophorales	0	0	0	0	0	0	6.24648635142732e-05	0	0	0	0	0	k__Fungi;p__Ascomycota;c__Sordariomycetes;o__Coronophorales;f__Incertae_sedis_Coronophorales;
Aplosporellaceae	0	0	0	6.24648635142732e-05	0	0	0	0	0	0	0	0	k__Fungi;p__Ascomycota;c__Dothideomycetes;o__Botryosphaeriales;f__Aplosporellaceae;
Bankeraceae	0	0	0	0	0	2.08216211714244e-05	0	4.16432423428488e-05	0	0	0	0	k__Fungi;p__Basidiomycota;c__Agaricomycetes;o__Thelephorales;f__Bankeraceae;
Helminthosphaeriaceae	0	4.16432423428488e-05	0	0	0	0	0	0	0	0	0	0	k__Fungi;p__Ascomycota;c__Sordariomycetes;o__Sordariales;f__Helminthosphaeriaceae;
Saccharomycopsidaceae	0	0	0	0	0	4.16432423428488e-05	0	0	0	2.08216211714244e-05	0	0	k__Fungi;p__Ascomycota;c__Saccharomycetes;o__Saccharomycetales;f__Saccharomycopsidaceae;
Rhizophydiaceae	0	0	4.16432423428488e-05	0	0	0	0	2.08216211714244e-05	0	0	0	0	k__Fungi;p__Chytridiomycota;c__Chytridiomycetes;o__Rhizophydiales;f__Rhizophydiaceae;
Hymenochaetaceae	2.08216211714244e-05	0	0	4.16432423428488e-05	0	0	0	0	0	0	0	0	k__Fungi;p__Basidiomycota;c__Agaricomycetes;o__Hymenochaetales;f__Hymenochaetaceae;
Incertae_sedis_Dothideales	4.16432423428488e-05	0	0	0	0	0	0	0	4.16432423428488e-05	0	0	0	k__Fungi;p__Ascomycota;c__Dothideomycetes;o__Dothideales;f__Incertae_sedis_Dothideales;
Trichomonascaceae	4.16432423428488e-05	0	0	0	0	0	0	2.08216211714244e-05	0	2.08216211714244e-05	0	0	k__Fungi;p__Ascomycota;c__Saccharomycetes;o__Saccharomycetales;f__Trichomonascaceae;
Clavulinaceae	0	0	0	0	0	0	0	0	0	0	0	4.16432423428488e-05	k__Fungi;p__Basidiomycota;c__Agaricomycetes;o__Cantharellales;f__Clavulinaceae;
Serpulaceae	0	0	0	4.16432423428488e-05	0	0	0	0	0	0	0	0	k__Fungi;p__Basidiomycota;c__Agaricomycetes;o__Boletales;f__Serpulaceae;
Phaffomycetaceae	0	0	0	4.16432423428488e-05	0	0	0	0	0	0	0	0	k__Fungi;p__Ascomycota;c__Saccharomycetes;o__Saccharomycetales;f__Phaffomycetaceae;
Sclerodermataceae	4.16432423428488e-05	0	0	0	4.16432423428488e-05	0	0	2.08216211714244e-05	0	0	0	0	k__Fungi;p__Basidiomycota;c__Agaricomycetes;o__Boletales;f__Sclerodermataceae;
Pucciniaceae	0	0	0	0	0	0	4.16432423428488e-05	0	0	0	0	0	k__Fungi;p__Basidiomycota;c__Pucciniomycetes;o__Pucciniales;f__Pucciniaceae;
Geminibasidiaceae	0	0	0	0	2.08216211714244e-05	0	0	2.08216211714244e-05	4.16432423428488e-05	0	0	0	k__Fungi;p__Basidiomycota;c__Wallemiomycetes;o__Geminibasidiales;f__Geminibasidiaceae;
Chadefaudiellaceae	0	4.16432423428488e-05	0	0	0	0	0	2.08216211714244e-05	0	0	0	0	k__Fungi;p__Ascomycota;c__Sordariomycetes;o__Microascales;f__Chadefaudiellaceae;
Gastrosporiaceae	4.16432423428488e-05	0	0	0	0	0	0	0	0	0	0	0	k__Fungi;p__Basidiomycota;c__Agaricomycetes;o__Boletales;f__Gastrosporiaceae;
Physciaceae	0	0	0	0	0	4.16432423428488e-05	0	0	0	0	0	0	k__Fungi;p__Ascomycota;c__Lecanoromycetes;o__Teloschistales;f__Physciaceae;
Malasseziaceae	0	0	0	0	4.16432423428488e-05	2.08216211714244e-05	0	0	0	0	0	0	k__Fungi;p__Basidiomycota;c__Incertae_sedis_Basidiomycota;o__Malasseziales;f__Malasseziaceae;
Heterogastridiaceae	0	0	0	0	4.16432423428488e-05	0	0	0	0	0	0	0	k__Fungi;p__Basidiomycota;c__Microbotryomycetes;o__Heterogastridiales;f__Heterogastridiaceae;
Vibrisseaceae	0	0	0	0	0	0	0	0	0	0	4.16432423428488e-05	0	k__Fungi;p__Ascomycota;c__Leotiomycetes;o__Helotiales;f__Vibrisseaceae;
Sebacinaceae	0	0	0	4.16432423428488e-05	0	2.08216211714244e-05	0	4.16432423428488e-05	4.16432423428488e-05	0	0	0	k__Fungi;p__Basidiomycota;c__Agaricomycetes;o__Sebacinales;f__Sebacinaceae;
Teratosphaeriaceae	0	0	0	0	4.16432423428488e-05	4.16432423428488e-05	0	4.16432423428488e-05	2.08216211714244e-05	0	0	0	k__Fungi;p__Ascomycota;c__Dothideomycetes;o__Capnodiales;f__Teratosphaeriaceae;
Coccotremataceae	0	0	4.16432423428488e-05	2.08216211714244e-05	0	2.08216211714244e-05	0	0	0	0	0	0	k__Fungi;p__Ascomycota;c__Lecanoromycetes;o__Pertusariales;f__Coccotremataceae;
Incertae_sedis_Cystofilobasidiales	2.08216211714244e-05	0	0	0	2.08216211714244e-05	2.08216211714244e-05	0	0	4.16432423428488e-05	2.08216211714244e-05	0	2.08216211714244e-05	k__Fungi;p__Basidiomycota;c__Tremellomycetes;o__Cystofilobasidiales;f__Incertae_sedis_Cystofilobasidiales;
Rutstroemiaceae	0	2.08216211714244e-05	0	0	0	0	0	0	0	0	0	0	k__Fungi;p__Ascomycota;c__Leotiomycetes;o__Helotiales;f__Rutstroemiaceae;
Protrudomycetaceae	0	0	0	0	0	2.08216211714244e-05	0	0	0	0	0	0	k__Fungi;p__Chytridiomycota;c__Chytridiomycetes;o__Rhizophydiales;f__Protrudomycetaceae;
Incertae_sedis_Saccharomycetes	0	0	0	0	2.08216211714244e-05	0	0	0	0	0	0	0	k__Fungi;p__Ascomycota;c__Saccharomycetes;o__Incertae_sedis_Saccharomycetes;f__Incertae_sedis_Saccharomycetes;
Paxillaceae	0	0	0	2.08216211714244e-05	0	0	0	0	0	0	0	0	k__Fungi;p__Basidiomycota;c__Agaricomycetes;o__Boletales;f__Paxillaceae;
Phanerochaetaceae	0	0	2.08216211714244e-05	0	0	0	0	0	0	0	0	0	k__Fungi;p__Basidiomycota;c__Agaricomycetes;o__Polyporales;f__Phanerochaetaceae;
Exobasidiaceae	0	0	0	0	0	2.08216211714244e-05	0	0	0	0	0	0	k__Fungi;p__Basidiomycota;c__Exobasidiomycetes;o__Exobasidiales;f__Exobasidiaceae;
Baeomycetaceae	0	0	0	0	0	2.08216211714244e-05	0	0	0	0	0	0	k__Fungi;p__Ascomycota;c__Lecanoromycetes;o__Baeomycetales;f__Baeomycetaceae;
Wallemiaceae	0	0	0	2.08216211714244e-05	0	0	2.08216211714244e-05	0	0	0	0	0	k__Fungi;p__Basidiomycota;c__Wallemiomycetes;o__Wallemiales;f__Wallemiaceae;
Syncephalastraceae	0	0	2.08216211714244e-05	0	0	0	0	0	0	0	0	0	k__Fungi;p__Zygomycota;c__Incertae_sedis_Zygomycota;o__Mucorales;f__Syncephalastraceae;
Pleomassariaceae	0	0	0	0	0	2.08216211714244e-05	0	0	0	2.08216211714244e-05	2.08216211714244e-05	0	k__Fungi;p__Ascomycota;c__Dothideomycetes;o__Pleosporales;f__Pleomassariaceae;
Meripilaceae	0	0	0	0	0	0	0	0	0	0	0	0	k__Fungi;p__Basidiomycota;c__Agaricomycetes;o__Polyporales;f__Meripilaceae;
Others	0.302954588044224	0.268453161763174	0.307618631186623	0.153330418306368	0.24398775688675	0.34382743040373	0.329564619901304	0.252961875611634	0.256730589043661	0.327211776708933	0.199304557852873	0.260582588960376	Others
