# Supplementary material for: Seasonal dynamics of microbial diversity in the rhizosphere of Ulmus pumila L. var. sabulosa in a steppe desert area of Northern China
Source: PeerJ. 2019 Aug 22;7:e7526. doi: 10.7717/peerj.7526 (PMC6708578; doi:10.7717/peerj.7526)
Supplement: Raw Data S5 — Raw data applied for data analysis and preparation for Fig. 4. [file peerj-07-7526-s005.zip › Supplemental Raw data S5/Fungal.order,relative.xls]

Taxonomy	FSP1	FSP2	FSP3	FSP4	FSU1	FSU2	FSU3	FSU4	FFA1	FFA2	FFA3	FFA4	Tax_detail
Hypocreales	0.195889811980761	0.15480875340954	0.169467174714223	0.536260853270037	0.270452037395632	0.212672038644929	0.244987194702979	0.19033043912799	0.232098611197868	0.155225185832969	0.0777062902117558	0.276802631852917	k__Fungi;p__Ascomycota;c__Sordariomycetes;o__Hypocreales;
Sordariales	0.0596123014137881	0.0161575780290253	0.0270889291440231	0.0323984425427364	0.106939846336436	0.026839069689966	0.0458700314406479	0.0806004955545838	0.121973056822204	0.0153663564245112	0.391071688841694	0.0666916526120723	k__Fungi;p__Ascomycota;c__Sordariomycetes;o__Sordariales;
Pleosporales	0.0788514793761841	0.102130051845837	0.17146605034668	0.041559955858163	0.0733753930080995	0.0813084306744122	0.144710267141399	0.0584879338705311	0.180127844753992	0.279530264226374	0.0342515668269931	0.123909467591147	k__Fungi;p__Ascomycota;c__Dothideomycetes;o__Pleosporales;
Eurotiales	0.0935931871655527	0.166989401794824	0.131363607970517	0.102962916692694	0.131967434984488	0.0774356091365273	0.09296853853041	0.0696483228184146	0.0829741603681263	0.0231744643637954	0.121431694671747	0.0601120203219023	k__Fungi;p__Ascomycota;c__Eurotiomycetes;o__Eurotiales;
Thelebolales	0.0330022695567077	0.135756970037687	0.0126179024298832	0.00197805401128532	0.00516376205051325	0.00583005392799883	0.00728756740999854	0.00201969725362817	0.0327524101026506	0.0059758052761988	0.00141587023965686	0.00279009723697087	k__Fungi;p__Ascomycota;c__Leotiomycetes;o__Thelebolales;
Incertae_sedis_Ascomycota	0.0225289941074812	0.0302746371832511	0.0177191996168822	0.00657963229017011	0.00591334041268453	0.00576758906448455	0.00235284319237096	0.129239802611031	0.0112644970537406	0.0425593936743915	0.0060590917608845	0.0304620317737939	k__Fungi;p__Ascomycota;c__Incertae_sedis_Ascomycota;o__Incertae_sedis_Ascomycota;
Mortierellales	0.04268432340142	0.0198638265975389	0.0244654048764237	0.0281924750661086	0.0497636745997043	0.0545318258479605	0.054261144772732	0.089782830491182	0.0289420534282799	0.0070793511982843	0.0309201074395652	0.0482645178753618	k__Fungi;p__Zygomycota;c__Incertae_sedis_Zygomycota;o__Mortierellales;
Ascosphaerales	4.16432423428488e-05	0	0	0	4.16432423428488e-05	0.0893247548254107	0	0.000562183771628459	0.000104108105857122	0	0.000104108105857122	2.08216211714244e-05	k__Fungi;p__Ascomycota;c__Eurotiomycetes;o__Ascosphaerales;
Helotiales	0.00480979449059904	0.0113061402960835	0.00814125387802694	0.010202594373998	0.0044350053095134	0.0114935348866263	0.00291502696399942	0.0387698586211922	0.0100360214046266	0.0803922793428696	0.012263934869969	0.0351885397797072	k__Fungi;p__Ascomycota;c__Leotiomycetes;o__Helotiales;
Agaricales	0.0617152851521019	0.00291502696399942	0.020509296853853	0.0111187457055406	0.0274845399462802	0.00874508089199825	0.00720428092531284	0.0134507672767402	0.00335228100859933	0.000936972952714098	0.00333145938742791	0.00254023778291378	k__Fungi;p__Basidiomycota;c__Agaricomycetes;o__Agaricales;
Tremellales	0.012118183521769	0.00541362150457035	0.00762071334874133	0.00141587023965686	0.00693359985008433	0.00337310262977075	0.00782892956045558	0.00318570803922793	0.00812043225685552	0.0143460969871114	0.0615903554250734	0.00678784850188436	k__Fungi;p__Basidiomycota;c__Tremellomycetes;o__Tremellales;
Capnodiales	0.0144085618506257	0.0361463343535928	0.0198430049763675	0.0138255564578258	0.00934890790596956	0.00936972952714098	0.00999437816228371	0.0144918483353114	0.00314406479688509	0.00641305932079872	0.000853686468028401	0.00372707018968497	k__Fungi;p__Ascomycota;c__Dothideomycetes;o__Capnodiales;
Corticiales	0.000312324317571366	0.000124929727028546	0.00118683240677119	0.000291502696399942	0.000416432423428488	0.000249859454057093	0.0016240864513711	0.000333145938742791	0.000291502696399942	0.000270681075228517	0.000208216211714244	0.0312948966206509	k__Fungi;p__Basidiomycota;c__Agaricomycetes;o__Corticiales;
Chaetothyriales	0.0152622483186541	0.00510129718699898	0.00637141607845587	0.00816207549919836	0.0221958481687384	0.0296916317904512	0.00562183771628459	0.022029275199367	0.0287338372165657	0.0175318050263393	0.00801632415099839	0.0186561725695963	k__Fungi;p__Ascomycota;c__Eurotiomycetes;o__Chaetothyriales;
Botryosphaeriales	0.00208216211714244	0	0.000437254044599913	0.000603827013971308	0.00164490807254253	0.000832864846856976	0.000374789181085639	4.16432423428488e-05	0.00535115664105607	0.0261519561913091	0.000541362150457035	0.000458075665771337	k__Fungi;p__Ascomycota;c__Dothideomycetes;o__Botryosphaeriales;
Pezizales	0.0136589834884544	0.00397692964374206	0.0233410373331668	0.00339392425094218	0.00306077831219939	0.00841193495325546	0.00957794573885522	0.0130759780956545	0.00587169717034168	0.00555937285277032	0.0093905511483124	0.0119307889312262	k__Fungi;p__Ascomycota;c__Pezizomycetes;o__Pezizales;
Geastrales	0.016240864513711	0.00052054052928561	0.0129926916109688	0.00295667020634227	0.015699502363254	0.0172403023299394	0.00174901617839965	0.0133258375497116	0.00483061611177046	0.000687113498657005	0.000312324317571366	0.00799550252982697	k__Fungi;p__Basidiomycota;c__Agaricomycetes;o__Geastrales;
Xylariales	0.00832864846856976	0.0109729943573407	0.0101401295104837	0.00647552418431299	0.00837029171091261	0.0130967997168259	0.0088700106190268	0.0119307889312262	0.00670456201719866	0.00722510254648427	0.00476815124825619	0.0125137943240261	k__Fungi;p__Ascomycota;c__Sordariomycetes;o__Xylariales;
Incertae_sedis_Leotiomycetes	0.00212380535948529	0.0123263997334832	0.0128885835051117	0.00480979449059904	0.0115351781289691	0.0123263997334832	0.00549690798925604	0.00295667020634227	0.00483061611177046	0.00112436754325692	0.00299831344868511	0.00133258375497116	k__Fungi;p__Ascomycota;c__Leotiomycetes;o__Incertae_sedis_Leotiomycetes;
Onygenales	0.00576758906448456	0.0016240864513711	0.0125554375663689	0.00918233493659816	0.00812043225685551	0.00755824848522705	0.010889707872655	0.00416432423428488	0.00539279988339892	0.00120765402794262	0.00316488641805651	0.0017073729360568	k__Fungi;p__Ascomycota;c__Eurotiomycetes;o__Onygenales;
Rhytismatales	8.32864846856976e-05	0.000728756740999854	0.00070793511982843	8.32864846856976e-05	0.000583005392799883	2.08216211714244e-05	0.000562183771628459	4.16432423428488e-05	0.000249859454057093	0.000353967559914215	0.0120973619005976	0.000291502696399942	k__Fungi;p__Ascomycota;c__Leotiomycetes;o__Rhytismatales;
Magnaporthales	0.000229037832885668	0.00104108105857122	0.00235284319237096	0.000936972952714098	0	0.000208216211714244	0.000104108105857122	0.00449747017302767	8.32864846856976e-05	0.000166572969371395	0.011972432173569	0.000562183771628459	k__Fungi;p__Ascomycota;c__Sordariomycetes;o__Magnaporthales;
Diversisporales	0.00110354592208549	8.32864846856976e-05	2.08216211714244e-05	0.000270681075228517	0.0102234159951694	4.16432423428488e-05	0.000166572969371395	4.16432423428488e-05	2.08216211714244e-05	0	8.32864846856976e-05	0.000104108105857122	k__Fungi;p__Glomeromycota;c__Glomeromycetes;o__Diversisporales;
Chaetosphaeriales	0.00487225935411331	0.0061423782455702	0.00193641076894247	0.00212380535948529	0.00110354592208549	0.000353967559914215	0.00110354592208549	0.00172819455722823	0.010056843025798	0.00052054052928561	0.000874508089199825	0.00522622691402753	k__Fungi;p__Ascomycota;c__Sordariomycetes;o__Chaetosphaeriales;
Diaporthales	0.00331063776625648	0.00907822683074104	0.00243612967705666	0.00314406479688509	0.000770399983342703	0.000312324317571366	0.000499718908114186	0.000541362150457035	0.00124929727028546	0.000541362150457035	0.00151997834551398	0.000374789181085639	k__Fungi;p__Ascomycota;c__Sordariomycetes;o__Diaporthales;
Cantharellales	0.00689195660774148	0.003581318841485	0.00433089720365628	0.00847439981676973	0.000562183771628459	0.00570512420097029	0.00127011889145689	0.000770399983342703	6.24648635142732e-05	0.000229037832885668	0.000645470256314157	0.000145751348199971	k__Fungi;p__Basidiomycota;c__Agaricomycetes;o__Cantharellales;
Saccharomycetales	0.0017906594207425	8.32864846856976e-05	0.00283174047931372	0.00778728631811273	0.000416432423428488	0.000124929727028546	0.000874508089199825	2.08216211714244e-05	4.16432423428488e-05	6.24648635142732e-05	0	0.000249859454057093	k__Fungi;p__Ascomycota;c__Saccharomycetes;o__Saccharomycetales;
Glomerales	0.00368542694734212	0.000791221604514127	0.00468486476357049	0.00764153496991275	0.00308159993337081	0.00208216211714244	0.00241530805588523	0.000832864846856976	0.000291502696399942	0.00220709184417099	0.00295667020634227	0.00185312428425677	k__Fungi;p__Glomeromycota;c__Glomeromycetes;o__Glomerales;
Thelephorales	0.000270681075228517	2.08216211714244e-05	0.000978616195056947	0.00070793511982843	0.00747496200054136	0.000353967559914215	0.000687113498657005	0.000270681075228517	0.000145751348199971	6.24648635142732e-05	0.00189476752659962	0.000374789181085639	k__Fungi;p__Basidiomycota;c__Agaricomycetes;o__Thelephorales;
Microascales	0.00589251879151311	0.0025610594040852	0.00318570803922793	0.00732921065234139	0.00206134049597102	0.00266516750994232	0.00522622691402753	0.00641305932079872	0.00189476752659962	0.00110354592208549	0.000458075665771337	0.00310242155454224	k__Fungi;p__Ascomycota;c__Sordariomycetes;o__Microascales;
Erysiphales	0.00362296208382785	0.00052054052928561	0.00312324317571366	0.00018739459054282	0.00181148104191392	0.0018739459054282	0.00712099444062715	0.000270681075228517	6.24648635142732e-05	0.00114518916442834	6.24648635142732e-05	6.24648635142732e-05	k__Fungi;p__Ascomycota;c__Leotiomycetes;o__Erysiphales;
Dothideales	0.000936972952714098	0.00687113498657005	0.00154079996668541	0.000624648635142732	0.000124929727028546	0	6.24648635142732e-05	4.16432423428488e-05	0.000104108105857122	8.32864846856976e-05	0.000124929727028546	6.24648635142732e-05	k__Fungi;p__Ascomycota;c__Dothideomycetes;o__Dothideales;
Incertae_sedis_Sordariomycetes	0.00243612967705666	0.00245695129822808	0.0010202594373998	0.00360214046265642	0.00176983779957107	0.00235284319237096	0.00156162158785683	0.00630895121494159	0.00154079996668541	0.000853686468028401	0.00070793511982843	0.00510129718699898	k__Fungi;p__Ascomycota;c__Sordariomycetes;o__Incertae_sedis_Sordariomycetes;
Russulales	0.00545526474691319	0.000791221604514127	0.00395610802257064	0.00164490807254253	0.000645470256314157	0.00476815124825619	0.000666291877485581	0.000749578362171279	0.000270681075228517	0.00624648635142732	0.00108272430091407	0.00018739459054282	k__Fungi;p__Basidiomycota;c__Agaricomycetes;o__Russulales;
Blastocladiales	0	0	0	0	0	0	0	0	0	2.08216211714244e-05	0.0061423782455702	0	k__Fungi;p__Chytridiomycota;c__Blastocladiomycetes;o__Blastocladiales;
Polyporales	0.00052054052928561	0.000104108105857122	0.00553855123159889	0.00214462698065671	0.000437254044599913	0.000145751348199971	0.00183230266308535	0.000104108105857122	0.000166572969371395	0.000249859454057093	0	0	k__Fungi;p__Basidiomycota;c__Agaricomycetes;o__Polyporales;
Spizellomycetales	0.00151997834551398	2.08216211714244e-05	0.00539279988339892	0.000374789181085639	0.00370624856851354	0.00131176213379974	0.00268598913111375	0.000728756740999854	0.000541362150457035	0.000583005392799883	0.000812043225685552	0.00018739459054282	k__Fungi;p__Chytridiomycota;c__Chytridiomycetes;o__Spizellomycetales;
Olpidiales	0.004268432340142	0.000166572969371395	0.00089532971037125	0.000249859454057093	0.000437254044599913	0.00116601078559977	0.000499718908114186	0.000791221604514127	0.000124929727028546	0.000229037832885668	0.000353967559914215	0.00485143773294189	k__Fungi;p__Chytridiomycota;c__Chytridiomycetes;o__Olpidiales;
Cystofilobasidiales	0.00127011889145689	0.00260270264642805	0.000374789181085639	0.000249859454057093	0.000229037832885668	0.00476815124825619	0.000728756740999854	0.000374789181085639	0.000728756740999854	0.00108272430091407	4.16432423428488e-05	0.00124929727028546	k__Fungi;p__Basidiomycota;c__Tremellomycetes;o__Cystofilobasidiales;
Coniochaetales	0.000916151331542674	0.000437254044599912	0.00397692964374206	0.00116601078559977	0.00249859454057093	0.000416432423428488	0.000291502696399942	0.0010202594373998	0.00176983779957107	2.08216211714244e-05	0.000145751348199971	0.000770399983342703	k__Fungi;p__Ascomycota;c__Sordariomycetes;o__Coniochaetales;
Trechisporales	0	0	0	6.24648635142732e-05	0.00360214046265642	0	0.000124929727028546	0.000562183771628459	0	0	0	0	k__Fungi;p__Basidiomycota;c__Agaricomycetes;o__Trechisporales;
Melanosporales	0.000499718908114186	0.000104108105857122	0.00018739459054282	0.000208216211714244	0.00204051887479959	0.000541362150457035	0.000208216211714244	0.00320652966039936	0.000666291877485581	0.00151997834551398	0.000478897286942761	0.000374789181085639	k__Fungi;p__Ascomycota;c__Sordariomycetes;o__Melanosporales;
Orbiliales	0.000791221604514127	8.32864846856976e-05	0.000458075665771337	0.000562183771628459	0.0017073729360568	0.00291502696399942	4.16432423428488e-05	0.000353967559914215	0.000124929727028546	0.000124929727028546	0.000353967559914215	0.00052054052928561	k__Fungi;p__Ascomycota;c__Orbiliomycetes;o__Orbiliales;
Archaeorhizomycetales	0.000936972952714098	0.000395610802257064	0.00156162158785683	0	0.0017073729360568	0.0010202594373998	0.000166572969371395	0.00114518916442834	0.000416432423428488	0.000229037832885668	0	0.00262352426759948	k__Fungi;p__Ascomycota;c__Archaeorhizomycetes;o__Archaeorhizomycetales;
Chytridiales	6.24648635142732e-05	2.08216211714244e-05	0.00233202157119953	0.000291502696399942	0.000395610802257064	0.000124929727028546	0.000437254044599913	0.000104108105857122	4.16432423428488e-05	0.000166572969371395	0.000499718908114186	0.000166572969371395	k__Fungi;p__Chytridiomycota;c__Chytridiomycetes;o__Chytridiales;
Rhizophydiales	0.000728756740999854	4.16432423428488e-05	0.000145751348199971	8.32864846856976e-05	0.00231119995002811	0.00114518916442834	0.00112436754325692	0.000249859454057093	0.000353967559914215	0.000229037832885668	6.24648635142732e-05	0.00018739459054282	k__Fungi;p__Chytridiomycota;c__Chytridiomycetes;o__Rhizophydiales;
Boletales	0.000478897286942761	0.000812043225685552	0.00052054052928561	0.000353967559914215	0.00018739459054282	0.00216544860182814	0.000728756740999854	8.32864846856976e-05	0.000145751348199971	0.000583005392799883	6.24648635142732e-05	0.000208216211714244	k__Fungi;p__Basidiomycota;c__Agaricomycetes;o__Boletales;
Arachnomycetales	0.00120765402794262	0.00154079996668541	0.00052054052928561	0.00120765402794262	0.00168655131488538	0.00193641076894247	0.000499718908114186	0.000916151331542674	0.000853686468028401	0.000458075665771337	0.000124929727028546	0.000645470256314157	k__Fungi;p__Ascomycota;c__Eurotiomycetes;o__Arachnomycetales;
Incertae_sedis_Dothideomycetes	0.00133258375497116	0.000395610802257064	0.000874508089199825	0.000936972952714098	0.000666291877485581	0.000249859454057093	0.00181148104191392	0.000437254044599913	0.000832864846856976	0.000478897286942761	0.000478897286942761	0.00127011889145689	k__Fungi;p__Ascomycota;c__Dothideomycetes;o__Incertae_sedis_Dothideomycetes;
Rhizophlyctidales	0.000124929727028546	2.08216211714244e-05	0.00172819455722823	0.000541362150457035	0.00137422699731401	0.000478897286942761	0.000458075665771337	0.000416432423428488	4.16432423428488e-05	2.08216211714244e-05	0	0.00118683240677119	k__Fungi;p__Chytridiomycota;c__Chytridiomycetes;o__Rhizophlyctidales;
Agyriales	0.000312324317571366	6.24648635142732e-05	4.16432423428488e-05	0.00018739459054282	0.000270681075228517	0.00135340537614259	0.000229037832885668	0.000249859454057093	0.000124929727028546	0.000145751348199971	0	0.000124929727028546	k__Fungi;p__Ascomycota;c__Lecanoromycetes;o__Agyriales;
Monoblepharidales	0.000208216211714244	2.08216211714244e-05	0.00133258375497116	0.00052054052928561	0.000437254044599913	0.000208216211714244	0.00106190267974264	0.000562183771628459	0.000145751348199971	2.08216211714244e-05	8.32864846856976e-05	0.000145751348199971	k__Fungi;p__Chytridiomycota;c__Monoblepharidomycetes;o__Monoblepharidales;
Sporidiobolales	0.000249859454057093	0.000166572969371395	0.00122847564911404	0.000645470256314157	4.16432423428488e-05	0.00018739459054282	0.000145751348199971	4.16432423428488e-05	4.16432423428488e-05	6.24648635142732e-05	0.000124929727028546	0.000208216211714244	k__Fungi;p__Basidiomycota;c__Microbotryomycetes;o__Sporidiobolales;
Peltigerales	0.00120765402794262	2.08216211714244e-05	0.000333145938742791	0.000145751348199971	2.08216211714244e-05	0.000124929727028546	0.000124929727028546	0	0	0.000124929727028546	0.000166572969371395	0	k__Fungi;p__Ascomycota;c__Lecanoromycetes;o__Peltigerales;
Pyrenulales	0.000166572969371395	6.24648635142732e-05	0.000957794573885523	0.000999437816228372	0.000728756740999854	0.000957794573885523	0.000936972952714098	0.00018739459054282	6.24648635142732e-05	0.000124929727028546	0.000395610802257064	8.32864846856976e-05	k__Fungi;p__Ascomycota;c__Eurotiomycetes;o__Pyrenulales;
Lecanorales	0.000999437816228372	0	0	2.08216211714244e-05	0.000374789181085639	0.000124929727028546	0.000353967559914215	0.000124929727028546	4.16432423428488e-05	6.24648635142732e-05	0.000791221604514127	0.000312324317571366	k__Fungi;p__Ascomycota;c__Lecanoromycetes;o__Lecanorales;
Sebacinales	0.000458075665771337	0.000353967559914215	0.000645470256314157	0.000208216211714244	0.000562183771628459	0.000353967559914215	0.000333145938742791	8.32864846856976e-05	8.32864846856976e-05	0	0.000124929727028546	0.000978616195056947	k__Fungi;p__Basidiomycota;c__Agaricomycetes;o__Sebacinales;
Cystobasidiales	6.24648635142732e-05	0.000374789181085639	0.000936972952714098	8.32864846856976e-05	0.000104108105857122	2.08216211714244e-05	4.16432423428488e-05	0.00018739459054282	0.000124929727028546	0.000478897286942761	0.000666291877485581	0.00070793511982843	k__Fungi;p__Basidiomycota;c__Cystobasidiomycetes;o__Cystobasidiales;
Agaricostilbales	6.24648635142732e-05	6.24648635142732e-05	0.000145751348199971	0.000312324317571366	0.000104108105857122	0.000166572969371395	6.24648635142732e-05	0.000916151331542674	2.08216211714244e-05	0.00018739459054282	2.08216211714244e-05	0.000104108105857122	k__Fungi;p__Basidiomycota;c__Agaricostilbomycetes;o__Agaricostilbales;
Mucorales	0.000353967559914215	0.000249859454057093	0.000270681075228517	0.000832864846856976	0.000416432423428488	0.000104108105857122	0.000104108105857122	4.16432423428488e-05	0.000104108105857122	8.32864846856976e-05	0	0.00018739459054282	k__Fungi;p__Zygomycota;c__Incertae_sedis_Zygomycota;o__Mucorales;
Phallales	0.00052054052928561	0.000104108105857122	0.000145751348199971	0.000104108105857122	0.000333145938742791	0.00018739459054282	0.000374789181085639	0.000208216211714244	4.16432423428488e-05	0.000104108105857122	0.000312324317571366	0.000437254044599913	k__Fungi;p__Basidiomycota;c__Agaricomycetes;o__Phallales;
Ostropales	0	0.000166572969371395	2.08216211714244e-05	0.000104108105857122	8.32864846856976e-05	0	0.000478897286942761	4.16432423428488e-05	2.08216211714244e-05	8.32864846856976e-05	6.24648635142732e-05	0	k__Fungi;p__Ascomycota;c__Lecanoromycetes;o__Ostropales;
Basidiobolales	6.24648635142732e-05	0	0.000249859454057093	4.16432423428488e-05	0	2.08216211714244e-05	4.16432423428488e-05	0.000395610802257064	0	0	0	0	k__Fungi;p__Zygomycota;c__Incertae_sedis_Zygomycota;o__Basidiobolales;
Gomphales	0	0	0	4.16432423428488e-05	8.32864846856976e-05	0.000374789181085639	0.000124929727028546	6.24648635142732e-05	6.24648635142732e-05	2.08216211714244e-05	6.24648635142732e-05	6.24648635142732e-05	k__Fungi;p__Basidiomycota;c__Agaricomycetes;o__Gomphales;
Verrucariales	0.000270681075228517	8.32864846856976e-05	0	0	0.000333145938742791	0.000104108105857122	0	0.000353967559914215	0.000208216211714244	4.16432423428488e-05	8.32864846856976e-05	0.000291502696399942	k__Fungi;p__Ascomycota;c__Eurotiomycetes;o__Verrucariales;
Ustilaginales	2.08216211714244e-05	4.16432423428488e-05	0.00018739459054282	0	8.32864846856976e-05	0.000353967559914215	6.24648635142732e-05	8.32864846856976e-05	0.000312324317571366	0.000166572969371395	6.24648635142732e-05	0	k__Fungi;p__Basidiomycota;c__Ustilaginomycetes;o__Ustilaginales;
Lobulomycetales	4.16432423428488e-05	0	0	0	0.000353967559914215	6.24648635142732e-05	0	0	0	0	0	0	k__Fungi;p__Chytridiomycota;c__Chytridiomycetes;o__Lobulomycetales;
Incertae_sedis_Exobasidiomycetes	0	0	0	0	0	0	0	0	0	0.000333145938742791	0	0	k__Fungi;p__Basidiomycota;c__Exobasidiomycetes;o__Incertae_sedis_Exobasidiomycetes;
Trichosporonales	6.24648635142732e-05	2.08216211714244e-05	2.08216211714244e-05	0	0	0.000333145938742791	0	0	0	0	0	0	k__Fungi;p__Basidiomycota;c__Tremellomycetes;o__Trichosporonales;
Pucciniales	2.08216211714244e-05	4.16432423428488e-05	0	8.32864846856976e-05	0.000249859454057093	2.08216211714244e-05	6.24648635142732e-05	0	0	0	0.000333145938742791	2.08216211714244e-05	k__Fungi;p__Basidiomycota;c__Pucciniomycetes;o__Pucciniales;
Acarosporales	6.24648635142732e-05	0	0	6.24648635142732e-05	0.000333145938742791	4.16432423428488e-05	0	0.000208216211714244	4.16432423428488e-05	2.08216211714244e-05	0	0	k__Fungi;p__Ascomycota;c__Lecanoromycetes;o__Acarosporales;
Arthoniales	0.000124929727028546	0	0	6.24648635142732e-05	0	2.08216211714244e-05	0	0.000249859454057093	2.08216211714244e-05	0	0	0.000291502696399942	k__Fungi;p__Ascomycota;c__Arthoniomycetes;o__Arthoniales;
Neocallimastigales	2.08216211714244e-05	0	0.000145751348199971	0.000291502696399942	0	2.08216211714244e-05	8.32864846856976e-05	2.08216211714244e-05	0	0	0	0	k__Fungi;p__Neocallimastigomycota;c__Neocallimastigomycetes;o__Neocallimastigales;
Hysteriales	0	0	0	0.000270681075228517	0	0	0	0	0	0	0	4.16432423428488e-05	k__Fungi;p__Ascomycota;c__Dothideomycetes;o__Hysteriales;
Incertae_sedis_Eurotiomycetes	0	0	0	0.000249859454057093	0	6.24648635142732e-05	0	0	0	0	0	0	k__Fungi;p__Ascomycota;c__Eurotiomycetes;o__Incertae_sedis_Eurotiomycetes;
Kickxellales	0	0	0	0	0.000229037832885668	0	2.08216211714244e-05	8.32864846856976e-05	0	0	0	0	k__Fungi;p__Zygomycota;c__Incertae_sedis_Zygomycota;o__Kickxellales;
Amylocorticiales	4.16432423428488e-05	0	8.32864846856976e-05	8.32864846856976e-05	0.000104108105857122	0.000145751348199971	0.000208216211714244	0	0	2.08216211714244e-05	0	0	k__Fungi;p__Basidiomycota;c__Agaricomycetes;o__Amylocorticiales;
Acrospermales	0	0	0.000208216211714244	0	0	0	0	0	0	0	0	0	k__Fungi;p__Ascomycota;c__Dothideomycetes;o__Acrospermales;
Archaeosporales	4.16432423428488e-05	0	0.000104108105857122	0.000208216211714244	4.16432423428488e-05	4.16432423428488e-05	0.000124929727028546	0.000145751348199971	0	0	2.08216211714244e-05	8.32864846856976e-05	k__Fungi;p__Glomeromycota;c__Glomeromycetes;o__Archaeosporales;
Tubeufiales	2.08216211714244e-05	0.000104108105857122	0	0.00018739459054282	0	0.000104108105857122	2.08216211714244e-05	0.00018739459054282	2.08216211714244e-05	0	0	0	k__Fungi;p__Ascomycota;c__Dothideomycetes;o__Tubeufiales;
Filobasidiales	6.24648635142732e-05	4.16432423428488e-05	0.00018739459054282	2.08216211714244e-05	0	6.24648635142732e-05	2.08216211714244e-05	0	0	4.16432423428488e-05	0	0	k__Fungi;p__Basidiomycota;c__Tremellomycetes;o__Filobasidiales;
Venturiales	2.08216211714244e-05	0	2.08216211714244e-05	0.000166572969371395	6.24648635142732e-05	8.32864846856976e-05	0	2.08216211714244e-05	0	2.08216211714244e-05	0	0	k__Fungi;p__Ascomycota;c__Dothideomycetes;o__Venturiales;
Atheliales	4.16432423428488e-05	0	0.000124929727028546	0.000166572969371395	0	4.16432423428488e-05	8.32864846856976e-05	4.16432423428488e-05	2.08216211714244e-05	2.08216211714244e-05	0	2.08216211714244e-05	k__Fungi;p__Basidiomycota;c__Agaricomycetes;o__Atheliales;
Hymenochaetales	0.000166572969371395	0.000124929727028546	0	4.16432423428488e-05	4.16432423428488e-05	0	6.24648635142732e-05	0	0	2.08216211714244e-05	0	0.000124929727028546	k__Fungi;p__Basidiomycota;c__Agaricomycetes;o__Hymenochaetales;
Phyllachorales	0	0	0	0	0	0	0.000145751348199971	0	2.08216211714244e-05	0	0	6.24648635142732e-05	k__Fungi;p__Ascomycota;c__Sordariomycetes;o__Phyllachorales;
Myriangiales	4.16432423428488e-05	0	0	0	0	0	0	0	0.000145751348199971	2.08216211714244e-05	0	0	k__Fungi;p__Ascomycota;c__Dothideomycetes;o__Myriangiales;
Auriculariales	0.000145751348199971	0.000104108105857122	0.000145751348199971	0.000145751348199971	0	0	0	0	0	0	0	0	k__Fungi;p__Basidiomycota;c__Agaricomycetes;o__Auriculariales;
Erythrobasidiales	6.24648635142732e-05	0	0	8.32864846856976e-05	0	0	0	0	0	0	2.08216211714244e-05	0.000124929727028546	k__Fungi;p__Basidiomycota;c__Cystobasidiomycetes;o__Erythrobasidiales;
Pertusariales	0	0	0.000124929727028546	2.08216211714244e-05	0	2.08216211714244e-05	0	0	0	0	0	0	k__Fungi;p__Ascomycota;c__Lecanoromycetes;o__Pertusariales;
Mycocaliciales	0	0	0	0	2.08216211714244e-05	0.000104108105857122	0	4.16432423428488e-05	0	0	0	0	k__Fungi;p__Ascomycota;c__Eurotiomycetes;o__Mycocaliciales;
Incertae_sedis_Chytridiomycetes	0	0	0.000104108105857122	0	0	0	0.000104108105857122	0	0	0	0	0	k__Fungi;p__Chytridiomycota;c__Chytridiomycetes;o__Incertae_sedis_Chytridiomycetes;
Incertae_sedis_Agaricomycetes	8.32864846856976e-05	0	0	0	0.000104108105857122	0	0	0	4.16432423428488e-05	0	0	0.000104108105857122	k__Fungi;p__Basidiomycota;c__Agaricomycetes;o__Incertae_sedis_Agaricomycetes;
Trichosphaeriales	8.32864846856976e-05	0	4.16432423428488e-05	0	0	0	2.08216211714244e-05	0	0	0	0	0	k__Fungi;p__Ascomycota;c__Sordariomycetes;o__Trichosphaeriales;
Candelariales	0	0	8.32864846856976e-05	0	2.08216211714244e-05	2.08216211714244e-05	8.32864846856976e-05	0	0	0	0	0	k__Fungi;p__Ascomycota;c__Lecanoromycetes;o__Candelariales;
Jahnulales	0	0	0	0	0	0	0	0	0	0	8.32864846856976e-05	2.08216211714244e-05	k__Fungi;p__Ascomycota;c__Dothideomycetes;o__Jahnulales;
Teloschistales	4.16432423428488e-05	8.32864846856976e-05	0	0	0	6.24648635142732e-05	0	0	0	8.32864846856976e-05	0	0	k__Fungi;p__Ascomycota;c__Lecanoromycetes;o__Teloschistales;
Calosphaeriales	0	0	0	0	0	0	0	4.16432423428488e-05	0	0	0	8.32864846856976e-05	k__Fungi;p__Ascomycota;c__Sordariomycetes;o__Calosphaeriales;
Patellariales	2.08216211714244e-05	0	0	6.24648635142732e-05	4.16432423428488e-05	0	0	0	0	0	0	0	k__Fungi;p__Ascomycota;c__Dothideomycetes;o__Patellariales;
Valsariales	0	0	6.24648635142732e-05	0	0	0	0	0	0	0	0	0	k__Fungi;p__Ascomycota;c__Dothideomycetes;o__Valsariales;
Ophiostomatales	0	0	0	0	0	0	4.16432423428488e-05	6.24648635142732e-05	0	0	0	0	k__Fungi;p__Ascomycota;c__Sordariomycetes;o__Ophiostomatales;
Coronophorales	0	0	0	0	0	0	6.24648635142732e-05	0	0	0	0	0	k__Fungi;p__Ascomycota;c__Sordariomycetes;o__Coronophorales;
Geminibasidiales	0	0	0	0	2.08216211714244e-05	0	0	2.08216211714244e-05	4.16432423428488e-05	0	0	0	k__Fungi;p__Basidiomycota;c__Wallemiomycetes;o__Geminibasidiales;
Heterogastridiales	0	0	0	0	4.16432423428488e-05	0	0	0	0	0	0	0	k__Fungi;p__Basidiomycota;c__Microbotryomycetes;o__Heterogastridiales;
Malasseziales	0	0	0	0	4.16432423428488e-05	2.08216211714244e-05	0	0	0	0	0	0	k__Fungi;p__Basidiomycota;c__Incertae_sedis_Basidiomycota;o__Malasseziales;
Incertae_sedis_Saccharomycetes	0	0	0	0	2.08216211714244e-05	0	0	0	0	0	0	0	k__Fungi;p__Ascomycota;c__Saccharomycetes;o__Incertae_sedis_Saccharomycetes;
Exobasidiales	0	0	0	0	0	2.08216211714244e-05	0	0	0	0	0	0	k__Fungi;p__Basidiomycota;c__Exobasidiomycetes;o__Exobasidiales;
Wallemiales	0	0	0	2.08216211714244e-05	0	0	2.08216211714244e-05	0	0	0	0	0	k__Fungi;p__Basidiomycota;c__Wallemiomycetes;o__Wallemiales;
Baeomycetales	0	0	0	0	0	2.08216211714244e-05	0	0	0	0	0	0	k__Fungi;p__Ascomycota;c__Lecanoromycetes;o__Baeomycetales;
Others	0.255564578258063	0.239802611031295	0.244216794719637	0.118162700147832	0.177816644803963	0.278697399379516	0.295812771982427	0.203885314510587	0.198471693006017	0.287380015407998	0.18214754200762	0.220251108751326	Others
