# Supplementary material for: Seasonal dynamics of microbial diversity in the rhizosphere of Ulmus pumila L. var. sabulosa in a steppe desert area of Northern China
Source: PeerJ. 2019 Aug 22;7:e7526. doi: 10.7717/peerj.7526 (PMC6708578; doi:10.7717/peerj.7526)
Supplement: Raw Data S5 — Raw data applied for data analysis and preparation for Fig. 4. [file peerj-07-7526-s005.zip › Supplemental Raw data S5/Fungal.phylum.relative.xls]

Taxonomy	FSP1	FSP2	FSP3	FSP4	FSU1	FSU2	FSU3	FSU4	FFA1	FFA2	FFA3	FFA4	Tax_detail
Ascomycota	0.805317842047196	0.946925687634047	0.866679159639379	0.909176088450257	0.845066316863444	0.875903137818324	0.865700543444323	0.85389468424013	0.930768109605025	0.955504195556677	0.869073646074092	0.876860932392205	k__Fungi;p__Ascomycota;
Basidiomycota	0.125242051346118	0.0276302912944801	0.073208820038728	0.0380202802590209	0.0707102254981572	0.0517209069898181	0.030566139879651	0.0405813396631061	0.0339184208882503	0.0321694047098507	0.0730422470693567	0.0570095987673599	k__Fungi;p__Basidiomycota;
Zygomycota	0.0504716097195327	0.0236325400295667	0.0291710912611656	0.0384991775459637	0.0588627230516168	0.0627771878318446	0.0615070689403877	0.100339392425094	0.0325441938909363	0.00795385928748412	0.034293210069336	0.0554687988006746	k__Fungi;p__Zygomycota;
Chytridiomycota	0.00818289712036979	0.000624648635142732	0.0132841943073688	0.00316488641805651	0.010743956524455	0.00593416203385595	0.0303579236679368	0.00347721073562788	0.00206134049597102	0.0017073729360568	0.0135340537614259	0.007849751181627	k__Fungi;p__Chytridiomycota;
Glomeromycota	0.00707935119828429	0.000936972952714098	0.00730838903116996	0.0101193078893122	0.0140962375330543	0.00237366481354238	0.0052054052928561	0.00151997834551398	0.000562183771628459	0.00222791346534241	0.0034980323567993	0.00270681075228517	k__Fungi;p__Glomeromycota;
Neocallimastigomycota	2.08216211714244e-05	0	0.000145751348199971	0.000291502696399942	0	2.08216211714244e-05	8.32864846856976e-05	2.08216211714244e-05	0	0	0	0	k__Fungi;p__Neocallimastigomycota;
Others	0.00368542694732843	0.000249859454048762	0.0102025943739893	0.0007287567409896	0.000520540529273084	0.00127011889144346	0.00657963229015934	0.000166572969356515	0.000145751348188949	0.000437254044589275	0.00655881066898989	0.000104108105848599	Others
