# Supplementary material for: Seasonal dynamics of microbial diversity in the rhizosphere of Ulmus pumila L. var. sabulosa in a steppe desert area of Northern China
Source: PeerJ. 2019 Aug 22;7:e7526. doi: 10.7717/peerj.7526 (PMC6708578; doi:10.7717/peerj.7526)
Supplement: Raw Data S7 — Raw data applied for data analysis and preparation for Fig. 9. [file peerj-07-7526-s007.xlsx]

## Sheet: Sheet1
Trophic_Mode	FSP1	FSP2	FSP3	FSP4				FSU1	FSU2	FSU3	FSU4				FFA1	FFA2	FFA3	FFA4
Unassigned	0.519796	0.515612	0.520294	0.253586	0.452322	0.132507	0.0662537	0.431118	0.500425	0.514021	0.497051	0.485654	0.0370897	0.0185448	0.587628	0.688184	0.452076	0.517481	0.561342	0.101065	0.0505327
Saprotroph	0.278024	0.283265	0.3034	0.636974	0.375416	0.174715	0.0873575	0.346379	0.233043	0.346872	0.347862	0.318539	0.0570007	0.0285003	0.266881	0.152489	0.416827	0.236828	0.268256	0.11025	0.0551248
Pathotroph	0.119	0.102632	0.10086	0.045581	0.0920182	0.032017	0.0160085	0.15029	0.190435	0.082624	0.096634	0.129996	0.0497388	0.0248694	0.11067	0.121559	0.036604	0.179904	0.112184	0.0588459	0.0294229
Pathotroph-Saprotroph-Symbiotroph	0.031881	0.042539	0.02817	0.020242	0.030708	0.00926152	0.00463076	0.010954	0.007058	0.012576	0.008059	0.00966175	0.00255023	0.00127512	0.011725	0.018033	0.063985	0.009225	0.025742	0.0257633	0.0128817
Pathotroph-Symbiotroph	0.01926	0.041747	0.021383	0.016762	0.024788	0.0114627	0.00573133	0.015658	0.014054	0.014159	0.019115	0.0157465	0.00236216	0.00118108	0.006497	0.007788	0.003997	0.00833	0.006653	0.00193039	0.000965195
Pathotroph-Saprotroph	0.015825	0.008745	0.013327	0.010392	0.0120722	0.00313854	0.00156927	0.017471	0.014513	0.01216	0.01518	0.014831	0.00218531	0.00109266	0.013763	0.007227	0.012015	0.040979	0.018496	0.0152412	0.00762059
Pathogen-Saprotroph-Symbiotroph	0.001542	0.002811	0.000853	0.001104	0.0015775	0.000870227	0.000435113	0.001603	0.030088	0.001665	0.001645	0.00875025	0.0142252	0.0071126	0.000667	0.000875	0.000687	0.000687	0.000729	9.77889e-05	4.88944e-05
Symbiotroph	0.014503	0.002688	0.01135	0.01441	0.0107378	0.00556285	0.00278142	0.026174	0.00998	0.014853	0.005687	0.0141735	0.00883327	0.00441663	0.002148	0.003794	0.013686	0.006397	0.00650625	0.00509612	0.00254806
Saprotroph-Symbiotroph	0.00025	0	0.000397	0.000978	0.00040625	0.000414904	0.000207452	0.000396	0.000458	0.001102	0.008829	0.00269625	0.00410094	0.00205047	8.4e-05	0.000104	0.000167	0.000188	0.00013575	4.96412e-05	2.48206e-05
	FSP	FSU	FFA
Unassigned	0.452322	0.485654	0.561342	0.499773
Saprotroph	0.375416	0.318539	0.268256	0.320737
Pathotroph	0.0920182	0.129996	0.112184	0.111399
Pathotroph-Saprotroph-Symbiotroph	0.030708	0.00966175	0.025742	0.0220372
Pathotroph-Symbiotroph	0.024788	0.0157465	0.006653	0.0157292
Pathotroph-Saprotroph	0.0120722	0.014831	0.018496	0.0151331
Pathogen-Saprotroph-Symbiotroph	0.0015775	0.00875025	0.000729	0.00368558
Symbiotroph	0.0107378	0.0141735	0.00650625	0.0104725
Saprotroph-Symbiotroph	0.00040625	0.00269625	0.00013575	0.00107942

## Sheet: Sheet2
Trophic_Mode	Unassigned	Saprotroph	Pathotroph	Pathotroph-Saprotroph-Symbiotroph	Pathotroph-Symbiotroph	Pathotroph-Saprotroph	Pathogen-Saprotroph-Symbiotroph	Symbiotroph	Saprotroph-Symbiotroph
FSP1	0.519796	0.278024	0.119	0.031881	0.01926	0.015825	0.001542	0.014503	0.00025
FSP2	0.515612	0.283265	0.102632	0.042539	0.041747	0.008745	0.002811	0.002688	0
FSP3	0.520294	0.3034	0.10086	0.02817	0.021383	0.013327	0.000853	0.01135	0.000397
FSP4	0.253586	0.636974	0.045581	0.020242	0.016762	0.010392	0.001104	0.01441	0.000978
FSU1	0.431118	0.346379	0.15029	0.010954	0.015658	0.017471	0.001603	0.026174	0.000396
FSU2	0.500425	0.233043	0.190435	0.007058	0.014054	0.014513	0.030088	0.00998	0.000458
FSU3	0.514021	0.346872	0.082624	0.012576	0.014159	0.01216	0.001665	0.014853	0.001102
FSU4	0.497051	0.347862	0.096634	0.008059	0.019115	0.01518	0.001645	0.005687	0.008829
FFA1	0.587628	0.266881	0.11067	0.011725	0.006497	0.013763	0.000667	0.002148	8.4e-05
FFA2	0.688184	0.152489	0.121559	0.018033	0.007788	0.007227	0.000875	0.003794	0.000104
FFA3	0.452076	0.416827	0.036604	0.063985	0.003997	0.012015	0.000687	0.013686	0.000167
FFA4	0.517481	0.236828	0.179904	0.009225	0.00833	0.040979	0.000687	0.006397	0.000188
		0.320737	0.111399	0.0220372	0.0157292	0.0151331	0.00368558	0.0104725	0.00107942
