# Supplementary material for: Seasonal dynamics of microbial diversity in the rhizosphere of Ulmus pumila L. var. sabulosa in a steppe desert area of Northern China
Source: PeerJ. 2019 Aug 22;7:e7526. doi: 10.7717/peerj.7526 (PMC6708578; doi:10.7717/peerj.7526)
Supplement: Table S4 — This was used to discuss why certain taxonomic groups might be proportionally more abundant than others. [file peerj-07-7526-s013.xlsx]

## Sheet: arb-silva.de_testprime_taxlist_
taxonomy	coverage	specificity	accessions	eligible	match	mismatch	nodata	outgroup_matchable	outgroup_matched
SILVA (only NR);Archaea;	57.3	6.4	24876	24623	14099	10524	253	649191	607816
SILVA (only NR);Archaea;Altiarchaeota;	9.8	7.7	42	41	4	37	1	673773	621911
SILVA (only NR);Archaea;Altiarchaeota;Altiarchaeia;	9.8	7.7	42	41	4	37	1	673773	621911
SILVA (only NR);Archaea;Asgardaeota;	96.1	7.7	935	924	888	36	11	672890	621027
SILVA (only NR);Archaea;Asgardaeota;Heimdallarchaeia;	93	7.7	46	43	40	3	3	673771	621875
SILVA (only NR);Archaea;Asgardaeota;Lokiarchaeia;	96.4	7.7	792	788	760	28	4	673026	621155
SILVA (only NR);Archaea;Asgardaeota;Odinarchaeia;	94.4	7.7	94	90	85	5	4	673724	621830
SILVA (only NR);Archaea;Crenarchaeota;	3.6	7.1	4611	4572	166	4406	39	669242	621749
SILVA (only NR);Archaea;Crenarchaeota;Bathyarchaeia;	4.4	7.2	3738	3701	163	3538	37	670113	621752
SILVA (only NR);Archaea;Crenarchaeota;Crenarchaeota Incertae Sedis;	1.2	7.7	168	168	2	166	0	673646	621913
SILVA (only NR);Archaea;Crenarchaeota;Crenarchaeota Incertae Sedis;Aigarchaeales;	1.2	7.7	168	168	2	166	0	673646	621913
SILVA (only NR);Archaea;Crenarchaeota;Crenarchaeota Incertae Sedis;Aigarchaeales;Caldiarchaeaceae;	0	0	61	61	0	61	0	673753	621915
SILVA (only NR);Archaea;Crenarchaeota;Crenarchaeota Incertae Sedis;Aigarchaeales;Caldiarchaeaceae;Candidatus Caldiarchaeum;	0	0	61	61	0	61	0	673753	621915
SILVA (only NR);Archaea;Crenarchaeota;Crenarchaeota Incertae Sedis;Aigarchaeales;Geothermarchaeaceae;	0	0	61	61	0	61	0	673753	621915
SILVA (only NR);Archaea;Crenarchaeota;Crenarchaeota Incertae Sedis;Aigarchaeales;Terrestrial Hot Spring Gp(THSCG);	4.3	7.7	46	46	2	44	0	673768	621913
SILVA (only NR);Archaea;Crenarchaeota;Thermoprotei;	0.1	7.6	676	674	1	673	2	673140	621914
SILVA (only NR);Archaea;Crenarchaeota;Thermoprotei;Desulfurococcales;	0	0	232	232	0	232	0	673582	621915
SILVA (only NR);Archaea;Crenarchaeota;Thermoprotei;Desulfurococcales;Acidilobaceae;	0	0	72	72	0	72	0	673742	621915
SILVA (only NR);Archaea;Crenarchaeota;Thermoprotei;Desulfurococcales;Acidilobaceae;Acidilobus;	0	0	10	10	0	10	0	673804	621915
SILVA (only NR);Archaea;Crenarchaeota;Thermoprotei;Desulfurococcales;Acidilobaceae;Aeropyrum;	0	0	30	30	0	30	0	673784	621915
SILVA (only NR);Archaea;Crenarchaeota;Thermoprotei;Desulfurococcales;Acidilobaceae;Caldisphaera;	0	0	13	13	0	13	0	673801	621915
SILVA (only NR);Archaea;Crenarchaeota;Thermoprotei;Desulfurococcales;Acidilobaceae;Stetteria;	0	0	4	4	0	4	0	673810	621915
SILVA (only NR);Archaea;Crenarchaeota;Thermoprotei;Desulfurococcales;Acidilobaceae;Thermodiscus;	0	0	12	12	0	12	0	673802	621915
SILVA (only NR);Archaea;Crenarchaeota;Thermoprotei;Desulfurococcales;Desulfurococcaceae;	0	0	51	51	0	51	0	673763	621915
SILVA (only NR);Archaea;Crenarchaeota;Thermoprotei;Desulfurococcales;Desulfurococcaceae;Desulfurococcus;	0	0	9	9	0	9	0	673805	621915
SILVA (only NR);Archaea;Crenarchaeota;Thermoprotei;Desulfurococcales;Desulfurococcaceae;Staphylothermus;	0	0	19	19	0	19	0	673795	621915
SILVA (only NR);Archaea;Crenarchaeota;Thermoprotei;Desulfurococcales;Desulfurococcaceae;Sulfophobococcus;	0	0	1	1	0	1	0	673813	621915
SILVA (only NR);Archaea;Crenarchaeota;Thermoprotei;Desulfurococcales;Desulfurococcaceae;Thermogladius;	0	0	5	5	0	5	0	673809	621915
SILVA (only NR);Archaea;Crenarchaeota;Thermoprotei;Desulfurococcales;Desulfurococcaceae;Thermosphaera;	0	0	12	12	0	12	0	673802	621915
SILVA (only NR);Archaea;Crenarchaeota;Thermoprotei;Desulfurococcales;Desulfurococcaceae;uncultured;	0	0	3	3	0	3	0	673811	621915
SILVA (only NR);Archaea;Crenarchaeota;Thermoprotei;Desulfurococcales;Ignicoccaceae;	0	0	14	14	0	14	0	673800	621915
SILVA (only NR);Archaea;Crenarchaeota;Thermoprotei;Desulfurococcales;Ignicoccaceae;Ignicoccus;	0	0	14	14	0	14	0	673800	621915
SILVA (only NR);Archaea;Crenarchaeota;Thermoprotei;Desulfurococcales;Ignisphaeraceae;	0	0	53	53	0	53	0	673761	621915
SILVA (only NR);Archaea;Crenarchaeota;Thermoprotei;Desulfurococcales;Ignisphaeraceae;Ignisphaera;	0	0	31	31	0	31	0	673783	621915
SILVA (only NR);Archaea;Crenarchaeota;Thermoprotei;Desulfurococcales;Ignisphaeraceae;uncultured;	0	0	20	20	0	20	0	673794	621915
SILVA (only NR);Archaea;Crenarchaeota;Thermoprotei;Desulfurococcales;Pyrodictiaceae;	0	0	33	33	0	33	0	673781	621915
SILVA (only NR);Archaea;Crenarchaeota;Thermoprotei;Desulfurococcales;Pyrodictiaceae;Hyperthermus;	0	0	1	1	0	1	0	673813	621915
SILVA (only NR);Archaea;Crenarchaeota;Thermoprotei;Desulfurococcales;Pyrodictiaceae;Pyrodictium;	0	0	11	11	0	11	0	673803	621915
SILVA (only NR);Archaea;Crenarchaeota;Thermoprotei;Desulfurococcales;Pyrodictiaceae;uncultured;	0	0	15	15	0	15	0	673799	621915
SILVA (only NR);Archaea;Crenarchaeota;Thermoprotei;Desulfurococcales;uncultured;	0	0	8	8	0	8	0	673806	621915
SILVA (only NR);Archaea;Crenarchaeota;Thermoprotei;Fervidicoccales;	0	0	32	32	0	32	0	673782	621915
SILVA (only NR);Archaea;Crenarchaeota;Thermoprotei;Fervidicoccales;Fervidicoccaceae;	0	0	32	32	0	32	0	673782	621915
SILVA (only NR);Archaea;Crenarchaeota;Thermoprotei;Fervidicoccales;Fervidicoccaceae;Fervidicoccus;	0	0	14	14	0	14	0	673800	621915
SILVA (only NR);Archaea;Crenarchaeota;Thermoprotei;Fervidicoccales;Fervidicoccaceae;uncultured;	0	0	17	17	0	17	0	673797	621915
SILVA (only NR);Archaea;Crenarchaeota;Thermoprotei;Geoarchaeales;	0	0	49	49	0	49	0	673765	621915
SILVA (only NR);Archaea;Crenarchaeota;Thermoprotei;Sulfolobales;	0	0	193	191	0	191	2	673623	621915
SILVA (only NR);Archaea;Crenarchaeota;Thermoprotei;Sulfolobales;Sulfolobaceae;	0	0	193	191	0	191	2	673623	621915
SILVA (only NR);Archaea;Crenarchaeota;Thermoprotei;Sulfolobales;Sulfolobaceae;Acidianus;	0	0	24	24	0	24	0	673790	621915
SILVA (only NR);Archaea;Crenarchaeota;Thermoprotei;Sulfolobales;Sulfolobaceae;Metallosphaera;	0	0	41	41	0	41	0	673773	621915
SILVA (only NR);Archaea;Crenarchaeota;Thermoprotei;Sulfolobales;Sulfolobaceae;Stygiolobus;	0	0	18	18	0	18	0	673796	621915
SILVA (only NR);Archaea;Crenarchaeota;Thermoprotei;Sulfolobales;Sulfolobaceae;Sulfolobus;	0	0	81	79	0	79	2	673735	621915
SILVA (only NR);Archaea;Crenarchaeota;Thermoprotei;Sulfolobales;Sulfolobaceae;Sulfurisphaera;	0	0	3	3	0	3	0	673811	621915
SILVA (only NR);Archaea;Crenarchaeota;Thermoprotei;Sulfolobales;Sulfolobaceae;uncultured;	0	0	22	22	0	22	0	673792	621915
SILVA (only NR);Archaea;Crenarchaeota;Thermoprotei;Terrestrial Miscellaneous Gp(TMCG);	0	0	11	11	0	11	0	673803	621915
SILVA (only NR);Archaea;Crenarchaeota;Thermoprotei;Thermoproteales;	0.6	7.7	154	154	1	153	0	673660	621914
SILVA (only NR);Archaea;Crenarchaeota;Thermoprotei;Thermoproteales;Thermofilaceae;	0	0	46	46	0	46	0	673768	621915
SILVA (only NR);Archaea;Crenarchaeota;Thermoprotei;Thermoproteales;Thermofilaceae;Thermofilum;	0	0	46	46	0	46	0	673768	621915
SILVA (only NR);Archaea;Crenarchaeota;Thermoprotei;Thermoproteales;Thermoproteaceae;	0.9	7.7	108	108	1	107	0	673706	621914
SILVA (only NR);Archaea;Crenarchaeota;Thermoprotei;Thermoproteales;Thermoproteaceae;Caldivirga;	0	0	6	6	0	6	0	673808	621915
SILVA (only NR);Archaea;Crenarchaeota;Thermoprotei;Thermoproteales;Thermoproteaceae;Pyrobaculum;	0	0	28	28	0	28	0	673786	621915
SILVA (only NR);Archaea;Crenarchaeota;Thermoprotei;Thermoproteales;Thermoproteaceae;Thermocladium;	0	0	7	7	0	7	0	673807	621915
SILVA (only NR);Archaea;Crenarchaeota;Thermoprotei;Thermoproteales;Thermoproteaceae;Thermoproteus;	0	0	10	10	0	10	0	673804	621915
SILVA (only NR);Archaea;Crenarchaeota;Thermoprotei;Thermoproteales;Thermoproteaceae;uncultured;	5.6	7.7	18	18	1	17	0	673796	621914
SILVA (only NR);Archaea;Crenarchaeota;Thermoprotei;Thermoproteales;Thermoproteaceae;Vulcanisaeta;	0	0	29	29	0	29	0	673785	621915
SILVA (only NR);Archaea;Crenarchaeota;Thermoprotei;uncultured;	0	0	3	3	0	3	0	673811	621915
SILVA (only NR);Archaea;Crenarchaeota;Verstraetearchaeia;	0	0	29	29	0	29	0	673785	621915
SILVA (only NR);Archaea;Crenarchaeota;Verstraetearchaeia;Methanomethyliales;	0	0	29	29	0	29	0	673785	621915
SILVA (only NR);Archaea;Crenarchaeota;Verstraetearchaeia;Methanomethyliales;Methanomethyliaceae;	0	0	29	29	0	29	0	673785	621915
SILVA (only NR);Archaea;Crenarchaeota;Verstraetearchaeia;Methanomethyliales;Methanomethyliaceae;Candidatus Methanomethylicus;	0	0	23	23	0	23	0	673791	621915
SILVA (only NR);Archaea;Diapherotrites;	50	7.7	124	120	60	60	4	673694	621855
SILVA (only NR);Archaea;Diapherotrites;Iainarchaeia;	85.7	7.7	43	42	36	6	1	673772	621879
SILVA (only NR);Archaea;Diapherotrites;Iainarchaeia;Iainarchaeales;	82.4	7.7	17	17	14	3	0	673797	621901
SILVA (only NR);Archaea;Diapherotrites;Iainarchaeia;Iainarchaeales;Iainarchaeaceae;	100	7.7	1	1	1	0	0	673813	621914
SILVA (only NR);Archaea;Diapherotrites;Iainarchaeia;Iainarchaeales;Iainarchaeaceae;Candidatus Iainarchaeum;	100	7.7	1	1	1	0	0	673813	621914
SILVA (only NR);Archaea;Diapherotrites;Micrarchaeia;	30.8	7.7	81	78	24	54	3	673736	621891
SILVA (only NR);Archaea;Euryarchaeota;	92.8	7.7	12807	12698	11782	916	109	661116	610133
SILVA (only NR);Archaea;Euryarchaeota;Archaeoglobi;	5.2	7.7	77	77	4	73	0	673737	621911
SILVA (only NR);Archaea;Euryarchaeota;Archaeoglobi;Archaeoglobales;	5.2	7.7	77	77	4	73	0	673737	621911
SILVA (only NR);Archaea;Euryarchaeota;Archaeoglobi;Archaeoglobales;Archaeoglobaceae;	5.2	7.7	77	77	4	73	0	673737	621911
SILVA (only NR);Archaea;Euryarchaeota;Archaeoglobi;Archaeoglobales;Archaeoglobaceae;Archaeoglobus;	2.7	7.7	37	37	1	36	0	673777	621914
SILVA (only NR);Archaea;Euryarchaeota;Archaeoglobi;Archaeoglobales;Archaeoglobaceae;Ferroglobus;	0	0	3	3	0	3	0	673811	621915
SILVA (only NR);Archaea;Euryarchaeota;Archaeoglobi;Archaeoglobales;Archaeoglobaceae;Geoglobus;	0	0	8	8	0	8	0	673806	621915
SILVA (only NR);Archaea;Euryarchaeota;Archaeoglobi;Archaeoglobales;Archaeoglobaceae;JdFR-20;	100	7.7	2	2	2	0	0	673812	621913
SILVA (only NR);Archaea;Euryarchaeota;Archaeoglobi;Archaeoglobales;Archaeoglobaceae;uncultured;	0	0	22	22	0	22	0	673792	621915
SILVA (only NR);Archaea;Euryarchaeota;Halobacteria;	96.7	7.7	2945	2915	2819	96	30	670899	619096
SILVA (only NR);Archaea;Euryarchaeota;Halobacteria;Halobacteriales;	96.7	7.7	2945	2915	2819	96	30	670899	619096
SILVA (only NR);Archaea;Euryarchaeota;Halobacteria;Halobacteriales;Haloadaptaceae;	100	7.7	34	34	34	0	0	673780	621881
SILVA (only NR);Archaea;Euryarchaeota;Halobacteria;Halobacteriales;Haloadaptaceae;Haladaptatus;	100	7.7	34	34	34	0	0	673780	621881
SILVA (only NR);Archaea;Euryarchaeota;Halobacteria;Halobacteriales;Halobacteriaceae;	95.6	7.7	161	159	152	7	2	673655	621763
SILVA (only NR);Archaea;Euryarchaeota;Halobacteria;Halobacteriales;Halobacteriaceae;Halanaeroarchaeum;	100	7.7	18	17	17	0	1	673797	621898
SILVA (only NR);Archaea;Euryarchaeota;Halobacteria;Halobacteriales;Halobacteriaceae;Halarchaeum;	95.5	7.7	23	22	21	1	1	673792	621894
SILVA (only NR);Archaea;Euryarchaeota;Halobacteria;Halobacteriales;Halobacteriaceae;Halobacterium;	93.8	7.7	97	97	91	6	0	673717	621824
SILVA (only NR);Archaea;Euryarchaeota;Halobacteria;Halobacteriales;Halobacteriaceae;Halocalculus;	100	7.7	2	2	2	0	0	673812	621913
SILVA (only NR);Archaea;Euryarchaeota;Halobacteria;Halobacteriales;Halobacteriaceae;Halodesulfurarchaeum;	100	7.7	14	14	14	0	0	673800	621901
SILVA (only NR);Archaea;Euryarchaeota;Halobacteria;Halobacteriales;Halobacteriaceae;Salarchaeum;	100	7.7	3	3	3	0	0	673811	621912
SILVA (only NR);Archaea;Euryarchaeota;Halobacteria;Halobacteriales;Halobacteriaceae;uncultured;	100	7.7	2	2	2	0	0	673812	621913
SILVA (only NR);Archaea;Euryarchaeota;Halobacteria;Halobacteriales;Halococcaceae;	96.7	7.7	90	90	87	3	0	673724	621828
SILVA (only NR);Archaea;Euryarchaeota;Halobacteria;Halobacteriales;Halococcaceae;Halalkalicoccus;	93.8	7.7	16	16	15	1	0	673798	621900
SILVA (only NR);Archaea;Euryarchaeota;Halobacteria;Halobacteriales;Halococcaceae;Halococcus;	96.8	7.7	63	63	61	2	0	673751	621854
SILVA (only NR);Archaea;Euryarchaeota;Halobacteria;Halobacteriales;Halococcaceae;Halostella;	100	7.7	6	6	6	0	0	673808	621909
SILVA (only NR);Archaea;Euryarchaeota;Halobacteria;Halobacteriales;Halococcaceae;uncultured;	100	7.7	4	4	4	0	0	673810	621911
SILVA (only NR);Archaea;Euryarchaeota;Halobacteria;Halobacteriales;Haloferacaceae;	96.5	7.7	1902	1879	1813	66	23	671935	620102
SILVA (only NR);Archaea;Euryarchaeota;Halobacteria;Halobacteriales;Haloferacaceae;A07HB70;	100	7.7	17	17	17	0	0	673797	621898
SILVA (only NR);Archaea;Euryarchaeota;Halobacteria;Halobacteriales;Haloferacaceae;Candidatus Haloectosymbiotes;	100	7.7	1	1	1	0	0	673813	621914
SILVA (only NR);Archaea;Euryarchaeota;Halobacteria;Halobacteriales;Haloferacaceae;Haloarchaeobius;	96.3	7.7	27	27	26	1	0	673787	621889
SILVA (only NR);Archaea;Euryarchaeota;Halobacteria;Halobacteriales;Haloferacaceae;Halobaculum;	100	7.7	19	19	19	0	0	673795	621896
SILVA (only NR);Archaea;Euryarchaeota;Halobacteria;Halobacteriales;Haloferacaceae;Halobellus;	100	7.7	47	47	47	0	0	673767	621868
SILVA (only NR);Archaea;Euryarchaeota;Halobacteria;Halobacteriales;Haloferacaceae;Halobiforma;	100	7.7	13	11	11	0	2	673803	621904
SILVA (only NR);Archaea;Euryarchaeota;Halobacteria;Halobacteriales;Haloferacaceae;Haloferax;	94.4	7.7	125	124	117	7	1	673690	621798
SILVA (only NR);Archaea;Euryarchaeota;Halobacteria;Halobacteriales;Haloferacaceae;Halogeometricum;	100	7.7	34	34	34	0	0	673780	621881
SILVA (only NR);Archaea;Euryarchaeota;Halobacteria;Halobacteriales;Haloferacaceae;Halogranum;	100	7.7	22	21	21	0	1	673793	621894
SILVA (only NR);Archaea;Euryarchaeota;Halobacteria;Halobacteriales;Haloferacaceae;Halohasta;	88.9	7.7	19	18	16	2	1	673796	621899
SILVA (only NR);Archaea;Euryarchaeota;Halobacteria;Halobacteriales;Haloferacaceae;Halolamina;	96.9	7.7	69	65	63	2	4	673749	621852
SILVA (only NR);Archaea;Euryarchaeota;Halobacteria;Halobacteriales;Haloferacaceae;Halonotius;	95.1	7.7	103	102	97	5	1	673712	621818
SILVA (only NR);Archaea;Euryarchaeota;Halobacteria;Halobacteriales;Haloferacaceae;Haloparvum;	100	7.7	24	24	24	0	0	673790	621891
SILVA (only NR);Archaea;Euryarchaeota;Halobacteria;Halobacteriales;Haloferacaceae;Halopelagius;	100	7.7	10	10	10	0	0	673804	621905
SILVA (only NR);Archaea;Euryarchaeota;Halobacteria;Halobacteriales;Haloferacaceae;Halopenitus;	90.9	7.7	11	11	10	1	0	673803	621905
SILVA (only NR);Archaea;Euryarchaeota;Halobacteria;Halobacteriales;Haloferacaceae;Halopiger;	93.9	7.7	33	33	31	2	0	673781	621884
SILVA (only NR);Archaea;Euryarchaeota;Halobacteria;Halobacteriales;Haloferacaceae;Haloplanus;	97.7	7.7	44	44	43	1	0	673770	621872
SILVA (only NR);Archaea;Euryarchaeota;Halobacteria;Halobacteriales;Haloferacaceae;Haloquadratum;	96.1	7.7	77	77	74	3	0	673737	621841
SILVA (only NR);Archaea;Euryarchaeota;Halobacteria;Halobacteriales;Haloferacaceae;Halorubellus;	100	7.7	16	16	16	0	0	673798	621899
SILVA (only NR);Archaea;Euryarchaeota;Halobacteria;Halobacteriales;Haloferacaceae;Halorubrum;	97.5	7.7	520	517	504	13	3	673297	621411
SILVA (only NR);Archaea;Euryarchaeota;Halobacteria;Halobacteriales;Haloferacaceae;Halorussus;	100	7.7	31	31	31	0	0	673783	621884
SILVA (only NR);Archaea;Euryarchaeota;Halobacteria;Halobacteriales;Haloferacaceae;Halostagnicola;	100	7.7	23	23	23	0	0	673791	621892
SILVA (only NR);Archaea;Euryarchaeota;Halobacteria;Halobacteriales;Haloferacaceae;Haloterrigena;	95.2	7.7	166	165	157	8	1	673649	621758
SILVA (only NR);Archaea;Euryarchaeota;Halobacteria;Halobacteriales;Haloferacaceae;Halovarius;	100	7.7	1	1	1	0	0	673813	621914
SILVA (only NR);Archaea;Euryarchaeota;Halobacteria;Halobacteriales;Haloferacaceae;Halovenus;	100	7.7	24	24	24	0	0	673790	621891
SILVA (only NR);Archaea;Euryarchaeota;Halobacteria;Halobacteriales;Haloferacaceae;Halovivax;	96	7.7	25	25	24	1	0	673789	621891
SILVA (only NR);Archaea;Euryarchaeota;Halobacteria;Halobacteriales;Haloferacaceae;Natrialba;	94.9	7.7	59	59	56	3	0	673755	621859
SILVA (only NR);Archaea;Euryarchaeota;Halobacteria;Halobacteriales;Haloferacaceae;Natribaculum;	75	7.7	4	4	3	1	0	673810	621912
SILVA (only NR);Archaea;Euryarchaeota;Halobacteria;Halobacteriales;Haloferacaceae;Natrinema;	88.4	7.7	43	43	38	5	0	673771	621877
SILVA (only NR);Archaea;Euryarchaeota;Halobacteria;Halobacteriales;Haloferacaceae;Natronoarchaeum;	94.1	7.7	17	17	16	1	0	673797	621899
SILVA (only NR);Archaea;Euryarchaeota;Halobacteria;Halobacteriales;Haloferacaceae;Natronobacterium;	100	7.7	9	9	9	0	0	673805	621906
SILVA (only NR);Archaea;Euryarchaeota;Halobacteria;Halobacteriales;Haloferacaceae;Natronococcus;	92.5	7.7	43	40	37	3	3	673774	621878
SILVA (only NR);Archaea;Euryarchaeota;Halobacteria;Halobacteriales;Haloferacaceae;Natronolimnobius;	75	7.7	12	8	6	2	4	673806	621909
SILVA (only NR);Archaea;Euryarchaeota;Halobacteria;Halobacteriales;Haloferacaceae;Natronorubrum;	98	7.7	51	51	50	1	0	673763	621865
SILVA (only NR);Archaea;Euryarchaeota;Halobacteria;Halobacteriales;Haloferacaceae;Salinarchaeum;	100	7.7	19	19	19	0	0	673795	621896
SILVA (only NR);Archaea;Euryarchaeota;Halobacteria;Halobacteriales;Haloferacaceae;Salinigranum;	100	7.7	18	18	18	0	0	673796	621897
SILVA (only NR);Archaea;Euryarchaeota;Halobacteria;Halobacteriales;Haloferacaceae;uncultured;	96.4	7.7	114	112	108	4	2	673702	621807
SILVA (only NR);Archaea;Euryarchaeota;Halobacteria;Halobacteriales;Halomicrobiaceae;	97.2	7.7	672	667	648	19	5	673147	621267
SILVA (only NR);Archaea;Euryarchaeota;Halobacteria;Halobacteriales;Halomicrobiaceae;Candidatus Halobonum;	94.7	7.7	19	19	18	1	0	673795	621897
SILVA (only NR);Archaea;Euryarchaeota;Halobacteria;Halobacteriales;Halomicrobiaceae;Halapricum;	96.3	7.7	54	54	52	2	0	673760	621863
SILVA (only NR);Archaea;Euryarchaeota;Halobacteria;Halobacteriales;Halomicrobiaceae;Haloarcula;	98	7.7	247	245	240	5	2	673569	621675
SILVA (only NR);Archaea;Euryarchaeota;Halobacteria;Halobacteriales;Halomicrobiaceae;Halomarina;	94.7	7.7	19	19	18	1	0	673795	621897
SILVA (only NR);Archaea;Euryarchaeota;Halobacteria;Halobacteriales;Halomicrobiaceae;Halomicroarcula;	97.4	7.7	38	38	37	1	0	673776	621878
SILVA (only NR);Archaea;Euryarchaeota;Halobacteria;Halobacteriales;Halomicrobiaceae;Halomicrobium;	100	7.7	62	60	60	0	2	673754	621855
SILVA (only NR);Archaea;Euryarchaeota;Halobacteria;Halobacteriales;Halomicrobiaceae;Halorhabdus;	94.4	7.7	18	18	17	1	0	673796	621898
SILVA (only NR);Archaea;Euryarchaeota;Halobacteria;Halobacteriales;Halomicrobiaceae;Halorientalis;	96	7.7	25	25	24	1	0	673789	621891
SILVA (only NR);Archaea;Euryarchaeota;Halobacteria;Halobacteriales;Halomicrobiaceae;Halosiccatus;	100	7.7	2	2	2	0	0	673812	621913
SILVA (only NR);Archaea;Euryarchaeota;Halobacteria;Halobacteriales;Halomicrobiaceae;Halosimplex;	97.4	7.7	39	39	38	1	0	673775	621877
SILVA (only NR);Archaea;Euryarchaeota;Halobacteria;Halobacteriales;Halomicrobiaceae;Natronomonas;	98.7	7.7	80	79	78	1	1	673735	621837
SILVA (only NR);Archaea;Euryarchaeota;Halobacteria;Halobacteriales;Halomicrobiaceae;Salinirubrum;	100	7.7	4	4	4	0	0	673810	621911
SILVA (only NR);Archaea;Euryarchaeota;Halobacteria;Halobacteriales;Halomicrobiaceae;uncultured;	93.3	7.7	60	60	56	4	0	673754	621859
SILVA (only NR);Archaea;Euryarchaeota;Halobacteria;Halobacteriales;J07HX5;	100	7.7	3	3	3	0	0	673811	621912
SILVA (only NR);Archaea;Euryarchaeota;Halobacteria;Halobacteriales;uncultured;	98.8	7.7	80	80	79	1	0	673734	621836
SILVA (only NR);Archaea;Euryarchaeota;Methanobacteria;	95.6	7.7	2688	2683	2566	117	5	671131	619349
SILVA (only NR);Archaea;Euryarchaeota;Methanobacteria;Methanobacteriales;	95.6	7.7	2688	2683	2566	117	5	671131	619349
SILVA (only NR);Archaea;Euryarchaeota;Methanobacteria;Methanobacteriales;Methanobacteriaceae;	95.7	7.7	2642	2637	2524	113	5	671177	619391
SILVA (only NR);Archaea;Euryarchaeota;Methanobacteria;Methanobacteriales;Methanobacteriaceae;Methanobacterium;	94.9	7.7	239	236	224	12	3	673578	621691
SILVA (only NR);Archaea;Euryarchaeota;Methanobacteria;Methanobacteriales;Methanobacteriaceae;Methanobrevibacter;	96.4	7.7	2142	2140	2062	78	2	671674	619853
SILVA (only NR);Archaea;Euryarchaeota;Methanobacteria;Methanobacteriales;Methanobacteriaceae;Methanosphaera;	91.2	7.7	249	249	227	22	0	673565	621688
SILVA (only NR);Archaea;Euryarchaeota;Methanobacteria;Methanobacteriales;Methanobacteriaceae;uncultured;	100	7.7	10	10	10	0	0	673804	621905
SILVA (only NR);Archaea;Euryarchaeota;Methanobacteria;Methanobacteriales;Methanothermaceae;	100	7.7	2	2	2	0	0	673812	621913
SILVA (only NR);Archaea;Euryarchaeota;Methanobacteria;Methanobacteriales;Methanothermaceae;Methanothermus;	100	7.7	2	2	2	0	0	673812	621913
SILVA (only NR);Archaea;Euryarchaeota;Methanobacteria;Methanobacteriales;Methanothermobacteraceae;	90.9	7.7	44	44	40	4	0	673770	621875
SILVA (only NR);Archaea;Euryarchaeota;Methanobacteria;Methanobacteriales;Methanothermobacteraceae;Methanothermobacter;	90.9	7.7	44	44	40	4	0	673770	621875
SILVA (only NR);Archaea;Euryarchaeota;Methanococci;	86.3	7.7	80	80	69	11	0	673734	621846
SILVA (only NR);Archaea;Euryarchaeota;Methanococci;Methanococcales;	86.3	7.7	80	80	69	11	0	673734	621846
SILVA (only NR);Archaea;Euryarchaeota;Methanococci;Methanococcales;Methanocaldococcaceae;	93.1	7.7	29	29	27	2	0	673785	621888
SILVA (only NR);Archaea;Euryarchaeota;Methanococci;Methanococcales;Methanocaldococcaceae;Methanocaldococcus;	93.1	7.7	29	29	27	2	0	673785	621888
SILVA (only NR);Archaea;Euryarchaeota;Methanococci;Methanococcales;Methanococcaceae;	82.4	7.7	51	51	42	9	0	673763	621873
SILVA (only NR);Archaea;Euryarchaeota;Methanococci;Methanococcales;Methanococcaceae;Methanococcus;	100	7.7	24	24	24	0	0	673790	621891
SILVA (only NR);Archaea;Euryarchaeota;Methanococci;Methanococcales;Methanococcaceae;Methanothermococcus;	100	7.7	10	10	10	0	0	673804	621905
SILVA (only NR);Archaea;Euryarchaeota;Methanococci;Methanococcales;Methanococcaceae;Methanotorris;	38.5	7.7	13	13	5	8	0	673801	621910
SILVA (only NR);Archaea;Euryarchaeota;Methanococci;Methanococcales;Methanococcaceae;uncultured;	75	7.7	4	4	3	1	0	673810	621912
SILVA (only NR);Archaea;Euryarchaeota;Methanomicrobia;	94.1	7.7	3305	3262	3071	191	43	670552	618844
SILVA (only NR);Archaea;Euryarchaeota;Methanomicrobia;ANME-1;	89.3	7.7	162	159	142	17	3	673655	621773
SILVA (only NR);Archaea;Euryarchaeota;Methanomicrobia;ANME-1;ANME-1a;	82.9	7.7	43	41	34	7	2	673773	621881
SILVA (only NR);Archaea;Euryarchaeota;Methanomicrobia;ANME-1;ANME-1b;	91.3	7.7	104	103	94	9	1	673711	621821
SILVA (only NR);Archaea;Euryarchaeota;Methanomicrobia;Methanocellales;	91.4	7.7	105	105	96	9	0	673709	621819
SILVA (only NR);Archaea;Euryarchaeota;Methanomicrobia;Methanocellales;Methanocellaceae;	92	7.7	87	87	80	7	0	673727	621835
SILVA (only NR);Archaea;Euryarchaeota;Methanomicrobia;Methanocellales;Methanocellaceae;Methanocella;	87.2	7.7	47	47	41	6	0	673767	621874
SILVA (only NR);Archaea;Euryarchaeota;Methanomicrobia;Methanocellales;Methanocellaceae;Rice Cluster I;	97.4	7.7	39	39	38	1	0	673775	621877
SILVA (only NR);Archaea;Euryarchaeota;Methanomicrobia;Methanocellales;uncultured;	88.9	7.7	18	18	16	2	0	673796	621899
SILVA (only NR);Archaea;Euryarchaeota;Methanomicrobia;Methanomicrobiales;	94.6	7.7	1078	1059	1002	57	19	672755	620913
SILVA (only NR);Archaea;Euryarchaeota;Methanomicrobia;Methanomicrobiales;Methanocorpusculaceae;	94.6	7.7	79	74	70	4	5	673740	621845
SILVA (only NR);Archaea;Euryarchaeota;Methanomicrobia;Methanomicrobiales;Methanocorpusculaceae;Methanocalculus;	100	7.7	37	37	37	0	0	673777	621878
SILVA (only NR);Archaea;Euryarchaeota;Methanomicrobia;Methanomicrobiales;Methanocorpusculaceae;Methanocorpusculum;	89.2	7.7	42	37	33	4	5	673777	621882
SILVA (only NR);Archaea;Euryarchaeota;Methanomicrobia;Methanomicrobiales;Methanomicrobiaceae;	97.1	7.7	479	476	462	14	3	673338	621453
SILVA (only NR);Archaea;Euryarchaeota;Methanomicrobia;Methanomicrobiales;Methanomicrobiaceae;Methanoculleus;	98.3	7.7	301	299	294	5	2	673515	621621
SILVA (only NR);Archaea;Euryarchaeota;Methanomicrobia;Methanomicrobiales;Methanomicrobiaceae;Methanofollis;	95.8	7.7	24	24	23	1	0	673790	621892
SILVA (only NR);Archaea;Euryarchaeota;Methanomicrobia;Methanomicrobiales;Methanomicrobiaceae;Methanogenium;	100	7.7	34	34	34	0	0	673780	621881
SILVA (only NR);Archaea;Euryarchaeota;Methanomicrobia;Methanomicrobiales;Methanomicrobiaceae;Methanolacinia;	100	7.7	8	8	8	0	0	673806	621907
SILVA (only NR);Archaea;Euryarchaeota;Methanomicrobia;Methanomicrobiales;Methanomicrobiaceae;Methanomicrobium;	92.7	7.7	41	41	38	3	0	673773	621877
SILVA (only NR);Archaea;Euryarchaeota;Methanomicrobia;Methanomicrobiales;Methanomicrobiaceae;Methanoplanus;	100	7.7	5	5	5	0	0	673809	621910
SILVA (only NR);Archaea;Euryarchaeota;Methanomicrobia;Methanomicrobiales;Methanomicrobiaceae;SDB;	100	7.7	2	2	2	0	0	673812	621913
SILVA (only NR);Archaea;Euryarchaeota;Methanomicrobia;Methanomicrobiales;Methanomicrobiaceae;uncultured;	91.8	7.7	62	61	56	5	1	673753	621859
SILVA (only NR);Archaea;Euryarchaeota;Methanomicrobia;Methanomicrobiales;Methanoregulaceae;	91.1	7.7	340	337	307	30	3	673477	621608
SILVA (only NR);Archaea;Euryarchaeota;Methanomicrobia;Methanomicrobiales;Methanoregulaceae;Methanolinea;	94.4	7.7	109	107	101	6	2	673707	621814
SILVA (only NR);Archaea;Euryarchaeota;Methanomicrobia;Methanomicrobiales;Methanoregulaceae;Methanoregula;	89.3	7.7	224	224	200	24	0	673590	621715
SILVA (only NR);Archaea;Euryarchaeota;Methanomicrobia;Methanomicrobiales;Methanoregulaceae;Methanosphaerula;	100	7.7	7	6	6	0	1	673808	621909
SILVA (only NR);Archaea;Euryarchaeota;Methanomicrobia;Methanomicrobiales;Methanospirillaceae;	94	7.7	137	134	126	8	3	673680	621789
SILVA (only NR);Archaea;Euryarchaeota;Methanomicrobia;Methanomicrobiales;Methanospirillaceae;Methanospirillum;	94	7.7	137	134	126	8	3	673680	621789
SILVA (only NR);Archaea;Euryarchaeota;Methanomicrobia;Methanomicrobiales;Rice Cluster II;	91.7	7.7	14	12	11	1	2	673802	621904
SILVA (only NR);Archaea;Euryarchaeota;Methanomicrobia;Methanomicrobiales;uncultured;	100	7.7	28	26	26	0	2	673788	621889
SILVA (only NR);Archaea;Euryarchaeota;Methanomicrobia;Methanosarcinales;	94.5	7.7	1932	1911	1806	105	21	671903	620109
SILVA (only NR);Archaea;Euryarchaeota;Methanomicrobia;Methanosarcinales;ANME-2a-2b;	92	7.7	126	125	115	10	1	673689	621800
SILVA (only NR);Archaea;Euryarchaeota;Methanomicrobia;Methanosarcinales;ANME-2a-2b;ANME-2b;	91.7	7.7	12	12	11	1	0	673802	621904
SILVA (only NR);Archaea;Euryarchaeota;Methanomicrobia;Methanosarcinales;ANME-2c;	89.4	7.7	86	85	76	9	1	673729	621839
SILVA (only NR);Archaea;Euryarchaeota;Methanomicrobia;Methanosarcinales;Methanoperedenaceae;	95.3	7.7	106	106	101	5	0	673708	621814
SILVA (only NR);Archaea;Euryarchaeota;Methanomicrobia;Methanosarcinales;Methanoperedenaceae;Candidatus Methanoperedens;	96.4	7.7	84	84	81	3	0	673730	621834
SILVA (only NR);Archaea;Euryarchaeota;Methanomicrobia;Methanosarcinales;Methanosaetaceae;	94.4	7.7	850	845	798	47	5	672969	621117
SILVA (only NR);Archaea;Euryarchaeota;Methanomicrobia;Methanosarcinales;Methanosaetaceae;Methanosaeta;	94.4	7.7	850	845	798	47	5	672969	621117
SILVA (only NR);Archaea;Euryarchaeota;Methanomicrobia;Methanosarcinales;Methanosarcinaceae;	95.7	7.7	728	714	683	31	14	673100	621232
SILVA (only NR);Archaea;Euryarchaeota;Methanomicrobia;Methanosarcinales;Methanosarcinaceae;ANME-3;	96.8	7.7	63	63	61	2	0	673751	621854
SILVA (only NR);Archaea;Euryarchaeota;Methanomicrobia;Methanosarcinales;Methanosarcinaceae;Methanimicrococcus;	93.5	7.7	31	31	29	2	0	673783	621886
SILVA (only NR);Archaea;Euryarchaeota;Methanomicrobia;Methanosarcinales;Methanosarcinaceae;Methanococcoides;	95.1	7.7	61	61	58	3	0	673753	621857
SILVA (only NR);Archaea;Euryarchaeota;Methanomicrobia;Methanosarcinales;Methanosarcinaceae;Methanohalobium;	100	7.7	4	4	4	0	0	673810	621911
SILVA (only NR);Archaea;Euryarchaeota;Methanomicrobia;Methanosarcinales;Methanosarcinaceae;Methanohalophilus;	97.6	7.7	41	41	40	1	0	673773	621875
SILVA (only NR);Archaea;Euryarchaeota;Methanomicrobia;Methanosarcinales;Methanosarcinaceae;Methanolobus;	91.2	7.7	91	91	83	8	0	673723	621832
SILVA (only NR);Archaea;Euryarchaeota;Methanomicrobia;Methanosarcinales;Methanosarcinaceae;Methanomethylovorans;	92.2	7.7	51	51	47	4	0	673763	621868
SILVA (only NR);Archaea;Euryarchaeota;Methanomicrobia;Methanosarcinales;Methanosarcinaceae;Methanosalsum;	100	7.7	3	3	3	0	0	673811	621912
SILVA (only NR);Archaea;Euryarchaeota;Methanomicrobia;Methanosarcinales;Methanosarcinaceae;Methanosarcina;	97.2	7.7	365	351	341	10	14	673463	621574
SILVA (only NR);Archaea;Euryarchaeota;Methanomicrobia;Methanosarcinales;Methanosarcinaceae;uncultured;	94.4	7.7	18	18	17	1	0	673796	621898
SILVA (only NR);Archaea;Euryarchaeota;Methanomicrobia;Methanosarcinales;Methermicoccaceae;	90.9	7.7	33	33	30	3	0	673781	621885
SILVA (only NR);Archaea;Euryarchaeota;Methanomicrobia;Methanosarcinales;Methermicoccaceae;Candidatus Syntrophoarchaeum;	100	7.7	4	4	4	0	0	673810	621911
SILVA (only NR);Archaea;Euryarchaeota;Methanomicrobia;Methanosarcinales;Methermicoccaceae;Methermicoccus;	100	7.7	5	5	5	0	0	673809	621910
SILVA (only NR);Archaea;Euryarchaeota;Methanomicrobia;Methanosarcinales;uncultured;	100	7.7	2	2	2	0	0	673812	621913
SILVA (only NR);Archaea;Euryarchaeota;Methanomicrobia;uncultured;	89.3	7.7	28	28	25	3	0	673786	621890
SILVA (only NR);Archaea;Euryarchaeota;Methanopyri;	0	0	6	6	0	6	0	673808	621915
SILVA (only NR);Archaea;Euryarchaeota;Methanopyri;Methanopyrales;	0	0	6	6	0	6	0	673808	621915
SILVA (only NR);Archaea;Euryarchaeota;Methanopyri;Methanopyrales;Methanopyraceae;	0	0	6	6	0	6	0	673808	621915
SILVA (only NR);Archaea;Euryarchaeota;Methanopyri;Methanopyrales;Methanopyraceae;Methanopyrus;	0	0	6	6	0	6	0	673808	621915
SILVA (only NR);Archaea;Euryarchaeota;Thermococci;	40.4	7.7	454	446	180	266	8	673368	621735
SILVA (only NR);Archaea;Euryarchaeota;Thermococci;Methanofastidiosales;	91.8	7.7	200	196	180	16	4	673618	621735
SILVA (only NR);Archaea;Euryarchaeota;Thermococci;Methanofastidiosales;Methanofastidiosaceae;	88.9	7.7	64	63	56	7	1	673751	621859
SILVA (only NR);Archaea;Euryarchaeota;Thermococci;Methanofastidiosales;Methanofastidiosaceae;Candidatus Methanofastidiosum;	88.9	7.7	64	63	56	7	1	673751	621859
SILVA (only NR);Archaea;Euryarchaeota;Thermococci;Methanofastidiosales;uncultured;	93.1	7.7	134	131	122	9	3	673683	621793
SILVA (only NR);Archaea;Euryarchaeota;Thermococci;Thermococcales;	0	0	254	250	0	250	4	673564	621915
SILVA (only NR);Archaea;Euryarchaeota;Thermococci;Thermococcales;Thermococcaceae;	0	0	254	250	0	250	4	673564	621915
SILVA (only NR);Archaea;Euryarchaeota;Thermococci;Thermococcales;Thermococcaceae;Palaeococcus;	0	0	10	10	0	10	0	673804	621915
SILVA (only NR);Archaea;Euryarchaeota;Thermococci;Thermococcales;Thermococcaceae;Pyrococcus;	0	0	31	31	0	31	0	673783	621915
SILVA (only NR);Archaea;Euryarchaeota;Thermococci;Thermococcales;Thermococcaceae;Thermococcus;	0	0	213	209	0	209	4	673605	621915
SILVA (only NR);Archaea;Euryarchaeota;Thermoplasmata;	95.2	7.7	3252	3229	3073	156	23	670585	618842
SILVA (only NR);Archaea;Euryarchaeota;Thermoplasmata;JdFR-43;	62.2	7.7	45	45	28	17	0	673769	621887
SILVA (only NR);Archaea;Euryarchaeota;Thermoplasmata;Marine Benthic Group D and DHVEG-1;	95.6	7.7	1049	1044	998	46	5	672770	620917
SILVA (only NR);Archaea;Euryarchaeota;Thermoplasmata;Marine Group II;	96.1	7.7	759	751	722	29	8	673063	621193
SILVA (only NR);Archaea;Euryarchaeota;Thermoplasmata;Marine Group III;	98	7.7	102	98	96	2	4	673716	621819
SILVA (only NR);Archaea;Euryarchaeota;Thermoplasmata;Methanomassiliicoccales;	97.6	7.7	576	576	562	14	0	673238	621353
SILVA (only NR);Archaea;Euryarchaeota;Thermoplasmata;Methanomassiliicoccales;Methanomassiliicoccaceae;	98.4	7.7	61	61	60	1	0	673753	621855
SILVA (only NR);Archaea;Euryarchaeota;Thermoplasmata;Methanomassiliicoccales;Methanomassiliicoccaceae;Methanomassiliicoccus;	95	7.7	20	20	19	1	0	673794	621896
SILVA (only NR);Archaea;Euryarchaeota;Thermoplasmata;Methanomassiliicoccales;Methanomassiliicoccaceae;uncultured;	100	7.7	41	41	41	0	0	673773	621874
SILVA (only NR);Archaea;Euryarchaeota;Thermoplasmata;Methanomassiliicoccales;Methanomethylophilaceae;	97.9	7.7	429	429	420	9	0	673385	621495
SILVA (only NR);Archaea;Euryarchaeota;Thermoplasmata;Methanomassiliicoccales;Methanomethylophilaceae;Candidatus Methanogranum;	100	7.7	7	7	7	0	0	673807	621908
SILVA (only NR);Archaea;Euryarchaeota;Thermoplasmata;Methanomassiliicoccales;Methanomethylophilaceae;Candidatus Methanomethylophilus;	95.8	7.7	95	95	91	4	0	673719	621824
SILVA (only NR);Archaea;Euryarchaeota;Thermoplasmata;Methanomassiliicoccales;Methanomethylophilaceae;Candidatus Methanoplasma;	100	7.7	40	40	40	0	0	673774	621875
SILVA (only NR);Archaea;Euryarchaeota;Thermoplasmata;Methanomassiliicoccales;Methanomethylophilaceae;RumEn M2;	100	7.7	11	11	11	0	0	673803	621904
SILVA (only NR);Archaea;Euryarchaeota;Thermoplasmata;Methanomassiliicoccales;Methanomethylophilaceae;uncultured;	98.5	7.7	274	274	270	4	0	673540	621645
SILVA (only NR);Archaea;Euryarchaeota;Thermoplasmata;Methanomassiliicoccales;uncultured;	95.3	7.7	86	86	82	4	0	673728	621833
SILVA (only NR);Archaea;Euryarchaeota;Thermoplasmata;SG8-5;	95.1	7.7	61	61	58	3	0	673753	621857
SILVA (only NR);Archaea;Euryarchaeota;Thermoplasmata;Thermoplasmatales;	96.3	7.7	274	272	262	10	2	673542	621653
SILVA (only NR);Archaea;Euryarchaeota;Thermoplasmata;Thermoplasmatales;A10;	96.7	7.7	30	30	29	1	0	673784	621886
SILVA (only NR);Archaea;Euryarchaeota;Thermoplasmata;Thermoplasmatales;Aciduliprofundaceae;	97.4	7.7	38	38	37	1	0	673776	621878
SILVA (only NR);Archaea;Euryarchaeota;Thermoplasmata;Thermoplasmatales;Aciduliprofundaceae;Aciduliprofundum;	100	7.7	35	35	35	0	0	673779	621880
SILVA (only NR);Archaea;Euryarchaeota;Thermoplasmata;Thermoplasmatales;Aciduliprofundaceae;JdFR-45;	66.7	7.7	3	3	2	1	0	673811	621913
SILVA (only NR);Archaea;Euryarchaeota;Thermoplasmata;Thermoplasmatales;BSLdp215;	91.7	7.7	24	24	22	2	0	673790	621893
SILVA (only NR);Archaea;Euryarchaeota;Thermoplasmata;Thermoplasmatales;Ferroplasmaceae;	98.8	7.7	85	84	83	1	1	673730	621832
SILVA (only NR);Archaea;Euryarchaeota;Thermoplasmata;Thermoplasmatales;Ferroplasmaceae;Acidiplasma;	100	7.7	9	8	8	0	1	673806	621907
SILVA (only NR);Archaea;Euryarchaeota;Thermoplasmata;Thermoplasmatales;Ferroplasmaceae;Ferroplasma;	100	7.7	50	50	50	0	0	673764	621865
SILVA (only NR);Archaea;Euryarchaeota;Thermoplasmata;Thermoplasmatales;Ferroplasmaceae;uncultured;	95	7.7	20	20	19	1	0	673794	621896
SILVA (only NR);Archaea;Euryarchaeota;Thermoplasmata;Thermoplasmatales;Picrophilaceae;	100	7.7	2	2	2	0	0	673812	621913
SILVA (only NR);Archaea;Euryarchaeota;Thermoplasmata;Thermoplasmatales;Picrophilaceae;Picrophilus;	100	7.7	2	2	2	0	0	673812	621913
SILVA (only NR);Archaea;Euryarchaeota;Thermoplasmata;Thermoplasmatales;Thermoplasmataceae;	94.6	7.7	94	93	88	5	1	673721	621827
SILVA (only NR);Archaea;Euryarchaeota;Thermoplasmata;Thermoplasmatales;Thermoplasmataceae;A-plasma;	93.8	7.7	16	16	15	1	0	673798	621900
SILVA (only NR);Archaea;Euryarchaeota;Thermoplasmata;Thermoplasmatales;Thermoplasmataceae;Cuniculiplasma;	100	7.7	12	12	12	0	0	673802	621903
SILVA (only NR);Archaea;Euryarchaeota;Thermoplasmata;Thermoplasmatales;Thermoplasmataceae;E-plasma;	100	7.7	10	10	10	0	0	673804	621905
SILVA (only NR);Archaea;Euryarchaeota;Thermoplasmata;Thermoplasmatales;Thermoplasmataceae;Thermoplasma;	90.9	7.7	11	11	10	1	0	673803	621905
SILVA (only NR);Archaea;Euryarchaeota;Thermoplasmata;Thermoplasmatales;Thermoplasmataceae;uncultured;	92.5	7.7	41	40	37	3	1	673774	621878
SILVA (only NR);Archaea;Euryarchaeota;Thermoplasmata;Thermoplasmatales;Thermoplasmatales Incertae Sedis;	100	7.7	1	1	1	0	0	673813	621914
SILVA (only NR);Archaea;Euryarchaeota;Thermoplasmata;Thermoplasmatales;Thermoplasmatales Incertae Sedis;Thermogymnomonas;	100	7.7	1	1	1	0	0	673813	621914
SILVA (only NR);Archaea;Euryarchaeota;Thermoplasmata;uncultured;	91.1	7.7	384	380	346	34	4	673434	621569
SILVA (only NR);Archaea;Hadesarchaeaeota;	94.9	7.7	411	410	389	21	1	673404	621526
SILVA (only NR);Archaea;Hydrothermarchaeota;	92.5	7.7	201	201	186	15	0	673613	621729
SILVA (only NR);Archaea;Korarchaeota;	47.3	7.7	55	55	26	29	0	673759	621889
SILVA (only NR);Archaea;Korarchaeota;Korarchaeia;	47.3	7.7	55	55	26	29	0	673759	621889
SILVA (only NR);Archaea;Korarchaeota;Korarchaeia;Korarchaeales;	47.3	7.7	55	55	26	29	0	673759	621889
SILVA (only NR);Archaea;Korarchaeota;Korarchaeia;Korarchaeales;Korarchaeaceae;	47.3	7.7	55	55	26	29	0	673759	621889
SILVA (only NR);Archaea;Korarchaeota;Korarchaeia;Korarchaeales;Korarchaeaceae;Candidatus Korarchaeum;	47.3	7.7	55	55	26	29	0	673759	621889
SILVA (only NR);Archaea;Nanoarchaeaeota;	68.3	7.7	869	827	565	262	42	672987	621350
SILVA (only NR);Archaea;Nanoarchaeaeota;Nanoarchaeia;	0	0	37	36	0	36	1	673778	621915
SILVA (only NR);Archaea;Nanoarchaeaeota;Nanoarchaeia;Nanoarchaeales;	0	0	37	36	0	36	1	673778	621915
SILVA (only NR);Archaea;Nanoarchaeaeota;Nanoarchaeia;Nanoarchaeales;Nanoarchaeaceae;	0	0	17	16	0	16	1	673798	621915
SILVA (only NR);Archaea;Nanoarchaeaeota;Nanoarchaeia;Nanoarchaeales;Nanoarchaeaceae;Nanoarchaeum;	0	0	17	16	0	16	1	673798	621915
SILVA (only NR);Archaea;Nanoarchaeaeota;Nanoarchaeia;Nanoarchaeales;Nanopusillaceae;	0	0	20	20	0	20	0	673794	621915
SILVA (only NR);Archaea;Nanoarchaeaeota;Nanoarchaeia;Nanoarchaeales;Nanopusillaceae;Candidatus Nanobsidianus;	0	0	13	13	0	13	0	673801	621915
SILVA (only NR);Archaea;Nanoarchaeaeota;Nanoarchaeia;Nanoarchaeales;Nanopusillaceae;Candidatus Nanopusillus;	0	0	7	7	0	7	0	673807	621915
SILVA (only NR);Archaea;Nanoarchaeaeota;Nanohaloarchaeia;	38.6	7.7	340	334	129	205	6	673480	621786
SILVA (only NR);Archaea;Nanoarchaeaeota;Nanohaloarchaeia;Aenigmarchaeales;	50.6	7.7	160	154	78	76	6	673660	621837
SILVA (only NR);Archaea;Nanoarchaeaeota;Nanohaloarchaeia;Deep Sea Euryarchaeotic Group(DSEG);	34	7.7	147	147	50	97	0	673667	621865
SILVA (only NR);Archaea;Nanoarchaeaeota;Nanohaloarchaeia;Nanohaloarchaeales;	0	0	31	31	0	31	0	673783	621915
SILVA (only NR);Archaea;Nanoarchaeaeota;Nanohaloarchaeia;Nanohaloarchaeales;Nanohaloarchaeaceae;	0	0	31	31	0	31	0	673783	621915
SILVA (only NR);Archaea;Nanoarchaeaeota;Nanohaloarchaeia;Nanohaloarchaeales;Nanohaloarchaeaceae;Candidatus Haloredivivus;	0	0	1	1	0	1	0	673813	621915
SILVA (only NR);Archaea;Nanoarchaeaeota;Nanohaloarchaeia;Nanohaloarchaeales;Nanohaloarchaeaceae;Candidatus Nanosalinarum;	0	0	4	4	0	4	0	673810	621915
SILVA (only NR);Archaea;Nanoarchaeaeota;Woesearchaeia;	95.4	7.7	492	457	436	21	35	673357	621479
SILVA (only NR);Archaea;Thaumarchaeota;	0.5	7	4809	4763	26	4737	46	669051	621889
SILVA (only NR);Archaea;Thaumarchaeota;Group 1.1c;	0	0	239	236	0	236	3	673578	621915
SILVA (only NR);Archaea;Thaumarchaeota;Marine Benthic Group A;	0	0	138	134	0	134	4	673680	621915
SILVA (only NR);Archaea;Thaumarchaeota;Nitrososphaeria;	0.6	7.1	4373	4335	26	4309	38	669479	621889
SILVA (only NR);Archaea;Thaumarchaeota;Nitrososphaeria;Nitrosocaldales;	0	0	33	33	0	33	0	673781	621915
SILVA (only NR);Archaea;Thaumarchaeota;Nitrososphaeria;Nitrosocaldales;Nitrosocaldaceae;	0	0	33	33	0	33	0	673781	621915
SILVA (only NR);Archaea;Thaumarchaeota;Nitrososphaeria;Nitrosocaldales;Nitrosocaldaceae;Candidatus Nitrosocaldus;	0	0	14	14	0	14	0	673800	621915
SILVA (only NR);Archaea;Thaumarchaeota;Nitrososphaeria;Nitrosocaldales;Nitrosocaldaceae;uncultured;	0	0	19	19	0	19	0	673795	621915
SILVA (only NR);Archaea;Thaumarchaeota;Nitrososphaeria;Nitrosopumilales;	0.7	7.2	3475	3444	25	3419	31	670370	621890
SILVA (only NR);Archaea;Thaumarchaeota;Nitrososphaeria;Nitrosopumilales;Nitrosopumilaceae;	0.7	7.2	3475	3444	25	3419	31	670370	621890
SILVA (only NR);Archaea;Thaumarchaeota;Nitrososphaeria;Nitrosopumilales;Nitrosopumilaceae;Candidatus Nitrosoarchaeum;	1.3	7.7	153	149	2	147	4	673665	621913
SILVA (only NR);Archaea;Thaumarchaeota;Nitrososphaeria;Nitrosopumilales;Nitrosopumilaceae;Candidatus Nitrosopelagicus;	0	0	52	50	0	50	2	673764	621915
SILVA (only NR);Archaea;Thaumarchaeota;Nitrososphaeria;Nitrosopumilales;Nitrosopumilaceae;Candidatus Nitrosopumilus;	0.4	7.5	1840	1832	8	1824	8	671982	621907
SILVA (only NR);Archaea;Thaumarchaeota;Nitrososphaeria;Nitrosopumilales;Nitrosopumilaceae;Candidatus Nitrosotenuis;	0	0	33	30	0	30	3	673784	621915
SILVA (only NR);Archaea;Thaumarchaeota;Nitrososphaeria;Nitrosopumilales;Nitrosopumilaceae;Cenarchaeum;	0	0	30	30	0	30	0	673784	621915
SILVA (only NR);Archaea;Thaumarchaeota;Nitrososphaeria;Nitrososphaerales;	0.1	7.6	687	682	1	681	5	673132	621914
SILVA (only NR);Archaea;Thaumarchaeota;Nitrososphaeria;Nitrososphaerales;Nitrososphaeraceae;	0.1	7.6	687	682	1	681	5	673132	621914
SILVA (only NR);Archaea;Thaumarchaeota;Nitrososphaeria;Nitrososphaerales;Nitrososphaeraceae;Candidatus Nitrocosmicus;	0	0	60	60	0	60	0	673754	621915
SILVA (only NR);Archaea;Thaumarchaeota;Nitrososphaeria;Nitrososphaerales;Nitrososphaeraceae;Candidatus Nitrososphaera;	0	0	239	237	0	237	2	673577	621915
SILVA (only NR);Archaea;Thaumarchaeota;Nitrososphaeria;Nitrosotaleales;	0	0	131	129	0	129	2	673685	621915
SILVA (only NR);Archaea;Thaumarchaeota;Nitrososphaeria;Nitrosotaleales;Nitrosotaleaceae;	0	0	131	129	0	129	2	673685	621915
SILVA (only NR);Archaea;Thaumarchaeota;Nitrososphaeria;Nitrosotaleales;Nitrosotaleaceae;Candidatus Nitrosotalea;	0	0	14	14	0	14	0	673800	621915
SILVA (only NR);Archaea;Thaumarchaeota;Nitrososphaeria;uncultured;	0	0	47	47	0	47	0	673767	621915
SILVA (only NR);Archaea;Thaumarchaeota;SCGC AB-179-E04;	0	0	56	55	0	55	1	673759	621915
SILVA (only NR);Archaea;Thaumarchaeota;uncultured;	0	0	3	3	0	3	0	673811	621915
SILVA (only NR);Archaea;uncultured;	54.5	7.7	11	11	6	5	0	673803	621909
SILVA (only NR);Bacteria;	94	17.7	575268	575261	540807	34454	7	98553	81108
SILVA (only NR);Bacteria;Acetothermia;	98.2	7.7	165	165	162	3	0	673649	621753
SILVA (only NR);Bacteria;Acetothermia;Acetothermiia;	98.2	7.7	165	165	162	3	0	673649	621753
SILVA (only NR);Bacteria;Acidobacteria;	97	7.8	14532	14532	14102	430	0	659282	607813
SILVA (only NR);Bacteria;Acidobacteria;11B-2;	100	7.7	3	3	3	0	0	673811	621912
SILVA (only NR);Bacteria;Acidobacteria;Acidobacteriia;	97.2	7.7	4648	4648	4517	131	0	669166	617398
SILVA (only NR);Bacteria;Acidobacteria;Acidobacteriia;Acidobacteriales;	97.4	7.7	2369	2369	2307	62	0	671445	619608
SILVA (only NR);Bacteria;Acidobacteria;Acidobacteriia;Acidobacteriales;Acidobacteriaceae (Subgroup 1);	97.3	7.7	1194	1194	1162	32	0	672620	620753
SILVA (only NR);Bacteria;Acidobacteria;Acidobacteriia;Acidobacteriales;Acidobacteriaceae (Subgroup 1);Acidicapsa;	95.2	7.7	21	21	20	1	0	673793	621895
SILVA (only NR);Bacteria;Acidobacteria;Acidobacteriia;Acidobacteriales;Acidobacteriaceae (Subgroup 1);Acidipila;	97.8	7.7	139	139	136	3	0	673675	621779
SILVA (only NR);Bacteria;Acidobacteria;Acidobacteriia;Acidobacteriales;Acidobacteriaceae (Subgroup 1);Acidobacterium;	88.9	7.7	27	27	24	3	0	673787	621891
SILVA (only NR);Bacteria;Acidobacteria;Acidobacteriia;Acidobacteriales;Acidobacteriaceae (Subgroup 1);Bryocella;	100	7.7	36	36	36	0	0	673778	621879
SILVA (only NR);Bacteria;Acidobacteria;Acidobacteriia;Acidobacteriales;Acidobacteriaceae (Subgroup 1);Edaphobacter;	98.3	7.7	116	116	114	2	0	673698	621801
SILVA (only NR);Bacteria;Acidobacteria;Acidobacteriia;Acidobacteriales;Acidobacteriaceae (Subgroup 1);Granulicella;	96.2	7.7	319	319	307	12	0	673495	621608
SILVA (only NR);Bacteria;Acidobacteria;Acidobacteriia;Acidobacteriales;Acidobacteriaceae (Subgroup 1);Occallatibacter;	97.6	7.7	209	209	204	5	0	673605	621711
SILVA (only NR);Bacteria;Acidobacteria;Acidobacteriia;Acidobacteriales;Acidobacteriaceae (Subgroup 1);Telmatobacter;	100	7.7	4	4	4	0	0	673810	621911
SILVA (only NR);Bacteria;Acidobacteria;Acidobacteriia;Acidobacteriales;Acidobacteriaceae (Subgroup 1);Terracidiphilus;	100	7.7	16	16	16	0	0	673798	621899
SILVA (only NR);Bacteria;Acidobacteria;Acidobacteriia;Acidobacteriales;Acidobacteriaceae (Subgroup 1);Terriglobus;	100	7.7	59	59	59	0	0	673755	621856
SILVA (only NR);Bacteria;Acidobacteria;Acidobacteriia;Acidobacteriales;Acidobacteriaceae (Subgroup 1);uncultured;	97.5	7.7	243	243	237	6	0	673571	621678
SILVA (only NR);Bacteria;Acidobacteria;Acidobacteriia;Acidobacteriales;Koribacteraceae;	98.4	7.7	126	126	124	2	0	673688	621791
SILVA (only NR);Bacteria;Acidobacteria;Acidobacteriia;Acidobacteriales;Koribacteraceae;Candidatus Koribacter;	98.4	7.7	126	126	124	2	0	673688	621791
SILVA (only NR);Bacteria;Acidobacteria;Acidobacteriia;Acidobacteriales;uncultured;	97.3	7.7	1046	1046	1018	28	0	672768	620897
SILVA (only NR);Bacteria;Acidobacteria;Acidobacteriia;Solibacterales;	96.8	7.7	1717	1717	1662	55	0	672097	620253
SILVA (only NR);Bacteria;Acidobacteria;Acidobacteriia;Solibacterales;Solibacteraceae (Subgroup 3);	96.8	7.7	1717	1717	1662	55	0	672097	620253
SILVA (only NR);Bacteria;Acidobacteria;Acidobacteriia;Solibacterales;Solibacteraceae (Subgroup 3);AKIW659;	96.2	7.7	26	26	25	1	0	673788	621890
SILVA (only NR);Bacteria;Acidobacteria;Acidobacteriia;Solibacterales;Solibacteraceae (Subgroup 3);AMGG11;	100	7.7	5	5	5	0	0	673809	621910
SILVA (only NR);Bacteria;Acidobacteria;Acidobacteriia;Solibacterales;Solibacteraceae (Subgroup 3);Bryobacter;	96.7	7.7	790	790	764	26	0	673024	621151
SILVA (only NR);Bacteria;Acidobacteria;Acidobacteriia;Solibacterales;Solibacteraceae (Subgroup 3);Candidatus Solibacter;	96.6	7.7	639	639	617	22	0	673175	621298
SILVA (only NR);Bacteria;Acidobacteria;Acidobacteriia;Solibacterales;Solibacteraceae (Subgroup 3);Elev-16S-1166;	93.8	7.7	16	16	15	1	0	673798	621900
SILVA (only NR);Bacteria;Acidobacteria;Acidobacteriia;Solibacterales;Solibacteraceae (Subgroup 3);GOUTB8;	93.8	7.7	16	16	15	1	0	673798	621900
SILVA (only NR);Bacteria;Acidobacteria;Acidobacteriia;Solibacterales;Solibacteraceae (Subgroup 3);Paludibaculum;	97.6	7.7	126	126	123	3	0	673688	621792
SILVA (only NR);Bacteria;Acidobacteria;Acidobacteriia;Solibacterales;Solibacteraceae (Subgroup 3);PAUC26f;	98.9	7.7	93	93	92	1	0	673721	621823
SILVA (only NR);Bacteria;Acidobacteria;Acidobacteriia;Solibacterales;Solibacteraceae (Subgroup 3);TSBb06;	100	7.7	2	2	2	0	0	673812	621913
SILVA (only NR);Bacteria;Acidobacteria;Acidobacteriia;Subgroup 12;	100	7.7	11	11	11	0	0	673803	621904
SILVA (only NR);Bacteria;Acidobacteria;Acidobacteriia;Subgroup 13;	97.7	7.7	87	87	85	2	0	673727	621830
SILVA (only NR);Bacteria;Acidobacteria;Acidobacteriia;Subgroup 2;	97.4	7.7	464	464	452	12	0	673350	621463
SILVA (only NR);Bacteria;Acidobacteria;Aminicenantia;	92.7	7.7	464	464	430	34	0	673350	621485
SILVA (only NR);Bacteria;Acidobacteria;Aminicenantia;Aminicenantales;	92.7	7.7	464	464	430	34	0	673350	621485
SILVA (only NR);Bacteria;Acidobacteria;AT-s3-28;	100	7.7	26	26	26	0	0	673788	621889
SILVA (only NR);Bacteria;Acidobacteria;Blastocatellia (Subgroup 4);	96.7	7.7	2479	2479	2398	81	0	671335	619517
SILVA (only NR);Bacteria;Acidobacteria;Blastocatellia (Subgroup 4);11-24;	96	7.7	346	346	332	14	0	673468	621583
SILVA (only NR);Bacteria;Acidobacteria;Blastocatellia (Subgroup 4);Blastocatellales;	97.2	7.7	989	989	961	28	0	672825	620954
SILVA (only NR);Bacteria;Acidobacteria;Blastocatellia (Subgroup 4);Blastocatellales;Blastocatellaceae;	97.2	7.7	989	989	961	28	0	672825	620954
SILVA (only NR);Bacteria;Acidobacteria;Blastocatellia (Subgroup 4);Blastocatellales;Blastocatellaceae;Aridibacter;	92.3	7.7	26	26	24	2	0	673788	621891
SILVA (only NR);Bacteria;Acidobacteria;Blastocatellia (Subgroup 4);Blastocatellales;Blastocatellaceae;Blastocatella;	96.6	7.7	203	203	196	7	0	673611	621719
SILVA (only NR);Bacteria;Acidobacteria;Blastocatellia (Subgroup 4);Blastocatellales;Blastocatellaceae;JGI 0001001-H03;	97.8	7.7	227	227	222	5	0	673587	621693
SILVA (only NR);Bacteria;Acidobacteria;Blastocatellia (Subgroup 4);Blastocatellales;Blastocatellaceae;OLB17;	100	7.7	44	44	44	0	0	673770	621871
SILVA (only NR);Bacteria;Acidobacteria;Blastocatellia (Subgroup 4);Blastocatellales;Blastocatellaceae;Stenotrophobacter;	97.4	7.7	155	155	151	4	0	673659	621764
SILVA (only NR);Bacteria;Acidobacteria;Blastocatellia (Subgroup 4);Blastocatellales;Blastocatellaceae;Tellurimicrobium;	80	7.7	5	5	4	1	0	673809	621911
SILVA (only NR);Bacteria;Acidobacteria;Blastocatellia (Subgroup 4);Blastocatellales;Blastocatellaceae;uncultured;	97.2	7.7	323	323	314	9	0	673491	621601
SILVA (only NR);Bacteria;Acidobacteria;Blastocatellia (Subgroup 4);Chloracidobacteriales;	83.3	7.7	12	12	10	2	0	673802	621905
SILVA (only NR);Bacteria;Acidobacteria;Blastocatellia (Subgroup 4);Chloracidobacteriales;Chloracidobacteriaceae;	83.3	7.7	12	12	10	2	0	673802	621905
SILVA (only NR);Bacteria;Acidobacteria;Blastocatellia (Subgroup 4);Chloracidobacteriales;Chloracidobacteriaceae;Chloracidobacterium;	83.3	7.7	12	12	10	2	0	673802	621905
SILVA (only NR);Bacteria;Acidobacteria;Blastocatellia (Subgroup 4);DS-100;	94.6	7.7	37	37	35	2	0	673777	621880
SILVA (only NR);Bacteria;Acidobacteria;Blastocatellia (Subgroup 4);Elev-16S-573;	97.2	7.7	36	36	35	1	0	673778	621880
SILVA (only NR);Bacteria;Acidobacteria;Blastocatellia (Subgroup 4);Pyrinomonadales;	96.8	7.7	1059	1059	1025	34	0	672755	620890
SILVA (only NR);Bacteria;Acidobacteria;Blastocatellia (Subgroup 4);Pyrinomonadales;Pyrinomonadaceae;	96.8	7.7	1059	1059	1025	34	0	672755	620890
SILVA (only NR);Bacteria;Acidobacteria;Blastocatellia (Subgroup 4);Pyrinomonadales;Pyrinomonadaceae;Pyrinomonas;	100	7.7	5	5	5	0	0	673809	621910
SILVA (only NR);Bacteria;Acidobacteria;Blastocatellia (Subgroup 4);Pyrinomonadales;Pyrinomonadaceae;RB41;	96.8	7.7	1054	1054	1020	34	0	672760	620895
SILVA (only NR);Bacteria;Acidobacteria;c5LKS83;	100	7.7	11	11	11	0	0	673803	621904
SILVA (only NR);Bacteria;Acidobacteria;d142;	94.4	7.7	18	18	17	1	0	673796	621898
SILVA (only NR);Bacteria;Acidobacteria;FFCH5909;	100	7.7	4	4	4	0	0	673810	621911
SILVA (only NR);Bacteria;Acidobacteria;Fischerbacteria;	100	7.7	1	1	1	0	0	673813	621914
SILVA (only NR);Bacteria;Acidobacteria;GBS-L1-B05;	100	7.7	3	3	3	0	0	673811	621912
SILVA (only NR);Bacteria;Acidobacteria;Holophagae;	97.8	7.7	668	668	653	15	0	673146	621262
SILVA (only NR);Bacteria;Acidobacteria;Holophagae;Acanthopleuribacterales;	96.8	7.7	31	31	30	1	0	673783	621885
SILVA (only NR);Bacteria;Acidobacteria;Holophagae;Acanthopleuribacterales;Acanthopleuribacteraceae;	96.8	7.7	31	31	30	1	0	673783	621885
SILVA (only NR);Bacteria;Acidobacteria;Holophagae;Acanthopleuribacterales;Acanthopleuribacteraceae;Acanthopleuribacter;	95.8	7.7	24	24	23	1	0	673790	621892
SILVA (only NR);Bacteria;Acidobacteria;Holophagae;Acanthopleuribacterales;Acanthopleuribacteraceae;Thermotomaculum;	100	7.7	7	7	7	0	0	673807	621908
SILVA (only NR);Bacteria;Acidobacteria;Holophagae;Holophagales;	98	7.7	198	198	194	4	0	673616	621721
SILVA (only NR);Bacteria;Acidobacteria;Holophagae;Holophagales;Holophagaceae;	98	7.7	198	198	194	4	0	673616	621721
SILVA (only NR);Bacteria;Acidobacteria;Holophagae;Holophagales;Holophagaceae;Geothrix;	98.4	7.7	62	62	61	1	0	673752	621854
SILVA (only NR);Bacteria;Acidobacteria;Holophagae;Holophagales;Holophagaceae;Holophaga;	89.5	7.7	19	19	17	2	0	673795	621898
SILVA (only NR);Bacteria;Acidobacteria;Holophagae;Holophagales;Holophagaceae;marine group;	100	7.7	35	35	35	0	0	673779	621880
SILVA (only NR);Bacteria;Acidobacteria;Holophagae;Holophagales;Holophagaceae;uncultured;	100	7.7	71	71	71	0	0	673743	621844
SILVA (only NR);Bacteria;Acidobacteria;Holophagae;Subgroup 7;	97.7	7.7	439	439	429	10	0	673375	621486
SILVA (only NR);Bacteria;Acidobacteria;ODP1230B23.02;	84.6	7.7	13	13	11	2	0	673801	621904
SILVA (only NR);Bacteria;Acidobacteria;Subgroup 11;	96.5	7.7	85	85	82	3	0	673729	621833
SILVA (only NR);Bacteria;Acidobacteria;Subgroup 15;	98	7.7	49	49	48	1	0	673765	621867
SILVA (only NR);Bacteria;Acidobacteria;Subgroup 17;	96.4	7.7	248	248	239	9	0	673566	621676
SILVA (only NR);Bacteria;Acidobacteria;Subgroup 18;	97	7.7	135	135	131	4	0	673679	621784
SILVA (only NR);Bacteria;Acidobacteria;Subgroup 19;	100	7.7	3	3	3	0	0	673811	621912
SILVA (only NR);Bacteria;Acidobacteria;Subgroup 20;	100	7.7	5	5	5	0	0	673809	621910
SILVA (only NR);Bacteria;Acidobacteria;Subgroup 21;	97.2	7.7	180	180	175	5	0	673634	621740
SILVA (only NR);Bacteria;Acidobacteria;Subgroup 22;	98.3	7.7	348	348	342	6	0	673466	621573
SILVA (only NR);Bacteria;Acidobacteria;Subgroup 25;	96.6	7.7	58	58	56	2	0	673756	621859
SILVA (only NR);Bacteria;Acidobacteria;Subgroup 26;	98.3	7.7	58	58	57	1	0	673756	621858
SILVA (only NR);Bacteria;Acidobacteria;Subgroup 5;	96.7	7.7	336	336	325	11	0	673478	621590
SILVA (only NR);Bacteria;Acidobacteria;Subgroup 6;	97.5	7.7	3942	3942	3845	97	0	669872	618070
SILVA (only NR);Bacteria;Acidobacteria;Subgroup 6;Unknown Order;	96.7	7.7	60	60	58	2	0	673754	621857
SILVA (only NR);Bacteria;Acidobacteria;Subgroup 6;Unknown Order;Unknown Family;	96.7	7.7	60	60	58	2	0	673754	621857
SILVA (only NR);Bacteria;Acidobacteria;Subgroup 6;Unknown Order;Unknown Family;Luteitalea;	93.5	7.7	31	31	29	2	0	673783	621886
SILVA (only NR);Bacteria;Acidobacteria;Subgroup 6;Unknown Order;Unknown Family;Vicinamibacter;	100	7.7	29	29	29	0	0	673785	621886
SILVA (only NR);Bacteria;Acidobacteria;Subgroup 9;	97.8	7.7	134	134	131	3	0	673680	621784
SILVA (only NR);Bacteria;Acidobacteria;Thermoanaerobaculia;	96.1	7.7	611	611	587	24	0	673203	621328
SILVA (only NR);Bacteria;Acidobacteria;Thermoanaerobaculia;Thermoanaerobaculales;	96.1	7.7	611	611	587	24	0	673203	621328
SILVA (only NR);Bacteria;Acidobacteria;Thermoanaerobaculia;Thermoanaerobaculales;Thermoanaerobaculaceae;	96.1	7.7	611	611	587	24	0	673203	621328
SILVA (only NR);Bacteria;Acidobacteria;Thermoanaerobaculia;Thermoanaerobaculales;Thermoanaerobaculaceae;B276-D12;	100	7.7	3	3	3	0	0	673811	621912
SILVA (only NR);Bacteria;Acidobacteria;Thermoanaerobaculia;Thermoanaerobaculales;Thermoanaerobaculaceae;Subgroup 10;	97	7.7	428	428	415	13	0	673386	621500
SILVA (only NR);Bacteria;Acidobacteria;Thermoanaerobaculia;Thermoanaerobaculales;Thermoanaerobaculaceae;Subgroup 23;	93.3	7.7	135	135	126	9	0	673679	621789
SILVA (only NR);Bacteria;Acidobacteria;Thermoanaerobaculia;Thermoanaerobaculales;Thermoanaerobaculaceae;Thermoanaerobaculum;	92.9	7.7	28	28	26	2	0	673786	621889
SILVA (only NR);Bacteria;Acidobacteria;Thermoanaerobaculia;Thermoanaerobaculales;Thermoanaerobaculaceae;TPD-58;	100	7.7	17	17	17	0	0	673797	621898
SILVA (only NR);Bacteria;Actinobacteria;	88.5	7.3	59486	59486	52618	6868	0	614328	569297
SILVA (only NR);Bacteria;Actinobacteria;0319-7L14;	94.3	7.7	35	35	33	2	0	673779	621882
SILVA (only NR);Bacteria;Actinobacteria;Acidimicrobiia;	72.6	7.6	3186	3186	2314	872	0	670628	619601
SILVA (only NR);Bacteria;Actinobacteria;Acidimicrobiia;Acidimicrobiales;	73.7	7.7	76	76	56	20	0	673738	621859
SILVA (only NR);Bacteria;Actinobacteria;Acidimicrobiia;Acidimicrobiales;Acidimicrobiaceae;	76.9	7.7	65	65	50	15	0	673749	621865
SILVA (only NR);Bacteria;Actinobacteria;Acidimicrobiia;Acidimicrobiales;Acidimicrobiaceae;Acidimicrobium;	90.9	7.7	11	11	10	1	0	673803	621905
SILVA (only NR);Bacteria;Actinobacteria;Acidimicrobiia;Acidimicrobiales;Acidimicrobiaceae;Acidithrix;	100	7.7	11	11	11	0	0	673803	621904
SILVA (only NR);Bacteria;Actinobacteria;Acidimicrobiia;Acidimicrobiales;Acidimicrobiaceae;Ferrimicrobium;	0	0	9	9	0	9	0	673805	621915
SILVA (only NR);Bacteria;Actinobacteria;Acidimicrobiia;Acidimicrobiales;Acidimicrobiaceae;Ferrithrix;	100	7.7	18	18	18	0	0	673796	621897
SILVA (only NR);Bacteria;Actinobacteria;Acidimicrobiia;Acidimicrobiales;Acidimicrobiaceae;uncultured;	68.8	7.7	16	16	11	5	0	673798	621904
SILVA (only NR);Bacteria;Actinobacteria;Acidimicrobiia;Acidimicrobiales;Acidimicrobiales Incertae Sedis;	54.5	7.7	11	11	6	5	0	673803	621909
SILVA (only NR);Bacteria;Actinobacteria;Acidimicrobiia;Acidimicrobiales;Acidimicrobiales Incertae Sedis;Aciditerrimonas;	54.5	7.7	11	11	6	5	0	673803	621909
SILVA (only NR);Bacteria;Actinobacteria;Acidimicrobiia;Actinomarinales;	96	7.7	777	777	746	31	0	673037	621169
SILVA (only NR);Bacteria;Actinobacteria;Acidimicrobiia;Actinomarinales;Actinomarinaceae;	96.3	7.7	272	272	262	10	0	673542	621653
SILVA (only NR);Bacteria;Actinobacteria;Acidimicrobiia;Actinomarinales;Actinomarinaceae;Candidatus Actinomarina;	96.3	7.7	272	272	262	10	0	673542	621653
SILVA (only NR);Bacteria;Actinobacteria;Acidimicrobiia;Actinomarinales;uncultured;	95.8	7.7	502	502	481	21	0	673312	621434
SILVA (only NR);Bacteria;Actinobacteria;Acidimicrobiia;IMCC26256;	81.5	7.7	336	336	274	62	0	673478	621641
SILVA (only NR);Bacteria;Actinobacteria;Acidimicrobiia;Microtrichales;	61.3	7.6	1762	1762	1080	682	0	672052	620835
SILVA (only NR);Bacteria;Actinobacteria;Acidimicrobiia;Microtrichales;Iamiaceae;	90.7	7.7	183	183	166	17	0	673631	621749
SILVA (only NR);Bacteria;Actinobacteria;Acidimicrobiia;Microtrichales;Iamiaceae;Iamia;	90.7	7.7	183	183	166	17	0	673631	621749
SILVA (only NR);Bacteria;Actinobacteria;Acidimicrobiia;Microtrichales;Ilumatobacteraceae;	14.9	7.6	639	639	95	544	0	673175	621820
SILVA (only NR);Bacteria;Actinobacteria;Acidimicrobiia;Microtrichales;Ilumatobacteraceae;CL500-29 marine group;	3.2	7.7	316	316	10	306	0	673498	621905
SILVA (only NR);Bacteria;Actinobacteria;Acidimicrobiia;Microtrichales;Ilumatobacteraceae;Ilumatobacter;	8.5	7.7	117	117	10	107	0	673697	621905
SILVA (only NR);Bacteria;Actinobacteria;Acidimicrobiia;Microtrichales;Ilumatobacteraceae;uncultured;	36.8	7.7	201	201	74	127	0	673613	621841
SILVA (only NR);Bacteria;Actinobacteria;Acidimicrobiia;Microtrichales;Microtrichaceae;	84.7	7.7	629	629	533	96	0	673185	621382
SILVA (only NR);Bacteria;Actinobacteria;Acidimicrobiia;Microtrichales;Microtrichaceae;Candidatus Microthrix;	2.9	7.7	68	68	2	66	0	673746	621913
SILVA (only NR);Bacteria;Actinobacteria;Acidimicrobiia;Microtrichales;Microtrichaceae;IMCC26207;	96.3	7.7	54	54	52	2	0	673760	621863
SILVA (only NR);Bacteria;Actinobacteria;Acidimicrobiia;Microtrichales;Microtrichaceae;Sva0996 marine group;	93.2	7.7	368	368	343	25	0	673446	621572
SILVA (only NR);Bacteria;Actinobacteria;Acidimicrobiia;Microtrichales;Microtrichaceae;uncultured;	97.8	7.7	139	139	136	3	0	673675	621779
SILVA (only NR);Bacteria;Actinobacteria;Acidimicrobiia;Microtrichales;uncultured;	91.9	7.7	308	308	283	25	0	673506	621632
SILVA (only NR);Bacteria;Actinobacteria;Acidimicrobiia;uncultured;	67.1	7.7	234	234	157	77	0	673580	621758
SILVA (only NR);Bacteria;Actinobacteria;Actinobacteria;	88.9	7.4	52306	52306	46477	5829	0	621508	575438
SILVA (only NR);Bacteria;Actinobacteria;Actinobacteria;Actinomycetales;	92.4	7.7	1505	1505	1390	115	0	672309	620525
SILVA (only NR);Bacteria;Actinobacteria;Actinobacteria;Actinomycetales;Actinomycetaceae;	92.2	7.7	1483	1483	1368	115	0	672331	620547
SILVA (only NR);Bacteria;Actinobacteria;Actinobacteria;Actinomycetales;Actinomycetaceae;Actinobaculum;	100	7.7	8	8	8	0	0	673806	621907
SILVA (only NR);Bacteria;Actinobacteria;Actinobacteria;Actinomycetales;Actinomycetaceae;Actinomyces;	91.1	7.7	1201	1201	1094	107	0	672613	620821
SILVA (only NR);Bacteria;Actinobacteria;Actinobacteria;Actinomycetales;Actinomycetaceae;Actinotignum;	100	7.7	19	19	19	0	0	673795	621896
SILVA (only NR);Bacteria;Actinobacteria;Actinobacteria;Actinomycetales;Actinomycetaceae;Arcanobacterium;	100	7.7	38	38	38	0	0	673776	621877
SILVA (only NR);Bacteria;Actinobacteria;Actinobacteria;Actinomycetales;Actinomycetaceae;F0332;	96.6	7.7	59	59	57	2	0	673755	621858
SILVA (only NR);Bacteria;Actinobacteria;Actinobacteria;Actinomycetales;Actinomycetaceae;Flaviflexus;	100	7.7	13	13	13	0	0	673801	621902
SILVA (only NR);Bacteria;Actinobacteria;Actinobacteria;Actinomycetales;Actinomycetaceae;Mobiluncus;	100	7.7	36	36	36	0	0	673778	621879
SILVA (only NR);Bacteria;Actinobacteria;Actinobacteria;Actinomycetales;Actinomycetaceae;Trueperella;	95.3	7.7	64	64	61	3	0	673750	621854
SILVA (only NR);Bacteria;Actinobacteria;Actinobacteria;Actinomycetales;Actinomycetaceae;uncultured;	100	7.7	8	8	8	0	0	673806	621907
SILVA (only NR);Bacteria;Actinobacteria;Actinobacteria;Actinomycetales;Actinomycetaceae;Varibaculum;	90.6	7.7	32	32	29	3	0	673782	621886
SILVA (only NR);Bacteria;Actinobacteria;Actinobacteria;Actinomycetales;Actinomycetales Incertae Sedis;	100	7.7	22	22	22	0	0	673792	621893
SILVA (only NR);Bacteria;Actinobacteria;Actinobacteria;Actinomycetales;Actinomycetales Incertae Sedis;Candidatus Ancillula;	100	7.7	22	22	22	0	0	673792	621893
SILVA (only NR);Bacteria;Actinobacteria;Actinobacteria;Bifidobacteriales;	97	7.7	599	599	581	18	0	673215	621334
SILVA (only NR);Bacteria;Actinobacteria;Actinobacteria;Bifidobacteriales;Bifidobacteriaceae;	97	7.7	599	599	581	18	0	673215	621334
SILVA (only NR);Bacteria;Actinobacteria;Actinobacteria;Bifidobacteriales;Bifidobacteriaceae;Aeriscardovia;	100	7.7	5	5	5	0	0	673809	621910
SILVA (only NR);Bacteria;Actinobacteria;Actinobacteria;Bifidobacteriales;Bifidobacteriaceae;Alloscardovia;	100	7.7	23	23	23	0	0	673791	621892
SILVA (only NR);Bacteria;Actinobacteria;Actinobacteria;Bifidobacteriales;Bifidobacteriaceae;Bifidobacterium;	96.8	7.7	525	525	508	17	0	673289	621407
SILVA (only NR);Bacteria;Actinobacteria;Actinobacteria;Bifidobacteriales;Bifidobacteriaceae;Bombiscardovia;	85.7	7.7	7	7	6	1	0	673807	621909
SILVA (only NR);Bacteria;Actinobacteria;Actinobacteria;Bifidobacteriales;Bifidobacteriaceae;Gardnerella;	100	7.7	16	16	16	0	0	673798	621899
SILVA (only NR);Bacteria;Actinobacteria;Actinobacteria;Bifidobacteriales;Bifidobacteriaceae;Neoscardovia;	100	7.7	2	2	2	0	0	673812	621913
SILVA (only NR);Bacteria;Actinobacteria;Actinobacteria;Bifidobacteriales;Bifidobacteriaceae;Parascardovia;	100	7.7	5	5	5	0	0	673809	621910
SILVA (only NR);Bacteria;Actinobacteria;Actinobacteria;Bifidobacteriales;Bifidobacteriaceae;Pseudoscardovia;	100	7.7	5	5	5	0	0	673809	621910
SILVA (only NR);Bacteria;Actinobacteria;Actinobacteria;Bifidobacteriales;Bifidobacteriaceae;Scardovia;	100	7.7	8	8	8	0	0	673806	621907
SILVA (only NR);Bacteria;Actinobacteria;Actinobacteria;Bifidobacteriales;Bifidobacteriaceae;uncultured;	100	7.7	2	2	2	0	0	673812	621913
SILVA (only NR);Bacteria;Actinobacteria;Actinobacteria;Catenulisporales;	100	7.7	57	57	57	0	0	673757	621858
SILVA (only NR);Bacteria;Actinobacteria;Actinobacteria;Catenulisporales;Actinospicaceae;	100	7.7	44	44	44	0	0	673770	621871
SILVA (only NR);Bacteria;Actinobacteria;Actinobacteria;Catenulisporales;Actinospicaceae;Actinospica;	100	7.7	44	44	44	0	0	673770	621871
SILVA (only NR);Bacteria;Actinobacteria;Actinobacteria;Catenulisporales;Catenulisporaceae;	100	7.7	13	13	13	0	0	673801	621902
SILVA (only NR);Bacteria;Actinobacteria;Actinobacteria;Catenulisporales;Catenulisporaceae;Catenulispora;	100	7.7	13	13	13	0	0	673801	621902
SILVA (only NR);Bacteria;Actinobacteria;Actinobacteria;Corynebacteriales;	91.1	7.7	10901	10901	9928	973	0	662913	611987
SILVA (only NR);Bacteria;Actinobacteria;Actinobacteria;Corynebacteriales;Corynebacteriaceae;	83	7.6	4822	4822	4001	821	0	668992	617914
SILVA (only NR);Bacteria;Actinobacteria;Actinobacteria;Corynebacteriales;Corynebacteriaceae;Corynebacterium 1;	82.6	7.6	3999	3999	3302	697	0	669815	618613
SILVA (only NR);Bacteria;Actinobacteria;Actinobacteria;Corynebacteriales;Corynebacteriaceae;Corynebacterium;	90.7	7.7	605	605	549	56	0	673209	621366
SILVA (only NR);Bacteria;Actinobacteria;Actinobacteria;Corynebacteriales;Corynebacteriaceae;Lawsonella;	67.7	7.7	186	186	126	60	0	673628	621789
SILVA (only NR);Bacteria;Actinobacteria;Actinobacteria;Corynebacteriales;Corynebacteriaceae;Turicella;	66.7	7.7	24	24	16	8	0	673790	621899
SILVA (only NR);Bacteria;Actinobacteria;Actinobacteria;Corynebacteriales;Corynebacteriaceae;uncultured;	100	7.7	3	3	3	0	0	673811	621912
SILVA (only NR);Bacteria;Actinobacteria;Actinobacteria;Corynebacteriales;Corynebacteriales Incertae Sedis;	100	7.7	6	6	6	0	0	673808	621909
SILVA (only NR);Bacteria;Actinobacteria;Actinobacteria;Corynebacteriales;Corynebacteriales Incertae Sedis;Tomitella;	100	7.7	6	6	6	0	0	673808	621909
SILVA (only NR);Bacteria;Actinobacteria;Actinobacteria;Corynebacteriales;Dietziaceae;	92.9	7.7	280	280	260	20	0	673534	621655
SILVA (only NR);Bacteria;Actinobacteria;Actinobacteria;Corynebacteriales;Dietziaceae;Dietzia;	92.9	7.7	280	280	260	20	0	673534	621655
SILVA (only NR);Bacteria;Actinobacteria;Actinobacteria;Corynebacteriales;Mycobacteriaceae;	97.9	7.7	2651	2651	2595	56	0	671163	619320
SILVA (only NR);Bacteria;Actinobacteria;Actinobacteria;Corynebacteriales;Mycobacteriaceae;Hoyosella;	100	7.7	7	7	7	0	0	673807	621908
SILVA (only NR);Bacteria;Actinobacteria;Actinobacteria;Corynebacteriales;Mycobacteriaceae;Mycobacterium;	97.9	7.7	2644	2644	2588	56	0	671170	619327
SILVA (only NR);Bacteria;Actinobacteria;Actinobacteria;Corynebacteriales;Nocardiaceae;	97.5	7.7	3015	3015	2941	74	0	670799	618974
SILVA (only NR);Bacteria;Actinobacteria;Actinobacteria;Corynebacteriales;Nocardiaceae;Gordonia;	97.7	7.7	474	474	463	11	0	673340	621452
SILVA (only NR);Bacteria;Actinobacteria;Actinobacteria;Corynebacteriales;Nocardiaceae;Millisia;	100	7.7	2	2	2	0	0	673812	621913
SILVA (only NR);Bacteria;Actinobacteria;Actinobacteria;Corynebacteriales;Nocardiaceae;Nocardia;	99.1	7.7	1291	1291	1279	12	0	672523	620636
SILVA (only NR);Bacteria;Actinobacteria;Actinobacteria;Corynebacteriales;Nocardiaceae;Rhodococcus;	95.8	7.7	1141	1141	1093	48	0	672673	620822
SILVA (only NR);Bacteria;Actinobacteria;Actinobacteria;Corynebacteriales;Nocardiaceae;Skermania;	91.7	7.7	12	12	11	1	0	673802	621904
SILVA (only NR);Bacteria;Actinobacteria;Actinobacteria;Corynebacteriales;Nocardiaceae;Smaragdicoccus;	87.5	7.7	8	8	7	1	0	673806	621908
SILVA (only NR);Bacteria;Actinobacteria;Actinobacteria;Corynebacteriales;Nocardiaceae;Williamsia;	98.9	7.7	87	87	86	1	0	673727	621829
SILVA (only NR);Bacteria;Actinobacteria;Actinobacteria;Corynebacteriales;Segniliparaceae;	100	7.7	10	10	10	0	0	673804	621905
SILVA (only NR);Bacteria;Actinobacteria;Actinobacteria;Corynebacteriales;Segniliparaceae;Segniliparus;	100	7.7	6	6	6	0	0	673808	621909
SILVA (only NR);Bacteria;Actinobacteria;Actinobacteria;Corynebacteriales;Segniliparaceae;uncultured;	100	7.7	4	4	4	0	0	673810	621911
SILVA (only NR);Bacteria;Actinobacteria;Actinobacteria;Corynebacteriales;Tsukamurellaceae;	98.2	7.7	112	112	110	2	0	673702	621805
SILVA (only NR);Bacteria;Actinobacteria;Actinobacteria;Corynebacteriales;Tsukamurellaceae;Tsukamurella;	98.2	7.7	112	112	110	2	0	673702	621805
SILVA (only NR);Bacteria;Actinobacteria;Actinobacteria;Corynebacteriales;uncultured;	100	7.7	4	4	4	0	0	673810	621911
SILVA (only NR);Bacteria;Actinobacteria;Actinobacteria;Elev-16S-976;	100	7.7	4	4	4	0	0	673810	621911
SILVA (only NR);Bacteria;Actinobacteria;Actinobacteria;Frankiales;	96.4	7.7	1474	1474	1421	53	0	672340	620494
SILVA (only NR);Bacteria;Actinobacteria;Actinobacteria;Frankiales;Acidothermaceae;	94.7	7.7	114	114	108	6	0	673700	621807
SILVA (only NR);Bacteria;Actinobacteria;Actinobacteria;Frankiales;Acidothermaceae;Acidothermus;	94.7	7.7	114	114	108	6	0	673700	621807
SILVA (only NR);Bacteria;Actinobacteria;Actinobacteria;Frankiales;Cryptosporangiaceae;	98.3	7.7	59	59	58	1	0	673755	621857
SILVA (only NR);Bacteria;Actinobacteria;Actinobacteria;Frankiales;Cryptosporangiaceae;Cryptosporangium;	93.3	7.7	15	15	14	1	0	673799	621901
SILVA (only NR);Bacteria;Actinobacteria;Actinobacteria;Frankiales;Cryptosporangiaceae;Fodinicola;	100	7.7	44	44	44	0	0	673770	621871
SILVA (only NR);Bacteria;Actinobacteria;Actinobacteria;Frankiales;Frankiaceae;	94.5	7.7	183	183	173	10	0	673631	621742
SILVA (only NR);Bacteria;Actinobacteria;Actinobacteria;Frankiales;Frankiaceae;Frankia;	94.1	7.7	68	68	64	4	0	673746	621851
SILVA (only NR);Bacteria;Actinobacteria;Actinobacteria;Frankiales;Frankiaceae;Jatrophihabitans;	94.7	7.7	114	114	108	6	0	673700	621807
SILVA (only NR);Bacteria;Actinobacteria;Actinobacteria;Frankiales;Geodermatophilaceae;	96.9	7.7	385	385	373	12	0	673429	621542
SILVA (only NR);Bacteria;Actinobacteria;Actinobacteria;Frankiales;Geodermatophilaceae;Antricoccus;	100	7.7	17	17	17	0	0	673797	621898
SILVA (only NR);Bacteria;Actinobacteria;Actinobacteria;Frankiales;Geodermatophilaceae;Blastococcus;	98.3	7.7	180	180	177	3	0	673634	621738
SILVA (only NR);Bacteria;Actinobacteria;Actinobacteria;Frankiales;Geodermatophilaceae;Geodermatophilus;	96.2	7.7	105	105	101	4	0	673709	621814
SILVA (only NR);Bacteria;Actinobacteria;Actinobacteria;Frankiales;Geodermatophilaceae;Modestobacter;	93.9	7.7	82	82	77	5	0	673732	621838
SILVA (only NR);Bacteria;Actinobacteria;Actinobacteria;Frankiales;Nakamurellaceae;	97.1	7.7	105	105	102	3	0	673709	621813
SILVA (only NR);Bacteria;Actinobacteria;Actinobacteria;Frankiales;Nakamurellaceae;Nakamurella;	97.1	7.7	105	105	102	3	0	673709	621813
SILVA (only NR);Bacteria;Actinobacteria;Actinobacteria;Frankiales;Sporichthyaceae;	96.1	7.7	511	511	491	20	0	673303	621424
SILVA (only NR);Bacteria;Actinobacteria;Actinobacteria;Frankiales;Sporichthyaceae;Candidatus Planktophila;	97.6	7.7	42	42	41	1	0	673772	621874
SILVA (only NR);Bacteria;Actinobacteria;Actinobacteria;Frankiales;Sporichthyaceae;hgcI clade;	95.5	7.7	398	398	380	18	0	673416	621535
SILVA (only NR);Bacteria;Actinobacteria;Actinobacteria;Frankiales;Sporichthyaceae;Sporichthya;	100	7.7	17	17	17	0	0	673797	621898
SILVA (only NR);Bacteria;Actinobacteria;Actinobacteria;Frankiales;Sporichthyaceae;uncultured;	100	7.7	31	31	31	0	0	673783	621884
SILVA (only NR);Bacteria;Actinobacteria;Actinobacteria;Frankiales;uncultured;	99.1	7.7	117	117	116	1	0	673697	621799
SILVA (only NR);Bacteria;Actinobacteria;Actinobacteria;Glycomycetales;	93.1	7.7	101	101	94	7	0	673713	621821
SILVA (only NR);Bacteria;Actinobacteria;Actinobacteria;Glycomycetales;Glycomycetaceae;	93.1	7.7	101	101	94	7	0	673713	621821
SILVA (only NR);Bacteria;Actinobacteria;Actinobacteria;Glycomycetales;Glycomycetaceae;Glycomyces;	93.2	7.7	88	88	82	6	0	673726	621833
SILVA (only NR);Bacteria;Actinobacteria;Actinobacteria;Glycomycetales;Glycomycetaceae;Haloglycomyces;	100	7.7	2	2	2	0	0	673812	621913
SILVA (only NR);Bacteria;Actinobacteria;Actinobacteria;Glycomycetales;Glycomycetaceae;Salilacibacter;	100	7.7	2	2	2	0	0	673812	621913
SILVA (only NR);Bacteria;Actinobacteria;Actinobacteria;Glycomycetales;Glycomycetaceae;Salininema;	50	7.7	2	2	1	1	0	673812	621914
SILVA (only NR);Bacteria;Actinobacteria;Actinobacteria;Glycomycetales;Glycomycetaceae;uncultured;	100	7.7	6	6	6	0	0	673808	621909
SILVA (only NR);Bacteria;Actinobacteria;Actinobacteria;JB111;	100	7.7	2	2	2	0	0	673812	621913
SILVA (only NR);Bacteria;Actinobacteria;Actinobacteria;Kineosporiales;	94.9	7.7	178	178	169	9	0	673636	621746
SILVA (only NR);Bacteria;Actinobacteria;Actinobacteria;Kineosporiales;Kineosporiaceae;	94.9	7.7	178	178	169	9	0	673636	621746
SILVA (only NR);Bacteria;Actinobacteria;Actinobacteria;Kineosporiales;Kineosporiaceae;Angustibacter;	94.7	7.7	19	19	18	1	0	673795	621897
SILVA (only NR);Bacteria;Actinobacteria;Actinobacteria;Kineosporiales;Kineosporiaceae;Kineococcus;	98.1	7.7	54	54	53	1	0	673760	621862
SILVA (only NR);Bacteria;Actinobacteria;Actinobacteria;Kineosporiales;Kineosporiaceae;Kineosporia;	100	7.7	40	40	40	0	0	673774	621875
SILVA (only NR);Bacteria;Actinobacteria;Actinobacteria;Kineosporiales;Kineosporiaceae;Pseudokineococcus;	85.7	7.7	7	7	6	1	0	673807	621909
SILVA (only NR);Bacteria;Actinobacteria;Actinobacteria;Kineosporiales;Kineosporiaceae;Quadrisphaera;	87.8	7.7	49	49	43	6	0	673765	621872
SILVA (only NR);Bacteria;Actinobacteria;Actinobacteria;Kineosporiales;Kineosporiaceae;uncultured;	100	7.7	7	7	7	0	0	673807	621908
SILVA (only NR);Bacteria;Actinobacteria;Actinobacteria;Micrococcales;	95.6	7.8	12724	12724	12160	564	0	661090	609755
SILVA (only NR);Bacteria;Actinobacteria;Actinobacteria;Micrococcales;AKAU3644;	100	7.7	7	7	7	0	0	673807	621908
SILVA (only NR);Bacteria;Actinobacteria;Actinobacteria;Micrococcales;Beutenbergiaceae;	100	7.7	17	17	17	0	0	673797	621898
SILVA (only NR);Bacteria;Actinobacteria;Actinobacteria;Micrococcales;Beutenbergiaceae;Beutenbergia;	100	7.7	3	3	3	0	0	673811	621912
SILVA (only NR);Bacteria;Actinobacteria;Actinobacteria;Micrococcales;Beutenbergiaceae;Miniimonas;	100	7.7	1	1	1	0	0	673813	621914
SILVA (only NR);Bacteria;Actinobacteria;Actinobacteria;Micrococcales;Beutenbergiaceae;Salana;	100	7.7	8	8	8	0	0	673806	621907
SILVA (only NR);Bacteria;Actinobacteria;Actinobacteria;Micrococcales;Beutenbergiaceae;Serinibacter;	100	7.7	2	2	2	0	0	673812	621913
SILVA (only NR);Bacteria;Actinobacteria;Actinobacteria;Micrococcales;Bogoriellaceae;	98.8	7.7	83	83	82	1	0	673731	621833
SILVA (only NR);Bacteria;Actinobacteria;Actinobacteria;Micrococcales;Bogoriellaceae;Bogoriella;	100	7.7	6	6	6	0	0	673808	621909
SILVA (only NR);Bacteria;Actinobacteria;Actinobacteria;Micrococcales;Bogoriellaceae;Georgenia;	98.6	7.7	74	74	73	1	0	673740	621842
SILVA (only NR);Bacteria;Actinobacteria;Actinobacteria;Micrococcales;Bogoriellaceae;Oceanitalea;	100	7.7	1	1	1	0	0	673813	621914
SILVA (only NR);Bacteria;Actinobacteria;Actinobacteria;Micrococcales;Brevibacteriaceae;	92.2	7.7	395	395	364	31	0	673419	621551
SILVA (only NR);Bacteria;Actinobacteria;Actinobacteria;Micrococcales;Brevibacteriaceae;Brevibacterium;	92.1	7.7	391	391	360	31	0	673423	621555
SILVA (only NR);Bacteria;Actinobacteria;Actinobacteria;Micrococcales;Brevibacteriaceae;Sediminivirga;	100	7.7	2	2	2	0	0	673812	621913
SILVA (only NR);Bacteria;Actinobacteria;Actinobacteria;Micrococcales;Brevibacteriaceae;Spelaeicoccus;	100	7.7	2	2	2	0	0	673812	621913
SILVA (only NR);Bacteria;Actinobacteria;Actinobacteria;Micrococcales;Cellulomonadaceae;	91.6	7.7	371	371	340	31	0	673443	621575
SILVA (only NR);Bacteria;Actinobacteria;Actinobacteria;Micrococcales;Cellulomonadaceae;Actinotalea;	97.8	7.7	46	46	45	1	0	673768	621870
SILVA (only NR);Bacteria;Actinobacteria;Actinobacteria;Micrococcales;Cellulomonadaceae;Cellulomonas;	89.1	7.7	257	257	229	28	0	673557	621686
SILVA (only NR);Bacteria;Actinobacteria;Actinobacteria;Micrococcales;Cellulomonadaceae;Oerskovia;	97	7.7	33	33	32	1	0	673781	621883
SILVA (only NR);Bacteria;Actinobacteria;Actinobacteria;Micrococcales;Cellulomonadaceae;Paraoerskovia;	100	7.7	11	11	11	0	0	673803	621904
SILVA (only NR);Bacteria;Actinobacteria;Actinobacteria;Micrococcales;Cellulomonadaceae;Pseudactinotalea;	91.7	7.7	12	12	11	1	0	673802	621904
SILVA (only NR);Bacteria;Actinobacteria;Actinobacteria;Micrococcales;Cellulomonadaceae;Sediminihabitans;	100	7.7	1	1	1	0	0	673813	621914
SILVA (only NR);Bacteria;Actinobacteria;Actinobacteria;Micrococcales;Cellulomonadaceae;Tropheryma;	100	7.7	4	4	4	0	0	673810	621911
SILVA (only NR);Bacteria;Actinobacteria;Actinobacteria;Micrococcales;Cellulomonadaceae;Tropicihabitans;	100	7.7	2	2	2	0	0	673812	621913
SILVA (only NR);Bacteria;Actinobacteria;Actinobacteria;Micrococcales;Cellulomonadaceae;W15;	100	7.7	2	2	2	0	0	673812	621913
SILVA (only NR);Bacteria;Actinobacteria;Actinobacteria;Micrococcales;Demequinaceae;	98.9	7.7	95	95	94	1	0	673719	621821
SILVA (only NR);Bacteria;Actinobacteria;Actinobacteria;Micrococcales;Demequinaceae;Demequina;	100	7.7	60	60	60	0	0	673754	621855
SILVA (only NR);Bacteria;Actinobacteria;Actinobacteria;Micrococcales;Demequinaceae;Lysinimicrobium;	96.3	7.7	27	27	26	1	0	673787	621889
SILVA (only NR);Bacteria;Actinobacteria;Actinobacteria;Micrococcales;Demequinaceae;uncultured;	100	7.7	7	7	7	0	0	673807	621908
SILVA (only NR);Bacteria;Actinobacteria;Actinobacteria;Micrococcales;Dermabacteraceae;	96.9	7.7	327	327	317	10	0	673487	621598
SILVA (only NR);Bacteria;Actinobacteria;Actinobacteria;Micrococcales;Dermabacteraceae;Brachybacterium;	98	7.7	251	251	246	5	0	673563	621669
SILVA (only NR);Bacteria;Actinobacteria;Actinobacteria;Micrococcales;Dermabacteraceae;Dermabacter;	91.4	7.7	58	58	53	5	0	673756	621862
SILVA (only NR);Bacteria;Actinobacteria;Actinobacteria;Micrococcales;Dermabacteraceae;Devriesea;	100	7.7	2	2	2	0	0	673812	621913
SILVA (only NR);Bacteria;Actinobacteria;Actinobacteria;Micrococcales;Dermabacteraceae;Helcobacillus;	100	7.7	11	11	11	0	0	673803	621904
SILVA (only NR);Bacteria;Actinobacteria;Actinobacteria;Micrococcales;Dermabacteraceae;uncultured;	100	7.7	5	5	5	0	0	673809	621910
SILVA (only NR);Bacteria;Actinobacteria;Actinobacteria;Micrococcales;Dermacoccaceae;	98.1	7.7	105	105	103	2	0	673709	621812
SILVA (only NR);Bacteria;Actinobacteria;Actinobacteria;Micrococcales;Dermacoccaceae;Barrientosiimonas;	100	7.7	5	5	5	0	0	673809	621910
SILVA (only NR);Bacteria;Actinobacteria;Actinobacteria;Micrococcales;Dermacoccaceae;Branchiibius;	100	7.7	4	4	4	0	0	673810	621911
SILVA (only NR);Bacteria;Actinobacteria;Actinobacteria;Micrococcales;Dermacoccaceae;Calidifontibacter;	100	7.7	5	5	5	0	0	673809	621910
SILVA (only NR);Bacteria;Actinobacteria;Actinobacteria;Micrococcales;Dermacoccaceae;Demetria;	100	7.7	4	4	4	0	0	673810	621911
SILVA (only NR);Bacteria;Actinobacteria;Actinobacteria;Micrococcales;Dermacoccaceae;Dermacoccus;	96.7	7.7	30	30	29	1	0	673784	621886
SILVA (only NR);Bacteria;Actinobacteria;Actinobacteria;Micrococcales;Dermacoccaceae;Flexivirga;	100	7.7	7	7	7	0	0	673807	621908
SILVA (only NR);Bacteria;Actinobacteria;Actinobacteria;Micrococcales;Dermacoccaceae;Kytococcus;	96.6	7.7	29	29	28	1	0	673785	621887
SILVA (only NR);Bacteria;Actinobacteria;Actinobacteria;Micrococcales;Dermacoccaceae;Luteipulveratus;	100	7.7	4	4	4	0	0	673810	621911
SILVA (only NR);Bacteria;Actinobacteria;Actinobacteria;Micrococcales;Dermacoccaceae;Rudaeicoccus;	100	7.7	1	1	1	0	0	673813	621914
SILVA (only NR);Bacteria;Actinobacteria;Actinobacteria;Micrococcales;Dermacoccaceae;uncultured;	100	7.7	7	7	7	0	0	673807	621908
SILVA (only NR);Bacteria;Actinobacteria;Actinobacteria;Micrococcales;Dermacoccaceae;Yimella;	100	7.7	4	4	4	0	0	673810	621911
SILVA (only NR);Bacteria;Actinobacteria;Actinobacteria;Micrococcales;Dermatophilaceae;	96.6	7.7	88	88	85	3	0	673726	621830
SILVA (only NR);Bacteria;Actinobacteria;Actinobacteria;Micrococcales;Dermatophilaceae;Austwickia;	100	7.7	4	4	4	0	0	673810	621911
SILVA (only NR);Bacteria;Actinobacteria;Actinobacteria;Micrococcales;Dermatophilaceae;Dermatophilus;	100	7.7	6	6	6	0	0	673808	621909
SILVA (only NR);Bacteria;Actinobacteria;Actinobacteria;Micrococcales;Dermatophilaceae;Kineosphaera;	100	7.7	4	4	4	0	0	673810	621911
SILVA (only NR);Bacteria;Actinobacteria;Actinobacteria;Micrococcales;Dermatophilaceae;Mobilicoccus;	100	7.7	8	8	8	0	0	673806	621907
SILVA (only NR);Bacteria;Actinobacteria;Actinobacteria;Micrococcales;Dermatophilaceae;Piscicoccus;	100	7.7	2	2	2	0	0	673812	621913
SILVA (only NR);Bacteria;Actinobacteria;Actinobacteria;Micrococcales;Dermatophilaceae;Tonsilliphilus;	100	7.7	2	2	2	0	0	673812	621913
SILVA (only NR);Bacteria;Actinobacteria;Actinobacteria;Micrococcales;Dermatophilaceae;uncultured;	94.9	7.7	59	59	56	3	0	673755	621859
SILVA (only NR);Bacteria;Actinobacteria;Actinobacteria;Micrococcales;Intrasporangiaceae;	96.5	7.7	721	721	696	25	0	673093	621219
SILVA (only NR);Bacteria;Actinobacteria;Actinobacteria;Micrococcales;Intrasporangiaceae;Aquipuribacter;	100	7.7	7	7	7	0	0	673807	621908
SILVA (only NR);Bacteria;Actinobacteria;Actinobacteria;Micrococcales;Intrasporangiaceae;Arsenicicoccus;	100	7.7	13	13	13	0	0	673801	621902
SILVA (only NR);Bacteria;Actinobacteria;Actinobacteria;Micrococcales;Intrasporangiaceae;Fodinibacter;	100	7.7	2	2	2	0	0	673812	621913
SILVA (only NR);Bacteria;Actinobacteria;Actinobacteria;Micrococcales;Intrasporangiaceae;Humibacillus;	100	7.7	10	10	10	0	0	673804	621905
SILVA (only NR);Bacteria;Actinobacteria;Actinobacteria;Micrococcales;Intrasporangiaceae;Intrasporangium;	96	7.7	25	25	24	1	0	673789	621891
SILVA (only NR);Bacteria;Actinobacteria;Actinobacteria;Micrococcales;Intrasporangiaceae;Janibacter;	92.8	7.7	125	125	116	9	0	673689	621799
SILVA (only NR);Bacteria;Actinobacteria;Actinobacteria;Micrococcales;Intrasporangiaceae;Knoellia;	96.4	7.7	55	55	53	2	0	673759	621862
SILVA (only NR);Bacteria;Actinobacteria;Actinobacteria;Micrococcales;Intrasporangiaceae;Kribbia;	100	7.7	5	5	5	0	0	673809	621910
SILVA (only NR);Bacteria;Actinobacteria;Actinobacteria;Micrococcales;Intrasporangiaceae;Lapillicoccus;	96.4	7.7	28	28	27	1	0	673786	621888
SILVA (only NR);Bacteria;Actinobacteria;Actinobacteria;Micrococcales;Intrasporangiaceae;Marihabitans;	100	7.7	4	4	4	0	0	673810	621911
SILVA (only NR);Bacteria;Actinobacteria;Actinobacteria;Micrococcales;Intrasporangiaceae;Monashia;	100	7.7	2	2	2	0	0	673812	621913
SILVA (only NR);Bacteria;Actinobacteria;Actinobacteria;Micrococcales;Intrasporangiaceae;Ornithinibacter;	90	7.7	10	10	9	1	0	673804	621906
SILVA (only NR);Bacteria;Actinobacteria;Actinobacteria;Micrococcales;Intrasporangiaceae;Ornithinicoccus;	100	7.7	31	31	31	0	0	673783	621884
SILVA (only NR);Bacteria;Actinobacteria;Actinobacteria;Micrococcales;Intrasporangiaceae;Ornithinimicrobium;	98.3	7.7	58	58	57	1	0	673756	621858
SILVA (only NR);Bacteria;Actinobacteria;Actinobacteria;Micrococcales;Intrasporangiaceae;Oryzihumus;	96	7.7	25	25	24	1	0	673789	621891
SILVA (only NR);Bacteria;Actinobacteria;Actinobacteria;Micrococcales;Intrasporangiaceae;Phycicoccus;	98	7.7	51	51	50	1	0	673763	621865
SILVA (only NR);Bacteria;Actinobacteria;Actinobacteria;Micrococcales;Intrasporangiaceae;Serinicoccus;	100	7.7	25	25	25	0	0	673789	621890
SILVA (only NR);Bacteria;Actinobacteria;Actinobacteria;Micrococcales;Intrasporangiaceae;Terrabacter;	95.2	7.7	42	42	40	2	0	673772	621875
SILVA (only NR);Bacteria;Actinobacteria;Actinobacteria;Micrococcales;Intrasporangiaceae;Terracoccus;	100	7.7	3	3	3	0	0	673811	621912
SILVA (only NR);Bacteria;Actinobacteria;Actinobacteria;Micrococcales;Intrasporangiaceae;Tetrasphaera;	96.3	7.7	161	161	155	6	0	673653	621760
SILVA (only NR);Bacteria;Actinobacteria;Actinobacteria;Micrococcales;Intrasporangiaceae;uncultured;	100	7.7	37	37	37	0	0	673777	621878
SILVA (only NR);Bacteria;Actinobacteria;Actinobacteria;Micrococcales;Jonesiaceae;	100	7.7	12	12	12	0	0	673802	621903
SILVA (only NR);Bacteria;Actinobacteria;Actinobacteria;Micrococcales;Jonesiaceae;Jonesia;	100	7.7	12	12	12	0	0	673802	621903
SILVA (only NR);Bacteria;Actinobacteria;Actinobacteria;Micrococcales;Microbacteriaceae;	97.3	7.7	4341	4341	4224	117	0	669473	617691
SILVA (only NR);Bacteria;Actinobacteria;Actinobacteria;Micrococcales;Microbacteriaceae;Agreia;	100	7.7	19	19	19	0	0	673795	621896
SILVA (only NR);Bacteria;Actinobacteria;Actinobacteria;Micrococcales;Microbacteriaceae;Agrococcus;	96.7	7.7	121	121	117	4	0	673693	621798
SILVA (only NR);Bacteria;Actinobacteria;Actinobacteria;Micrococcales;Microbacteriaceae;Agromyces;	95.1	7.7	226	226	215	11	0	673588	621700
SILVA (only NR);Bacteria;Actinobacteria;Actinobacteria;Micrococcales;Microbacteriaceae;Allohumibacter;	100	7.7	1	1	1	0	0	673813	621914
SILVA (only NR);Bacteria;Actinobacteria;Actinobacteria;Micrococcales;Microbacteriaceae;Alpinimonas;	100	7.7	4	4	4	0	0	673810	621911
SILVA (only NR);Bacteria;Actinobacteria;Actinobacteria;Micrococcales;Microbacteriaceae;Amnibacterium;	90.5	7.7	21	21	19	2	0	673793	621896
SILVA (only NR);Bacteria;Actinobacteria;Actinobacteria;Micrococcales;Microbacteriaceae;Aurantimicrobium;	100	7.7	31	31	31	0	0	673783	621884
SILVA (only NR);Bacteria;Actinobacteria;Actinobacteria;Micrococcales;Microbacteriaceae;Candidatus Aquiluna;	96.2	7.7	78	78	75	3	0	673736	621840
SILVA (only NR);Bacteria;Actinobacteria;Actinobacteria;Micrococcales;Microbacteriaceae;Candidatus Flaviluna;	100	7.7	4	4	4	0	0	673810	621911
SILVA (only NR);Bacteria;Actinobacteria;Actinobacteria;Micrococcales;Microbacteriaceae;Candidatus Limnoluna;	100	7.7	14	14	14	0	0	673800	621901
SILVA (only NR);Bacteria;Actinobacteria;Actinobacteria;Micrococcales;Microbacteriaceae;Candidatus Planktoluna;	95.8	7.7	24	24	23	1	0	673790	621892
SILVA (only NR);Bacteria;Actinobacteria;Actinobacteria;Micrococcales;Microbacteriaceae;CB31G03;	100	7.7	3	3	3	0	0	673811	621912
SILVA (only NR);Bacteria;Actinobacteria;Actinobacteria;Micrococcales;Microbacteriaceae;Chryseoglobus;	100	7.7	13	13	13	0	0	673801	621902
SILVA (only NR);Bacteria;Actinobacteria;Actinobacteria;Micrococcales;Microbacteriaceae;Clavibacter;	98.5	7.7	68	68	67	1	0	673746	621848
SILVA (only NR);Bacteria;Actinobacteria;Actinobacteria;Micrococcales;Microbacteriaceae;Cnuibacter;	66.7	7.7	3	3	2	1	0	673811	621913
SILVA (only NR);Bacteria;Actinobacteria;Actinobacteria;Micrococcales;Microbacteriaceae;Compostimonas;	100	7.7	1	1	1	0	0	673813	621914
SILVA (only NR);Bacteria;Actinobacteria;Actinobacteria;Micrococcales;Microbacteriaceae;Conyzicola;	92.3	7.7	13	13	12	1	0	673801	621903
SILVA (only NR);Bacteria;Actinobacteria;Actinobacteria;Micrococcales;Microbacteriaceae;Cryobacterium;	94.3	7.7	105	105	99	6	0	673709	621816
SILVA (only NR);Bacteria;Actinobacteria;Actinobacteria;Micrococcales;Microbacteriaceae;Cryocola;	100	7.7	4	4	4	0	0	673810	621911
SILVA (only NR);Bacteria;Actinobacteria;Actinobacteria;Micrococcales;Microbacteriaceae;Curtobacterium;	95.9	7.7	218	218	209	9	0	673596	621706
SILVA (only NR);Bacteria;Actinobacteria;Actinobacteria;Micrococcales;Microbacteriaceae;Diaminobutyricimonas;	100	7.7	9	9	9	0	0	673805	621906
SILVA (only NR);Bacteria;Actinobacteria;Actinobacteria;Micrococcales;Microbacteriaceae;DS001;	100	7.7	3	3	3	0	0	673811	621912
SILVA (only NR);Bacteria;Actinobacteria;Actinobacteria;Micrococcales;Microbacteriaceae;Frigoribacterium;	95.4	7.7	65	65	62	3	0	673749	621853
SILVA (only NR);Bacteria;Actinobacteria;Actinobacteria;Micrococcales;Microbacteriaceae;Frondihabitans;	95.2	7.7	42	42	40	2	0	673772	621875
SILVA (only NR);Bacteria;Actinobacteria;Actinobacteria;Micrococcales;Microbacteriaceae;Galbitalea;	96.8	7.7	31	31	30	1	0	673783	621885
SILVA (only NR);Bacteria;Actinobacteria;Actinobacteria;Micrococcales;Microbacteriaceae;Glaciibacter;	100	7.7	4	4	4	0	0	673810	621911
SILVA (only NR);Bacteria;Actinobacteria;Actinobacteria;Micrococcales;Microbacteriaceae;Glaciihabitans;	100	7.7	7	7	7	0	0	673807	621908
SILVA (only NR);Bacteria;Actinobacteria;Actinobacteria;Micrococcales;Microbacteriaceae;Gryllotalpicola;	94.1	7.7	17	17	16	1	0	673797	621899
SILVA (only NR);Bacteria;Actinobacteria;Actinobacteria;Micrococcales;Microbacteriaceae;Gulosibacter;	100	7.7	12	12	12	0	0	673802	621903
SILVA (only NR);Bacteria;Actinobacteria;Actinobacteria;Micrococcales;Microbacteriaceae;Herbiconiux;	100	7.7	24	24	24	0	0	673790	621891
SILVA (only NR);Bacteria;Actinobacteria;Actinobacteria;Micrococcales;Microbacteriaceae;Homoserinibacter;	100	7.7	4	4	4	0	0	673810	621911
SILVA (only NR);Bacteria;Actinobacteria;Actinobacteria;Micrococcales;Microbacteriaceae;Homoserinimonas;	100	7.7	2	2	2	0	0	673812	621913
SILVA (only NR);Bacteria;Actinobacteria;Actinobacteria;Micrococcales;Microbacteriaceae;Huakuichenia;	100	7.7	8	8	8	0	0	673806	621907
SILVA (only NR);Bacteria;Actinobacteria;Actinobacteria;Micrococcales;Microbacteriaceae;Humibacter;	100	7.7	10	10	10	0	0	673804	621905
SILVA (only NR);Bacteria;Actinobacteria;Actinobacteria;Micrococcales;Microbacteriaceae;Klugiella;	100	7.7	4	4	4	0	0	673810	621911
SILVA (only NR);Bacteria;Actinobacteria;Actinobacteria;Micrococcales;Microbacteriaceae;Labedella;	91.7	7.7	12	12	11	1	0	673802	621904
SILVA (only NR);Bacteria;Actinobacteria;Actinobacteria;Micrococcales;Microbacteriaceae;Leifsonia;	98.4	7.7	127	127	125	2	0	673687	621790
SILVA (only NR);Bacteria;Actinobacteria;Actinobacteria;Micrococcales;Microbacteriaceae;Leucobacter;	97.9	7.7	291	291	285	6	0	673523	621630
SILVA (only NR);Bacteria;Actinobacteria;Actinobacteria;Micrococcales;Microbacteriaceae;Luethyella;	100	7.7	1	1	1	0	0	673813	621914
SILVA (only NR);Bacteria;Actinobacteria;Actinobacteria;Micrococcales;Microbacteriaceae;Lysinimonas;	100	7.7	21	21	21	0	0	673793	621894
SILVA (only NR);Bacteria;Actinobacteria;Actinobacteria;Micrococcales;Microbacteriaceae;Marisediminicola;	100	7.7	25	25	25	0	0	673789	621890
SILVA (only NR);Bacteria;Actinobacteria;Actinobacteria;Micrococcales;Microbacteriaceae;Microbacterium;	97.8	7.7	2095	2095	2048	47	0	671719	619867
SILVA (only NR);Bacteria;Actinobacteria;Actinobacteria;Micrococcales;Microbacteriaceae;Microcella;	100	7.7	7	7	7	0	0	673807	621908
SILVA (only NR);Bacteria;Actinobacteria;Actinobacteria;Micrococcales;Microbacteriaceae;Microterricola;	100	7.7	7	7	7	0	0	673807	621908
SILVA (only NR);Bacteria;Actinobacteria;Actinobacteria;Micrococcales;Microbacteriaceae;ML602J-51;	100	7.7	16	16	16	0	0	673798	621899
SILVA (only NR);Bacteria;Actinobacteria;Actinobacteria;Micrococcales;Microbacteriaceae;MWH-Ta3;	100	7.7	7	7	7	0	0	673807	621908
SILVA (only NR);Bacteria;Actinobacteria;Actinobacteria;Micrococcales;Microbacteriaceae;Mycetocola;	95.7	7.7	47	47	45	2	0	673767	621870
SILVA (only NR);Bacteria;Actinobacteria;Actinobacteria;Micrococcales;Microbacteriaceae;Naasia;	100	7.7	4	4	4	0	0	673810	621911
SILVA (only NR);Bacteria;Actinobacteria;Actinobacteria;Micrococcales;Microbacteriaceae;Okibacterium;	100	7.7	13	13	13	0	0	673801	621902
SILVA (only NR);Bacteria;Actinobacteria;Actinobacteria;Micrococcales;Microbacteriaceae;Parafrigoribacterium;	100	7.7	64	64	64	0	0	673750	621851
SILVA (only NR);Bacteria;Actinobacteria;Actinobacteria;Micrococcales;Microbacteriaceae;Plantibacter;	100	7.7	32	32	32	0	0	673782	621883
SILVA (only NR);Bacteria;Actinobacteria;Actinobacteria;Micrococcales;Microbacteriaceae;Pontimonas;	100	7.7	3	3	3	0	0	673811	621912
SILVA (only NR);Bacteria;Actinobacteria;Actinobacteria;Micrococcales;Microbacteriaceae;Pseudoclavibacter;	91.8	7.7	73	73	67	6	0	673741	621848
SILVA (only NR);Bacteria;Actinobacteria;Actinobacteria;Micrococcales;Microbacteriaceae;Rathayibacter;	95.5	7.7	44	44	42	2	0	673770	621873
SILVA (only NR);Bacteria;Actinobacteria;Actinobacteria;Micrococcales;Microbacteriaceae;Rhodoglobus;	100	7.7	10	10	10	0	0	673804	621905
SILVA (only NR);Bacteria;Actinobacteria;Actinobacteria;Micrococcales;Microbacteriaceae;Rhodoluna;	100	7.7	31	31	31	0	0	673783	621884
SILVA (only NR);Bacteria;Actinobacteria;Actinobacteria;Micrococcales;Microbacteriaceae;Rudaibacter;	100	7.7	2	2	2	0	0	673812	621913
SILVA (only NR);Bacteria;Actinobacteria;Actinobacteria;Micrococcales;Microbacteriaceae;Salinibacterium;	95.8	7.7	48	48	46	2	0	673766	621869
SILVA (only NR);Bacteria;Actinobacteria;Actinobacteria;Micrococcales;Microbacteriaceae;Schumannella;	80	7.7	5	5	4	1	0	673809	621911
SILVA (only NR);Bacteria;Actinobacteria;Actinobacteria;Micrococcales;Microbacteriaceae;Subtercola;	100	7.7	26	26	26	0	0	673788	621889
SILVA (only NR);Bacteria;Actinobacteria;Actinobacteria;Micrococcales;Microbacteriaceae;SV1-3;	100	7.7	3	3	3	0	0	673811	621912
SILVA (only NR);Bacteria;Actinobacteria;Actinobacteria;Micrococcales;Microbacteriaceae;uncultured;	98.9	7.7	92	92	91	1	0	673722	621824
SILVA (only NR);Bacteria;Actinobacteria;Actinobacteria;Micrococcales;Microbacteriaceae;XZXXH163;	66.7	7.7	3	3	2	1	0	673811	621913
SILVA (only NR);Bacteria;Actinobacteria;Actinobacteria;Micrococcales;Microbacteriaceae;Yonghaparkia;	100	7.7	14	14	14	0	0	673800	621901
SILVA (only NR);Bacteria;Actinobacteria;Actinobacteria;Micrococcales;Micrococcaceae;	94.2	7.7	5626	5626	5301	325	0	668188	616614
SILVA (only NR);Bacteria;Actinobacteria;Actinobacteria;Micrococcales;Micrococcaceae;Acaricomes;	100	7.7	3	3	3	0	0	673811	621912
SILVA (only NR);Bacteria;Actinobacteria;Actinobacteria;Micrococcales;Micrococcaceae;Arthrobacter;	97.1	7.7	1492	1492	1449	43	0	672322	620466
SILVA (only NR);Bacteria;Actinobacteria;Actinobacteria;Micrococcales;Micrococcaceae;Auritidibacter;	100	7.7	7	7	7	0	0	673807	621908
SILVA (only NR);Bacteria;Actinobacteria;Actinobacteria;Micrococcales;Micrococcaceae;Citricoccus;	98.6	7.7	69	69	68	1	0	673745	621847
SILVA (only NR);Bacteria;Actinobacteria;Actinobacteria;Micrococcales;Micrococcaceae;Enteractinococcus;	100	7.7	18	18	18	0	0	673796	621897
SILVA (only NR);Bacteria;Actinobacteria;Actinobacteria;Micrococcales;Micrococcaceae;Garicola;	70	7.7	10	10	7	3	0	673804	621908
SILVA (only NR);Bacteria;Actinobacteria;Actinobacteria;Micrococcales;Micrococcaceae;Glutamicibacter;	97.4	7.7	340	340	331	9	0	673474	621584
SILVA (only NR);Bacteria;Actinobacteria;Actinobacteria;Micrococcales;Micrococcaceae;Haematomicrobium;	100	7.7	3	3	3	0	0	673811	621912
SILVA (only NR);Bacteria;Actinobacteria;Actinobacteria;Micrococcales;Micrococcaceae;Kocuria;	91.6	7.7	580	580	531	49	0	673234	621384
SILVA (only NR);Bacteria;Actinobacteria;Actinobacteria;Micrococcales;Micrococcaceae;Micrococcus;	88.7	7.7	452	452	401	51	0	673362	621514
SILVA (only NR);Bacteria;Actinobacteria;Actinobacteria;Micrococcales;Micrococcaceae;Neomicrococcus;	100	7.7	18	18	18	0	0	673796	621897
SILVA (only NR);Bacteria;Actinobacteria;Actinobacteria;Micrococcales;Micrococcaceae;Nesterenkonia;	93.9	7.7	114	114	107	7	0	673700	621808
SILVA (only NR);Bacteria;Actinobacteria;Actinobacteria;Micrococcales;Micrococcaceae;Paenarthrobacter;	95	7.7	303	303	288	15	0	673511	621627
SILVA (only NR);Bacteria;Actinobacteria;Actinobacteria;Micrococcales;Micrococcaceae;Paeniglutamicibacter;	97.5	7.7	118	118	115	3	0	673696	621800
SILVA (only NR);Bacteria;Actinobacteria;Actinobacteria;Micrococcales;Micrococcaceae;Pseudarthrobacter;	94.2	7.7	827	827	779	48	0	672987	621136
SILVA (only NR);Bacteria;Actinobacteria;Actinobacteria;Micrococcales;Micrococcaceae;Pseudoglutamicibacter;	100	7.7	22	22	22	0	0	673792	621893
SILVA (only NR);Bacteria;Actinobacteria;Actinobacteria;Micrococcales;Micrococcaceae;Renibacterium;	94.1	7.7	17	17	16	1	0	673797	621899
SILVA (only NR);Bacteria;Actinobacteria;Actinobacteria;Micrococcales;Micrococcaceae;Rothia;	92.6	7.7	1124	1124	1041	83	0	672690	620874
SILVA (only NR);Bacteria;Actinobacteria;Actinobacteria;Micrococcales;Micrococcaceae;Sinomonas;	94.6	7.7	56	56	53	3	0	673758	621862
SILVA (only NR);Bacteria;Actinobacteria;Actinobacteria;Micrococcales;Micrococcaceae;Tersicoccus;	100	7.7	6	6	6	0	0	673808	621909
SILVA (only NR);Bacteria;Actinobacteria;Actinobacteria;Micrococcales;Micrococcaceae;uncultured;	52.6	7.7	19	19	10	9	0	673795	621905
SILVA (only NR);Bacteria;Actinobacteria;Actinobacteria;Micrococcales;Micrococcaceae;Yaniella;	100	7.7	8	8	8	0	0	673806	621907
SILVA (only NR);Bacteria;Actinobacteria;Actinobacteria;Micrococcales;Micrococcaceae;Zhihengliuella;	100	7.7	19	19	19	0	0	673795	621896
SILVA (only NR);Bacteria;Actinobacteria;Actinobacteria;Micrococcales;Micrococcales Incertae Sedis;	97.2	7.7	36	36	35	1	0	673778	621880
SILVA (only NR);Bacteria;Actinobacteria;Actinobacteria;Micrococcales;Micrococcales Incertae Sedis;Luteimicrobium;	100	7.7	9	9	9	0	0	673805	621906
SILVA (only NR);Bacteria;Actinobacteria;Actinobacteria;Micrococcales;Micrococcales Incertae Sedis;Timonella;	96.3	7.7	27	27	26	1	0	673787	621889
SILVA (only NR);Bacteria;Actinobacteria;Actinobacteria;Micrococcales;Promicromonosporaceae;	97.3	7.7	405	405	394	11	0	673409	621521
SILVA (only NR);Bacteria;Actinobacteria;Actinobacteria;Micrococcales;Promicromonosporaceae;Cellulosimicrobium;	97.3	7.7	111	111	108	3	0	673703	621807
SILVA (only NR);Bacteria;Actinobacteria;Actinobacteria;Micrococcales;Promicromonosporaceae;Isoptericola;	96.2	7.7	106	106	102	4	0	673708	621813
SILVA (only NR);Bacteria;Actinobacteria;Actinobacteria;Micrococcales;Promicromonosporaceae;Krasilnikoviella;	100	7.7	4	4	4	0	0	673810	621911
SILVA (only NR);Bacteria;Actinobacteria;Actinobacteria;Micrococcales;Promicromonosporaceae;Myceligenerans;	100	7.7	11	11	11	0	0	673803	621904
SILVA (only NR);Bacteria;Actinobacteria;Actinobacteria;Micrococcales;Promicromonosporaceae;Promicromonospora;	99.1	7.7	112	112	111	1	0	673702	621804
SILVA (only NR);Bacteria;Actinobacteria;Actinobacteria;Micrococcales;Promicromonosporaceae;uncultured;	95.5	7.7	44	44	42	2	0	673770	621873
SILVA (only NR);Bacteria;Actinobacteria;Actinobacteria;Micrococcales;Promicromonosporaceae;Xylanibacterium;	100	7.7	1	1	1	0	0	673813	621914
SILVA (only NR);Bacteria;Actinobacteria;Actinobacteria;Micrococcales;Promicromonosporaceae;Xylanimicrobium;	88.9	7.7	9	9	8	1	0	673805	621907
SILVA (only NR);Bacteria;Actinobacteria;Actinobacteria;Micrococcales;Promicromonosporaceae;Xylanimonas;	100	7.7	3	3	3	0	0	673811	621912
SILVA (only NR);Bacteria;Actinobacteria;Actinobacteria;Micrococcales;Rarobacteraceae;	100	7.7	8	8	8	0	0	673806	621907
SILVA (only NR);Bacteria;Actinobacteria;Actinobacteria;Micrococcales;Rarobacteraceae;Rarobacter;	100	7.7	8	8	8	0	0	673806	621907
SILVA (only NR);Bacteria;Actinobacteria;Actinobacteria;Micrococcales;Ruaniaceae;	85.7	7.7	7	7	6	1	0	673807	621909
SILVA (only NR);Bacteria;Actinobacteria;Actinobacteria;Micrococcales;Ruaniaceae;Haloactinobacterium;	66.7	7.7	3	3	2	1	0	673811	621913
SILVA (only NR);Bacteria;Actinobacteria;Actinobacteria;Micrococcales;Ruaniaceae;Ruania;	100	7.7	4	4	4	0	0	673810	621911
SILVA (only NR);Bacteria;Actinobacteria;Actinobacteria;Micrococcales;Sanguibacteraceae;	95.5	7.7	67	67	64	3	0	673747	621851
SILVA (only NR);Bacteria;Actinobacteria;Actinobacteria;Micrococcales;Sanguibacteraceae;Sanguibacter;	95.5	7.7	67	67	64	3	0	673747	621851
SILVA (only NR);Bacteria;Actinobacteria;Actinobacteria;Micrococcales;uncultured;	91.7	7.7	12	12	11	1	0	673802	621904
SILVA (only NR);Bacteria;Actinobacteria;Actinobacteria;Micromonosporales;	98	7.7	2344	2344	2298	46	0	671470	619617
SILVA (only NR);Bacteria;Actinobacteria;Actinobacteria;Micromonosporales;Micromonosporaceae;	98	7.7	2344	2344	2298	46	0	671470	619617
SILVA (only NR);Bacteria;Actinobacteria;Actinobacteria;Micromonosporales;Micromonosporaceae;Actinocatenispora;	100	7.7	8	8	8	0	0	673806	621907
SILVA (only NR);Bacteria;Actinobacteria;Actinobacteria;Micromonosporales;Micromonosporaceae;Actinoplanes;	97.6	7.7	287	287	280	7	0	673527	621635
SILVA (only NR);Bacteria;Actinobacteria;Actinobacteria;Micromonosporales;Micromonosporaceae;Actinorhabdospora;	100	7.7	1	1	1	0	0	673813	621914
SILVA (only NR);Bacteria;Actinobacteria;Actinobacteria;Micromonosporales;Micromonosporaceae;Allocatelliglobosispora;	100	7.7	4	4	4	0	0	673810	621911
SILVA (only NR);Bacteria;Actinobacteria;Actinobacteria;Micromonosporales;Micromonosporaceae;Asanoa;	98.5	7.7	66	66	65	1	0	673748	621850
SILVA (only NR);Bacteria;Actinobacteria;Actinobacteria;Micromonosporales;Micromonosporaceae;Catellatospora;	100	7.7	19	19	19	0	0	673795	621896
SILVA (only NR);Bacteria;Actinobacteria;Actinobacteria;Micromonosporales;Micromonosporaceae;Catelliglobosispora;	100	7.7	2	2	2	0	0	673812	621913
SILVA (only NR);Bacteria;Actinobacteria;Actinobacteria;Micromonosporales;Micromonosporaceae;Catenuloplanes;	92	7.7	25	25	23	2	0	673789	621892
SILVA (only NR);Bacteria;Actinobacteria;Actinobacteria;Micromonosporales;Micromonosporaceae;Couchioplanes;	85.7	7.7	7	7	6	1	0	673807	621909
SILVA (only NR);Bacteria;Actinobacteria;Actinobacteria;Micromonosporales;Micromonosporaceae;Dactylosporangium;	96.6	7.7	59	59	57	2	0	673755	621858
SILVA (only NR);Bacteria;Actinobacteria;Actinobacteria;Micromonosporales;Micromonosporaceae;Hamadaea;	100	7.7	11	11	11	0	0	673803	621904
SILVA (only NR);Bacteria;Actinobacteria;Actinobacteria;Micromonosporales;Micromonosporaceae;Jishengella;	100	7.7	7	7	7	0	0	673807	621908
SILVA (only NR);Bacteria;Actinobacteria;Actinobacteria;Micromonosporales;Micromonosporaceae;Krasilnikovia;	87.5	7.7	8	8	7	1	0	673806	621908
SILVA (only NR);Bacteria;Actinobacteria;Actinobacteria;Micromonosporales;Micromonosporaceae;Longispora;	100	7.7	37	37	37	0	0	673777	621878
SILVA (only NR);Bacteria;Actinobacteria;Actinobacteria;Micromonosporales;Micromonosporaceae;Luedemannella;	95.7	7.7	46	46	44	2	0	673768	621871
SILVA (only NR);Bacteria;Actinobacteria;Actinobacteria;Micromonosporales;Micromonosporaceae;Micromonospora;	98.4	7.7	1259	1259	1239	20	0	672555	620676
SILVA (only NR);Bacteria;Actinobacteria;Actinobacteria;Micromonosporales;Micromonosporaceae;Phytohabitans;	94.4	7.7	18	18	17	1	0	673796	621898
SILVA (only NR);Bacteria;Actinobacteria;Actinobacteria;Micromonosporales;Micromonosporaceae;Phytomonospora;	100	7.7	2	2	2	0	0	673812	621913
SILVA (only NR);Bacteria;Actinobacteria;Actinobacteria;Micromonosporales;Micromonosporaceae;Pilimelia;	100	7.7	6	6	6	0	0	673808	621909
SILVA (only NR);Bacteria;Actinobacteria;Actinobacteria;Micromonosporales;Micromonosporaceae;Planosporangium;	100	7.7	5	5	5	0	0	673809	621910
SILVA (only NR);Bacteria;Actinobacteria;Actinobacteria;Micromonosporales;Micromonosporaceae;Plantactinospora;	100	7.7	36	36	36	0	0	673778	621879
SILVA (only NR);Bacteria;Actinobacteria;Actinobacteria;Micromonosporales;Micromonosporaceae;Polymorphospora;	100	7.7	5	5	5	0	0	673809	621910
SILVA (only NR);Bacteria;Actinobacteria;Actinobacteria;Micromonosporales;Micromonosporaceae;Pseudosporangium;	100	7.7	2	2	2	0	0	673812	621913
SILVA (only NR);Bacteria;Actinobacteria;Actinobacteria;Micromonosporales;Micromonosporaceae;Rhizocola;	100	7.7	4	4	4	0	0	673810	621911
SILVA (only NR);Bacteria;Actinobacteria;Actinobacteria;Micromonosporales;Micromonosporaceae;Rugosimonospora;	100	7.7	2	2	2	0	0	673812	621913
SILVA (only NR);Bacteria;Actinobacteria;Actinobacteria;Micromonosporales;Micromonosporaceae;Salinispora;	98.2	7.7	112	112	110	2	0	673702	621805
SILVA (only NR);Bacteria;Actinobacteria;Actinobacteria;Micromonosporales;Micromonosporaceae;Spirilliplanes;	100	7.7	2	2	2	0	0	673812	621913
SILVA (only NR);Bacteria;Actinobacteria;Actinobacteria;Micromonosporales;Micromonosporaceae;Stackebrandtia;	100	7.7	9	9	9	0	0	673805	621906
SILVA (only NR);Bacteria;Actinobacteria;Actinobacteria;Micromonosporales;Micromonosporaceae;uncultured;	98.1	7.7	108	108	106	2	0	673706	621809
SILVA (only NR);Bacteria;Actinobacteria;Actinobacteria;Micromonosporales;Micromonosporaceae;Verrucosispora;	97.4	7.7	155	155	151	4	0	673659	621764
SILVA (only NR);Bacteria;Actinobacteria;Actinobacteria;Micromonosporales;Micromonosporaceae;Virgisporangium;	100	7.7	16	16	16	0	0	673798	621899
SILVA (only NR);Bacteria;Actinobacteria;Actinobacteria;Micromonosporales;Micromonosporaceae;Wangella;	100	7.7	4	4	4	0	0	673810	621911
SILVA (only NR);Bacteria;Actinobacteria;Actinobacteria;Micromonosporales;Micromonosporaceae;Xiangella;	100	7.7	6	6	6	0	0	673808	621909
SILVA (only NR);Bacteria;Actinobacteria;Actinobacteria;PeM15;	94	7.7	117	117	110	7	0	673697	621805
SILVA (only NR);Bacteria;Actinobacteria;Actinobacteria;Propionibacteriales;	31.9	7.2	5431	5431	1734	3697	0	668383	620181
SILVA (only NR);Bacteria;Actinobacteria;Actinobacteria;Propionibacteriales;Nocardioidaceae;	96.1	7.7	1629	1629	1565	64	0	672185	620350
SILVA (only NR);Bacteria;Actinobacteria;Actinobacteria;Propionibacteriales;Nocardioidaceae;Actinopolymorpha;	100	7.7	13	13	13	0	0	673801	621902
SILVA (only NR);Bacteria;Actinobacteria;Actinobacteria;Propionibacteriales;Nocardioidaceae;Aeromicrobium;	96.7	7.7	122	122	118	4	0	673692	621797
SILVA (only NR);Bacteria;Actinobacteria;Actinobacteria;Propionibacteriales;Nocardioidaceae;Flindersiella;	100	7.7	3	3	3	0	0	673811	621912
SILVA (only NR);Bacteria;Actinobacteria;Actinobacteria;Propionibacteriales;Nocardioidaceae;Kribbella;	93.9	7.7	114	114	107	7	0	673700	621808
SILVA (only NR);Bacteria;Actinobacteria;Actinobacteria;Propionibacteriales;Nocardioidaceae;Marmoricola;	93.7	7.7	127	127	119	8	0	673687	621796
SILVA (only NR);Bacteria;Actinobacteria;Actinobacteria;Propionibacteriales;Nocardioidaceae;Mumia;	100	7.7	7	7	7	0	0	673807	621908
SILVA (only NR);Bacteria;Actinobacteria;Actinobacteria;Propionibacteriales;Nocardioidaceae;Nocardioides;	96.6	7.7	1137	1137	1098	39	0	672677	620817
SILVA (only NR);Bacteria;Actinobacteria;Actinobacteria;Propionibacteriales;Nocardioidaceae;Tenggerimyces;	100	7.7	4	4	4	0	0	673810	621911
SILVA (only NR);Bacteria;Actinobacteria;Actinobacteria;Propionibacteriales;Nocardioidaceae;Thermasporomyces;	100	7.7	1	1	1	0	0	673813	621914
SILVA (only NR);Bacteria;Actinobacteria;Actinobacteria;Propionibacteriales;Nocardioidaceae;uncultured;	94.1	7.7	101	101	95	6	0	673713	621820
SILVA (only NR);Bacteria;Actinobacteria;Actinobacteria;Propionibacteriales;Propionibacteriaceae;	4.4	7.2	3802	3802	169	3633	0	670012	621746
SILVA (only NR);Bacteria;Actinobacteria;Actinobacteria;Propionibacteriales;Propionibacteriaceae;Acidipropionibacterium;	0	0	27	27	0	27	0	673787	621915
SILVA (only NR);Bacteria;Actinobacteria;Actinobacteria;Propionibacteriales;Propionibacteriaceae;Aestuariimicrobium;	6.7	7.7	30	30	2	28	0	673784	621913
SILVA (only NR);Bacteria;Actinobacteria;Actinobacteria;Propionibacteriales;Propionibacteriaceae;Auraticoccus;	0	0	3	3	0	3	0	673811	621915
SILVA (only NR);Bacteria;Actinobacteria;Actinobacteria;Propionibacteriales;Propionibacteriaceae;Brooklawnia;	0	0	11	11	0	11	0	673803	621915
SILVA (only NR);Bacteria;Actinobacteria;Actinobacteria;Propionibacteriales;Propionibacteriaceae;Cutibacterium;	0.2	7.3	2891	2891	5	2886	0	670923	621910
SILVA (only NR);Bacteria;Actinobacteria;Actinobacteria;Propionibacteriales;Propionibacteriaceae;Friedmanniella;	0	0	99	99	0	99	0	673715	621915
SILVA (only NR);Bacteria;Actinobacteria;Actinobacteria;Propionibacteriales;Propionibacteriaceae;Granulicoccus;	0	0	4	4	0	4	0	673810	621915
SILVA (only NR);Bacteria;Actinobacteria;Actinobacteria;Propionibacteriales;Propionibacteriaceae;Haloactinopolyspora;	95.8	7.7	71	71	68	3	0	673743	621847
SILVA (only NR);Bacteria;Actinobacteria;Actinobacteria;Propionibacteriales;Propionibacteriaceae;Jiangella;	96.7	7.7	30	30	29	1	0	673784	621886
SILVA (only NR);Bacteria;Actinobacteria;Actinobacteria;Propionibacteriales;Propionibacteriaceae;Luteococcus;	0	0	14	14	0	14	0	673800	621915
SILVA (only NR);Bacteria;Actinobacteria;Actinobacteria;Propionibacteriales;Propionibacteriaceae;Marinilutecoccus;	0	0	10	10	0	10	0	673804	621915
SILVA (only NR);Bacteria;Actinobacteria;Actinobacteria;Propionibacteriales;Propionibacteriaceae;Microlunatus;	0	0	89	89	0	89	0	673725	621915
SILVA (only NR);Bacteria;Actinobacteria;Actinobacteria;Propionibacteriales;Propionibacteriaceae;Micropruina;	8.3	7.7	12	12	1	11	0	673802	621914
SILVA (only NR);Bacteria;Actinobacteria;Actinobacteria;Propionibacteriales;Propionibacteriaceae;Naumannella;	33.3	7.7	3	3	1	2	0	673811	621914
SILVA (only NR);Bacteria;Actinobacteria;Actinobacteria;Propionibacteriales;Propionibacteriaceae;Phytoactinopolyspora;	100	7.7	9	9	9	0	0	673805	621906
SILVA (only NR);Bacteria;Actinobacteria;Actinobacteria;Propionibacteriales;Propionibacteriaceae;Propionibacterium;	0	0	44	44	0	44	0	673770	621915
SILVA (only NR);Bacteria;Actinobacteria;Actinobacteria;Propionibacteriales;Propionibacteriaceae;Propionicicella;	0	0	31	31	0	31	0	673783	621915
SILVA (only NR);Bacteria;Actinobacteria;Actinobacteria;Propionibacteriales;Propionibacteriaceae;Propioniciclava;	0	0	42	42	0	42	0	673772	621915
SILVA (only NR);Bacteria;Actinobacteria;Actinobacteria;Propionibacteriales;Propionibacteriaceae;Propionicimonas;	0	0	20	20	0	20	0	673794	621915
SILVA (only NR);Bacteria;Actinobacteria;Actinobacteria;Propionibacteriales;Propionibacteriaceae;Propioniferax;	0	0	4	4	0	4	0	673810	621915
SILVA (only NR);Bacteria;Actinobacteria;Actinobacteria;Propionibacteriales;Propionibacteriaceae;Propionimicrobium;	0	0	6	6	0	6	0	673808	621915
SILVA (only NR);Bacteria;Actinobacteria;Actinobacteria;Propionibacteriales;Propionibacteriaceae;Pseudopropionibacterium;	0	0	82	82	0	82	0	673732	621915
SILVA (only NR);Bacteria;Actinobacteria;Actinobacteria;Propionibacteriales;Propionibacteriaceae;Raineyella;	0	0	14	14	0	14	0	673800	621915
SILVA (only NR);Bacteria;Actinobacteria;Actinobacteria;Propionibacteriales;Propionibacteriaceae;Tessaracoccus;	1.1	7.7	90	90	1	89	0	673724	621914
SILVA (only NR);Bacteria;Actinobacteria;Actinobacteria;Propionibacteriales;Propionibacteriaceae;uncultured;	32.3	7.7	158	158	51	107	0	673656	621864
SILVA (only NR);Bacteria;Actinobacteria;Actinobacteria;Pseudonocardiales;	97.2	7.7	2030	2030	1973	57	0	671784	619942
SILVA (only NR);Bacteria;Actinobacteria;Actinobacteria;Pseudonocardiales;Pseudonocardiaceae;	97.2	7.7	2030	2030	1973	57	0	671784	619942
SILVA (only NR);Bacteria;Actinobacteria;Actinobacteria;Pseudonocardiales;Pseudonocardiaceae;Actinoalloteichus;	100	7.7	15	15	15	0	0	673799	621900
SILVA (only NR);Bacteria;Actinobacteria;Actinobacteria;Pseudonocardiales;Pseudonocardiaceae;Actinokineospora;	95.3	7.7	43	43	41	2	0	673771	621874
SILVA (only NR);Bacteria;Actinobacteria;Actinobacteria;Pseudonocardiales;Pseudonocardiaceae;Actinomycetospora;	92.7	7.7	41	41	38	3	0	673773	621877
SILVA (only NR);Bacteria;Actinobacteria;Actinobacteria;Pseudonocardiales;Pseudonocardiaceae;Actinophytocola;	98.3	7.7	59	59	58	1	0	673755	621857
SILVA (only NR);Bacteria;Actinobacteria;Actinobacteria;Pseudonocardiales;Pseudonocardiaceae;Actinopolyspora;	100	7.7	36	36	36	0	0	673778	621879
SILVA (only NR);Bacteria;Actinobacteria;Actinobacteria;Pseudonocardiales;Pseudonocardiaceae;Actinorectispora;	87.5	7.7	8	8	7	1	0	673806	621908
SILVA (only NR);Bacteria;Actinobacteria;Actinobacteria;Pseudonocardiales;Pseudonocardiaceae;Actinosynnema;	100	7.7	9	9	9	0	0	673805	621906
SILVA (only NR);Bacteria;Actinobacteria;Actinobacteria;Pseudonocardiales;Pseudonocardiaceae;Alloactinosynnema;	100	7.7	11	11	11	0	0	673803	621904
SILVA (only NR);Bacteria;Actinobacteria;Actinobacteria;Pseudonocardiales;Pseudonocardiaceae;Allokutzneria;	100	7.7	5	5	5	0	0	673809	621910
SILVA (only NR);Bacteria;Actinobacteria;Actinobacteria;Pseudonocardiales;Pseudonocardiaceae;Amycolatopsis;	98.6	7.7	365	365	360	5	0	673449	621555
SILVA (only NR);Bacteria;Actinobacteria;Actinobacteria;Pseudonocardiales;Pseudonocardiaceae;Bounagaea;	100	7.7	1	1	1	0	0	673813	621914
SILVA (only NR);Bacteria;Actinobacteria;Actinobacteria;Pseudonocardiales;Pseudonocardiaceae;Crossiella;	95.1	7.7	266	266	253	13	0	673548	621662
SILVA (only NR);Bacteria;Actinobacteria;Actinobacteria;Pseudonocardiales;Pseudonocardiaceae;Goodfellowiella;	100	7.7	6	6	6	0	0	673808	621909
SILVA (only NR);Bacteria;Actinobacteria;Actinobacteria;Pseudonocardiales;Pseudonocardiaceae;Haloechinothrix;	100	7.7	1	1	1	0	0	673813	621914
SILVA (only NR);Bacteria;Actinobacteria;Actinobacteria;Pseudonocardiales;Pseudonocardiaceae;Halopolyspora;	100	7.7	1	1	1	0	0	673813	621914
SILVA (only NR);Bacteria;Actinobacteria;Actinobacteria;Pseudonocardiales;Pseudonocardiaceae;Herbihabitans;	100	7.7	4	4	4	0	0	673810	621911
SILVA (only NR);Bacteria;Actinobacteria;Actinobacteria;Pseudonocardiales;Pseudonocardiaceae;Kibdelosporangium;	94.3	7.7	35	35	33	2	0	673779	621882
SILVA (only NR);Bacteria;Actinobacteria;Actinobacteria;Pseudonocardiales;Pseudonocardiaceae;Kutzneria;	100	7.7	7	7	7	0	0	673807	621908
SILVA (only NR);Bacteria;Actinobacteria;Actinobacteria;Pseudonocardiales;Pseudonocardiaceae;Labedaea;	100	7.7	1	1	1	0	0	673813	621914
SILVA (only NR);Bacteria;Actinobacteria;Actinobacteria;Pseudonocardiales;Pseudonocardiaceae;Lechevalieria;	99.1	7.7	117	117	116	1	0	673697	621799
SILVA (only NR);Bacteria;Actinobacteria;Actinobacteria;Pseudonocardiales;Pseudonocardiaceae;Longimycelium;	90.9	7.7	11	11	10	1	0	673803	621905
SILVA (only NR);Bacteria;Actinobacteria;Actinobacteria;Pseudonocardiales;Pseudonocardiaceae;Mzabimyces;	100	7.7	3	3	3	0	0	673811	621912
SILVA (only NR);Bacteria;Actinobacteria;Actinobacteria;Pseudonocardiales;Pseudonocardiaceae;Prauserella;	100	7.7	39	39	39	0	0	673775	621876
SILVA (only NR);Bacteria;Actinobacteria;Actinobacteria;Pseudonocardiales;Pseudonocardiaceae;Pseudonocardia;	97.2	7.7	533	533	518	15	0	673281	621397
SILVA (only NR);Bacteria;Actinobacteria;Actinobacteria;Pseudonocardiales;Pseudonocardiaceae;Saccharomonospora;	96.7	7.7	123	123	119	4	0	673691	621796
SILVA (only NR);Bacteria;Actinobacteria;Actinobacteria;Pseudonocardiales;Pseudonocardiaceae;Saccharopolyspora;	97.8	7.7	138	138	135	3	0	673676	621780
SILVA (only NR);Bacteria;Actinobacteria;Actinobacteria;Pseudonocardiales;Pseudonocardiaceae;Saccharothrix;	96.1	7.7	102	102	98	4	0	673712	621817
SILVA (only NR);Bacteria;Actinobacteria;Actinobacteria;Pseudonocardiales;Pseudonocardiaceae;Sciscionella;	100	7.7	4	4	4	0	0	673810	621911
SILVA (only NR);Bacteria;Actinobacteria;Actinobacteria;Pseudonocardiales;Pseudonocardiaceae;Streptoalloteichus;	100	7.7	6	6	6	0	0	673808	621909
SILVA (only NR);Bacteria;Actinobacteria;Actinobacteria;Pseudonocardiales;Pseudonocardiaceae;Tamaricihabitans;	100	7.7	1	1	1	0	0	673813	621914
SILVA (only NR);Bacteria;Actinobacteria;Actinobacteria;Pseudonocardiales;Pseudonocardiaceae;Thermocrispum;	100	7.7	11	11	11	0	0	673803	621904
SILVA (only NR);Bacteria;Actinobacteria;Actinobacteria;Pseudonocardiales;Pseudonocardiaceae;Thermotunica;	66.7	7.7	3	3	2	1	0	673811	621913
SILVA (only NR);Bacteria;Actinobacteria;Actinobacteria;Pseudonocardiales;Pseudonocardiaceae;Umezawaea;	100	7.7	11	11	11	0	0	673803	621904
SILVA (only NR);Bacteria;Actinobacteria;Actinobacteria;Pseudonocardiales;Pseudonocardiaceae;uncultured;	100	7.7	3	3	3	0	0	673811	621912
SILVA (only NR);Bacteria;Actinobacteria;Actinobacteria;Pseudonocardiales;Pseudonocardiaceae;Yuhushiella;	80	7.7	5	5	4	1	0	673809	621911
SILVA (only NR);Bacteria;Actinobacteria;Actinobacteria;Streptomycetales;	98.2	7.8	12866	12866	12640	226	0	660948	609275
SILVA (only NR);Bacteria;Actinobacteria;Actinobacteria;Streptomycetales;Streptomycetaceae;	98.2	7.8	12866	12866	12640	226	0	660948	609275
SILVA (only NR);Bacteria;Actinobacteria;Actinobacteria;Streptomycetales;Streptomycetaceae;Allostreptomyces;	100	7.7	3	3	3	0	0	673811	621912
SILVA (only NR);Bacteria;Actinobacteria;Actinobacteria;Streptomycetales;Streptomycetaceae;E1B-B3-114;	100	7.7	2	2	2	0	0	673812	621913
SILVA (only NR);Bacteria;Actinobacteria;Actinobacteria;Streptomycetales;Streptomycetaceae;Kitasatospora;	98.8	7.7	243	243	240	3	0	673571	621675
SILVA (only NR);Bacteria;Actinobacteria;Actinobacteria;Streptomycetales;Streptomycetaceae;Streptacidiphilus;	98.2	7.7	56	56	55	1	0	673758	621860
SILVA (only NR);Bacteria;Actinobacteria;Actinobacteria;Streptomycetales;Streptomycetaceae;Streptomyces;	98.2	7.8	12562	12562	12340	222	0	661252	609575
SILVA (only NR);Bacteria;Actinobacteria;Actinobacteria;Streptosporangiales;	97.1	7.7	1968	1968	1911	57	0	671846	620004
SILVA (only NR);Bacteria;Actinobacteria;Actinobacteria;Streptosporangiales;Nocardiopsaceae;	98.2	7.7	606	606	595	11	0	673208	621320
SILVA (only NR);Bacteria;Actinobacteria;Actinobacteria;Streptosporangiales;Nocardiopsaceae;Actinorugispora;	100	7.7	1	1	1	0	0	673813	621914
SILVA (only NR);Bacteria;Actinobacteria;Actinobacteria;Streptosporangiales;Nocardiopsaceae;Allonocardiopsis;	100	7.7	1	1	1	0	0	673813	621914
SILVA (only NR);Bacteria;Actinobacteria;Actinobacteria;Streptosporangiales;Nocardiopsaceae;Allosalinactinospora;	100	7.7	3	3	3	0	0	673811	621912
SILVA (only NR);Bacteria;Actinobacteria;Actinobacteria;Streptosporangiales;Nocardiopsaceae;Haloactinospora;	100	7.7	2	2	2	0	0	673812	621913
SILVA (only NR);Bacteria;Actinobacteria;Actinobacteria;Streptosporangiales;Nocardiopsaceae;Lipingzhangella;	100	7.7	5	5	5	0	0	673809	621910
SILVA (only NR);Bacteria;Actinobacteria;Actinobacteria;Streptosporangiales;Nocardiopsaceae;Marinactinospora;	100	7.7	3	3	3	0	0	673811	621912
SILVA (only NR);Bacteria;Actinobacteria;Actinobacteria;Streptosporangiales;Nocardiopsaceae;Murinocardiopsis;	80	7.7	5	5	4	1	0	673809	621911
SILVA (only NR);Bacteria;Actinobacteria;Actinobacteria;Streptosporangiales;Nocardiopsaceae;Nocardiopsis;	98	7.7	512	512	502	10	0	673302	621413
SILVA (only NR);Bacteria;Actinobacteria;Actinobacteria;Streptosporangiales;Nocardiopsaceae;Salinactinospora;	100	7.7	1	1	1	0	0	673813	621914
SILVA (only NR);Bacteria;Actinobacteria;Actinobacteria;Streptosporangiales;Nocardiopsaceae;Spinactinospora;	100	7.7	1	1	1	0	0	673813	621914
SILVA (only NR);Bacteria;Actinobacteria;Actinobacteria;Streptosporangiales;Nocardiopsaceae;Streptomonospora;	100	7.7	33	33	33	0	0	673781	621882
SILVA (only NR);Bacteria;Actinobacteria;Actinobacteria;Streptosporangiales;Nocardiopsaceae;Thermobifida;	100	7.7	31	31	31	0	0	673783	621884
SILVA (only NR);Bacteria;Actinobacteria;Actinobacteria;Streptosporangiales;Nocardiopsaceae;uncultured;	100	7.7	5	5	5	0	0	673809	621910
SILVA (only NR);Bacteria;Actinobacteria;Actinobacteria;Streptosporangiales;Streptosporangiaceae;	96.3	7.7	842	842	811	31	0	672972	621104
SILVA (only NR);Bacteria;Actinobacteria;Actinobacteria;Streptosporangiales;Streptosporangiaceae;Acrocarpospora;	100	7.7	11	11	11	0	0	673803	621904
SILVA (only NR);Bacteria;Actinobacteria;Actinobacteria;Streptosporangiales;Streptosporangiaceae;Herbidospora;	100	7.7	17	17	17	0	0	673797	621898
SILVA (only NR);Bacteria;Actinobacteria;Actinobacteria;Streptosporangiales;Streptosporangiaceae;Microbispora;	97.4	7.7	115	115	112	3	0	673699	621803
SILVA (only NR);Bacteria;Actinobacteria;Actinobacteria;Streptosporangiales;Streptosporangiaceae;Microtetraspora;	91.7	7.7	12	12	11	1	0	673802	621904
SILVA (only NR);Bacteria;Actinobacteria;Actinobacteria;Streptosporangiales;Streptosporangiaceae;Nonomuraea;	95.9	7.7	343	343	329	14	0	673471	621586
SILVA (only NR);Bacteria;Actinobacteria;Actinobacteria;Streptosporangiales;Streptosporangiaceae;Planobispora;	100	7.7	5	5	5	0	0	673809	621910
SILVA (only NR);Bacteria;Actinobacteria;Actinobacteria;Streptosporangiales;Streptosporangiaceae;Planomonospora;	92.3	7.7	13	13	12	1	0	673801	621903
SILVA (only NR);Bacteria;Actinobacteria;Actinobacteria;Streptosporangiales;Streptosporangiaceae;Planotetraspora;	100	7.7	27	27	27	0	0	673787	621888
SILVA (only NR);Bacteria;Actinobacteria;Actinobacteria;Streptosporangiales;Streptosporangiaceae;Sinosporangium;	100	7.7	4	4	4	0	0	673810	621911
SILVA (only NR);Bacteria;Actinobacteria;Actinobacteria;Streptosporangiales;Streptosporangiaceae;Sphaerimonospora;	100	7.7	9	9	9	0	0	673805	621906
SILVA (only NR);Bacteria;Actinobacteria;Actinobacteria;Streptosporangiales;Streptosporangiaceae;Sphaerisporangium;	93	7.7	57	57	53	4	0	673757	621862
SILVA (only NR);Bacteria;Actinobacteria;Actinobacteria;Streptosporangiales;Streptosporangiaceae;Streptosporangium;	96.6	7.7	206	206	199	7	0	673608	621716
SILVA (only NR);Bacteria;Actinobacteria;Actinobacteria;Streptosporangiales;Streptosporangiaceae;Thermoactinospora;	100	7.7	1	1	1	0	0	673813	621914
SILVA (only NR);Bacteria;Actinobacteria;Actinobacteria;Streptosporangiales;Streptosporangiaceae;Thermocatellispora;	100	7.7	2	2	2	0	0	673812	621913
SILVA (only NR);Bacteria;Actinobacteria;Actinobacteria;Streptosporangiales;Streptosporangiaceae;Thermopolyspora;	100	7.7	8	8	8	0	0	673806	621907
SILVA (only NR);Bacteria;Actinobacteria;Actinobacteria;Streptosporangiales;Streptosporangiaceae;uncultured;	87.5	7.7	8	8	7	1	0	673806	621908
SILVA (only NR);Bacteria;Actinobacteria;Actinobacteria;Streptosporangiales;Streptosporangiales Incertae Sedis;	100	7.7	7	7	7	0	0	673807	621908
SILVA (only NR);Bacteria;Actinobacteria;Actinobacteria;Streptosporangiales;Streptosporangiales Incertae Sedis;Motilibacter;	100	7.7	7	7	7	0	0	673807	621908
SILVA (only NR);Bacteria;Actinobacteria;Actinobacteria;Streptosporangiales;Thermomonosporaceae;	97.1	7.7	511	511	496	15	0	673303	621419
SILVA (only NR);Bacteria;Actinobacteria;Actinobacteria;Streptosporangiales;Thermomonosporaceae;Actinoallomurus;	100	7.7	68	68	68	0	0	673746	621847
SILVA (only NR);Bacteria;Actinobacteria;Actinobacteria;Streptosporangiales;Thermomonosporaceae;Actinocorallia;	90.2	7.7	41	41	37	4	0	673773	621878
SILVA (only NR);Bacteria;Actinobacteria;Actinobacteria;Streptosporangiales;Thermomonosporaceae;Actinomadura;	96.9	7.7	352	352	341	11	0	673462	621574
SILVA (only NR);Bacteria;Actinobacteria;Actinobacteria;Streptosporangiales;Thermomonosporaceae;Spirillospora;	100	7.7	9	9	9	0	0	673805	621906
SILVA (only NR);Bacteria;Actinobacteria;Actinobacteria;Streptosporangiales;Thermomonosporaceae;Thermobispora;	100	7.7	11	11	11	0	0	673803	621904
SILVA (only NR);Bacteria;Actinobacteria;Actinobacteria;Streptosporangiales;Thermomonosporaceae;Thermomonospora;	100	7.7	21	21	21	0	0	673793	621894
SILVA (only NR);Bacteria;Actinobacteria;Actinobacteria;Streptosporangiales;Thermomonosporaceae;uncultured;	100	7.7	4	4	4	0	0	673810	621911
SILVA (only NR);Bacteria;Actinobacteria;Actinobacteria;Streptosporangiales;Thermomonosporaceae;[Streptomyces] thermoautotrophicus;	100	7.7	3	3	3	0	0	673811	621912
SILVA (only NR);Bacteria;Actinobacteria;Actinobacteria;uncultured;	100	7.7	3	3	3	0	0	673811	621912
SILVA (only NR);Bacteria;Actinobacteria;Coriobacteriia;	96.2	7.7	1232	1232	1185	47	0	672582	620730
SILVA (only NR);Bacteria;Actinobacteria;Coriobacteriia;CG2-30-50-142;	100	7.7	8	8	8	0	0	673806	621907
SILVA (only NR);Bacteria;Actinobacteria;Coriobacteriia;Coriobacteriales;	96	7.7	1113	1113	1069	44	0	672701	620846
SILVA (only NR);Bacteria;Actinobacteria;Coriobacteriia;Coriobacteriales;Atopobiaceae;	94.6	7.7	241	241	228	13	0	673573	621687
SILVA (only NR);Bacteria;Actinobacteria;Coriobacteriia;Coriobacteriales;Atopobiaceae;Atopobium;	90	7.7	90	90	81	9	0	673724	621834
SILVA (only NR);Bacteria;Actinobacteria;Coriobacteriia;Coriobacteriales;Atopobiaceae;Coriobacteriaceae UCG-002;	100	7.7	17	17	17	0	0	673797	621898
SILVA (only NR);Bacteria;Actinobacteria;Coriobacteriia;Coriobacteriales;Atopobiaceae;Coriobacteriaceae UCG-003;	88.9	7.7	9	9	8	1	0	673805	621907
SILVA (only NR);Bacteria;Actinobacteria;Coriobacteriia;Coriobacteriales;Atopobiaceae;Libanicoccus;	100	7.7	11	11	11	0	0	673803	621904
SILVA (only NR);Bacteria;Actinobacteria;Coriobacteriia;Coriobacteriales;Atopobiaceae;Olsenella;	98.1	7.7	104	104	102	2	0	673710	621813
SILVA (only NR);Bacteria;Actinobacteria;Coriobacteriia;Coriobacteriales;Atopobiaceae;uncultured;	100	7.7	6	6	6	0	0	673808	621909
SILVA (only NR);Bacteria;Actinobacteria;Coriobacteriia;Coriobacteriales;Coriobacteriaceae;	94.8	7.7	382	382	362	20	0	673432	621553
SILVA (only NR);Bacteria;Actinobacteria;Coriobacteriia;Coriobacteriales;Coriobacteriaceae;Collinsella;	94.8	7.7	362	362	343	19	0	673452	621572
SILVA (only NR);Bacteria;Actinobacteria;Coriobacteriia;Coriobacteriales;Coriobacteriaceae;Coriobacterium;	90	7.7	10	10	9	1	0	673804	621906
SILVA (only NR);Bacteria;Actinobacteria;Coriobacteriia;Coriobacteriales;Coriobacteriaceae;Enorma;	100	7.7	10	10	10	0	0	673804	621905
SILVA (only NR);Bacteria;Actinobacteria;Coriobacteriia;Coriobacteriales;Coriobacteriales Incertae Sedis;	98.5	7.7	67	67	66	1	0	673747	621849
SILVA (only NR);Bacteria;Actinobacteria;Coriobacteriia;Coriobacteriales;Coriobacteriales Incertae Sedis;Phoenicibacter;	87.5	7.7	8	8	7	1	0	673806	621908
SILVA (only NR);Bacteria;Actinobacteria;Coriobacteriia;Coriobacteriales;Coriobacteriales Incertae Sedis;Raoultibacter;	100	7.7	15	15	15	0	0	673799	621900
SILVA (only NR);Bacteria;Actinobacteria;Coriobacteriia;Coriobacteriales;Coriobacteriales Incertae Sedis;uncultured;	100	7.7	44	44	44	0	0	673770	621871
SILVA (only NR);Bacteria;Actinobacteria;Coriobacteriia;Coriobacteriales;Eggerthellaceae;	97.5	7.7	397	397	387	10	0	673417	621528
SILVA (only NR);Bacteria;Actinobacteria;Coriobacteriia;Coriobacteriales;Eggerthellaceae;Adlercreutzia;	91.7	7.7	12	12	11	1	0	673802	621904
SILVA (only NR);Bacteria;Actinobacteria;Coriobacteriia;Coriobacteriales;Eggerthellaceae;Asaccharobacter;	100	7.7	2	2	2	0	0	673812	621913
SILVA (only NR);Bacteria;Actinobacteria;Coriobacteriia;Coriobacteriales;Eggerthellaceae;CHKCI002;	100	7.7	2	2	2	0	0	673812	621913
SILVA (only NR);Bacteria;Actinobacteria;Coriobacteriia;Coriobacteriales;Eggerthellaceae;Cryptobacterium;	100	7.7	3	3	3	0	0	673811	621912
SILVA (only NR);Bacteria;Actinobacteria;Coriobacteriia;Coriobacteriales;Eggerthellaceae;Denitrobacterium;	100	7.7	4	4	4	0	0	673810	621911
SILVA (only NR);Bacteria;Actinobacteria;Coriobacteriia;Coriobacteriales;Eggerthellaceae;DNF00809;	100	7.7	11	11	11	0	0	673803	621904
SILVA (only NR);Bacteria;Actinobacteria;Coriobacteriia;Coriobacteriales;Eggerthellaceae;Eggerthella;	97.1	7.7	35	35	34	1	0	673779	621881
SILVA (only NR);Bacteria;Actinobacteria;Coriobacteriia;Coriobacteriales;Eggerthellaceae;Enterorhabdus;	97.1	7.7	137	137	133	4	0	673677	621782
SILVA (only NR);Bacteria;Actinobacteria;Coriobacteriia;Coriobacteriales;Eggerthellaceae;Gordonibacter;	100	7.7	25	25	25	0	0	673789	621890
SILVA (only NR);Bacteria;Actinobacteria;Coriobacteriia;Coriobacteriales;Eggerthellaceae;Paraeggerthella;	100	7.7	8	8	8	0	0	673806	621907
SILVA (only NR);Bacteria;Actinobacteria;Coriobacteriia;Coriobacteriales;Eggerthellaceae;Parvibacter;	100	7.7	8	8	8	0	0	673806	621907
SILVA (only NR);Bacteria;Actinobacteria;Coriobacteriia;Coriobacteriales;Eggerthellaceae;Senegalimassilia;	100	7.7	21	21	21	0	0	673793	621894
SILVA (only NR);Bacteria;Actinobacteria;Coriobacteriia;Coriobacteriales;Eggerthellaceae;Slackia;	98.1	7.7	54	54	53	1	0	673760	621862
SILVA (only NR);Bacteria;Actinobacteria;Coriobacteriia;Coriobacteriales;Eggerthellaceae;uncultured;	96	7.7	75	75	72	3	0	673739	621843
SILVA (only NR);Bacteria;Actinobacteria;Coriobacteriia;Coriobacteriales;uncultured;	100	7.7	25	25	25	0	0	673789	621890
SILVA (only NR);Bacteria;Actinobacteria;Coriobacteriia;FS118-23B-02;	90.9	7.7	11	11	10	1	0	673803	621905
SILVA (only NR);Bacteria;Actinobacteria;Coriobacteriia;OPB41;	98	7.7	100	100	98	2	0	673714	621817
SILVA (only NR);Bacteria;Actinobacteria;FFCH16263;	100	7.7	3	3	3	0	0	673811	621912
SILVA (only NR);Bacteria;Actinobacteria;KIST-JJY010;	100	7.7	5	5	5	0	0	673809	621910
SILVA (only NR);Bacteria;Actinobacteria;MB-A2-108;	97.1	7.7	209	209	203	6	0	673605	621712
SILVA (only NR);Bacteria;Actinobacteria;Nitriliruptoria;	96.1	7.7	179	179	172	7	0	673635	621743
SILVA (only NR);Bacteria;Actinobacteria;Nitriliruptoria;Euzebyales;	95.5	7.7	111	111	106	5	0	673703	621809
SILVA (only NR);Bacteria;Actinobacteria;Nitriliruptoria;Euzebyales;Euzebyaceae;	95.5	7.7	111	111	106	5	0	673703	621809
SILVA (only NR);Bacteria;Actinobacteria;Nitriliruptoria;Euzebyales;Euzebyaceae;Egibacter;	66.7	7.7	3	3	2	1	0	673811	621913
SILVA (only NR);Bacteria;Actinobacteria;Nitriliruptoria;Euzebyales;Euzebyaceae;Euzebya;	100	7.7	9	9	9	0	0	673805	621906
SILVA (only NR);Bacteria;Actinobacteria;Nitriliruptoria;Euzebyales;Euzebyaceae;uncultured;	96	7.7	99	99	95	4	0	673715	621820
SILVA (only NR);Bacteria;Actinobacteria;Nitriliruptoria;Nitriliruptorales;	97.1	7.7	68	68	66	2	0	673746	621849
SILVA (only NR);Bacteria;Actinobacteria;Nitriliruptoria;Nitriliruptorales;Nitriliruptoraceae;	97.1	7.7	68	68	66	2	0	673746	621849
SILVA (only NR);Bacteria;Actinobacteria;Nitriliruptoria;Nitriliruptorales;Nitriliruptoraceae;Egicoccus;	100	7.7	8	8	8	0	0	673806	621907
SILVA (only NR);Bacteria;Actinobacteria;Nitriliruptoria;Nitriliruptorales;Nitriliruptoraceae;Nitriliruptor;	100	7.7	3	3	3	0	0	673811	621912
SILVA (only NR);Bacteria;Actinobacteria;RBG-16-55-12;	96.8	7.7	31	31	30	1	0	673783	621885
SILVA (only NR);Bacteria;Actinobacteria;Rubrobacteria;	96.3	7.7	269	269	259	10	0	673545	621656
SILVA (only NR);Bacteria;Actinobacteria;Rubrobacteria;Rubrobacterales;	96.3	7.7	269	269	259	10	0	673545	621656
SILVA (only NR);Bacteria;Actinobacteria;Rubrobacteria;Rubrobacterales;Rubrobacteriaceae;	96.3	7.7	269	269	259	10	0	673545	621656
SILVA (only NR);Bacteria;Actinobacteria;Rubrobacteria;Rubrobacterales;Rubrobacteriaceae;Rubrobacter;	96.3	7.7	269	269	259	10	0	673545	621656
SILVA (only NR);Bacteria;Actinobacteria;Thermoleophilia;	95.3	7.7	1945	1945	1854	91	0	671869	620061
SILVA (only NR);Bacteria;Actinobacteria;Thermoleophilia;Gaiellales;	95.2	7.7	1136	1136	1081	55	0	672678	620834
SILVA (only NR);Bacteria;Actinobacteria;Thermoleophilia;Gaiellales;Gaiellaceae;	94.9	7.7	235	235	223	12	0	673579	621692
SILVA (only NR);Bacteria;Actinobacteria;Thermoleophilia;Gaiellales;Gaiellaceae;Gaiella;	94.9	7.7	235	235	223	12	0	673579	621692
SILVA (only NR);Bacteria;Actinobacteria;Thermoleophilia;Gaiellales;uncultured;	95.2	7.7	899	899	856	43	0	672915	621059
SILVA (only NR);Bacteria;Actinobacteria;Thermoleophilia;Solirubrobacterales;	95.4	7.7	777	777	741	36	0	673037	621174
SILVA (only NR);Bacteria;Actinobacteria;Thermoleophilia;Solirubrobacterales;67-14;	94.3	7.7	353	353	333	20	0	673461	621582
SILVA (only NR);Bacteria;Actinobacteria;Thermoleophilia;Solirubrobacterales;Solirubrobacteraceae;	96.2	7.7	424	424	408	16	0	673390	621507
SILVA (only NR);Bacteria;Actinobacteria;Thermoleophilia;Solirubrobacterales;Solirubrobacteraceae;Conexibacter;	97.5	7.7	122	122	119	3	0	673692	621796
SILVA (only NR);Bacteria;Actinobacteria;Thermoleophilia;Solirubrobacterales;Solirubrobacteraceae;JCM 18997;	100	7.7	5	5	5	0	0	673809	621910
SILVA (only NR);Bacteria;Actinobacteria;Thermoleophilia;Solirubrobacterales;Solirubrobacteraceae;Parviterribacter;	100	7.7	14	14	14	0	0	673800	621901
SILVA (only NR);Bacteria;Actinobacteria;Thermoleophilia;Solirubrobacterales;Solirubrobacteraceae;Patulibacter;	100	7.7	20	20	20	0	0	673794	621895
SILVA (only NR);Bacteria;Actinobacteria;Thermoleophilia;Solirubrobacterales;Solirubrobacteraceae;Solirubrobacter;	95	7.7	220	220	209	11	0	673594	621706
SILVA (only NR);Bacteria;Actinobacteria;Thermoleophilia;Solirubrobacterales;Solirubrobacteraceae;uncultured;	95.3	7.7	43	43	41	2	0	673771	621874
SILVA (only NR);Bacteria;Actinobacteria;Thermoleophilia;Thermophilales;	100	7.7	7	7	7	0	0	673807	621908
SILVA (only NR);Bacteria;Actinobacteria;Thermoleophilia;Thermophilales;Thermoleophilaceae;	100	7.7	7	7	7	0	0	673807	621908
SILVA (only NR);Bacteria;Actinobacteria;Thermoleophilia;Thermophilales;Thermoleophilaceae;Thermoleophilum;	100	7.7	7	7	7	0	0	673807	621908
SILVA (only NR);Bacteria;Actinobacteria;Thermoleophilia;uncultured;	100	7.7	25	25	25	0	0	673789	621890
SILVA (only NR);Bacteria;Actinobacteria;WCHB1-81;	96.5	7.7	86	86	83	3	0	673728	621832
SILVA (only NR);Bacteria;Aegiribacteria;	92.3	7.7	52	52	48	4	0	673762	621867
SILVA (only NR);Bacteria;Aerophobetes;	95.5	7.7	66	66	63	3	0	673748	621852
SILVA (only NR);Bacteria;AncK6;	95.2	7.7	21	21	20	1	0	673793	621895
SILVA (only NR);Bacteria;Aquificae;	92.9	7.7	337	337	313	24	0	673477	621602
SILVA (only NR);Bacteria;Aquificae;Aquificae;	92.5	7.7	308	308	285	23	0	673506	621630
SILVA (only NR);Bacteria;Aquificae;Aquificae;Aquificales;	91.8	7.7	184	184	169	15	0	673630	621746
SILVA (only NR);Bacteria;Aquificae;Aquificae;Aquificales;Aquificaceae;	92.5	7.7	93	93	86	7	0	673721	621829
SILVA (only NR);Bacteria;Aquificae;Aquificae;Aquificales;Aquificaceae;Aquifex;	100	7.7	4	4	4	0	0	673810	621911
SILVA (only NR);Bacteria;Aquificae;Aquificae;Aquificales;Aquificaceae;Hydrogenivirga;	100	7.7	5	5	5	0	0	673809	621910
SILVA (only NR);Bacteria;Aquificae;Aquificae;Aquificales;Aquificaceae;Hydrogenobacter;	86.1	7.7	36	36	31	5	0	673778	621884
SILVA (only NR);Bacteria;Aquificae;Aquificae;Aquificales;Aquificaceae;Thermocrinis;	95.5	7.7	44	44	42	2	0	673770	621873
SILVA (only NR);Bacteria;Aquificae;Aquificae;Aquificales;Aquificaceae;uncultured;	100	7.7	2	2	2	0	0	673812	621913
SILVA (only NR);Bacteria;Aquificae;Aquificae;Aquificales;Hydrogenobaculaceae;	91.2	7.7	91	91	83	8	0	673723	621832
SILVA (only NR);Bacteria;Aquificae;Aquificae;Aquificales;Hydrogenobaculaceae;Hydrogenobaculum;	91.2	7.7	91	91	83	8	0	673723	621832
SILVA (only NR);Bacteria;Aquificae;Aquificae;Hydrogenothermales;	93.5	7.7	124	124	116	8	0	673690	621799
SILVA (only NR);Bacteria;Aquificae;Aquificae;Hydrogenothermales;Hydrogenothermaceae;	93.5	7.7	124	124	116	8	0	673690	621799
SILVA (only NR);Bacteria;Aquificae;Aquificae;Hydrogenothermales;Hydrogenothermaceae;Hydrogenothermus;	100	7.7	7	7	7	0	0	673807	621908
SILVA (only NR);Bacteria;Aquificae;Aquificae;Hydrogenothermales;Hydrogenothermaceae;Persephonella;	94.1	7.7	17	17	16	1	0	673797	621899
SILVA (only NR);Bacteria;Aquificae;Aquificae;Hydrogenothermales;Hydrogenothermaceae;Sulfurihydrogenibium;	92.9	7.7	85	85	79	6	0	673729	621836
SILVA (only NR);Bacteria;Aquificae;Aquificae;Hydrogenothermales;Hydrogenothermaceae;uncultured;	100	7.7	5	5	5	0	0	673809	621910
SILVA (only NR);Bacteria;Aquificae;Aquificae;Hydrogenothermales;Hydrogenothermaceae;Venenivibrio;	88.9	7.7	9	9	8	1	0	673805	621907
SILVA (only NR);Bacteria;Aquificae;Desulfurobacteriia;	96.6	7.7	29	29	28	1	0	673785	621887
SILVA (only NR);Bacteria;Aquificae;Desulfurobacteriia;Desulfurobacteriales;	96.6	7.7	29	29	28	1	0	673785	621887
SILVA (only NR);Bacteria;Aquificae;Desulfurobacteriia;Desulfurobacteriales;Desulfurobacteriaceae;	96.6	7.7	29	29	28	1	0	673785	621887
SILVA (only NR);Bacteria;Aquificae;Desulfurobacteriia;Desulfurobacteriales;Desulfurobacteriaceae;Balnearium;	100	7.7	2	2	2	0	0	673812	621913
SILVA (only NR);Bacteria;Aquificae;Desulfurobacteriia;Desulfurobacteriales;Desulfurobacteriaceae;Desulfurobacterium;	95	7.7	20	20	19	1	0	673794	621896
SILVA (only NR);Bacteria;Aquificae;Desulfurobacteriia;Desulfurobacteriales;Desulfurobacteriaceae;Phorcysia;	100	7.7	1	1	1	0	0	673813	621914
SILVA (only NR);Bacteria;Aquificae;Desulfurobacteriia;Desulfurobacteriales;Desulfurobacteriaceae;Thermovibrio;	100	7.7	5	5	5	0	0	673809	621910
SILVA (only NR);Bacteria;Armatimonadetes;	95.2	7.7	750	750	714	36	0	673064	621201
SILVA (only NR);Bacteria;Armatimonadetes;Armatimonadia;	96.1	7.7	153	153	147	6	0	673661	621768
SILVA (only NR);Bacteria;Armatimonadetes;Armatimonadia;Armatimonadales;	96.1	7.7	153	153	147	6	0	673661	621768
SILVA (only NR);Bacteria;Armatimonadetes;Armatimonadia;Armatimonadales;Armatimonadaceae;	100	7.7	12	12	12	0	0	673802	621903
SILVA (only NR);Bacteria;Armatimonadetes;Armatimonadia;Armatimonadales;Armatimonadaceae;Armatimonas;	100	7.7	12	12	12	0	0	673802	621903
SILVA (only NR);Bacteria;Armatimonadetes;Chthonomonadetes;	96.4	7.7	83	83	80	3	0	673731	621835
SILVA (only NR);Bacteria;Armatimonadetes;Chthonomonadetes;Chthonomonadales;	96.4	7.7	83	83	80	3	0	673731	621835
SILVA (only NR);Bacteria;Armatimonadetes;Chthonomonadetes;Chthonomonadales;Chthonomonadaceae;	96.9	7.7	32	32	31	1	0	673782	621884
SILVA (only NR);Bacteria;Armatimonadetes;Chthonomonadetes;Chthonomonadales;Chthonomonadaceae;Chthonomonas;	96.9	7.7	32	32	31	1	0	673782	621884
SILVA (only NR);Bacteria;Armatimonadetes;DG-56;	85.7	7.7	21	21	18	3	0	673793	621897
SILVA (only NR);Bacteria;Armatimonadetes;Fimbriimonadia;	93.8	7.7	208	208	195	13	0	673606	621720
SILVA (only NR);Bacteria;Armatimonadetes;Fimbriimonadia;Fimbriimonadales;	93.8	7.7	208	208	195	13	0	673606	621720
SILVA (only NR);Bacteria;Armatimonadetes;Fimbriimonadia;Fimbriimonadales;Fimbriimonadaceae;	93.9	7.7	165	165	155	10	0	673649	621760
SILVA (only NR);Bacteria;Armatimonadetes;Fimbriimonadia;Fimbriimonadales;Fimbriimonadaceae;Fimbriimonas;	100	7.7	7	7	7	0	0	673807	621908
SILVA (only NR);Bacteria;Armatimonadetes;uncultured;	96.1	7.7	284	284	273	11	0	673530	621642
SILVA (only NR);Bacteria;Atribacteria;	96.7	7.7	578	578	559	19	0	673236	621356
SILVA (only NR);Bacteria;Atribacteria;Caldatribacteriia;	97.8	7.7	46	46	45	1	0	673768	621870
SILVA (only NR);Bacteria;Atribacteria;Caldatribacteriia;Caldatribacteriales;	97.8	7.7	46	46	45	1	0	673768	621870
SILVA (only NR);Bacteria;Atribacteria;Caldatribacteriia;Caldatribacteriales;Caldatribacteriaceae;	97.8	7.7	46	46	45	1	0	673768	621870
SILVA (only NR);Bacteria;Atribacteria;Caldatribacteriia;Caldatribacteriales;Caldatribacteriaceae;Candidatus Caldatribacterium;	97.8	7.7	46	46	45	1	0	673768	621870
SILVA (only NR);Bacteria;Atribacteria;JS1;	96.6	7.7	532	532	514	18	0	673282	621401
SILVA (only NR);Bacteria;Bacteroidetes;	95.1	7.9	55295	55295	52559	2736	0	618519	569356
SILVA (only NR);Bacteria;Bacteroidetes;Bacteroidia;	95.4	8	51390	51390	49005	2385	0	622424	572910
SILVA (only NR);Bacteria;Bacteroidetes;Bacteroidia;Bacteroidales;	94.9	7.8	27168	27168	25780	1388	0	646646	596135
SILVA (only NR);Bacteria;Bacteroidetes;Bacteroidia;Bacteroidales;009E01-B-SD-P15;	100	7.7	9	9	9	0	0	673805	621906
SILVA (only NR);Bacteria;Bacteroidetes;Bacteroidia;Bacteroidales;3M1PL1-52 termite group;	100	7.7	12	12	12	0	0	673802	621903
SILVA (only NR);Bacteria;Bacteroidetes;Bacteroidia;Bacteroidales;Bacteroidaceae;	93.9	7.7	5598	5598	5259	339	0	668216	616656
SILVA (only NR);Bacteria;Bacteroidetes;Bacteroidia;Bacteroidales;Bacteroidaceae;Bacteroides;	93.9	7.7	5598	5598	5259	339	0	668216	616656
SILVA (only NR);Bacteria;Bacteroidetes;Bacteroidia;Bacteroidales;Bacteroidales BS11 gut group;	97	7.7	100	100	97	3	0	673714	621818
SILVA (only NR);Bacteria;Bacteroidetes;Bacteroidia;Bacteroidales;Bacteroidales Incertae Sedis;	100	7.7	3	3	3	0	0	673811	621912
SILVA (only NR);Bacteria;Bacteroidetes;Bacteroidia;Bacteroidales;Bacteroidales Incertae Sedis;Phocaeicola;	100	7.7	3	3	3	0	0	673811	621912
SILVA (only NR);Bacteria;Bacteroidetes;Bacteroidia;Bacteroidales;Bacteroidales RF16 group;	98.6	7.7	140	140	138	2	0	673674	621777
SILVA (only NR);Bacteria;Bacteroidetes;Bacteroidia;Bacteroidales;Bacteroidales UCG-001;	96.7	7.7	153	153	148	5	0	673661	621767
SILVA (only NR);Bacteria;Bacteroidetes;Bacteroidia;Bacteroidales;Bacteroidetes BD2-2;	92.7	7.7	646	646	599	47	0	673168	621316
SILVA (only NR);Bacteria;Bacteroidetes;Bacteroidia;Bacteroidales;Bacteroidetes vadinHA17;	93.9	7.7	362	362	340	22	0	673452	621575
SILVA (only NR);Bacteria;Bacteroidetes;Bacteroidia;Bacteroidales;Barnesiellaceae;	96.5	7.7	170	170	164	6	0	673644	621751
SILVA (only NR);Bacteria;Bacteroidetes;Bacteroidia;Bacteroidales;Barnesiellaceae;Barnesiella;	95.3	7.7	107	107	102	5	0	673707	621813
SILVA (only NR);Bacteria;Bacteroidetes;Bacteroidia;Bacteroidales;Barnesiellaceae;Coprobacter;	100	7.7	32	32	32	0	0	673782	621883
SILVA (only NR);Bacteria;Bacteroidetes;Bacteroidia;Bacteroidales;Barnesiellaceae;uncultured;	96.8	7.7	31	31	30	1	0	673783	621885
SILVA (only NR);Bacteria;Bacteroidetes;Bacteroidia;Bacteroidales;CAP-aah99b04;	80	7.7	5	5	4	1	0	673809	621911
SILVA (only NR);Bacteria;Bacteroidetes;Bacteroidia;Bacteroidales;COB P4-1 termite group;	100	7.7	11	11	11	0	0	673803	621904
SILVA (only NR);Bacteria;Bacteroidetes;Bacteroidia;Bacteroidales;CR-115;	100	7.7	4	4	4	0	0	673810	621911
SILVA (only NR);Bacteria;Bacteroidetes;Bacteroidia;Bacteroidales;Dysgonomonadaceae;	95.8	7.7	989	989	947	42	0	672825	620968
SILVA (only NR);Bacteria;Bacteroidetes;Bacteroidia;Bacteroidales;Dysgonomonadaceae;Candidatus Armantifilum;	97.7	7.7	43	43	42	1	0	673771	621873
SILVA (only NR);Bacteria;Bacteroidetes;Bacteroidia;Bacteroidales;Dysgonomonadaceae;Candidatus Azobacteroides;	100	7.7	22	22	22	0	0	673792	621893
SILVA (only NR);Bacteria;Bacteroidetes;Bacteroidia;Bacteroidales;Dysgonomonadaceae;Candidatus Symbiothrix;	100	7.7	75	75	75	0	0	673739	621840
SILVA (only NR);Bacteria;Bacteroidetes;Bacteroidia;Bacteroidales;Dysgonomonadaceae;Dysgonomonas;	93.7	7.7	175	175	164	11	0	673639	621751
SILVA (only NR);Bacteria;Bacteroidetes;Bacteroidia;Bacteroidales;Dysgonomonadaceae;Fermentimonas;	97.8	7.7	178	178	174	4	0	673636	621741
SILVA (only NR);Bacteria;Bacteroidetes;Bacteroidia;Bacteroidales;Dysgonomonadaceae;Petrimonas;	96.3	7.7	54	54	52	2	0	673760	621863
SILVA (only NR);Bacteria;Bacteroidetes;Bacteroidia;Bacteroidales;Dysgonomonadaceae;Proteiniphilum;	93.8	7.7	323	323	303	20	0	673491	621612
SILVA (only NR);Bacteria;Bacteroidetes;Bacteroidia;Bacteroidales;Dysgonomonadaceae;uncultured;	96.6	7.7	116	116	112	4	0	673698	621803
SILVA (only NR);Bacteria;Bacteroidetes;Bacteroidia;Bacteroidales;F082;	95.9	7.7	366	366	351	15	0	673448	621564
SILVA (only NR);Bacteria;Bacteroidetes;Bacteroidia;Bacteroidales;FTLpost3;	100	7.7	9	9	9	0	0	673805	621906
SILVA (only NR);Bacteria;Bacteroidetes;Bacteroidia;Bacteroidales;gir-aah93h0;	100	7.7	6	6	6	0	0	673808	621909
SILVA (only NR);Bacteria;Bacteroidetes;Bacteroidia;Bacteroidales;GZKB124;	100	7.7	5	5	5	0	0	673809	621910
SILVA (only NR);Bacteria;Bacteroidetes;Bacteroidia;Bacteroidales;HAW-RM37-2;	100	7.7	2	2	2	0	0	673812	621913
SILVA (only NR);Bacteria;Bacteroidetes;Bacteroidia;Bacteroidales;Ika33;	100	7.7	6	6	6	0	0	673808	621909
SILVA (only NR);Bacteria;Bacteroidetes;Bacteroidia;Bacteroidales;LKC2.127-25;	100	7.7	8	8	8	0	0	673806	621907
SILVA (only NR);Bacteria;Bacteroidetes;Bacteroidia;Bacteroidales;M2PB4-65 termite group;	97.7	7.7	43	43	42	1	0	673771	621873
SILVA (only NR);Bacteria;Bacteroidetes;Bacteroidia;Bacteroidales;Marinifilaceae;	94.3	7.7	475	475	448	27	0	673339	621467
SILVA (only NR);Bacteria;Bacteroidetes;Bacteroidia;Bacteroidales;Marinifilaceae;Butyricimonas;	95.4	7.7	65	65	62	3	0	673749	621853
SILVA (only NR);Bacteria;Bacteroidetes;Bacteroidia;Bacteroidales;Marinifilaceae;Marinifilum;	96	7.7	200	200	192	8	0	673614	621723
SILVA (only NR);Bacteria;Bacteroidetes;Bacteroidia;Bacteroidales;Marinifilaceae;Odoribacter;	88.4	7.7	121	121	107	14	0	673693	621808
SILVA (only NR);Bacteria;Bacteroidetes;Bacteroidia;Bacteroidales;Marinifilaceae;Sanguibacteroides;	100	7.7	7	7	7	0	0	673807	621908
SILVA (only NR);Bacteria;Bacteroidetes;Bacteroidia;Bacteroidales;Marinifilaceae;uncultured;	97.5	7.7	80	80	78	2	0	673734	621837
SILVA (only NR);Bacteria;Bacteroidetes;Bacteroidia;Bacteroidales;Marinilabiliaceae;	93.7	7.7	615	615	576	39	0	673199	621339
SILVA (only NR);Bacteria;Bacteroidetes;Bacteroidia;Bacteroidales;Marinilabiliaceae;Alkaliflexus;	92	7.7	25	25	23	2	0	673789	621892
SILVA (only NR);Bacteria;Bacteroidetes;Bacteroidia;Bacteroidales;Marinilabiliaceae;Alkalitalea;	100	7.7	1	1	1	0	0	673813	621914
SILVA (only NR);Bacteria;Bacteroidetes;Bacteroidia;Bacteroidales;Marinilabiliaceae;Anaerophaga;	100	7.7	24	24	24	0	0	673790	621891
SILVA (only NR);Bacteria;Bacteroidetes;Bacteroidia;Bacteroidales;Marinilabiliaceae;Carboxylicivirga;	100	7.7	50	50	50	0	0	673764	621865
SILVA (only NR);Bacteria;Bacteroidetes;Bacteroidia;Bacteroidales;Marinilabiliaceae;Geofilum;	100	7.7	2	2	2	0	0	673812	621913
SILVA (only NR);Bacteria;Bacteroidetes;Bacteroidia;Bacteroidales;Marinilabiliaceae;Labilibacter;	100	7.7	12	12	12	0	0	673802	621903
SILVA (only NR);Bacteria;Bacteroidetes;Bacteroidia;Bacteroidales;Marinilabiliaceae;Mangroviflexus;	81.8	7.7	11	11	9	2	0	673803	621906
SILVA (only NR);Bacteria;Bacteroidetes;Bacteroidia;Bacteroidales;Marinilabiliaceae;Marinilabilia;	88.9	7.7	9	9	8	1	0	673805	621907
SILVA (only NR);Bacteria;Bacteroidetes;Bacteroidia;Bacteroidales;Marinilabiliaceae;Natronoflexus;	100	7.7	1	1	1	0	0	673813	621914
SILVA (only NR);Bacteria;Bacteroidetes;Bacteroidia;Bacteroidales;Marinilabiliaceae;Ruminofilibacter;	100	7.7	9	9	9	0	0	673805	621906
SILVA (only NR);Bacteria;Bacteroidetes;Bacteroidia;Bacteroidales;Marinilabiliaceae;Saccharicrinis;	66.7	7.7	6	6	4	2	0	673808	621911
SILVA (only NR);Bacteria;Bacteroidetes;Bacteroidia;Bacteroidales;Marinilabiliaceae;Thermophagus;	100	7.7	2	2	2	0	0	673812	621913
SILVA (only NR);Bacteria;Bacteroidetes;Bacteroidia;Bacteroidales;Marinilabiliaceae;uncultured;	93	7.7	443	443	412	31	0	673371	621503
SILVA (only NR);Bacteria;Bacteroidetes;Bacteroidia;Bacteroidales;Marinilabiliaceae;[Cytophaga] xylanolytica group;	100	7.7	15	15	15	0	0	673799	621900
SILVA (only NR);Bacteria;Bacteroidetes;Bacteroidia;Bacteroidales;MgMjR-022;	100	7.7	7	7	7	0	0	673807	621908
SILVA (only NR);Bacteria;Bacteroidetes;Bacteroidia;Bacteroidales;ML635J-40 aquatic group;	93.5	7.7	107	107	100	7	0	673707	621815
SILVA (only NR);Bacteria;Bacteroidetes;Bacteroidia;Bacteroidales;Muribaculaceae;	94.8	7.7	3002	3002	2847	155	0	670812	619068
SILVA (only NR);Bacteria;Bacteroidetes;Bacteroidia;Bacteroidales;Muribaculaceae;CAG-873;	100	7.7	4	4	4	0	0	673810	621911
SILVA (only NR);Bacteria;Bacteroidetes;Bacteroidia;Bacteroidales;Muribaculaceae;Muribaculum;	100	7.7	30	30	30	0	0	673784	621885
SILVA (only NR);Bacteria;Bacteroidetes;Bacteroidia;Bacteroidales;p-251-o5;	95	7.7	141	141	134	7	0	673673	621781
SILVA (only NR);Bacteria;Bacteroidetes;Bacteroidia;Bacteroidales;p-2534-18B5 gut group;	93.1	7.7	29	29	27	2	0	673785	621888
SILVA (only NR);Bacteria;Bacteroidetes;Bacteroidia;Bacteroidales;Paludibacteraceae;	97.7	7.7	387	387	378	9	0	673427	621537
SILVA (only NR);Bacteria;Bacteroidetes;Bacteroidia;Bacteroidales;Paludibacteraceae;F0058;	97.4	7.7	39	39	38	1	0	673775	621877
SILVA (only NR);Bacteria;Bacteroidetes;Bacteroidia;Bacteroidales;Paludibacteraceae;H1;	100	7.7	12	12	12	0	0	673802	621903
SILVA (only NR);Bacteria;Bacteroidetes;Bacteroidia;Bacteroidales;Paludibacteraceae;Microbacter;	87.5	7.7	8	8	7	1	0	673806	621908
SILVA (only NR);Bacteria;Bacteroidetes;Bacteroidia;Bacteroidales;Paludibacteraceae;Paludibacter;	98.1	7.7	156	156	153	3	0	673658	621762
SILVA (only NR);Bacteria;Bacteroidetes;Bacteroidia;Bacteroidales;Paludibacteraceae;uncultured;	97.7	7.7	172	172	168	4	0	673642	621747
SILVA (only NR);Bacteria;Bacteroidetes;Bacteroidia;Bacteroidales;PeH15;	92.3	7.7	13	13	12	1	0	673801	621903
SILVA (only NR);Bacteria;Bacteroidetes;Bacteroidia;Bacteroidales;Porphyromonadaceae;	90	7.7	723	723	651	72	0	673091	621264
SILVA (only NR);Bacteria;Bacteroidetes;Bacteroidia;Bacteroidales;Porphyromonadaceae;Falsiporphyromonas;	100	7.7	2	2	2	0	0	673812	621913
SILVA (only NR);Bacteria;Bacteroidetes;Bacteroidia;Bacteroidales;Porphyromonadaceae;Porphyromonas;	90	7.7	719	719	647	72	0	673095	621268
SILVA (only NR);Bacteria;Bacteroidetes;Bacteroidia;Bacteroidales;Prevotellaceae;	95.5	7.7	7016	7016	6697	319	0	666798	615218
SILVA (only NR);Bacteria;Bacteroidetes;Bacteroidia;Bacteroidales;Prevotellaceae;Alloprevotella;	90.1	7.7	485	485	437	48	0	673329	621478
SILVA (only NR);Bacteria;Bacteroidetes;Bacteroidia;Bacteroidales;Prevotellaceae;Paraprevotella;	97.8	7.7	46	46	45	1	0	673768	621870
SILVA (only NR);Bacteria;Bacteroidetes;Bacteroidia;Bacteroidales;Prevotellaceae;Prevotella 1;	98.2	7.7	1586	1586	1558	28	0	672228	620357
SILVA (only NR);Bacteria;Bacteroidetes;Bacteroidia;Bacteroidales;Prevotellaceae;Prevotella 2;	93.9	7.7	559	559	525	34	0	673255	621390
SILVA (only NR);Bacteria;Bacteroidetes;Bacteroidia;Bacteroidales;Prevotellaceae;Prevotella 6;	100	7.7	48	48	48	0	0	673766	621867
SILVA (only NR);Bacteria;Bacteroidetes;Bacteroidia;Bacteroidales;Prevotellaceae;Prevotella 7;	94	7.7	715	715	672	43	0	673099	621243
SILVA (only NR);Bacteria;Bacteroidetes;Bacteroidia;Bacteroidales;Prevotellaceae;Prevotella 9;	96.2	7.7	2230	2230	2146	84	0	671584	619769
SILVA (only NR);Bacteria;Bacteroidetes;Bacteroidia;Bacteroidales;Prevotellaceae;Prevotella;	90	7.7	469	469	422	47	0	673345	621493
SILVA (only NR);Bacteria;Bacteroidetes;Bacteroidia;Bacteroidales;Prevotellaceae;Prevotellaceae Ga6A1 group;	100	7.7	21	21	21	0	0	673793	621894
SILVA (only NR);Bacteria;Bacteroidetes;Bacteroidia;Bacteroidales;Prevotellaceae;Prevotellaceae NK3B31 group;	95.7	7.7	116	116	111	5	0	673698	621804
SILVA (only NR);Bacteria;Bacteroidetes;Bacteroidia;Bacteroidales;Prevotellaceae;Prevotellaceae UCG-001;	96.6	7.7	328	328	317	11	0	673486	621598
SILVA (only NR);Bacteria;Bacteroidetes;Bacteroidia;Bacteroidales;Prevotellaceae;Prevotellaceae UCG-003;	98.8	7.7	162	162	160	2	0	673652	621755
SILVA (only NR);Bacteria;Bacteroidetes;Bacteroidia;Bacteroidales;Prevotellaceae;Prevotellaceae UCG-004;	94.1	7.7	101	101	95	6	0	673713	621820
SILVA (only NR);Bacteria;Bacteroidetes;Bacteroidia;Bacteroidales;Prevotellaceae;Prevotellaceae YAB2003 group;	100	7.7	9	9	9	0	0	673805	621906
SILVA (only NR);Bacteria;Bacteroidetes;Bacteroidia;Bacteroidales;Prevotellaceae;uncultured;	92.8	7.7	139	139	129	10	0	673675	621786
SILVA (only NR);Bacteria;Bacteroidetes;Bacteroidia;Bacteroidales;Prolixibacteraceae;	97.5	7.7	766	766	747	19	0	673048	621168
SILVA (only NR);Bacteria;Bacteroidetes;Bacteroidia;Bacteroidales;Prolixibacteraceae;BSV13;	100	7.7	82	82	82	0	0	673732	621833
SILVA (only NR);Bacteria;Bacteroidetes;Bacteroidia;Bacteroidales;Prolixibacteraceae;Draconibacterium;	100	7.7	52	52	52	0	0	673762	621863
SILVA (only NR);Bacteria;Bacteroidetes;Bacteroidia;Bacteroidales;Prolixibacteraceae;Mangrovibacterium;	66.7	7.7	3	3	2	1	0	673811	621913
SILVA (only NR);Bacteria;Bacteroidetes;Bacteroidia;Bacteroidales;Prolixibacteraceae;Mariniphaga;	87.5	7.7	8	8	7	1	0	673806	621908
SILVA (only NR);Bacteria;Bacteroidetes;Bacteroidia;Bacteroidales;Prolixibacteraceae;Meniscus;	94.4	7.7	18	18	17	1	0	673796	621898
SILVA (only NR);Bacteria;Bacteroidetes;Bacteroidia;Bacteroidales;Prolixibacteraceae;Prolixibacter;	93.3	7.7	15	15	14	1	0	673799	621901
SILVA (only NR);Bacteria;Bacteroidetes;Bacteroidia;Bacteroidales;Prolixibacteraceae;Roseimarinus;	97.4	7.7	77	77	75	2	0	673737	621840
SILVA (only NR);Bacteria;Bacteroidetes;Bacteroidia;Bacteroidales;Prolixibacteraceae;Sunxiuqinia;	91.3	7.7	23	23	21	2	0	673791	621894
SILVA (only NR);Bacteria;Bacteroidetes;Bacteroidia;Bacteroidales;Prolixibacteraceae;Tangfeifania;	86.7	7.7	30	30	26	4	0	673784	621889
SILVA (only NR);Bacteria;Bacteroidetes;Bacteroidia;Bacteroidales;Prolixibacteraceae;uncultured;	98.5	7.7	267	267	263	4	0	673547	621652
SILVA (only NR);Bacteria;Bacteroidetes;Bacteroidia;Bacteroidales;Prolixibacteraceae;WCHB1-32;	98.4	7.7	182	182	179	3	0	673632	621736
SILVA (only NR);Bacteria;Bacteroidetes;Bacteroidia;Bacteroidales;RH-aaj90h05;	100	7.7	3	3	3	0	0	673811	621912
SILVA (only NR);Bacteria;Bacteroidetes;Bacteroidia;Bacteroidales;Rikenellaceae;	96.1	7.7	3501	3501	3366	135	0	670313	618549
SILVA (only NR);Bacteria;Bacteroidetes;Bacteroidia;Bacteroidales;Rikenellaceae;A7P-90m;	100	7.7	6	6	6	0	0	673808	621909
SILVA (only NR);Bacteria;Bacteroidetes;Bacteroidia;Bacteroidales;Rikenellaceae;Acetobacteroides;	92.9	7.7	14	14	13	1	0	673800	621902
SILVA (only NR);Bacteria;Bacteroidetes;Bacteroidia;Bacteroidales;Rikenellaceae;Alistipes;	94	7.7	718	718	675	43	0	673096	621240
SILVA (only NR);Bacteria;Bacteroidetes;Bacteroidia;Bacteroidales;Rikenellaceae;Anaerocella;	84.2	7.7	19	19	16	3	0	673795	621899
SILVA (only NR);Bacteria;Bacteroidetes;Bacteroidia;Bacteroidales;Rikenellaceae;Bact-08;	80	7.7	5	5	4	1	0	673809	621911
SILVA (only NR);Bacteria;Bacteroidetes;Bacteroidia;Bacteroidales;Rikenellaceae;BCf9-17 termite group;	100	7.7	26	26	26	0	0	673788	621889
SILVA (only NR);Bacteria;Bacteroidetes;Bacteroidia;Bacteroidales;Rikenellaceae;Blvii28 wastewater-sludge group;	90.3	7.7	72	72	65	7	0	673742	621850
SILVA (only NR);Bacteria;Bacteroidetes;Bacteroidia;Bacteroidales;Rikenellaceae;dgA-11 gut group;	97.8	7.7	45	45	44	1	0	673769	621871
SILVA (only NR);Bacteria;Bacteroidetes;Bacteroidia;Bacteroidales;Rikenellaceae;DMER64;	97.4	7.7	195	195	190	5	0	673619	621725
SILVA (only NR);Bacteria;Bacteroidetes;Bacteroidia;Bacteroidales;Rikenellaceae;hoa5-07d05 gut group;	100	7.7	12	12	12	0	0	673802	621903
SILVA (only NR);Bacteria;Bacteroidetes;Bacteroidia;Bacteroidales;Rikenellaceae;M2PB4-61 termite group;	95.5	7.7	22	22	21	1	0	673792	621894
SILVA (only NR);Bacteria;Bacteroidetes;Bacteroidia;Bacteroidales;Rikenellaceae;Millionella;	100	7.7	1	1	1	0	0	673813	621914
SILVA (only NR);Bacteria;Bacteroidetes;Bacteroidia;Bacteroidales;Rikenellaceae;Mucinivorans;	100	7.7	5	5	5	0	0	673809	621910
SILVA (only NR);Bacteria;Bacteroidetes;Bacteroidia;Bacteroidales;Rikenellaceae;Rikenella;	92.3	7.7	39	39	36	3	0	673775	621879
SILVA (only NR);Bacteria;Bacteroidetes;Bacteroidia;Bacteroidales;Rikenellaceae;Rikenellaceae RC9 gut group;	96.8	7.7	1831	1831	1772	59	0	671983	620143
SILVA (only NR);Bacteria;Bacteroidetes;Bacteroidia;Bacteroidales;Rikenellaceae;Rs-D38 termite group;	100	7.7	21	21	21	0	0	673793	621894
SILVA (only NR);Bacteria;Bacteroidetes;Bacteroidia;Bacteroidales;Rikenellaceae;S50 wastewater-sludge group;	100	7.7	6	6	6	0	0	673808	621909
SILVA (only NR);Bacteria;Bacteroidetes;Bacteroidia;Bacteroidales;Rikenellaceae;SP3-e08;	100	7.7	19	19	19	0	0	673795	621896
SILVA (only NR);Bacteria;Bacteroidetes;Bacteroidia;Bacteroidales;Rikenellaceae;U29-B03;	100	7.7	18	18	18	0	0	673796	621897
SILVA (only NR);Bacteria;Bacteroidetes;Bacteroidia;Bacteroidales;Rikenellaceae;uncultured;	97.4	7.7	420	420	409	11	0	673394	621506
SILVA (only NR);Bacteria;Bacteroidetes;Bacteroidia;Bacteroidales;Rs-E47 termite group;	99	7.7	97	97	96	1	0	673717	621819
SILVA (only NR);Bacteria;Bacteroidetes;Bacteroidia;Bacteroidales;Rs-E47 termite group;GWE2-42-42;	98.8	7.7	80	80	79	1	0	673734	621836
SILVA (only NR);Bacteria;Bacteroidetes;Bacteroidia;Bacteroidales;Salinivirgaceae;	87.4	7.7	190	190	166	24	0	673624	621749
SILVA (only NR);Bacteria;Bacteroidetes;Bacteroidia;Bacteroidales;Salinivirgaceae;Salinivirga;	83.6	7.7	55	55	46	9	0	673759	621869
SILVA (only NR);Bacteria;Bacteroidetes;Bacteroidia;Bacteroidales;Salinivirgaceae;uncultured;	88.7	7.7	133	133	118	15	0	673681	621797
SILVA (only NR);Bacteria;Bacteroidetes;Bacteroidia;Bacteroidales;SB-5;	92.5	7.7	413	413	382	31	0	673401	621533
SILVA (only NR);Bacteria;Bacteroidetes;Bacteroidia;Bacteroidales;Tannerellaceae;	94.2	7.7	950	950	895	55	0	672864	621020
SILVA (only NR);Bacteria;Bacteroidetes;Bacteroidia;Bacteroidales;Tannerellaceae;Candidatus Vestibaculum;	97.4	7.7	38	38	37	1	0	673776	621878
SILVA (only NR);Bacteria;Bacteroidetes;Bacteroidia;Bacteroidales;Tannerellaceae;Macellibacteroides;	90.8	7.7	76	76	69	7	0	673738	621846
SILVA (only NR);Bacteria;Bacteroidetes;Bacteroidia;Bacteroidales;Tannerellaceae;Parabacteroides;	94.5	7.7	726	726	686	40	0	673088	621229
SILVA (only NR);Bacteria;Bacteroidetes;Bacteroidia;Bacteroidales;Tannerellaceae;Tannerella;	92.1	7.7	89	89	82	7	0	673725	621833
SILVA (only NR);Bacteria;Bacteroidetes;Bacteroidia;Bacteroidales;Tannerellaceae;uncultured;	100	7.7	21	21	21	0	0	673793	621894
SILVA (only NR);Bacteria;Bacteroidetes;Bacteroidia;Bacteroidales;uncultured;	97.3	7.7	74	74	72	2	0	673740	621843
SILVA (only NR);Bacteria;Bacteroidetes;Bacteroidia;Bacteroidales;vadinHA21;	100	7.7	8	8	8	0	0	673806	621907
SILVA (only NR);Bacteria;Bacteroidetes;Bacteroidia;Bacteroidetes VC2.1 Bac22;	95.2	7.7	209	209	199	10	0	673605	621716
SILVA (only NR);Bacteria;Bacteroidetes;Bacteroidia;Chitinophagales;	96.2	7.7	4777	4777	4597	180	0	669037	617318
SILVA (only NR);Bacteria;Bacteroidetes;Bacteroidia;Chitinophagales;37-13;	98.5	7.7	65	65	64	1	0	673749	621851
SILVA (only NR);Bacteria;Bacteroidetes;Bacteroidia;Chitinophagales;Chitinophagaceae;	96.9	7.7	2986	2986	2893	93	0	670828	619022
SILVA (only NR);Bacteria;Bacteroidetes;Bacteroidia;Chitinophagales;Chitinophagaceae;Arachidicoccus;	100	7.7	20	20	20	0	0	673794	621895
SILVA (only NR);Bacteria;Bacteroidetes;Bacteroidia;Chitinophagales;Chitinophagaceae;Asinibacterium;	100	7.7	12	12	12	0	0	673802	621903
SILVA (only NR);Bacteria;Bacteroidetes;Bacteroidia;Chitinophagales;Chitinophagaceae;Chitinophaga;	97.9	7.7	189	189	185	4	0	673625	621730
SILVA (only NR);Bacteria;Bacteroidetes;Bacteroidia;Chitinophagales;Chitinophagaceae;Cnuella;	97.2	7.7	36	36	35	1	0	673778	621880
SILVA (only NR);Bacteria;Bacteroidetes;Bacteroidia;Chitinophagales;Chitinophagaceae;Crenotalea;	100	7.7	2	2	2	0	0	673812	621913
SILVA (only NR);Bacteria;Bacteroidetes;Bacteroidia;Chitinophagales;Chitinophagaceae;Dinghuibacter;	100	7.7	61	61	61	0	0	673753	621854
SILVA (only NR);Bacteria;Bacteroidetes;Bacteroidia;Chitinophagales;Chitinophagaceae;Ferruginibacter;	97.2	7.7	397	397	386	11	0	673417	621529
SILVA (only NR);Bacteria;Bacteroidetes;Bacteroidia;Chitinophagales;Chitinophagaceae;Filimonas;	94.7	7.7	19	19	18	1	0	673795	621897
SILVA (only NR);Bacteria;Bacteroidetes;Bacteroidia;Chitinophagales;Chitinophagaceae;Filobacterium;	83.3	7.7	6	6	5	1	0	673808	621910
SILVA (only NR);Bacteria;Bacteroidetes;Bacteroidia;Chitinophagales;Chitinophagaceae;Flaviaesturariibacter;	100	7.7	18	18	18	0	0	673796	621897
SILVA (only NR);Bacteria;Bacteroidetes;Bacteroidia;Chitinophagales;Chitinophagaceae;Flavihumibacter;	97.8	7.7	46	46	45	1	0	673768	621870
SILVA (only NR);Bacteria;Bacteroidetes;Bacteroidia;Chitinophagales;Chitinophagaceae;Flavisolibacter;	97.5	7.7	237	237	231	6	0	673577	621684
SILVA (only NR);Bacteria;Bacteroidetes;Bacteroidia;Chitinophagales;Chitinophagaceae;Flavitalea;	96.4	7.7	55	55	53	2	0	673759	621862
SILVA (only NR);Bacteria;Bacteroidetes;Bacteroidia;Chitinophagales;Chitinophagaceae;Haoranjiania;	100	7.7	7	7	7	0	0	673807	621908
SILVA (only NR);Bacteria;Bacteroidetes;Bacteroidia;Chitinophagales;Chitinophagaceae;Heliimonas;	88.9	7.7	9	9	8	1	0	673805	621907
SILVA (only NR);Bacteria;Bacteroidetes;Bacteroidia;Chitinophagales;Chitinophagaceae;Hydrobacter;	100	7.7	3	3	3	0	0	673811	621912
SILVA (only NR);Bacteria;Bacteroidetes;Bacteroidia;Chitinophagales;Chitinophagaceae;Hydrotalea;	100	7.7	10	10	10	0	0	673804	621905
SILVA (only NR);Bacteria;Bacteroidetes;Bacteroidia;Chitinophagales;Chitinophagaceae;Lacibacter;	95.2	7.7	21	21	20	1	0	673793	621895
SILVA (only NR);Bacteria;Bacteroidetes;Bacteroidia;Chitinophagales;Chitinophagaceae;Niabella;	100	7.7	64	64	64	0	0	673750	621851
SILVA (only NR);Bacteria;Bacteroidetes;Bacteroidia;Chitinophagales;Chitinophagaceae;Niastella;	96.9	7.7	64	64	62	2	0	673750	621853
SILVA (only NR);Bacteria;Bacteroidetes;Bacteroidia;Chitinophagales;Chitinophagaceae;Niveitalea;	100	7.7	1	1	1	0	0	673813	621914
SILVA (only NR);Bacteria;Bacteroidetes;Bacteroidia;Chitinophagales;Chitinophagaceae;Parafilimonas;	100	7.7	21	21	21	0	0	673793	621894
SILVA (only NR);Bacteria;Bacteroidetes;Bacteroidia;Chitinophagales;Chitinophagaceae;Parasediminibacterium;	100	7.7	12	12	12	0	0	673802	621903
SILVA (only NR);Bacteria;Bacteroidetes;Bacteroidia;Chitinophagales;Chitinophagaceae;Parasegetibacter;	84.2	7.7	19	19	16	3	0	673795	621899
SILVA (only NR);Bacteria;Bacteroidetes;Bacteroidia;Chitinophagales;Chitinophagaceae;Pseudoflavitalea;	95.8	7.7	24	24	23	1	0	673790	621892
SILVA (only NR);Bacteria;Bacteroidetes;Bacteroidia;Chitinophagales;Chitinophagaceae;Sediminibacterium;	97.9	7.7	192	192	188	4	0	673622	621727
SILVA (only NR);Bacteria;Bacteroidetes;Bacteroidia;Chitinophagales;Chitinophagaceae;Segetibacter;	94.7	7.7	131	131	124	7	0	673683	621791
SILVA (only NR);Bacteria;Bacteroidetes;Bacteroidia;Chitinophagales;Chitinophagaceae;Taibaiella;	93.9	7.7	98	98	92	6	0	673716	621823
SILVA (only NR);Bacteria;Bacteroidetes;Bacteroidia;Chitinophagales;Chitinophagaceae;Terrimonas;	95.4	7.7	259	259	247	12	0	673555	621668
SILVA (only NR);Bacteria;Bacteroidetes;Bacteroidia;Chitinophagales;Chitinophagaceae;Thermoflavifilum;	75	7.7	4	4	3	1	0	673810	621912
SILVA (only NR);Bacteria;Bacteroidetes;Bacteroidia;Chitinophagales;Chitinophagaceae;uncultured;	97	7.7	919	919	891	28	0	672895	621024
SILVA (only NR);Bacteria;Bacteroidetes;Bacteroidia;Chitinophagales;Chitinophagaceae;UTBCD1;	100	7.7	19	19	19	0	0	673795	621896
SILVA (only NR);Bacteria;Bacteroidetes;Bacteroidia;Chitinophagales;Chitinophagaceae;Vibrionimonas;	100	7.7	7	7	7	0	0	673807	621908
SILVA (only NR);Bacteria;Bacteroidetes;Bacteroidia;Chitinophagales;Saprospiraceae;	95.2	7.7	1355	1355	1290	65	0	672459	620625
SILVA (only NR);Bacteria;Bacteroidetes;Bacteroidia;Chitinophagales;Saprospiraceae;Aureispira;	96.2	7.7	26	26	25	1	0	673788	621890
SILVA (only NR);Bacteria;Bacteroidetes;Bacteroidia;Chitinophagales;Saprospiraceae;Candidatus Aquirestis;	94.7	7.7	19	19	18	1	0	673795	621897
SILVA (only NR);Bacteria;Bacteroidetes;Bacteroidia;Chitinophagales;Saprospiraceae;Haliscomenobacter;	88.6	7.7	35	35	31	4	0	673779	621884
SILVA (only NR);Bacteria;Bacteroidetes;Bacteroidia;Chitinophagales;Saprospiraceae;Lewinella;	97	7.7	134	134	130	4	0	673680	621785
SILVA (only NR);Bacteria;Bacteroidetes;Bacteroidia;Chitinophagales;Saprospiraceae;Membranicola;	94.4	7.7	18	18	17	1	0	673796	621898
SILVA (only NR);Bacteria;Bacteroidetes;Bacteroidia;Chitinophagales;Saprospiraceae;OLB8;	94.4	7.7	18	18	17	1	0	673796	621898
SILVA (only NR);Bacteria;Bacteroidetes;Bacteroidia;Chitinophagales;Saprospiraceae;Phaeodactylibacter;	92.6	7.7	163	163	151	12	0	673651	621764
SILVA (only NR);Bacteria;Bacteroidetes;Bacteroidia;Chitinophagales;Saprospiraceae;Portibacter;	100	7.7	34	34	34	0	0	673780	621881
SILVA (only NR);Bacteria;Bacteroidetes;Bacteroidia;Chitinophagales;Saprospiraceae;Rubidimonas;	88.9	7.7	18	18	16	2	0	673796	621899
SILVA (only NR);Bacteria;Bacteroidetes;Bacteroidia;Chitinophagales;Saprospiraceae;Saprospira;	91.7	7.7	12	12	11	1	0	673802	621904
SILVA (only NR);Bacteria;Bacteroidetes;Bacteroidia;Chitinophagales;Saprospiraceae;uncultured;	95.7	7.7	878	878	840	38	0	672936	621075
SILVA (only NR);Bacteria;Bacteroidetes;Bacteroidia;Chitinophagales;uncultured;	94.3	7.7	371	371	350	21	0	673443	621565
SILVA (only NR);Bacteria;Bacteroidetes;Bacteroidia;Cytophagales;	96.8	7.7	3682	3682	3566	116	0	670132	618349
SILVA (only NR);Bacteria;Bacteroidetes;Bacteroidia;Cytophagales;Amoebophilaceae;	94.5	7.7	128	128	121	7	0	673686	621794
SILVA (only NR);Bacteria;Bacteroidetes;Bacteroidia;Cytophagales;Amoebophilaceae;Candidatus Amoebophilus;	93.7	7.7	63	63	59	4	0	673751	621856
SILVA (only NR);Bacteria;Bacteroidetes;Bacteroidia;Cytophagales;Amoebophilaceae;Candidatus Cardinium;	100	7.7	24	24	24	0	0	673790	621891
SILVA (only NR);Bacteria;Bacteroidetes;Bacteroidia;Cytophagales;Amoebophilaceae;Candidatus Paenicardinium;	100	7.7	2	2	2	0	0	673812	621913
SILVA (only NR);Bacteria;Bacteroidetes;Bacteroidia;Cytophagales;Amoebophilaceae;uncultured;	92.1	7.7	38	38	35	3	0	673776	621880
SILVA (only NR);Bacteria;Bacteroidetes;Bacteroidia;Cytophagales;Bernardetiaceae;	84.6	7.7	13	13	11	2	0	673801	621904
SILVA (only NR);Bacteria;Bacteroidetes;Bacteroidia;Cytophagales;Bernardetiaceae;Bernardetia;	100	7.7	3	3	3	0	0	673811	621912
SILVA (only NR);Bacteria;Bacteroidetes;Bacteroidia;Cytophagales;Bernardetiaceae;Garritya;	50	7.7	2	2	1	1	0	673812	621914
SILVA (only NR);Bacteria;Bacteroidetes;Bacteroidia;Cytophagales;Bernardetiaceae;Hugenholtzia;	80	7.7	5	5	4	1	0	673809	621911
SILVA (only NR);Bacteria;Bacteroidetes;Bacteroidia;Cytophagales;Bernardetiaceae;uncultured;	100	7.7	3	3	3	0	0	673811	621912
SILVA (only NR);Bacteria;Bacteroidetes;Bacteroidia;Cytophagales;Cyclobacteriaceae;	97.4	7.7	992	992	966	26	0	672822	620949
SILVA (only NR);Bacteria;Bacteroidetes;Bacteroidia;Cytophagales;Cyclobacteriaceae;Algoriphagus;	98.5	7.7	195	195	192	3	0	673619	621723
SILVA (only NR);Bacteria;Bacteroidetes;Bacteroidia;Cytophagales;Cyclobacteriaceae;Anditalea;	100	7.7	2	2	2	0	0	673812	621913
SILVA (only NR);Bacteria;Bacteroidetes;Bacteroidia;Cytophagales;Cyclobacteriaceae;Aquiflexum;	100	7.7	8	8	8	0	0	673806	621907
SILVA (only NR);Bacteria;Bacteroidetes;Bacteroidia;Cytophagales;Cyclobacteriaceae;Aureibacter;	100	7.7	1	1	1	0	0	673813	621914
SILVA (only NR);Bacteria;Bacteroidetes;Bacteroidia;Cytophagales;Cyclobacteriaceae;Belliella;	100	7.7	16	16	16	0	0	673798	621899
SILVA (only NR);Bacteria;Bacteroidetes;Bacteroidia;Cytophagales;Cyclobacteriaceae;Catalinimonas;	100	7.7	15	15	15	0	0	673799	621900
SILVA (only NR);Bacteria;Bacteroidetes;Bacteroidia;Cytophagales;Cyclobacteriaceae;Cecembia;	87.5	7.7	8	8	7	1	0	673806	621908
SILVA (only NR);Bacteria;Bacteroidetes;Bacteroidia;Cytophagales;Cyclobacteriaceae;Cesiribacter;	100	7.7	12	12	12	0	0	673802	621903
SILVA (only NR);Bacteria;Bacteroidetes;Bacteroidia;Cytophagales;Cyclobacteriaceae;Cyclobacterium;	93.5	7.7	31	31	29	2	0	673783	621886
SILVA (only NR);Bacteria;Bacteroidetes;Bacteroidia;Cytophagales;Cyclobacteriaceae;Echinicola;	92.9	7.7	14	14	13	1	0	673800	621902
SILVA (only NR);Bacteria;Bacteroidetes;Bacteroidia;Cytophagales;Cyclobacteriaceae;Ekhidna;	100	7.7	38	38	38	0	0	673776	621877
SILVA (only NR);Bacteria;Bacteroidetes;Bacteroidia;Cytophagales;Cyclobacteriaceae;Fabibacter;	100	7.7	29	29	29	0	0	673785	621886
SILVA (only NR);Bacteria;Bacteroidetes;Bacteroidia;Cytophagales;Cyclobacteriaceae;Fontibacter;	100	7.7	3	3	3	0	0	673811	621912
SILVA (only NR);Bacteria;Bacteroidetes;Bacteroidia;Cytophagales;Cyclobacteriaceae;Fulvitalea;	100	7.7	1	1	1	0	0	673813	621914
SILVA (only NR);Bacteria;Bacteroidetes;Bacteroidia;Cytophagales;Cyclobacteriaceae;Fulvivirga;	97.6	7.7	42	42	41	1	0	673772	621874
SILVA (only NR);Bacteria;Bacteroidetes;Bacteroidia;Cytophagales;Cyclobacteriaceae;Imperialibacter;	100	7.7	20	20	20	0	0	673794	621895
SILVA (only NR);Bacteria;Bacteroidetes;Bacteroidia;Cytophagales;Cyclobacteriaceae;Indibacter;	100	7.7	5	5	5	0	0	673809	621910
SILVA (only NR);Bacteria;Bacteroidetes;Bacteroidia;Cytophagales;Cyclobacteriaceae;Litoribacter;	100	7.7	2	2	2	0	0	673812	621913
SILVA (only NR);Bacteria;Bacteroidetes;Bacteroidia;Cytophagales;Cyclobacteriaceae;Lunatimonas;	100	7.7	5	5	5	0	0	673809	621910
SILVA (only NR);Bacteria;Bacteroidetes;Bacteroidia;Cytophagales;Cyclobacteriaceae;Mariniradius;	75	7.7	4	4	3	1	0	673810	621912
SILVA (only NR);Bacteria;Bacteroidetes;Bacteroidia;Cytophagales;Cyclobacteriaceae;Marinoscillum;	95.5	7.7	89	89	85	4	0	673725	621830
SILVA (only NR);Bacteria;Bacteroidetes;Bacteroidia;Cytophagales;Cyclobacteriaceae;Marivirga;	90.9	7.7	22	22	20	2	0	673792	621895
SILVA (only NR);Bacteria;Bacteroidetes;Bacteroidia;Cytophagales;Cyclobacteriaceae;Mongoliibacter;	100	7.7	1	1	1	0	0	673813	621914
SILVA (only NR);Bacteria;Bacteroidetes;Bacteroidia;Cytophagales;Cyclobacteriaceae;Mongoliicoccus;	100	7.7	5	5	5	0	0	673809	621910
SILVA (only NR);Bacteria;Bacteroidetes;Bacteroidia;Cytophagales;Cyclobacteriaceae;Mongoliitalea;	100	7.7	4	4	4	0	0	673810	621911
SILVA (only NR);Bacteria;Bacteroidetes;Bacteroidia;Cytophagales;Cyclobacteriaceae;Nafulsella;	100	7.7	4	4	4	0	0	673810	621911
SILVA (only NR);Bacteria;Bacteroidetes;Bacteroidia;Cytophagales;Cyclobacteriaceae;Negadavirga;	100	7.7	1	1	1	0	0	673813	621914
SILVA (only NR);Bacteria;Bacteroidetes;Bacteroidia;Cytophagales;Cyclobacteriaceae;Nitritalea;	100	7.7	2	2	2	0	0	673812	621913
SILVA (only NR);Bacteria;Bacteroidetes;Bacteroidia;Cytophagales;Cyclobacteriaceae;Persicobacter;	75	7.7	8	8	6	2	0	673806	621909
SILVA (only NR);Bacteria;Bacteroidetes;Bacteroidia;Cytophagales;Cyclobacteriaceae;Reichenbachiella;	96.6	7.7	29	29	28	1	0	673785	621887
SILVA (only NR);Bacteria;Bacteroidetes;Bacteroidia;Cytophagales;Cyclobacteriaceae;Rhodonellum;	100	7.7	5	5	5	0	0	673809	621910
SILVA (only NR);Bacteria;Bacteroidetes;Bacteroidia;Cytophagales;Cyclobacteriaceae;Roseivirga;	100	7.7	22	22	22	0	0	673792	621893
SILVA (only NR);Bacteria;Bacteroidetes;Bacteroidia;Cytophagales;Cyclobacteriaceae;Shivajiella;	100	7.7	3	3	3	0	0	673811	621912
SILVA (only NR);Bacteria;Bacteroidetes;Bacteroidia;Cytophagales;Cyclobacteriaceae;Tunicatimonas;	92.3	7.7	13	13	12	1	0	673801	621903
SILVA (only NR);Bacteria;Bacteroidetes;Bacteroidia;Cytophagales;Cyclobacteriaceae;uncultured;	97.9	7.7	328	328	321	7	0	673486	621594
SILVA (only NR);Bacteria;Bacteroidetes;Bacteroidia;Cytophagales;Cytophagaceae;	95.9	7.7	121	121	116	5	0	673693	621799
SILVA (only NR);Bacteria;Bacteroidetes;Bacteroidia;Cytophagales;Cytophagaceae;Cytophaga;	96.1	7.7	51	51	49	2	0	673763	621866
SILVA (only NR);Bacteria;Bacteroidetes;Bacteroidia;Cytophagales;Cytophagaceae;Rhodocytophaga;	96.7	7.7	30	30	29	1	0	673784	621886
SILVA (only NR);Bacteria;Bacteroidetes;Bacteroidia;Cytophagales;Cytophagaceae;Sporocytophaga;	94.4	7.7	36	36	34	2	0	673778	621881
SILVA (only NR);Bacteria;Bacteroidetes;Bacteroidia;Cytophagales;Cytophagaceae;uncultured;	100	7.7	3	3	3	0	0	673811	621912
SILVA (only NR);Bacteria;Bacteroidetes;Bacteroidia;Cytophagales;Flammeovirgaceae;	96.7	7.7	92	92	89	3	0	673722	621826
SILVA (only NR);Bacteria;Bacteroidetes;Bacteroidia;Cytophagales;Flammeovirgaceae;Algivirga;	100	7.7	3	3	3	0	0	673811	621912
SILVA (only NR);Bacteria;Bacteroidetes;Bacteroidia;Cytophagales;Flammeovirgaceae;Flammeovirga;	100	7.7	34	34	34	0	0	673780	621881
SILVA (only NR);Bacteria;Bacteroidetes;Bacteroidia;Cytophagales;Flammeovirgaceae;Flexithrix;	92	7.7	25	25	23	2	0	673789	621892
SILVA (only NR);Bacteria;Bacteroidetes;Bacteroidia;Cytophagales;Flammeovirgaceae;Limibacter;	66.7	7.7	3	3	2	1	0	673811	621913
SILVA (only NR);Bacteria;Bacteroidetes;Bacteroidia;Cytophagales;Flammeovirgaceae;Luteivirga;	100	7.7	7	7	7	0	0	673807	621908
SILVA (only NR);Bacteria;Bacteroidetes;Bacteroidia;Cytophagales;Flammeovirgaceae;Perexilibacter;	100	7.7	3	3	3	0	0	673811	621912
SILVA (only NR);Bacteria;Bacteroidetes;Bacteroidia;Cytophagales;Flammeovirgaceae;Rapidithrix;	100	7.7	8	8	8	0	0	673806	621907
SILVA (only NR);Bacteria;Bacteroidetes;Bacteroidia;Cytophagales;Flammeovirgaceae;Sediminitomix;	100	7.7	2	2	2	0	0	673812	621913
SILVA (only NR);Bacteria;Bacteroidetes;Bacteroidia;Cytophagales;Flammeovirgaceae;uncultured;	100	7.7	6	6	6	0	0	673808	621909
SILVA (only NR);Bacteria;Bacteroidetes;Bacteroidia;Cytophagales;Hymenobacteraceae;	97.8	7.7	913	913	893	20	0	672901	621022
SILVA (only NR);Bacteria;Bacteroidetes;Bacteroidia;Cytophagales;Hymenobacteraceae;Adhaeribacter;	98.3	7.7	121	121	119	2	0	673693	621796
SILVA (only NR);Bacteria;Bacteroidetes;Bacteroidia;Cytophagales;Hymenobacteraceae;Hymenobacter;	97.2	7.7	571	571	555	16	0	673243	621360
SILVA (only NR);Bacteria;Bacteroidetes;Bacteroidia;Cytophagales;Hymenobacteraceae;Nibribacter;	95.7	7.7	23	23	22	1	0	673791	621893
SILVA (only NR);Bacteria;Bacteroidetes;Bacteroidia;Cytophagales;Hymenobacteraceae;Pontibacter;	99.4	7.7	175	175	174	1	0	673639	621741
SILVA (only NR);Bacteria;Bacteroidetes;Bacteroidia;Cytophagales;Hymenobacteraceae;Rufibacter;	100	7.7	23	23	23	0	0	673791	621892
SILVA (only NR);Bacteria;Bacteroidetes;Bacteroidia;Cytophagales;Microscillaceae;	95.5	7.7	764	764	730	34	0	673050	621185
SILVA (only NR);Bacteria;Bacteroidetes;Bacteroidia;Cytophagales;Microscillaceae;Chryseolinea;	96	7.7	75	75	72	3	0	673739	621843
SILVA (only NR);Bacteria;Bacteroidetes;Bacteroidia;Cytophagales;Microscillaceae;Eisenibacter;	85.7	7.7	7	7	6	1	0	673807	621909
SILVA (only NR);Bacteria;Bacteroidetes;Bacteroidia;Cytophagales;Microscillaceae;Flexibacter;	83.3	7.7	18	18	15	3	0	673796	621900
SILVA (only NR);Bacteria;Bacteroidetes;Bacteroidia;Cytophagales;Microscillaceae;Microscilla;	91.7	7.7	12	12	11	1	0	673802	621904
SILVA (only NR);Bacteria;Bacteroidetes;Bacteroidia;Cytophagales;Microscillaceae;Mooreia;	100	7.7	3	3	3	0	0	673811	621912
SILVA (only NR);Bacteria;Bacteroidetes;Bacteroidia;Cytophagales;Microscillaceae;Ohtaekwangia;	96.2	7.7	53	53	51	2	0	673761	621864
SILVA (only NR);Bacteria;Bacteroidetes;Bacteroidia;Cytophagales;Microscillaceae;OLB12;	97.8	7.7	45	45	44	1	0	673769	621871
SILVA (only NR);Bacteria;Bacteroidetes;Bacteroidia;Cytophagales;Microscillaceae;Siphonobacter;	100	7.7	10	10	10	0	0	673804	621905
SILVA (only NR);Bacteria;Bacteroidetes;Bacteroidia;Cytophagales;Microscillaceae;Thermoflexibacter;	85.7	7.7	7	7	6	1	0	673807	621909
SILVA (only NR);Bacteria;Bacteroidetes;Bacteroidia;Cytophagales;Microscillaceae;uncultured;	95.9	7.7	533	533	511	22	0	673281	621404
SILVA (only NR);Bacteria;Bacteroidetes;Bacteroidia;Cytophagales;MWH-CFBk5;	100	7.7	36	36	36	0	0	673778	621879
SILVA (only NR);Bacteria;Bacteroidetes;Bacteroidia;Cytophagales;Spirosomaceae;	96.9	7.7	614	614	595	19	0	673200	621320
SILVA (only NR);Bacteria;Bacteroidetes;Bacteroidia;Cytophagales;Spirosomaceae;Arcicella;	96.5	7.7	57	57	55	2	0	673757	621860
SILVA (only NR);Bacteria;Bacteroidetes;Bacteroidia;Cytophagales;Spirosomaceae;Arsenicibacter;	100	7.7	3	3	3	0	0	673811	621912
SILVA (only NR);Bacteria;Bacteroidetes;Bacteroidia;Cytophagales;Spirosomaceae;Dyadobacter;	97.2	7.7	141	141	137	4	0	673673	621778
SILVA (only NR);Bacteria;Bacteroidetes;Bacteroidia;Cytophagales;Spirosomaceae;Emticicia;	100	7.7	32	32	32	0	0	673782	621883
SILVA (only NR);Bacteria;Bacteroidetes;Bacteroidia;Cytophagales;Spirosomaceae;Fibrella;	92.3	7.7	13	13	12	1	0	673801	621903
SILVA (only NR);Bacteria;Bacteroidetes;Bacteroidia;Cytophagales;Spirosomaceae;Fibrisoma;	100	7.7	8	8	8	0	0	673806	621907
SILVA (only NR);Bacteria;Bacteroidetes;Bacteroidia;Cytophagales;Spirosomaceae;Flectobacillus;	85	7.7	20	20	17	3	0	673794	621898
SILVA (only NR);Bacteria;Bacteroidetes;Bacteroidia;Cytophagales;Spirosomaceae;Fluviimonas;	100	7.7	3	3	3	0	0	673811	621912
SILVA (only NR);Bacteria;Bacteroidetes;Bacteroidia;Cytophagales;Spirosomaceae;Huanghella;	100	7.7	1	1	1	0	0	673813	621914
SILVA (only NR);Bacteria;Bacteroidetes;Bacteroidia;Cytophagales;Spirosomaceae;Lacihabitans;	100	7.7	19	19	19	0	0	673795	621896
SILVA (only NR);Bacteria;Bacteroidetes;Bacteroidia;Cytophagales;Spirosomaceae;Larkinella;	100	7.7	21	21	21	0	0	673793	621894
SILVA (only NR);Bacteria;Bacteroidetes;Bacteroidia;Cytophagales;Spirosomaceae;Leadbetterella;	94.7	7.7	19	19	18	1	0	673795	621897
SILVA (only NR);Bacteria;Bacteroidetes;Bacteroidia;Cytophagales;Spirosomaceae;Nibrella;	100	7.7	4	4	4	0	0	673810	621911
SILVA (only NR);Bacteria;Bacteroidetes;Bacteroidia;Cytophagales;Spirosomaceae;Persicitalea;	100	7.7	17	17	17	0	0	673797	621898
SILVA (only NR);Bacteria;Bacteroidetes;Bacteroidia;Cytophagales;Spirosomaceae;Pseudarcicella;	97	7.7	33	33	32	1	0	673781	621883
SILVA (only NR);Bacteria;Bacteroidetes;Bacteroidia;Cytophagales;Spirosomaceae;Rhabdobacter;	100	7.7	4	4	4	0	0	673810	621911
SILVA (only NR);Bacteria;Bacteroidetes;Bacteroidia;Cytophagales;Spirosomaceae;Rudanella;	100	7.7	4	4	4	0	0	673810	621911
SILVA (only NR);Bacteria;Bacteroidetes;Bacteroidia;Cytophagales;Spirosomaceae;Runella;	90.3	7.7	31	31	28	3	0	673783	621887
SILVA (only NR);Bacteria;Bacteroidetes;Bacteroidia;Cytophagales;Spirosomaceae;Spirosoma;	98.5	7.7	131	131	129	2	0	673683	621786
SILVA (only NR);Bacteria;Bacteroidetes;Bacteroidia;Cytophagales;Spirosomaceae;Taeseokella;	100	7.7	7	7	7	0	0	673807	621908
SILVA (only NR);Bacteria;Bacteroidetes;Bacteroidia;Cytophagales;Spirosomaceae;uncultured;	95.2	7.7	42	42	40	2	0	673772	621875
SILVA (only NR);Bacteria;Bacteroidetes;Bacteroidia;Cytophagales;Thermonemataceae;	100	7.7	4	4	4	0	0	673810	621911
SILVA (only NR);Bacteria;Bacteroidetes;Bacteroidia;Cytophagales;Thermonemataceae;Thermonema;	100	7.7	4	4	4	0	0	673810	621911
SILVA (only NR);Bacteria;Bacteroidetes;Bacteroidia;Cytophagales;uncultured;	100	7.7	4	4	4	0	0	673810	621911
SILVA (only NR);Bacteria;Bacteroidetes;Bacteroidia;Flavobacteriales;	95.6	7.8	12321	12321	11777	544	0	661493	610138
SILVA (only NR);Bacteria;Bacteroidetes;Bacteroidia;Flavobacteriales;Blattabacteriaceae;	71.4	7.7	206	206	147	59	0	673608	621768
SILVA (only NR);Bacteria;Bacteroidetes;Bacteroidia;Flavobacteriales;Blattabacteriaceae;Blattabacterium;	100	7.7	33	33	33	0	0	673781	621882
SILVA (only NR);Bacteria;Bacteroidetes;Bacteroidia;Flavobacteriales;Blattabacteriaceae;Candidatus Brownia;	91.7	7.7	12	12	11	1	0	673802	621904
SILVA (only NR);Bacteria;Bacteroidetes;Bacteroidia;Flavobacteriales;Blattabacteriaceae;Candidatus Sulcia;	51.9	7.7	77	77	40	37	0	673737	621875
SILVA (only NR);Bacteria;Bacteroidetes;Bacteroidia;Flavobacteriales;Blattabacteriaceae;Candidatus Uzinura;	70.4	7.7	71	71	50	21	0	673743	621865
SILVA (only NR);Bacteria;Bacteroidetes;Bacteroidia;Flavobacteriales;Blattabacteriaceae;uncultured;	100	7.7	12	12	12	0	0	673802	621903
SILVA (only NR);Bacteria;Bacteroidetes;Bacteroidia;Flavobacteriales;Crocinitomicaceae;	97.3	7.7	402	402	391	11	0	673412	621524
SILVA (only NR);Bacteria;Bacteroidetes;Bacteroidia;Flavobacteriales;Crocinitomicaceae;Brumimicrobium;	100	7.7	21	21	21	0	0	673793	621894
SILVA (only NR);Bacteria;Bacteroidetes;Bacteroidia;Flavobacteriales;Crocinitomicaceae;Crocinitomix;	95	7.7	80	80	76	4	0	673734	621839
SILVA (only NR);Bacteria;Bacteroidetes;Bacteroidia;Flavobacteriales;Crocinitomicaceae;Fluviicola;	97.9	7.7	243	243	238	5	0	673571	621677
SILVA (only NR);Bacteria;Bacteroidetes;Bacteroidia;Flavobacteriales;Crocinitomicaceae;Lishizhenia;	100	7.7	3	3	3	0	0	673811	621912
SILVA (only NR);Bacteria;Bacteroidetes;Bacteroidia;Flavobacteriales;Crocinitomicaceae;Salinirepens;	100	7.7	11	11	11	0	0	673803	621904
SILVA (only NR);Bacteria;Bacteroidetes;Bacteroidia;Flavobacteriales;Crocinitomicaceae;uncultured;	94.4	7.7	36	36	34	2	0	673778	621881
SILVA (only NR);Bacteria;Bacteroidetes;Bacteroidia;Flavobacteriales;Crocinitomicaceae;Wandonia;	100	7.7	7	7	7	0	0	673807	621908
SILVA (only NR);Bacteria;Bacteroidetes;Bacteroidia;Flavobacteriales;Cryomorphaceae;	96.5	7.7	453	453	437	16	0	673361	621478
SILVA (only NR);Bacteria;Bacteroidetes;Bacteroidia;Flavobacteriales;Cryomorphaceae;Cryomorpha;	92.2	7.7	64	64	59	5	0	673750	621856
SILVA (only NR);Bacteria;Bacteroidetes;Bacteroidia;Flavobacteriales;Cryomorphaceae;Luteibaculum;	100	7.7	8	8	8	0	0	673806	621907
SILVA (only NR);Bacteria;Bacteroidetes;Bacteroidia;Flavobacteriales;Cryomorphaceae;NS10 marine group;	92.5	7.7	40	40	37	3	0	673774	621878
SILVA (only NR);Bacteria;Bacteroidetes;Bacteroidia;Flavobacteriales;Cryomorphaceae;Owenweeksia;	94.4	7.7	36	36	34	2	0	673778	621881
SILVA (only NR);Bacteria;Bacteroidetes;Bacteroidia;Flavobacteriales;Cryomorphaceae;Phaeocystidibacter;	100	7.7	6	6	6	0	0	673808	621909
SILVA (only NR);Bacteria;Bacteroidetes;Bacteroidia;Flavobacteriales;Cryomorphaceae;uncultured;	98	7.7	296	296	290	6	0	673518	621625
SILVA (only NR);Bacteria;Bacteroidetes;Bacteroidia;Flavobacteriales;Flavobacteriaceae;	96.2	7.8	8544	8544	8223	321	0	665270	613692
SILVA (only NR);Bacteria;Bacteroidetes;Bacteroidia;Flavobacteriales;Flavobacteriaceae;Actibacter;	95	7.7	20	20	19	1	0	673794	621896
SILVA (only NR);Bacteria;Bacteroidetes;Bacteroidia;Flavobacteriales;Flavobacteriaceae;Aequorivita;	97.6	7.7	41	41	40	1	0	673773	621875
SILVA (only NR);Bacteria;Bacteroidetes;Bacteroidia;Flavobacteriales;Flavobacteriaceae;Aestuariibaculum;	100	7.7	9	9	9	0	0	673805	621906
SILVA (only NR);Bacteria;Bacteroidetes;Bacteroidia;Flavobacteriales;Flavobacteriaceae;Aestuariivivens;	100	7.7	3	3	3	0	0	673811	621912
SILVA (only NR);Bacteria;Bacteroidetes;Bacteroidia;Flavobacteriales;Flavobacteriaceae;Algibacter;	98	7.7	51	51	50	1	0	673763	621865
SILVA (only NR);Bacteria;Bacteroidetes;Bacteroidia;Flavobacteriales;Flavobacteriaceae;Algitalea;	90.9	7.7	11	11	10	1	0	673803	621905
SILVA (only NR);Bacteria;Bacteroidetes;Bacteroidia;Flavobacteriales;Flavobacteriaceae;Antarcticimonas;	100	7.7	2	2	2	0	0	673812	621913
SILVA (only NR);Bacteria;Bacteroidetes;Bacteroidia;Flavobacteriales;Flavobacteriaceae;Aquibacter;	99.1	7.7	117	117	116	1	0	673697	621799
SILVA (only NR);Bacteria;Bacteroidetes;Bacteroidia;Flavobacteriales;Flavobacteriaceae;Aquimarina;	94.6	7.7	74	74	70	4	0	673740	621845
SILVA (only NR);Bacteria;Bacteroidetes;Bacteroidia;Flavobacteriales;Flavobacteriaceae;Arcticiflavibacter;	95	7.7	20	20	19	1	0	673794	621896
SILVA (only NR);Bacteria;Bacteroidetes;Bacteroidia;Flavobacteriales;Flavobacteriaceae;Arenibacter;	100	7.7	50	50	50	0	0	673764	621865
SILVA (only NR);Bacteria;Bacteroidetes;Bacteroidia;Flavobacteriales;Flavobacteriaceae;Arenitalea;	100	7.7	4	4	4	0	0	673810	621911
SILVA (only NR);Bacteria;Bacteroidetes;Bacteroidia;Flavobacteriales;Flavobacteriaceae;Ascidiimonas;	100	7.7	3	3	3	0	0	673811	621912
SILVA (only NR);Bacteria;Bacteroidetes;Bacteroidia;Flavobacteriales;Flavobacteriaceae;Aurantiacicella;	100	7.7	1	1	1	0	0	673813	621914
SILVA (only NR);Bacteria;Bacteroidetes;Bacteroidia;Flavobacteriales;Flavobacteriaceae;Aurantivirga;	100	7.7	19	19	19	0	0	673795	621896
SILVA (only NR);Bacteria;Bacteroidetes;Bacteroidia;Flavobacteriales;Flavobacteriaceae;Aureicoccus;	100	7.7	3	3	3	0	0	673811	621912
SILVA (only NR);Bacteria;Bacteroidetes;Bacteroidia;Flavobacteriales;Flavobacteriaceae;Aureimarina;	100	7.7	3	3	3	0	0	673811	621912
SILVA (only NR);Bacteria;Bacteroidetes;Bacteroidia;Flavobacteriales;Flavobacteriaceae;Aureisphaera;	100	7.7	5	5	5	0	0	673809	621910
SILVA (only NR);Bacteria;Bacteroidetes;Bacteroidia;Flavobacteriales;Flavobacteriaceae;Aureitalea;	100	7.7	2	2	2	0	0	673812	621913
SILVA (only NR);Bacteria;Bacteroidetes;Bacteroidia;Flavobacteriales;Flavobacteriaceae;Aureivirga;	100	7.7	3	3	3	0	0	673811	621912
SILVA (only NR);Bacteria;Bacteroidetes;Bacteroidia;Flavobacteriales;Flavobacteriaceae;Bizionia;	100	7.7	32	32	32	0	0	673782	621883
SILVA (only NR);Bacteria;Bacteroidetes;Bacteroidia;Flavobacteriales;Flavobacteriaceae;Capnocytophaga;	90.4	7.7	627	627	567	60	0	673187	621348
SILVA (only NR);Bacteria;Bacteroidetes;Bacteroidia;Flavobacteriales;Flavobacteriaceae;Cellulophaga;	97.2	7.7	71	71	69	2	0	673743	621846
SILVA (only NR);Bacteria;Bacteroidetes;Bacteroidia;Flavobacteriales;Flavobacteriaceae;Citreitalea;	100	7.7	9	9	9	0	0	673805	621906
SILVA (only NR);Bacteria;Bacteroidetes;Bacteroidia;Flavobacteriales;Flavobacteriaceae;Coenonia;	80	7.7	5	5	4	1	0	673809	621911
SILVA (only NR);Bacteria;Bacteroidetes;Bacteroidia;Flavobacteriales;Flavobacteriaceae;Confluentibacter;	100	7.7	13	13	13	0	0	673801	621902
SILVA (only NR);Bacteria;Bacteroidetes;Bacteroidia;Flavobacteriales;Flavobacteriaceae;Corallibacter;	100	7.7	3	3	3	0	0	673811	621912
SILVA (only NR);Bacteria;Bacteroidetes;Bacteroidia;Flavobacteriales;Flavobacteriaceae;Costertonia;	100	7.7	5	5	5	0	0	673809	621910
SILVA (only NR);Bacteria;Bacteroidetes;Bacteroidia;Flavobacteriales;Flavobacteriaceae;Croceibacter;	100	7.7	4	4	4	0	0	673810	621911
SILVA (only NR);Bacteria;Bacteroidetes;Bacteroidia;Flavobacteriales;Flavobacteriaceae;Croceitalea;	100	7.7	17	17	17	0	0	673797	621898
SILVA (only NR);Bacteria;Bacteroidetes;Bacteroidia;Flavobacteriales;Flavobacteriaceae;Dokdonia;	97.7	7.7	43	43	42	1	0	673771	621873
SILVA (only NR);Bacteria;Bacteroidetes;Bacteroidia;Flavobacteriales;Flavobacteriaceae;Eudoraea;	92.9	7.7	14	14	13	1	0	673800	621902
SILVA (only NR);Bacteria;Bacteroidetes;Bacteroidia;Flavobacteriales;Flavobacteriaceae;Euzebyella;	92.3	7.7	13	13	12	1	0	673801	621903
SILVA (only NR);Bacteria;Bacteroidetes;Bacteroidia;Flavobacteriales;Flavobacteriaceae;Flagellimonas;	75	7.7	4	4	3	1	0	673810	621912
SILVA (only NR);Bacteria;Bacteroidetes;Bacteroidia;Flavobacteriales;Flavobacteriaceae;Flavicella;	100	7.7	10	10	10	0	0	673804	621905
SILVA (only NR);Bacteria;Bacteroidetes;Bacteroidia;Flavobacteriales;Flavobacteriaceae;Flavimarina;	100	7.7	7	7	7	0	0	673807	621908
SILVA (only NR);Bacteria;Bacteroidetes;Bacteroidia;Flavobacteriales;Flavobacteriaceae;Flaviramulus;	100	7.7	9	9	9	0	0	673805	621906
SILVA (only NR);Bacteria;Bacteroidetes;Bacteroidia;Flavobacteriales;Flavobacteriaceae;Flavirhabdus;	94.1	7.7	17	17	16	1	0	673797	621899
SILVA (only NR);Bacteria;Bacteroidetes;Bacteroidia;Flavobacteriales;Flavobacteriaceae;Flavivirga;	100	7.7	5	5	5	0	0	673809	621910
SILVA (only NR);Bacteria;Bacteroidetes;Bacteroidia;Flavobacteriales;Flavobacteriaceae;Flavobacterium;	96.2	7.7	3217	3217	3096	121	0	670597	618819
SILVA (only NR);Bacteria;Bacteroidetes;Bacteroidia;Flavobacteriales;Flavobacteriaceae;Formosa;	97.8	7.7	139	139	136	3	0	673675	621779
SILVA (only NR);Bacteria;Bacteroidetes;Bacteroidia;Flavobacteriales;Flavobacteriaceae;Frondibacter;	100	7.7	1	1	1	0	0	673813	621914
SILVA (only NR);Bacteria;Bacteroidetes;Bacteroidia;Flavobacteriales;Flavobacteriaceae;Fulvibacter;	100	7.7	2	2	2	0	0	673812	621913
SILVA (only NR);Bacteria;Bacteroidetes;Bacteroidia;Flavobacteriales;Flavobacteriaceae;Gaetbulibacter;	100	7.7	22	22	22	0	0	673792	621893
SILVA (only NR);Bacteria;Bacteroidetes;Bacteroidia;Flavobacteriales;Flavobacteriaceae;Galbibacter;	100	7.7	10	10	10	0	0	673804	621905
SILVA (only NR);Bacteria;Bacteroidetes;Bacteroidia;Flavobacteriales;Flavobacteriaceae;Gangjinia;	100	7.7	8	8	8	0	0	673806	621907
SILVA (only NR);Bacteria;Bacteroidetes;Bacteroidia;Flavobacteriales;Flavobacteriaceae;Gelidibacter;	100	7.7	21	21	21	0	0	673793	621894
SILVA (only NR);Bacteria;Bacteroidetes;Bacteroidia;Flavobacteriales;Flavobacteriaceae;Geojedonia;	100	7.7	3	3	3	0	0	673811	621912
SILVA (only NR);Bacteria;Bacteroidetes;Bacteroidia;Flavobacteriales;Flavobacteriaceae;Gillisia;	97.6	7.7	125	125	122	3	0	673689	621793
SILVA (only NR);Bacteria;Bacteroidetes;Bacteroidia;Flavobacteriales;Flavobacteriaceae;Gilvibacter;	100	7.7	16	16	16	0	0	673798	621899
SILVA (only NR);Bacteria;Bacteroidetes;Bacteroidia;Flavobacteriales;Flavobacteriaceae;Gramella;	100	7.7	50	50	50	0	0	673764	621865
SILVA (only NR);Bacteria;Bacteroidetes;Bacteroidia;Flavobacteriales;Flavobacteriaceae;Hanstruepera;	100	7.7	2	2	2	0	0	673812	621913
SILVA (only NR);Bacteria;Bacteroidetes;Bacteroidia;Flavobacteriales;Flavobacteriaceae;Hoppeia;	100	7.7	14	14	14	0	0	673800	621901
SILVA (only NR);Bacteria;Bacteroidetes;Bacteroidia;Flavobacteriales;Flavobacteriaceae;Hwangdonia;	100	7.7	6	6	6	0	0	673808	621909
SILVA (only NR);Bacteria;Bacteroidetes;Bacteroidia;Flavobacteriales;Flavobacteriaceae;Hyunsoonleella;	100	7.7	13	13	13	0	0	673801	621902
SILVA (only NR);Bacteria;Bacteroidetes;Bacteroidia;Flavobacteriales;Flavobacteriaceae;Ichthyenterobacterium;	100	7.7	3	3	3	0	0	673811	621912
SILVA (only NR);Bacteria;Bacteroidetes;Bacteroidia;Flavobacteriales;Flavobacteriaceae;Imtechella;	100	7.7	2	2	2	0	0	673812	621913
SILVA (only NR);Bacteria;Bacteroidetes;Bacteroidia;Flavobacteriales;Flavobacteriaceae;Jejudonia;	100	7.7	5	5	5	0	0	673809	621910
SILVA (only NR);Bacteria;Bacteroidetes;Bacteroidia;Flavobacteriales;Flavobacteriaceae;Jejuia;	100	7.7	6	6	6	0	0	673808	621909
SILVA (only NR);Bacteria;Bacteroidetes;Bacteroidia;Flavobacteriales;Flavobacteriaceae;Joostella;	90.9	7.7	11	11	10	1	0	673803	621905
SILVA (only NR);Bacteria;Bacteroidetes;Bacteroidia;Flavobacteriales;Flavobacteriaceae;Kordia;	97	7.7	33	33	32	1	0	673781	621883
SILVA (only NR);Bacteria;Bacteroidetes;Bacteroidia;Flavobacteriales;Flavobacteriaceae;Kriegella;	100	7.7	4	4	4	0	0	673810	621911
SILVA (only NR);Bacteria;Bacteroidetes;Bacteroidia;Flavobacteriales;Flavobacteriaceae;Lacinutrix;	100	7.7	32	32	32	0	0	673782	621883
SILVA (only NR);Bacteria;Bacteroidetes;Bacteroidia;Flavobacteriales;Flavobacteriaceae;Leeuwenhoekiella;	93.8	7.7	32	32	30	2	0	673782	621885
SILVA (only NR);Bacteria;Bacteroidetes;Bacteroidia;Flavobacteriales;Flavobacteriaceae;Leptobacterium;	100	7.7	3	3	3	0	0	673811	621912
SILVA (only NR);Bacteria;Bacteroidetes;Bacteroidia;Flavobacteriales;Flavobacteriaceae;Litoribaculum;	100	7.7	1	1	1	0	0	673813	621914
SILVA (only NR);Bacteria;Bacteroidetes;Bacteroidia;Flavobacteriales;Flavobacteriaceae;Lutaonella;	100	7.7	1	1	1	0	0	673813	621914
SILVA (only NR);Bacteria;Bacteroidetes;Bacteroidia;Flavobacteriales;Flavobacteriaceae;Lutibacter;	100	7.7	82	82	82	0	0	673732	621833
SILVA (only NR);Bacteria;Bacteroidetes;Bacteroidia;Flavobacteriales;Flavobacteriaceae;Lutimonas;	100	7.7	24	24	24	0	0	673790	621891
SILVA (only NR);Bacteria;Bacteroidetes;Bacteroidia;Flavobacteriales;Flavobacteriaceae;Mangrovimonas;	100	7.7	8	8	8	0	0	673806	621907
SILVA (only NR);Bacteria;Bacteroidetes;Bacteroidia;Flavobacteriales;Flavobacteriaceae;Maribacter;	95.9	7.7	170	170	163	7	0	673644	621752
SILVA (only NR);Bacteria;Bacteroidetes;Bacteroidia;Flavobacteriales;Flavobacteriaceae;Mariniflexile;	100	7.7	11	11	11	0	0	673803	621904
SILVA (only NR);Bacteria;Bacteroidetes;Bacteroidia;Flavobacteriales;Flavobacteriaceae;Maritimimonas;	95.9	7.7	123	123	118	5	0	673691	621797
SILVA (only NR);Bacteria;Bacteroidetes;Bacteroidia;Flavobacteriales;Flavobacteriaceae;Marixanthomonas;	100	7.7	8	8	8	0	0	673806	621907
SILVA (only NR);Bacteria;Bacteroidetes;Bacteroidia;Flavobacteriales;Flavobacteriaceae;Meridianimaribacter;	100	7.7	7	7	7	0	0	673807	621908
SILVA (only NR);Bacteria;Bacteroidetes;Bacteroidia;Flavobacteriales;Flavobacteriaceae;Mesoflavibacter;	100	7.7	22	22	22	0	0	673792	621893
SILVA (only NR);Bacteria;Bacteroidetes;Bacteroidia;Flavobacteriales;Flavobacteriaceae;Mesonia;	93.3	7.7	30	30	28	2	0	673784	621887
SILVA (only NR);Bacteria;Bacteroidetes;Bacteroidia;Flavobacteriales;Flavobacteriaceae;Muricauda;	97.3	7.7	113	113	110	3	0	673701	621805
SILVA (only NR);Bacteria;Bacteroidetes;Bacteroidia;Flavobacteriales;Flavobacteriaceae;Muriicola;	90	7.7	10	10	9	1	0	673804	621906
SILVA (only NR);Bacteria;Bacteroidetes;Bacteroidia;Flavobacteriales;Flavobacteriaceae;Myroides;	94.3	7.7	106	106	100	6	0	673708	621815
SILVA (only NR);Bacteria;Bacteroidetes;Bacteroidia;Flavobacteriales;Flavobacteriaceae;Neptunitalea;	100	7.7	4	4	4	0	0	673810	621911
SILVA (only NR);Bacteria;Bacteroidetes;Bacteroidia;Flavobacteriales;Flavobacteriaceae;Nonlabens;	96.4	7.7	56	56	54	2	0	673758	621861
SILVA (only NR);Bacteria;Bacteroidetes;Bacteroidia;Flavobacteriales;Flavobacteriaceae;NS2b marine group;	97.7	7.7	86	86	84	2	0	673728	621831
SILVA (only NR);Bacteria;Bacteroidetes;Bacteroidia;Flavobacteriales;Flavobacteriaceae;NS3a marine group;	97.4	7.7	38	38	37	1	0	673776	621878
SILVA (only NR);Bacteria;Bacteroidetes;Bacteroidia;Flavobacteriales;Flavobacteriaceae;NS4 marine group;	98.1	7.7	162	162	159	3	0	673652	621756
SILVA (only NR);Bacteria;Bacteroidetes;Bacteroidia;Flavobacteriales;Flavobacteriaceae;NS5 marine group;	97.1	7.7	312	312	303	9	0	673502	621612
SILVA (only NR);Bacteria;Bacteroidetes;Bacteroidia;Flavobacteriales;Flavobacteriaceae;Olleya;	100	7.7	39	39	39	0	0	673775	621876
SILVA (only NR);Bacteria;Bacteroidetes;Bacteroidia;Flavobacteriales;Flavobacteriaceae;Pibocella;	85.7	7.7	7	7	6	1	0	673807	621909
SILVA (only NR);Bacteria;Bacteroidetes;Bacteroidia;Flavobacteriales;Flavobacteriaceae;Planktosalinus;	92.9	7.7	14	14	13	1	0	673800	621902
SILVA (only NR);Bacteria;Bacteroidetes;Bacteroidia;Flavobacteriales;Flavobacteriaceae;Polaribacter 1;	96.8	7.7	63	63	61	2	0	673751	621854
SILVA (only NR);Bacteria;Bacteroidetes;Bacteroidia;Flavobacteriales;Flavobacteriaceae;Polaribacter 2;	95	7.7	20	20	19	1	0	673794	621896
SILVA (only NR);Bacteria;Bacteroidetes;Bacteroidia;Flavobacteriales;Flavobacteriaceae;Polaribacter 3;	93.9	7.7	33	33	31	2	0	673781	621884
SILVA (only NR);Bacteria;Bacteroidetes;Bacteroidia;Flavobacteriales;Flavobacteriaceae;Polaribacter 4;	100	7.7	62	62	62	0	0	673752	621853
SILVA (only NR);Bacteria;Bacteroidetes;Bacteroidia;Flavobacteriales;Flavobacteriaceae;Polaribacter;	97.3	7.7	74	74	72	2	0	673740	621843
SILVA (only NR);Bacteria;Bacteroidetes;Bacteroidia;Flavobacteriales;Flavobacteriaceae;Postechiella;	100	7.7	4	4	4	0	0	673810	621911
SILVA (only NR);Bacteria;Bacteroidetes;Bacteroidia;Flavobacteriales;Flavobacteriaceae;Pricia;	100	7.7	11	11	11	0	0	673803	621904
SILVA (only NR);Bacteria;Bacteroidetes;Bacteroidia;Flavobacteriales;Flavobacteriaceae;Pseudofulvibacter;	97.5	7.7	159	159	155	4	0	673655	621760
SILVA (only NR);Bacteria;Bacteroidetes;Bacteroidia;Flavobacteriales;Flavobacteriaceae;Pseudozobellia;	100	7.7	3	3	3	0	0	673811	621912
SILVA (only NR);Bacteria;Bacteroidetes;Bacteroidia;Flavobacteriales;Flavobacteriaceae;Psychroflexus;	93.2	7.7	118	118	110	8	0	673696	621805
SILVA (only NR);Bacteria;Bacteroidetes;Bacteroidia;Flavobacteriales;Flavobacteriaceae;Psychroserpens;	95.2	7.7	42	42	40	2	0	673772	621875
SILVA (only NR);Bacteria;Bacteroidetes;Bacteroidia;Flavobacteriales;Flavobacteriaceae;Pustulibacterium;	100	7.7	1	1	1	0	0	673813	621914
SILVA (only NR);Bacteria;Bacteroidetes;Bacteroidia;Flavobacteriales;Flavobacteriaceae;Robertkochia;	100	7.7	1	1	1	0	0	673813	621914
SILVA (only NR);Bacteria;Bacteroidetes;Bacteroidia;Flavobacteriales;Flavobacteriaceae;Robiginitalea;	95.7	7.7	46	46	44	2	0	673768	621871
SILVA (only NR);Bacteria;Bacteroidetes;Bacteroidia;Flavobacteriales;Flavobacteriaceae;Sabulilitoribacter;	50	7.7	2	2	1	1	0	673812	621914
SILVA (only NR);Bacteria;Bacteroidetes;Bacteroidia;Flavobacteriales;Flavobacteriaceae;Salegentibacter;	97.6	7.7	84	84	82	2	0	673730	621833
SILVA (only NR);Bacteria;Bacteroidetes;Bacteroidia;Flavobacteriales;Flavobacteriaceae;Salinimicrobium;	97.9	7.7	95	95	93	2	0	673719	621822
SILVA (only NR);Bacteria;Bacteroidetes;Bacteroidia;Flavobacteriales;Flavobacteriaceae;Sediminibacter;	100	7.7	4	4	4	0	0	673810	621911
SILVA (only NR);Bacteria;Bacteroidetes;Bacteroidia;Flavobacteriales;Flavobacteriaceae;Sediminicola;	100	7.7	18	18	18	0	0	673796	621897
SILVA (only NR);Bacteria;Bacteroidetes;Bacteroidia;Flavobacteriales;Flavobacteriaceae;Seonamhaeicola;	100	7.7	14	14	14	0	0	673800	621901
SILVA (only NR);Bacteria;Bacteroidetes;Bacteroidia;Flavobacteriales;Flavobacteriaceae;Siansivirga;	100	7.7	3	3	3	0	0	673811	621912
SILVA (only NR);Bacteria;Bacteroidetes;Bacteroidia;Flavobacteriales;Flavobacteriaceae;Sinomicrobium;	100	7.7	11	11	11	0	0	673803	621904
SILVA (only NR);Bacteria;Bacteroidetes;Bacteroidia;Flavobacteriales;Flavobacteriaceae;Snuella;	50	7.7	2	2	1	1	0	673812	621914
SILVA (only NR);Bacteria;Bacteroidetes;Bacteroidia;Flavobacteriales;Flavobacteriaceae;Spongiibacterium;	100	7.7	7	7	7	0	0	673807	621908
SILVA (only NR);Bacteria;Bacteroidetes;Bacteroidia;Flavobacteriales;Flavobacteriaceae;Spongiiferula;	100	7.7	2	2	2	0	0	673812	621913
SILVA (only NR);Bacteria;Bacteroidetes;Bacteroidia;Flavobacteriales;Flavobacteriaceae;Spongiimicrobium;	100	7.7	6	6	6	0	0	673808	621909
SILVA (only NR);Bacteria;Bacteroidetes;Bacteroidia;Flavobacteriales;Flavobacteriaceae;Spongiimonas;	100	7.7	3	3	3	0	0	673811	621912
SILVA (only NR);Bacteria;Bacteroidetes;Bacteroidia;Flavobacteriales;Flavobacteriaceae;Spongiivirga;	100	7.7	5	5	5	0	0	673809	621910
SILVA (only NR);Bacteria;Bacteroidetes;Bacteroidia;Flavobacteriales;Flavobacteriaceae;Subsaxibacter;	95.2	7.7	21	21	20	1	0	673793	621895
SILVA (only NR);Bacteria;Bacteroidetes;Bacteroidia;Flavobacteriales;Flavobacteriaceae;Subsaximicrobium;	100	7.7	4	4	4	0	0	673810	621911
SILVA (only NR);Bacteria;Bacteroidetes;Bacteroidia;Flavobacteriales;Flavobacteriaceae;Sufflavibacter;	100	7.7	1	1	1	0	0	673813	621914
SILVA (only NR);Bacteria;Bacteroidetes;Bacteroidia;Flavobacteriales;Flavobacteriaceae;Sungkyunkwania;	100	7.7	5	5	5	0	0	673809	621910
SILVA (only NR);Bacteria;Bacteroidetes;Bacteroidia;Flavobacteriales;Flavobacteriaceae;Tamlana;	83.3	7.7	18	18	15	3	0	673796	621900
SILVA (only NR);Bacteria;Bacteroidetes;Bacteroidia;Flavobacteriales;Flavobacteriaceae;Tenacibaculum;	96	7.7	272	272	261	11	0	673542	621654
SILVA (only NR);Bacteria;Bacteroidetes;Bacteroidia;Flavobacteriales;Flavobacteriaceae;Ulvibacter;	98.6	7.7	69	69	68	1	0	673745	621847
SILVA (only NR);Bacteria;Bacteroidetes;Bacteroidia;Flavobacteriales;Flavobacteriaceae;uncultured;	95.8	7.7	378	378	362	16	0	673436	621553
SILVA (only NR);Bacteria;Bacteroidetes;Bacteroidia;Flavobacteriales;Flavobacteriaceae;Vitellibacter;	100	7.7	23	23	23	0	0	673791	621892
SILVA (only NR);Bacteria;Bacteroidetes;Bacteroidia;Flavobacteriales;Flavobacteriaceae;Wenyingzhuangia;	100	7.7	16	16	16	0	0	673798	621899
SILVA (only NR);Bacteria;Bacteroidetes;Bacteroidia;Flavobacteriales;Flavobacteriaceae;Winogradskyella;	98.7	7.7	153	153	151	2	0	673661	621764
SILVA (only NR);Bacteria;Bacteroidetes;Bacteroidia;Flavobacteriales;Flavobacteriaceae;Xanthomarina;	66.7	7.7	6	6	4	2	0	673808	621911
SILVA (only NR);Bacteria;Bacteroidetes;Bacteroidia;Flavobacteriales;Flavobacteriaceae;Yeosuana;	100	7.7	3	3	3	0	0	673811	621912
SILVA (only NR);Bacteria;Bacteroidetes;Bacteroidia;Flavobacteriales;Flavobacteriaceae;Zeaxanthinibacter;	95.7	7.7	23	23	22	1	0	673791	621893
SILVA (only NR);Bacteria;Bacteroidetes;Bacteroidia;Flavobacteriales;Flavobacteriaceae;Zhouia;	100	7.7	3	3	3	0	0	673811	621912
SILVA (only NR);Bacteria;Bacteroidetes;Bacteroidia;Flavobacteriales;Flavobacteriaceae;Zobellia;	100	7.7	22	22	22	0	0	673792	621893
SILVA (only NR);Bacteria;Bacteroidetes;Bacteroidia;Flavobacteriales;Flavobacteriaceae;Zunongwangia;	100	7.7	16	16	16	0	0	673798	621899
SILVA (only NR);Bacteria;Bacteroidetes;Bacteroidia;Flavobacteriales;Flavobacteriaceae;[Polaribacter] huanghezhanensis;	100	7.7	17	17	17	0	0	673797	621898
SILVA (only NR);Bacteria;Bacteroidetes;Bacteroidia;Flavobacteriales;Flavobacteriales Incertae Sedis;	100	7.7	11	11	11	0	0	673803	621904
SILVA (only NR);Bacteria;Bacteroidetes;Bacteroidia;Flavobacteriales;Flavobacteriales Incertae Sedis;Ichthyobacterium;	100	7.7	11	11	11	0	0	673803	621904
SILVA (only NR);Bacteria;Bacteroidetes;Bacteroidia;Flavobacteriales;NS7 marine group;	93.8	7.7	48	48	45	3	0	673766	621870
SILVA (only NR);Bacteria;Bacteroidetes;Bacteroidia;Flavobacteriales;NS9 marine group;	96.9	7.7	554	554	537	17	0	673260	621378
SILVA (only NR);Bacteria;Bacteroidetes;Bacteroidia;Flavobacteriales;Schleiferiaceae;	97.4	7.7	38	38	37	1	0	673776	621878
SILVA (only NR);Bacteria;Bacteroidetes;Bacteroidia;Flavobacteriales;Schleiferiaceae;Schleiferia;	97.4	7.7	38	38	37	1	0	673776	621878
SILVA (only NR);Bacteria;Bacteroidetes;Bacteroidia;Flavobacteriales;Weeksellaceae;	94.4	7.7	2064	2064	1948	116	0	671750	619967
SILVA (only NR);Bacteria;Bacteroidetes;Bacteroidia;Flavobacteriales;Weeksellaceae;Algoriella;	100	7.7	5	5	5	0	0	673809	621910
SILVA (only NR);Bacteria;Bacteroidetes;Bacteroidia;Flavobacteriales;Weeksellaceae;Apibacter;	90.9	7.7	11	11	10	1	0	673803	621905
SILVA (only NR);Bacteria;Bacteroidetes;Bacteroidia;Flavobacteriales;Weeksellaceae;Bergeyella;	87.6	7.7	194	194	170	24	0	673620	621745
SILVA (only NR);Bacteria;Bacteroidetes;Bacteroidia;Flavobacteriales;Weeksellaceae;Candidatus Hemobacterium;	100	7.7	1	1	1	0	0	673813	621914
SILVA (only NR);Bacteria;Bacteroidetes;Bacteroidia;Flavobacteriales;Weeksellaceae;Chishuiella;	85.7	7.7	7	7	6	1	0	673807	621909
SILVA (only NR);Bacteria;Bacteroidetes;Bacteroidia;Flavobacteriales;Weeksellaceae;Chryseobacterium;	98.1	7.7	1292	1292	1268	24	0	672522	620647
SILVA (only NR);Bacteria;Bacteroidetes;Bacteroidia;Flavobacteriales;Weeksellaceae;Cloacibacterium;	77.2	7.7	232	232	179	53	0	673582	621736
SILVA (only NR);Bacteria;Bacteroidetes;Bacteroidia;Flavobacteriales;Weeksellaceae;Cruoricaptor;	100	7.7	3	3	3	0	0	673811	621912
SILVA (only NR);Bacteria;Bacteroidetes;Bacteroidia;Flavobacteriales;Weeksellaceae;Elizabethkingia;	95.2	7.7	62	62	59	3	0	673752	621856
SILVA (only NR);Bacteria;Bacteroidetes;Bacteroidia;Flavobacteriales;Weeksellaceae;Empedobacter;	91.9	7.7	37	37	34	3	0	673777	621881
SILVA (only NR);Bacteria;Bacteroidetes;Bacteroidia;Flavobacteriales;Weeksellaceae;Moheibacter;	95.3	7.7	43	43	41	2	0	673771	621874
SILVA (only NR);Bacteria;Bacteroidetes;Bacteroidia;Flavobacteriales;Weeksellaceae;Ornithobacterium;	100	7.7	31	31	31	0	0	673783	621884
SILVA (only NR);Bacteria;Bacteroidetes;Bacteroidia;Flavobacteriales;Weeksellaceae;Riemerella;	97.6	7.7	42	42	41	1	0	673772	621874
SILVA (only NR);Bacteria;Bacteroidetes;Bacteroidia;Flavobacteriales;Weeksellaceae;Soonwooa;	100	7.7	5	5	5	0	0	673809	621910
SILVA (only NR);Bacteria;Bacteroidetes;Bacteroidia;Flavobacteriales;Weeksellaceae;uncultured;	97.6	7.7	84	84	82	2	0	673730	621833
SILVA (only NR);Bacteria;Bacteroidetes;Bacteroidia;Flavobacteriales;Weeksellaceae;Weeksella;	85.7	7.7	14	14	12	2	0	673800	621903
SILVA (only NR);Bacteria;Bacteroidetes;Bacteroidia;ML602M-17;	100	7.7	11	11	11	0	0	673803	621904
SILVA (only NR);Bacteria;Bacteroidetes;Bacteroidia;SM1A07;	98.2	7.7	55	55	54	1	0	673759	621861
SILVA (only NR);Bacteria;Bacteroidetes;Bacteroidia;Sphingobacteriales;	95.4	7.7	3167	3167	3021	146	0	670647	618894
SILVA (only NR);Bacteria;Bacteroidetes;Bacteroidia;Sphingobacteriales;ADurb.Bin408;	100	7.7	7	7	7	0	0	673807	621908
SILVA (only NR);Bacteria;Bacteroidetes;Bacteroidia;Sphingobacteriales;AKYH767;	93.5	7.7	107	107	100	7	0	673707	621815
SILVA (only NR);Bacteria;Bacteroidetes;Bacteroidia;Sphingobacteriales;CMW-169;	100	7.7	7	7	7	0	0	673807	621908
SILVA (only NR);Bacteria;Bacteroidetes;Bacteroidia;Sphingobacteriales;CWT CU03-E12;	100	7.7	6	6	6	0	0	673808	621909
SILVA (only NR);Bacteria;Bacteroidetes;Bacteroidia;Sphingobacteriales;E6aC02;	84	7.7	81	81	68	13	0	673733	621847
SILVA (only NR);Bacteria;Bacteroidetes;Bacteroidia;Sphingobacteriales;env.OPS 17;	95.5	7.7	220	220	210	10	0	673594	621705
SILVA (only NR);Bacteria;Bacteroidetes;Bacteroidia;Sphingobacteriales;FFCH9454;	100	7.7	6	6	6	0	0	673808	621909
SILVA (only NR);Bacteria;Bacteroidetes;Bacteroidia;Sphingobacteriales;GWF2-29-10;	100	7.7	5	5	5	0	0	673809	621910
SILVA (only NR);Bacteria;Bacteroidetes;Bacteroidia;Sphingobacteriales;KD1-131;	100	7.7	16	16	16	0	0	673798	621899
SILVA (only NR);Bacteria;Bacteroidetes;Bacteroidia;Sphingobacteriales;KD3-93;	96.1	7.7	51	51	49	2	0	673763	621866
SILVA (only NR);Bacteria;Bacteroidetes;Bacteroidia;Sphingobacteriales;Lentimicrobiaceae;	93.8	7.7	503	503	472	31	0	673311	621443
SILVA (only NR);Bacteria;Bacteroidetes;Bacteroidia;Sphingobacteriales;Lentimicrobiaceae;Lentimicrobium;	92.3	7.7	39	39	36	3	0	673775	621879
SILVA (only NR);Bacteria;Bacteroidetes;Bacteroidia;Sphingobacteriales;LiUU-11-161;	95.5	7.7	22	22	21	1	0	673792	621894
SILVA (only NR);Bacteria;Bacteroidetes;Bacteroidia;Sphingobacteriales;NS11-12 marine group;	94.8	7.7	194	194	184	10	0	673620	621731
SILVA (only NR);Bacteria;Bacteroidetes;Bacteroidia;Sphingobacteriales;S15-21;	100	7.7	2	2	2	0	0	673812	621913
SILVA (only NR);Bacteria;Bacteroidetes;Bacteroidia;Sphingobacteriales;S15A-MN91;	81.3	7.7	16	16	13	3	0	673798	621902
SILVA (only NR);Bacteria;Bacteroidetes;Bacteroidia;Sphingobacteriales;s74e-6049;	100	7.7	4	4	4	0	0	673810	621911
SILVA (only NR);Bacteria;Bacteroidetes;Bacteroidia;Sphingobacteriales;SBYC-2600;	100	7.7	3	3	3	0	0	673811	621912
SILVA (only NR);Bacteria;Bacteroidetes;Bacteroidia;Sphingobacteriales;Sphingobacteriaceae;	96.3	7.7	1855	1855	1787	68	0	671959	620128
SILVA (only NR);Bacteria;Bacteroidetes;Bacteroidia;Sphingobacteriales;Sphingobacteriaceae;Anseongella;	100	7.7	8	8	8	0	0	673806	621907
SILVA (only NR);Bacteria;Bacteroidetes;Bacteroidia;Sphingobacteriales;Sphingobacteriaceae;Arcticibacter;	100	7.7	23	23	23	0	0	673791	621892
SILVA (only NR);Bacteria;Bacteroidetes;Bacteroidia;Sphingobacteriales;Sphingobacteriaceae;Mucilaginibacter;	98.3	7.7	408	408	401	7	0	673406	621514
SILVA (only NR);Bacteria;Bacteroidetes;Bacteroidia;Sphingobacteriales;Sphingobacteriaceae;Nubsella;	100	7.7	22	22	22	0	0	673792	621893
SILVA (only NR);Bacteria;Bacteroidetes;Bacteroidia;Sphingobacteriales;Sphingobacteriaceae;Olivibacter;	100	7.7	33	33	33	0	0	673781	621882
SILVA (only NR);Bacteria;Bacteroidetes;Bacteroidia;Sphingobacteriales;Sphingobacteriaceae;Parapedobacter;	96.4	7.7	56	56	54	2	0	673758	621861
SILVA (only NR);Bacteria;Bacteroidetes;Bacteroidia;Sphingobacteriales;Sphingobacteriaceae;Pedobacter;	97.9	7.7	710	710	695	15	0	673104	621220
SILVA (only NR);Bacteria;Bacteroidetes;Bacteroidia;Sphingobacteriales;Sphingobacteriaceae;Pelobium;	100	7.7	4	4	4	0	0	673810	621911
SILVA (only NR);Bacteria;Bacteroidetes;Bacteroidia;Sphingobacteriales;Sphingobacteriaceae;Pseudopedobacter;	88.9	7.7	18	18	16	2	0	673796	621899
SILVA (only NR);Bacteria;Bacteroidetes;Bacteroidia;Sphingobacteriales;Sphingobacteriaceae;Pseudosphingobacterium;	100	7.7	8	8	8	0	0	673806	621907
SILVA (only NR);Bacteria;Bacteroidetes;Bacteroidia;Sphingobacteriales;Sphingobacteriaceae;Solitalea;	88.6	7.7	35	35	31	4	0	673779	621884
SILVA (only NR);Bacteria;Bacteroidetes;Bacteroidia;Sphingobacteriales;Sphingobacteriaceae;Sphingobacterium;	93.2	7.7	440	440	410	30	0	673374	621505
SILVA (only NR);Bacteria;Bacteroidetes;Bacteroidia;Sphingobacteriales;Sphingobacteriaceae;uncultured;	91.6	7.7	83	83	76	7	0	673731	621839
SILVA (only NR);Bacteria;Bacteroidetes;Bacteroidia;Sphingobacteriales;ST-12K33;	98	7.7	51	51	50	1	0	673763	621865
SILVA (only NR);Bacteria;Bacteroidetes;Bacteroidia;Sphingobacteriales;uncultured;	100	7.7	3	3	3	0	0	673811	621912
SILVA (only NR);Bacteria;Bacteroidetes;Bacteroidia;Sphingobacteriales;Z4MB62;	100	7.7	3	3	3	0	0	673811	621912
SILVA (only NR);Bacteria;Bacteroidetes;Chlorobia;	0.5	7.7	184	184	1	183	0	673630	621914
SILVA (only NR);Bacteria;Bacteroidetes;Chlorobia;Chlorobiales;	0.5	7.7	184	184	1	183	0	673630	621914
SILVA (only NR);Bacteria;Bacteroidetes;Chlorobia;Chlorobiales;Chlorobiaceae;	0	0	167	167	0	167	0	673647	621915
SILVA (only NR);Bacteria;Bacteroidetes;Chlorobia;Chlorobiales;Chlorobiaceae;Chlorobaculum;	0	0	51	51	0	51	0	673763	621915
SILVA (only NR);Bacteria;Bacteroidetes;Chlorobia;Chlorobiales;Chlorobiaceae;Chlorobium;	0	0	86	86	0	86	0	673728	621915
SILVA (only NR);Bacteria;Bacteroidetes;Chlorobia;Chlorobiales;Chlorobiaceae;Prosthecochloris;	0	0	27	27	0	27	0	673787	621915
SILVA (only NR);Bacteria;Bacteroidetes;Chlorobia;Chlorobiales;Chlorobiaceae;uncultured;	0	0	3	3	0	3	0	673811	621915
SILVA (only NR);Bacteria;Bacteroidetes;Chlorobia;Chlorobiales;Chloroherpetonaceae;	5.9	7.7	17	17	1	16	0	673797	621914
SILVA (only NR);Bacteria;Bacteroidetes;Chlorobia;Chlorobiales;Chloroherpetonaceae;Chloroherpeton;	25	7.7	4	4	1	3	0	673810	621914
SILVA (only NR);Bacteria;Bacteroidetes;Chlorobia;Chlorobiales;Chloroherpetonaceae;GBChlB;	0	0	13	13	0	13	0	673801	621915
SILVA (only NR);Bacteria;Bacteroidetes;Ignavibacteria;	97.4	7.7	869	869	846	23	0	672945	621069
SILVA (only NR);Bacteria;Bacteroidetes;Ignavibacteria;Ignavibacteriales;	96.5	7.7	342	342	330	12	0	673472	621585
SILVA (only NR);Bacteria;Bacteroidetes;Ignavibacteria;Ignavibacteriales;BSN166;	100	7.7	6	6	6	0	0	673808	621909
SILVA (only NR);Bacteria;Bacteroidetes;Ignavibacteria;Ignavibacteriales;BSV40;	100	7.7	11	11	11	0	0	673803	621904
SILVA (only NR);Bacteria;Bacteroidetes;Ignavibacteria;Ignavibacteriales;Ignavibacteriaceae;	94.9	7.7	79	79	75	4	0	673735	621840
SILVA (only NR);Bacteria;Bacteroidetes;Ignavibacteria;Ignavibacteriales;Ignavibacteriaceae;Ignavibacterium;	94.9	7.7	79	79	75	4	0	673735	621840
SILVA (only NR);Bacteria;Bacteroidetes;Ignavibacteria;Ignavibacteriales;LD-RB-34;	100	7.7	20	20	20	0	0	673794	621895
SILVA (only NR);Bacteria;Bacteroidetes;Ignavibacteria;Ignavibacteriales;Melioribacteraceae;	97.4	7.7	76	76	74	2	0	673738	621841
SILVA (only NR);Bacteria;Bacteroidetes;Ignavibacteria;Ignavibacteriales;Melioribacteraceae;IheB3-7;	96.8	7.7	62	62	60	2	0	673752	621855
SILVA (only NR);Bacteria;Bacteroidetes;Ignavibacteria;Ignavibacteriales;Melioribacteraceae;Melioribacter;	100	7.7	12	12	12	0	0	673802	621903
SILVA (only NR);Bacteria;Bacteroidetes;Ignavibacteria;Ignavibacteriales;Melioribacteraceae;ST-3K26;	100	7.7	2	2	2	0	0	673812	621913
SILVA (only NR);Bacteria;Bacteroidetes;Ignavibacteria;Ignavibacteriales;PHOS-HE36;	95.7	7.7	116	116	111	5	0	673698	621804
SILVA (only NR);Bacteria;Bacteroidetes;Ignavibacteria;Ignavibacteriales;SM1H02;	100	7.7	7	7	7	0	0	673807	621908
SILVA (only NR);Bacteria;Bacteroidetes;Ignavibacteria;Ignavibacteriales;SR-FBR-L83;	95	7.7	20	20	19	1	0	673794	621896
SILVA (only NR);Bacteria;Bacteroidetes;Ignavibacteria;Ignavibacteriales;UA-50;	100	7.7	3	3	3	0	0	673811	621912
SILVA (only NR);Bacteria;Bacteroidetes;Ignavibacteria;Kryptoniales;	97.6	7.7	167	167	163	4	0	673647	621752
SILVA (only NR);Bacteria;Bacteroidetes;Ignavibacteria;Kryptoniales;BSV26;	97.3	7.7	146	146	142	4	0	673668	621773
SILVA (only NR);Bacteria;Bacteroidetes;Ignavibacteria;Kryptoniales;Kryptoniaceae;	100	7.7	8	8	8	0	0	673806	621907
SILVA (only NR);Bacteria;Bacteroidetes;Ignavibacteria;Kryptoniales;Kryptoniaceae;Candidatus Chrysopegis;	100	7.7	1	1	1	0	0	673813	621914
SILVA (only NR);Bacteria;Bacteroidetes;Ignavibacteria;Kryptoniales;Kryptoniaceae;Candidatus Kryptobacter;	100	7.7	2	2	2	0	0	673812	621913
SILVA (only NR);Bacteria;Bacteroidetes;Ignavibacteria;Kryptoniales;Kryptoniaceae;Candidatus Kryptonium;	100	7.7	2	2	2	0	0	673812	621913
SILVA (only NR);Bacteria;Bacteroidetes;Ignavibacteria;Kryptoniales;Kryptoniaceae;Candidatus Thermokryptus;	100	7.7	1	1	1	0	0	673813	621914
SILVA (only NR);Bacteria;Bacteroidetes;Ignavibacteria;Kryptoniales;MSB-3C8;	100	7.7	13	13	13	0	0	673801	621902
SILVA (only NR);Bacteria;Bacteroidetes;Ignavibacteria;OPB56;	98	7.7	252	252	247	5	0	673562	621668
SILVA (only NR);Bacteria;Bacteroidetes;Ignavibacteria;SJA-28;	98.1	7.7	108	108	106	2	0	673706	621809
SILVA (only NR);Bacteria;Bacteroidetes;OC31;	87.5	7.7	8	8	7	1	0	673806	621908
SILVA (only NR);Bacteria;Bacteroidetes;Rhodothermia;	94.9	7.7	2844	2844	2700	144	0	670970	619215
SILVA (only NR);Bacteria;Bacteroidetes;Rhodothermia;Balneolales;	98.4	7.7	368	368	362	6	0	673446	621553
SILVA (only NR);Bacteria;Bacteroidetes;Rhodothermia;Balneolales;Balneolaceae;	98.4	7.7	368	368	362	6	0	673446	621553
SILVA (only NR);Bacteria;Bacteroidetes;Rhodothermia;Balneolales;Balneolaceae;A815;	100	7.7	2	2	2	0	0	673812	621913
SILVA (only NR);Bacteria;Bacteroidetes;Rhodothermia;Balneolales;Balneolaceae;Aliifodinibius;	100	7.7	15	15	15	0	0	673799	621900
SILVA (only NR);Bacteria;Bacteroidetes;Rhodothermia;Balneolales;Balneolaceae;B2706-C7;	100	7.7	4	4	4	0	0	673810	621911
SILVA (only NR);Bacteria;Bacteroidetes;Rhodothermia;Balneolales;Balneolaceae;Balneola;	95	7.7	40	40	38	2	0	673774	621877
SILVA (only NR);Bacteria;Bacteroidetes;Rhodothermia;Balneolales;Balneolaceae;CK06-06-Mud-MAS4B-21;	100	7.7	5	5	5	0	0	673809	621910
SILVA (only NR);Bacteria;Bacteroidetes;Rhodothermia;Balneolales;Balneolaceae;F1-37X2;	100	7.7	8	8	8	0	0	673806	621907
SILVA (only NR);Bacteria;Bacteroidetes;Rhodothermia;Balneolales;Balneolaceae;Fodinibius;	100	7.7	9	9	9	0	0	673805	621906
SILVA (only NR);Bacteria;Bacteroidetes;Rhodothermia;Balneolales;Balneolaceae;Gracilimonas;	100	7.7	35	35	35	0	0	673779	621880
SILVA (only NR);Bacteria;Bacteroidetes;Rhodothermia;Balneolales;Balneolaceae;HK-RBC54;	100	7.7	2	2	2	0	0	673812	621913
SILVA (only NR);Bacteria;Bacteroidetes;Rhodothermia;Balneolales;Balneolaceae;MAT-CR-P4-C12;	100	7.7	11	11	11	0	0	673803	621904
SILVA (only NR);Bacteria;Bacteroidetes;Rhodothermia;Balneolales;Balneolaceae;ML310M-34;	100	7.7	7	7	7	0	0	673807	621908
SILVA (only NR);Bacteria;Bacteroidetes;Rhodothermia;Balneolales;Balneolaceae;Rhodohalobacter;	100	7.7	4	4	4	0	0	673810	621911
SILVA (only NR);Bacteria;Bacteroidetes;Rhodothermia;Balneolales;Balneolaceae;Soortia;	100	7.7	2	2	2	0	0	673812	621913
SILVA (only NR);Bacteria;Bacteroidetes;Rhodothermia;Balneolales;Balneolaceae;uncultured;	98.2	7.7	219	219	215	4	0	673595	621700
SILVA (only NR);Bacteria;Bacteroidetes;Rhodothermia;Rhodothermales;	94.4	7.7	2476	2476	2338	138	0	671338	619577
SILVA (only NR);Bacteria;Bacteroidetes;Rhodothermia;Rhodothermales;Rhodothermaceae;	94.4	7.7	2476	2476	2338	138	0	671338	619577
SILVA (only NR);Bacteria;Bacteroidetes;Rhodothermia;Rhodothermales;Rhodothermaceae;Longimonas;	100	7.7	8	8	8	0	0	673806	621907
SILVA (only NR);Bacteria;Bacteroidetes;Rhodothermia;Rhodothermales;Rhodothermaceae;RA;	100	7.7	2	2	2	0	0	673812	621913
SILVA (only NR);Bacteria;Bacteroidetes;Rhodothermia;Rhodothermales;Rhodothermaceae;Rhodothermus;	82.6	7.7	23	23	19	4	0	673791	621896
SILVA (only NR);Bacteria;Bacteroidetes;Rhodothermia;Rhodothermales;Rhodothermaceae;Rubricoccus;	100	7.7	2	2	2	0	0	673812	621913
SILVA (only NR);Bacteria;Bacteroidetes;Rhodothermia;Rhodothermales;Rhodothermaceae;Rubrivirga;	100	7.7	12	12	12	0	0	673802	621903
SILVA (only NR);Bacteria;Bacteroidetes;Rhodothermia;Rhodothermales;Rhodothermaceae;Salinibacter;	94.3	7.7	2285	2285	2154	131	0	671529	619761
SILVA (only NR);Bacteria;Bacteroidetes;Rhodothermia;Rhodothermales;Rhodothermaceae;Salisaeta;	100	7.7	10	10	10	0	0	673804	621905
SILVA (only NR);Bacteria;Bacteroidetes;Rhodothermia;Rhodothermales;Rhodothermaceae;uncultured;	97.7	7.7	128	128	125	3	0	673686	621790
SILVA (only NR);Bacteria;BHI80-139;	97.6	7.7	41	41	40	1	0	673773	621875
SILVA (only NR);Bacteria;BRC1;	93.2	7.7	380	380	354	26	0	673434	621561
SILVA (only NR);Bacteria;Caldiserica;	5.3	7.7	95	95	5	90	0	673719	621910
SILVA (only NR);Bacteria;Caldiserica;Caldisericia;	5.3	7.7	95	95	5	90	0	673719	621910
SILVA (only NR);Bacteria;Caldiserica;Caldisericia;Caldisericales;	5.3	7.7	95	95	5	90	0	673719	621910
SILVA (only NR);Bacteria;Caldiserica;Caldisericia;Caldisericales;Caldisericaceae;	0	0	32	32	0	32	0	673782	621915
SILVA (only NR);Bacteria;Caldiserica;Caldisericia;Caldisericales;Caldisericaceae;Caldisericum;	0	0	32	32	0	32	0	673782	621915
SILVA (only NR);Bacteria;Caldiserica;Caldisericia;Caldisericales;LF045;	4	7.7	25	25	1	24	0	673789	621914
SILVA (only NR);Bacteria;Caldiserica;Caldisericia;Caldisericales;TTA-B15;	100	7.7	3	3	3	0	0	673811	621912
SILVA (only NR);Bacteria;Caldiserica;Caldisericia;Caldisericales;TTA-B1;	5.9	7.7	17	17	1	16	0	673797	621914
SILVA (only NR);Bacteria;Caldiserica;Caldisericia;Caldisericales;WCHB1-02;	0	0	18	18	0	18	0	673796	621915
SILVA (only NR);Bacteria;Calditrichaeota;	94.9	7.7	275	275	261	14	0	673539	621654
SILVA (only NR);Bacteria;Calditrichaeota;Calditrichia;	94.9	7.7	275	275	261	14	0	673539	621654
SILVA (only NR);Bacteria;Calditrichaeota;Calditrichia;Calditrichales;	94.9	7.7	275	275	261	14	0	673539	621654
SILVA (only NR);Bacteria;Calditrichaeota;Calditrichia;Calditrichales;Calditrichaceae;	94.9	7.7	275	275	261	14	0	673539	621654
SILVA (only NR);Bacteria;Calditrichaeota;Calditrichia;Calditrichales;Calditrichaceae;Caldithrix;	100	7.7	21	21	21	0	0	673793	621894
SILVA (only NR);Bacteria;Calditrichaeota;Calditrichia;Calditrichales;Calditrichaceae;Calorithrix;	90.9	7.7	22	22	20	2	0	673792	621895
SILVA (only NR);Bacteria;Calditrichaeota;Calditrichia;Calditrichales;Calditrichaceae;JdFR-76;	100	7.7	22	22	22	0	0	673792	621893
SILVA (only NR);Bacteria;Calditrichaeota;Calditrichia;Calditrichales;Calditrichaceae;SM23-31;	96.9	7.7	32	32	31	1	0	673782	621884
SILVA (only NR);Bacteria;Calescamantes;	100	7.7	3	3	3	0	0	673811	621912
SILVA (only NR);Bacteria;Calescamantes;Calescibacteriia;	100	7.7	3	3	3	0	0	673811	621912
SILVA (only NR);Bacteria;Calescamantes;Calescibacteriia;Calescibacteriales;	100	7.7	3	3	3	0	0	673811	621912
SILVA (only NR);Bacteria;Calescamantes;Calescibacteriia;Calescibacteriales;Calescibacteriaceae;	100	7.7	3	3	3	0	0	673811	621912
SILVA (only NR);Bacteria;Chlamydiae;	20.8	7.7	390	390	81	309	0	673424	621834
SILVA (only NR);Bacteria;Chlamydiae;Chlamydiae;	0.7	7.7	306	306	2	304	0	673508	621913
SILVA (only NR);Bacteria;Chlamydiae;Chlamydiae;Chlamydiales;	0.7	7.7	306	306	2	304	0	673508	621913
SILVA (only NR);Bacteria;Chlamydiae;Chlamydiae;Chlamydiales;Chlamydiaceae;	0	0	132	132	0	132	0	673682	621915
SILVA (only NR);Bacteria;Chlamydiae;Chlamydiae;Chlamydiales;Chlamydiaceae;Candidatus Amphibiichlamydia;	0	0	3	3	0	3	0	673811	621915
SILVA (only NR);Bacteria;Chlamydiae;Chlamydiae;Chlamydiales;Chlamydiaceae;Candidatus Clavichlamydia;	0	0	2	2	0	2	0	673812	621915
SILVA (only NR);Bacteria;Chlamydiae;Chlamydiae;Chlamydiales;Chlamydiaceae;Chlamydia;	0	0	114	114	0	114	0	673700	621915
SILVA (only NR);Bacteria;Chlamydiae;Chlamydiae;Chlamydiales;Chlamydiaceae;uncultured;	0	0	10	10	0	10	0	673804	621915
SILVA (only NR);Bacteria;Chlamydiae;Chlamydiae;Chlamydiales;Chlamydiales Incertae Sedis;	0	0	14	14	0	14	0	673800	621915
SILVA (only NR);Bacteria;Chlamydiae;Chlamydiae;Chlamydiales;Chlamydiales Incertae Sedis;Candidatus Piscichlamydia;	0	0	3	3	0	3	0	673811	621915
SILVA (only NR);Bacteria;Chlamydiae;Chlamydiae;Chlamydiales;Chlamydiales Incertae Sedis;Candidatus Similichlamydia;	0	0	10	10	0	10	0	673804	621915
SILVA (only NR);Bacteria;Chlamydiae;Chlamydiae;Chlamydiales;Criblamydiaceae;	0	0	7	7	0	7	0	673807	621915
SILVA (only NR);Bacteria;Chlamydiae;Chlamydiae;Chlamydiales;Criblamydiaceae;Criblamydia;	0	0	2	2	0	2	0	673812	621915
SILVA (only NR);Bacteria;Chlamydiae;Chlamydiae;Chlamydiales;Criblamydiaceae;Estrella;	0	0	1	1	0	1	0	673813	621915
SILVA (only NR);Bacteria;Chlamydiae;Chlamydiae;Chlamydiales;Criblamydiaceae;uncultured;	0	0	2	2	0	2	0	673812	621915
SILVA (only NR);Bacteria;Chlamydiae;Chlamydiae;Chlamydiales;cvE6;	0	0	21	21	0	21	0	673793	621915
SILVA (only NR);Bacteria;Chlamydiae;Chlamydiae;Chlamydiales;Parachlamydiaceae;	0	0	60	60	0	60	0	673754	621915
SILVA (only NR);Bacteria;Chlamydiae;Chlamydiae;Chlamydiales;Parachlamydiaceae;Candidatus Mesochlamydia;	0	0	1	1	0	1	0	673813	621915
SILVA (only NR);Bacteria;Chlamydiae;Chlamydiae;Chlamydiales;Parachlamydiaceae;Candidatus Metachlamydia;	0	0	1	1	0	1	0	673813	621915
SILVA (only NR);Bacteria;Chlamydiae;Chlamydiae;Chlamydiales;Parachlamydiaceae;Candidatus Protochlamydia;	0	0	18	18	0	18	0	673796	621915
SILVA (only NR);Bacteria;Chlamydiae;Chlamydiae;Chlamydiales;Parachlamydiaceae;Candidatus Rubidus;	0	0	1	1	0	1	0	673813	621915
SILVA (only NR);Bacteria;Chlamydiae;Chlamydiae;Chlamydiales;Parachlamydiaceae;Neochlamydia;	0	0	24	24	0	24	0	673790	621915
SILVA (only NR);Bacteria;Chlamydiae;Chlamydiae;Chlamydiales;Parachlamydiaceae;Parachlamydia;	0	0	6	6	0	6	0	673808	621915
SILVA (only NR);Bacteria;Chlamydiae;Chlamydiae;Chlamydiales;Parachlamydiaceae;uncultured;	0	0	7	7	0	7	0	673807	621915
SILVA (only NR);Bacteria;Chlamydiae;Chlamydiae;Chlamydiales;Simkaniaceae;	3.1	7.7	65	65	2	63	0	673749	621913
SILVA (only NR);Bacteria;Chlamydiae;Chlamydiae;Chlamydiales;Simkaniaceae;Candidatus Fritschea;	0	0	5	5	0	5	0	673809	621915
SILVA (only NR);Bacteria;Chlamydiae;Chlamydiae;Chlamydiales;Simkaniaceae;Candidatus Renichlamydia;	0	0	2	2	0	2	0	673812	621915
SILVA (only NR);Bacteria;Chlamydiae;Chlamydiae;Chlamydiales;Simkaniaceae;Candidatus Rhabdochlamydia;	0	0	6	6	0	6	0	673808	621915
SILVA (only NR);Bacteria;Chlamydiae;Chlamydiae;Chlamydiales;Simkaniaceae;Ga0074140;	0	0	3	3	0	3	0	673811	621915
SILVA (only NR);Bacteria;Chlamydiae;Chlamydiae;Chlamydiales;Simkaniaceae;Simkania;	0	0	2	2	0	2	0	673812	621915
SILVA (only NR);Bacteria;Chlamydiae;Chlamydiae;Chlamydiales;Simkaniaceae;uncultured;	4.3	7.7	46	46	2	44	0	673768	621913
SILVA (only NR);Bacteria;Chlamydiae;Chlamydiae;Chlamydiales;Waddliaceae;	0	0	6	6	0	6	0	673808	621915
SILVA (only NR);Bacteria;Chlamydiae;Chlamydiae;Chlamydiales;Waddliaceae;Waddlia;	0	0	6	6	0	6	0	673808	621915
SILVA (only NR);Bacteria;Chlamydiae;LD1-PA32;	94	7.7	84	84	79	5	0	673730	621836
SILVA (only NR);Bacteria;Chloroflexi;	94	7.7	9226	9226	8671	555	0	664588	613244
SILVA (only NR);Bacteria;Chloroflexi;AD3;	95.7	7.7	92	92	88	4	0	673722	621827
SILVA (only NR);Bacteria;Chloroflexi;Anaerolineae;	93.7	7.7	5692	5692	5333	359	0	668122	616582
SILVA (only NR);Bacteria;Chloroflexi;Anaerolineae;1-20;	100	7.7	20	20	20	0	0	673794	621895
SILVA (only NR);Bacteria;Chloroflexi;Anaerolineae;ADurb.Bin180;	96.4	7.7	28	28	27	1	0	673786	621888
SILVA (only NR);Bacteria;Chloroflexi;Anaerolineae;Anaerolineales;	96.2	7.7	2327	2327	2239	88	0	671487	619676
SILVA (only NR);Bacteria;Chloroflexi;Anaerolineae;Anaerolineales;Anaerolineaceae;	96.2	7.7	2327	2327	2239	88	0	671487	619676
SILVA (only NR);Bacteria;Chloroflexi;Anaerolineae;Anaerolineales;Anaerolineaceae;ADurb.Bin120;	87	7.7	54	54	47	7	0	673760	621868
SILVA (only NR);Bacteria;Chloroflexi;Anaerolineae;Anaerolineales;Anaerolineaceae;Anaerolinea;	94.7	7.7	114	114	108	6	0	673700	621807
SILVA (only NR);Bacteria;Chloroflexi;Anaerolineae;Anaerolineales;Anaerolineaceae;Anaerolineaceae UCG-001;	100	7.7	25	25	25	0	0	673789	621890
SILVA (only NR);Bacteria;Chloroflexi;Anaerolineae;Anaerolineales;Anaerolineaceae;Bellilinea;	92.9	7.7	14	14	13	1	0	673800	621902
SILVA (only NR);Bacteria;Chloroflexi;Anaerolineae;Anaerolineales;Anaerolineaceae;Flexilinea;	96.8	7.7	31	31	30	1	0	673783	621885
SILVA (only NR);Bacteria;Chloroflexi;Anaerolineae;Anaerolineales;Anaerolineaceae;GWD2-49-16;	100	7.7	4	4	4	0	0	673810	621911
SILVA (only NR);Bacteria;Chloroflexi;Anaerolineae;Anaerolineales;Anaerolineaceae;Leptolinea;	94.7	7.7	132	132	125	7	0	673682	621790
SILVA (only NR);Bacteria;Chloroflexi;Anaerolineae;Anaerolineales;Anaerolineaceae;Levilinea;	100	7.7	18	18	18	0	0	673796	621897
SILVA (only NR);Bacteria;Chloroflexi;Anaerolineae;Anaerolineales;Anaerolineaceae;Longilinea;	95.8	7.7	166	166	159	7	0	673648	621756
SILVA (only NR);Bacteria;Chloroflexi;Anaerolineae;Anaerolineales;Anaerolineaceae;Ornatilinea;	100	7.7	26	26	26	0	0	673788	621889
SILVA (only NR);Bacteria;Chloroflexi;Anaerolineae;Anaerolineales;Anaerolineaceae;Pelolinea;	97.9	7.7	47	47	46	1	0	673767	621869
SILVA (only NR);Bacteria;Chloroflexi;Anaerolineae;Anaerolineales;Anaerolineaceae;RBG-16-58-14;	100	7.7	11	11	11	0	0	673803	621904
SILVA (only NR);Bacteria;Chloroflexi;Anaerolineae;Anaerolineales;Anaerolineaceae;Thermanaerothrix;	100	7.7	2	2	2	0	0	673812	621913
SILVA (only NR);Bacteria;Chloroflexi;Anaerolineae;Anaerolineales;Anaerolineaceae;Thermomarinilinea;	100	7.7	11	11	11	0	0	673803	621904
SILVA (only NR);Bacteria;Chloroflexi;Anaerolineae;Anaerolineales;Anaerolineaceae;uncultured;	96.5	7.7	1622	1622	1566	56	0	672192	620349
SILVA (only NR);Bacteria;Chloroflexi;Anaerolineae;Anaerolineales;Anaerolineaceae;UTCFX1;	95.3	7.7	43	43	41	2	0	673771	621874
SILVA (only NR);Bacteria;Chloroflexi;Anaerolineae;Ardenticatenales;	94	7.7	598	598	562	36	0	673216	621353
SILVA (only NR);Bacteria;Chloroflexi;Anaerolineae;Ardenticatenales;Ardenticatenaceae;	94.6	7.7	56	56	53	3	0	673758	621862
SILVA (only NR);Bacteria;Chloroflexi;Anaerolineae;Ardenticatenales;Ardenticatenaceae;Ardenticatena;	100	7.7	4	4	4	0	0	673810	621911
SILVA (only NR);Bacteria;Chloroflexi;Anaerolineae;Ardenticatenales;Ardenticatenaceae;uncultured;	94.1	7.7	51	51	48	3	0	673763	621867
SILVA (only NR);Bacteria;Chloroflexi;Anaerolineae;Ardenticatenales;uncultured;	93.9	7.7	542	542	509	33	0	673272	621406
SILVA (only NR);Bacteria;Chloroflexi;Anaerolineae;C10-SB1A;	100	7.7	10	10	10	0	0	673804	621905
SILVA (only NR);Bacteria;Chloroflexi;Anaerolineae;Caldilineales;	95.4	7.7	306	306	292	14	0	673508	621623
SILVA (only NR);Bacteria;Chloroflexi;Anaerolineae;Caldilineales;Caldilineaceae;	95.4	7.7	306	306	292	14	0	673508	621623
SILVA (only NR);Bacteria;Chloroflexi;Anaerolineae;Caldilineales;Caldilineaceae;Caldilinea;	88.9	7.7	9	9	8	1	0	673805	621907
SILVA (only NR);Bacteria;Chloroflexi;Anaerolineae;Caldilineales;Caldilineaceae;Litorilinea;	90.9	7.7	22	22	20	2	0	673792	621895
SILVA (only NR);Bacteria;Chloroflexi;Anaerolineae;Caldilineales;Caldilineaceae;uncultured;	96	7.7	272	272	261	11	0	673542	621654
SILVA (only NR);Bacteria;Chloroflexi;Anaerolineae;KZNMV-5-B42;	100	7.7	3	3	3	0	0	673811	621912
SILVA (only NR);Bacteria;Chloroflexi;Anaerolineae;MSB-5B2;	80	7.7	20	20	16	4	0	673794	621899
SILVA (only NR);Bacteria;Chloroflexi;Anaerolineae;MSB-5E12;	100	7.7	7	7	7	0	0	673807	621908
SILVA (only NR);Bacteria;Chloroflexi;Anaerolineae;RBG-13-54-9;	88.3	7.7	256	256	226	30	0	673558	621689
SILVA (only NR);Bacteria;Chloroflexi;Anaerolineae;SBR1031;	91.1	7.7	1924	1924	1752	172	0	671890	620163
SILVA (only NR);Bacteria;Chloroflexi;Anaerolineae;SBR1031;A4b;	96.5	7.7	564	564	544	20	0	673250	621371
SILVA (only NR);Bacteria;Chloroflexi;Anaerolineae;SBR1031;A4b;OLB13;	93.8	7.7	16	16	15	1	0	673798	621900
SILVA (only NR);Bacteria;Chloroflexi;Anaerolineae;SBR1031;A4b;OLB15;	100	7.7	2	2	2	0	0	673812	621913
SILVA (only NR);Bacteria;Chloroflexi;Anaerolineae;SJA-15;	95.7	7.7	70	70	67	3	0	673744	621848
SILVA (only NR);Bacteria;Chloroflexi;Anaerolineae;Thermoflexales;	89.6	7.7	48	48	43	5	0	673766	621872
SILVA (only NR);Bacteria;Chloroflexi;Anaerolineae;Thermoflexales;Thermoflexaceae;	89.6	7.7	48	48	43	5	0	673766	621872
SILVA (only NR);Bacteria;Chloroflexi;Anaerolineae;Thermoflexales;Thermoflexaceae;Thermoflexus;	89.6	7.7	48	48	43	5	0	673766	621872
SILVA (only NR);Bacteria;Chloroflexi;Anaerolineae;uncultured;	93.1	7.7	72	72	67	5	0	673742	621848
SILVA (only NR);Bacteria;Chloroflexi;Chloroflexia;	94.9	7.7	684	684	649	35	0	673130	621266
SILVA (only NR);Bacteria;Chloroflexi;Chloroflexia;Chloroflexales;	93.5	7.7	401	401	375	26	0	673413	621540
SILVA (only NR);Bacteria;Chloroflexi;Chloroflexia;Chloroflexales;Chloroflexaceae;	91.3	7.7	195	195	178	17	0	673619	621737
SILVA (only NR);Bacteria;Chloroflexi;Chloroflexia;Chloroflexales;Chloroflexaceae;Candidatus Chloroploca;	90	7.7	10	10	9	1	0	673804	621906
SILVA (only NR);Bacteria;Chloroflexi;Chloroflexia;Chloroflexales;Chloroflexaceae;Candidatus Chlorothrix;	89.3	7.7	112	112	100	12	0	673702	621815
SILVA (only NR);Bacteria;Chloroflexi;Chloroflexia;Chloroflexales;Chloroflexaceae;Chloroflexus;	89.7	7.7	39	39	35	4	0	673775	621880
SILVA (only NR);Bacteria;Chloroflexi;Chloroflexia;Chloroflexales;Chloroflexaceae;Chloronema;	100	7.7	7	7	7	0	0	673807	621908
SILVA (only NR);Bacteria;Chloroflexi;Chloroflexia;Chloroflexales;Chloroflexaceae;FFCH7168;	100	7.7	19	19	19	0	0	673795	621896
SILVA (only NR);Bacteria;Chloroflexi;Chloroflexia;Chloroflexales;Chloroflexaceae;Oscillochloris;	100	7.7	5	5	5	0	0	673809	621910
SILVA (only NR);Bacteria;Chloroflexi;Chloroflexia;Chloroflexales;Chloroflexaceae;uncultured;	100	7.7	2	2	2	0	0	673812	621913
SILVA (only NR);Bacteria;Chloroflexi;Chloroflexia;Chloroflexales;Herpetosiphonaceae;	100	7.7	16	16	16	0	0	673798	621899
SILVA (only NR);Bacteria;Chloroflexi;Chloroflexia;Chloroflexales;Herpetosiphonaceae;Herpetosiphon;	100	7.7	16	16	16	0	0	673798	621899
SILVA (only NR);Bacteria;Chloroflexi;Chloroflexia;Chloroflexales;Roseiflexaceae;	95.3	7.7	190	190	181	9	0	673624	621734
SILVA (only NR);Bacteria;Chloroflexi;Chloroflexia;Chloroflexales;Roseiflexaceae;Kouleothrix;	90	7.7	10	10	9	1	0	673804	621906
SILVA (only NR);Bacteria;Chloroflexi;Chloroflexia;Chloroflexales;Roseiflexaceae;Roseiflexus;	93.5	7.7	31	31	29	2	0	673783	621886
SILVA (only NR);Bacteria;Chloroflexi;Chloroflexia;Chloroflexales;Roseiflexaceae;uncultured;	96	7.7	149	149	143	6	0	673665	621772
SILVA (only NR);Bacteria;Chloroflexi;Chloroflexia;Elev-1554;	100	7.7	9	9	9	0	0	673805	621906
SILVA (only NR);Bacteria;Chloroflexi;Chloroflexia;Kallotenuales;	95.7	7.7	47	47	45	2	0	673767	621870
SILVA (only NR);Bacteria;Chloroflexi;Chloroflexia;Kallotenuales;AKIW781;	97.6	7.7	42	42	41	1	0	673772	621874
SILVA (only NR);Bacteria;Chloroflexi;Chloroflexia;Kallotenuales;Kallotenuaceae;	80	7.7	5	5	4	1	0	673809	621911
SILVA (only NR);Bacteria;Chloroflexi;Chloroflexia;Kallotenuales;Kallotenuaceae;Kallotenue;	80	7.7	5	5	4	1	0	673809	621911
SILVA (only NR);Bacteria;Chloroflexi;Chloroflexia;Thermobaculales;	100	7.7	11	11	11	0	0	673803	621904
SILVA (only NR);Bacteria;Chloroflexi;Chloroflexia;Thermobaculales;Thermobaculaceae;	100	7.7	11	11	11	0	0	673803	621904
SILVA (only NR);Bacteria;Chloroflexi;Chloroflexia;Thermobaculales;Thermobaculaceae;Thermobaculum;	100	7.7	11	11	11	0	0	673803	621904
SILVA (only NR);Bacteria;Chloroflexi;Chloroflexia;Thermomicrobiales;	96.8	7.7	216	216	209	7	0	673598	621706
SILVA (only NR);Bacteria;Chloroflexi;Chloroflexia;Thermomicrobiales;AKYG1722;	95.3	7.7	43	43	41	2	0	673771	621874
SILVA (only NR);Bacteria;Chloroflexi;Chloroflexia;Thermomicrobiales;JG30-KF-CM45;	96.2	7.7	132	132	127	5	0	673682	621788
SILVA (only NR);Bacteria;Chloroflexi;Chloroflexia;Thermomicrobiales;Thermomicrobiaceae;	100	7.7	41	41	41	0	0	673773	621874
SILVA (only NR);Bacteria;Chloroflexi;Chloroflexia;Thermomicrobiales;Thermomicrobiaceae;Nitrolancea;	100	7.7	19	19	19	0	0	673795	621896
SILVA (only NR);Bacteria;Chloroflexi;Chloroflexia;Thermomicrobiales;Thermomicrobiaceae;Sphaerobacter;	100	7.7	7	7	7	0	0	673807	621908
SILVA (only NR);Bacteria;Chloroflexi;Chloroflexia;Thermomicrobiales;Thermomicrobiaceae;Thermomicrobium;	100	7.7	11	11	11	0	0	673803	621904
SILVA (only NR);Bacteria;Chloroflexi;Chloroflexia;Thermomicrobiales;Thermomicrobiaceae;Thermorudis;	100	7.7	3	3	3	0	0	673811	621912
SILVA (only NR);Bacteria;Chloroflexi;Dehalococcoidia;	93.6	7.7	1606	1606	1504	102	0	672208	620411
SILVA (only NR);Bacteria;Chloroflexi;Dehalococcoidia;1226B1H1-22-FL;	100	7.7	3	3	3	0	0	673811	621912
SILVA (only NR);Bacteria;Chloroflexi;Dehalococcoidia;185B01;	75	7.7	4	4	3	1	0	673810	621912
SILVA (only NR);Bacteria;Chloroflexi;Dehalococcoidia;3051bac4-16;	100	7.7	5	5	5	0	0	673809	621910
SILVA (only NR);Bacteria;Chloroflexi;Dehalococcoidia;661239;	81.3	7.7	16	16	13	3	0	673798	621902
SILVA (only NR);Bacteria;Chloroflexi;Dehalococcoidia;Dehalococcoidales;	87	7.7	77	77	67	10	0	673737	621848
SILVA (only NR);Bacteria;Chloroflexi;Dehalococcoidia;Dehalococcoidales;Dehalococcoidaceae;	97.5	7.7	40	40	39	1	0	673774	621876
SILVA (only NR);Bacteria;Chloroflexi;Dehalococcoidia;Dehalococcoidales;Dehalococcoidaceae;Dehalococcoides;	96.4	7.7	28	28	27	1	0	673786	621888
SILVA (only NR);Bacteria;Chloroflexi;Dehalococcoidia;Dehalococcoidales;Dehalococcoidaceae;Dehalogenimonas;	100	7.7	12	12	12	0	0	673802	621903
SILVA (only NR);Bacteria;Chloroflexi;Dehalococcoidia;Dehalococcoidales;Dehalococcoidales Incertae Sedis;	57.1	7.7	7	7	4	3	0	673807	621911
SILVA (only NR);Bacteria;Chloroflexi;Dehalococcoidia;Dehalococcoidales;Dehalococcoidales Incertae Sedis;Dehalobium;	57.1	7.7	7	7	4	3	0	673807	621911
SILVA (only NR);Bacteria;Chloroflexi;Dehalococcoidia;Dehalococcoidales;uncultured;	79.3	7.7	29	29	23	6	0	673785	621892
SILVA (only NR);Bacteria;Chloroflexi;Dehalococcoidia;DscP2;	99.4	7.7	162	162	161	1	0	673652	621754
SILVA (only NR);Bacteria;Chloroflexi;Dehalococcoidia;ER-E4-17;	66.7	7.7	3	3	2	1	0	673811	621913
SILVA (only NR);Bacteria;Chloroflexi;Dehalococcoidia;FS117-23B-02;	89.5	7.7	19	19	17	2	0	673795	621898
SILVA (only NR);Bacteria;Chloroflexi;Dehalococcoidia;FW22;	93.8	7.7	48	48	45	3	0	673766	621870
SILVA (only NR);Bacteria;Chloroflexi;Dehalococcoidia;GIF3;	97.1	7.7	103	103	100	3	0	673711	621815
SILVA (only NR);Bacteria;Chloroflexi;Dehalococcoidia;GIF9;	96.4	7.7	137	137	132	5	0	673677	621783
SILVA (only NR);Bacteria;Chloroflexi;Dehalococcoidia;GIF9;AB-539-J10;	94.2	7.7	86	86	81	5	0	673728	621834
SILVA (only NR);Bacteria;Chloroflexi;Dehalococcoidia;GIF9;AB-539-J10;Dsc1;	0	0	2	2	0	2	0	673812	621915
SILVA (only NR);Bacteria;Chloroflexi;Dehalococcoidia;GIF9;AB-539-J10;SCGC-AB-539-J10;	93.9	7.7	49	49	46	3	0	673765	621869
SILVA (only NR);Bacteria;Chloroflexi;Dehalococcoidia;H3.93;	92.5	7.7	40	40	37	3	0	673774	621878
SILVA (only NR);Bacteria;Chloroflexi;Dehalococcoidia;JdFR-54;	100	7.7	2	2	2	0	0	673812	621913
SILVA (only NR);Bacteria;Chloroflexi;Dehalococcoidia;MB-C2-126;	100	7.7	8	8	8	0	0	673806	621907
SILVA (only NR);Bacteria;Chloroflexi;Dehalococcoidia;MSBL5;	83.5	7.7	79	79	66	13	0	673735	621849
SILVA (only NR);Bacteria;Chloroflexi;Dehalococcoidia;Napoli-4B-65;	97.3	7.7	73	73	71	2	0	673741	621844
SILVA (only NR);Bacteria;Chloroflexi;Dehalococcoidia;RBG-13-46-9;	85.7	7.7	7	7	6	1	0	673807	621909
SILVA (only NR);Bacteria;Chloroflexi;Dehalococcoidia;S085;	95.6	7.7	180	180	172	8	0	673634	621743
SILVA (only NR);Bacteria;Chloroflexi;Dehalococcoidia;SAR202 clade;	91.9	7.7	418	418	384	34	0	673396	621531
SILVA (only NR);Bacteria;Chloroflexi;Dehalococcoidia;Sh765B-AG-111;	99.2	7.7	120	120	119	1	0	673694	621796
SILVA (only NR);Bacteria;Chloroflexi;Dehalococcoidia;Sh765B-TzT-20;	40	7.7	10	10	4	6	0	673804	621911
SILVA (only NR);Bacteria;Chloroflexi;Dehalococcoidia;SPG12-343-353-B75;	100	7.7	6	6	6	0	0	673808	621909
SILVA (only NR);Bacteria;Chloroflexi;Dehalococcoidia;SPG12-461-471-B8;	80	7.7	5	5	4	1	0	673809	621911
SILVA (only NR);Bacteria;Chloroflexi;Dehalococcoidia;t0.6.f;	100	7.7	23	23	23	0	0	673791	621892
SILVA (only NR);Bacteria;Chloroflexi;Dehalococcoidia;vadinBA26;	92.9	7.7	42	42	39	3	0	673772	621876
SILVA (only NR);Bacteria;Chloroflexi;Gitt-GS-136;	89.5	7.7	38	38	34	4	0	673776	621881
SILVA (only NR);Bacteria;Chloroflexi;JG30-KF-CM66;	97.6	7.7	127	127	124	3	0	673687	621791
SILVA (only NR);Bacteria;Chloroflexi;KD4-96;	93	7.7	157	157	146	11	0	673657	621769
SILVA (only NR);Bacteria;Chloroflexi;Ktedonobacteria;	96.4	7.7	475	475	458	17	0	673339	621457
SILVA (only NR);Bacteria;Chloroflexi;Ktedonobacteria;B10-SB3A;	100	7.7	5	5	5	0	0	673809	621910
SILVA (only NR);Bacteria;Chloroflexi;Ktedonobacteria;B12-WMSP1;	94.4	7.7	18	18	17	1	0	673796	621898
SILVA (only NR);Bacteria;Chloroflexi;Ktedonobacteria;C0119;	98	7.7	50	50	49	1	0	673764	621866
SILVA (only NR);Bacteria;Chloroflexi;Ktedonobacteria;Ktedonobacterales;	97.4	7.7	383	383	373	10	0	673431	621542
SILVA (only NR);Bacteria;Chloroflexi;Ktedonobacteria;Ktedonobacterales;JG30-KF-AS9;	95.7	7.7	23	23	22	1	0	673791	621893
SILVA (only NR);Bacteria;Chloroflexi;Ktedonobacteria;Ktedonobacterales;Ktedonobacteraceae;	97.5	7.7	359	359	350	9	0	673455	621565
SILVA (only NR);Bacteria;Chloroflexi;Ktedonobacteria;Ktedonobacterales;Ktedonobacteraceae;1921-2;	92.3	7.7	13	13	12	1	0	673801	621903
SILVA (only NR);Bacteria;Chloroflexi;Ktedonobacteria;Ktedonobacterales;Ktedonobacteraceae;1921-3;	91.7	7.7	24	24	22	2	0	673790	621893
SILVA (only NR);Bacteria;Chloroflexi;Ktedonobacteria;Ktedonobacterales;Ktedonobacteraceae;1959-1;	91.7	7.7	12	12	11	1	0	673802	621904
SILVA (only NR);Bacteria;Chloroflexi;Ktedonobacteria;Ktedonobacterales;Ktedonobacteraceae;BacC-u-018;	100	7.7	7	7	7	0	0	673807	621908
SILVA (only NR);Bacteria;Chloroflexi;Ktedonobacteria;Ktedonobacterales;Ktedonobacteraceae;FCPS473;	100	7.7	29	29	29	0	0	673785	621886
SILVA (only NR);Bacteria;Chloroflexi;Ktedonobacteria;Ktedonobacterales;Ktedonobacteraceae;G12-WMSP1;	100	7.7	17	17	17	0	0	673797	621898
SILVA (only NR);Bacteria;Chloroflexi;Ktedonobacteria;Ktedonobacterales;Ktedonobacteraceae;HSB OF53-F07;	97	7.7	33	33	32	1	0	673781	621883
SILVA (only NR);Bacteria;Chloroflexi;Ktedonobacteria;Ktedonobacterales;Ktedonobacteraceae;JG30a-KF-32;	95.2	7.7	21	21	20	1	0	673793	621895
SILVA (only NR);Bacteria;Chloroflexi;Ktedonobacteria;Ktedonobacterales;Ktedonobacteraceae;Ktedonobacter;	95.7	7.7	23	23	22	1	0	673791	621893
SILVA (only NR);Bacteria;Chloroflexi;Ktedonobacteria;Ktedonobacterales;Ktedonobacteraceae;Thermogemmatispora;	100	7.7	8	8	8	0	0	673806	621907
SILVA (only NR);Bacteria;Chloroflexi;Ktedonobacteria;Ktedonobacterales;Ktedonobacteraceae;Thermosporothrix;	100	7.7	9	9	9	0	0	673805	621906
SILVA (only NR);Bacteria;Chloroflexi;Ktedonobacteria;Ktedonobacterales;Ktedonobacteraceae;uncultured;	98.8	7.7	161	161	159	2	0	673653	621756
SILVA (only NR);Bacteria;Chloroflexi;Ktedonobacteria;MVP-21;	72.2	7.7	18	18	13	5	0	673796	621902
SILVA (only NR);Bacteria;Chloroflexi;N9D0;	100	7.7	4	4	4	0	0	673810	621911
SILVA (only NR);Bacteria;Chloroflexi;NLS2-31;	100	7.7	2	2	2	0	0	673812	621913
SILVA (only NR);Bacteria;Chloroflexi;OLB14;	88.9	7.7	45	45	40	5	0	673769	621875
SILVA (only NR);Bacteria;Chloroflexi;P2-11E;	100	7.7	31	31	31	0	0	673783	621884
SILVA (only NR);Bacteria;Chloroflexi;SHA-26;	97.7	7.7	43	43	42	1	0	673771	621873
SILVA (only NR);Bacteria;Chloroflexi;SL56 marine group;	90.5	7.7	21	21	19	2	0	673793	621896
SILVA (only NR);Bacteria;Chloroflexi;TK10;	94	7.7	183	183	172	11	0	673631	621743
SILVA (only NR);Bacteria;Chloroflexi;TK17;	100	7.7	16	16	16	0	0	673798	621899
SILVA (only NR);Bacteria;Chloroflexi;TK30;	85.7	7.7	7	7	6	1	0	673807	621909
SILVA (only NR);Bacteria;Chrysiogenetes;	100	7.7	10	10	10	0	0	673804	621905
SILVA (only NR);Bacteria;Chrysiogenetes;Chrysiogenetes;	100	7.7	10	10	10	0	0	673804	621905
SILVA (only NR);Bacteria;Chrysiogenetes;Chrysiogenetes;Chrysiogenales;	100	7.7	10	10	10	0	0	673804	621905
SILVA (only NR);Bacteria;Chrysiogenetes;Chrysiogenetes;Chrysiogenales;Chrysiogenaceae;	100	7.7	10	10	10	0	0	673804	621905
SILVA (only NR);Bacteria;Chrysiogenetes;Chrysiogenetes;Chrysiogenales;Chrysiogenaceae;Chrysiogenes;	100	7.7	2	2	2	0	0	673812	621913
SILVA (only NR);Bacteria;Chrysiogenetes;Chrysiogenetes;Chrysiogenales;Chrysiogenaceae;Desulfurispira;	100	7.7	2	2	2	0	0	673812	621913
SILVA (only NR);Bacteria;Chrysiogenetes;Chrysiogenetes;Chrysiogenales;Chrysiogenaceae;Desulfurispirillum;	100	7.7	6	6	6	0	0	673808	621909
SILVA (only NR);Bacteria;CK-2C2-2;	100	7.7	21	21	21	0	0	673793	621894
SILVA (only NR);Bacteria;Cloacimonetes;	94	7.7	300	300	282	18	0	673514	621633
SILVA (only NR);Bacteria;Cloacimonetes;Cloacimonadia;	94	7.7	300	300	282	18	0	673514	621633
SILVA (only NR);Bacteria;Cloacimonetes;Cloacimonadia;Cloacimonadales;	93.8	7.7	290	290	272	18	0	673524	621643
SILVA (only NR);Bacteria;Cloacimonetes;Cloacimonadia;Cloacimonadales;Cloacimonadaceae;	92.4	7.7	170	170	157	13	0	673644	621758
SILVA (only NR);Bacteria;Cloacimonetes;Cloacimonadia;Cloacimonadales;Cloacimonadaceae;C-2;	66.7	7.7	3	3	2	1	0	673811	621913
SILVA (only NR);Bacteria;Cloacimonetes;Cloacimonadia;Cloacimonadales;Cloacimonadaceae;Candidatus Cloacimonas;	95.6	7.7	91	91	87	4	0	673723	621828
SILVA (only NR);Bacteria;Cloacimonetes;Cloacimonadia;Cloacimonadales;Cloacimonadaceae;LNR A2-18;	100	7.7	11	11	11	0	0	673803	621904
SILVA (only NR);Bacteria;Cloacimonetes;Cloacimonadia;Cloacimonadales;Cloacimonadaceae;W5;	87.9	7.7	58	58	51	7	0	673756	621864
SILVA (only NR);Bacteria;Cloacimonetes;Cloacimonadia;Cloacimonadales;CW-1 termite group;	100	7.7	9	9	9	0	0	673805	621906
SILVA (only NR);Bacteria;Cloacimonetes;Cloacimonadia;Cloacimonadales;GZKB75;	100	7.7	8	8	8	0	0	673806	621907
SILVA (only NR);Bacteria;Cloacimonetes;Cloacimonadia;Cloacimonadales;LK-44f;	100	7.7	10	10	10	0	0	673804	621905
SILVA (only NR);Bacteria;Cloacimonetes;Cloacimonadia;Cloacimonadales;MSBL8;	96.2	7.7	26	26	25	1	0	673788	621890
SILVA (only NR);Bacteria;Cloacimonetes;Cloacimonadia;Cloacimonadales;NK-L14;	100	7.7	4	4	4	0	0	673810	621911
SILVA (only NR);Bacteria;Cloacimonetes;Cloacimonadia;Cloacimonadales;PBS-18;	87.5	7.7	16	16	14	2	0	673798	621901
SILVA (only NR);Bacteria;Cloacimonetes;Cloacimonadia;Cloacimonadales;SHA-41;	100	7.7	5	5	5	0	0	673809	621910
SILVA (only NR);Bacteria;Cloacimonetes;Cloacimonadia;Cloacimonadales;SHA-4;	100	7.7	5	5	5	0	0	673809	621910
SILVA (only NR);Bacteria;Cloacimonetes;Cloacimonadia;Cloacimonadales;W27;	96.8	7.7	31	31	30	1	0	673783	621885
SILVA (only NR);Bacteria;Cloacimonetes;Cloacimonadia;MSBL2;	100	7.7	10	10	10	0	0	673804	621905
SILVA (only NR);Bacteria;Coprothermobacteraeota;	98.6	7.7	74	74	73	1	0	673740	621842
SILVA (only NR);Bacteria;Coprothermobacteraeota;Coprothermobacteria;	98.6	7.7	74	74	73	1	0	673740	621842
SILVA (only NR);Bacteria;Coprothermobacteraeota;Coprothermobacteria;Coprothermobacterales;	98.6	7.7	74	74	73	1	0	673740	621842
SILVA (only NR);Bacteria;Coprothermobacteraeota;Coprothermobacteria;Coprothermobacterales;Coprothermobacteraceae;	98.6	7.7	74	74	73	1	0	673740	621842
SILVA (only NR);Bacteria;Coprothermobacteraeota;Coprothermobacteria;Coprothermobacterales;Coprothermobacteraceae;Coprothermobacter;	98.6	7.7	74	74	73	1	0	673740	621842
SILVA (only NR);Bacteria;Cyanobacteria;	93.1	7.7	13468	13467	12537	930	1	660347	609378
SILVA (only NR);Bacteria;Cyanobacteria;Melainabacteria;	97.1	7.7	510	510	495	15	0	673304	621420
SILVA (only NR);Bacteria;Cyanobacteria;Melainabacteria;Caenarcaniphilales;	100	7.7	19	19	19	0	0	673795	621896
SILVA (only NR);Bacteria;Cyanobacteria;Melainabacteria;Gastranaerophilales;	97	7.7	336	336	326	10	0	673478	621589
SILVA (only NR);Bacteria;Cyanobacteria;Melainabacteria;Obscuribacterales;	98.8	7.7	81	81	80	1	0	673733	621835
SILVA (only NR);Bacteria;Cyanobacteria;Melainabacteria;Vampirovibrionales;	94.6	7.7	74	74	70	4	0	673740	621845
SILVA (only NR);Bacteria;Cyanobacteria;Oxyphotobacteria;	92.9	7.7	12876	12875	11961	914	1	660939	609954
SILVA (only NR);Bacteria;Cyanobacteria;Oxyphotobacteria;Chloroplast;	89.5	7.7	6042	6041	5405	636	1	667773	616510
SILVA (only NR);Bacteria;Cyanobacteria;Oxyphotobacteria;Eurycoccales;	97.8	7.7	45	45	44	1	0	673769	621871
SILVA (only NR);Bacteria;Cyanobacteria;Oxyphotobacteria;Eurycoccales;Eurycoccales Incertae Sedis;	94.7	7.7	19	19	18	1	0	673795	621897
SILVA (only NR);Bacteria;Cyanobacteria;Oxyphotobacteria;Eurycoccales;Eurycoccales Incertae Sedis;Candidatus Gloeomargarita;	92.3	7.7	13	13	12	1	0	673801	621903
SILVA (only NR);Bacteria;Cyanobacteria;Oxyphotobacteria;Eurycoccales;Eurycoccales Incertae Sedis;Synechococcus PCC-7336;	100	7.7	6	6	6	0	0	673808	621909
SILVA (only NR);Bacteria;Cyanobacteria;Oxyphotobacteria;Eurycoccales;Leptococcaceae;	100	7.7	16	16	16	0	0	673798	621899
SILVA (only NR);Bacteria;Cyanobacteria;Oxyphotobacteria;Eurycoccales;Leptococcaceae;Leptococcus JA-3-3Ab;	100	7.7	16	16	16	0	0	673798	621899
SILVA (only NR);Bacteria;Cyanobacteria;Oxyphotobacteria;Eurycoccales;uncultured;	100	7.7	10	10	10	0	0	673804	621905
SILVA (only NR);Bacteria;Cyanobacteria;Oxyphotobacteria;Fr127;	100	7.7	4	4	4	0	0	673810	621911
SILVA (only NR);Bacteria;Cyanobacteria;Oxyphotobacteria;Geitlerinematales;	100	7.7	1	1	1	0	0	673813	621914
SILVA (only NR);Bacteria;Cyanobacteria;Oxyphotobacteria;Geitlerinematales;Geitlerinemataceae;	100	7.7	1	1	1	0	0	673813	621914
SILVA (only NR);Bacteria;Cyanobacteria;Oxyphotobacteria;Geitlerinematales;Geitlerinemataceae;Geitlerinema;	100	7.7	1	1	1	0	0	673813	621914
SILVA (only NR);Bacteria;Cyanobacteria;Oxyphotobacteria;Gloeobacterales;	100	7.7	8	8	8	0	0	673806	621907
SILVA (only NR);Bacteria;Cyanobacteria;Oxyphotobacteria;Gloeobacterales;Gloeobacteraceae;	100	7.7	8	8	8	0	0	673806	621907
SILVA (only NR);Bacteria;Cyanobacteria;Oxyphotobacteria;Gloeobacterales;Gloeobacteraceae;Gloeobacter PCC-7421;	100	7.7	8	8	8	0	0	673806	621907
SILVA (only NR);Bacteria;Cyanobacteria;Oxyphotobacteria;Leptolyngbyales;	97.5	7.7	197	197	192	5	0	673617	621723
SILVA (only NR);Bacteria;Cyanobacteria;Oxyphotobacteria;Leptolyngbyales;Leptolyngbyaceae;	97.5	7.7	197	197	192	5	0	673617	621723
SILVA (only NR);Bacteria;Cyanobacteria;Oxyphotobacteria;Leptolyngbyales;Leptolyngbyaceae;Alkalinema CENA528;	100	7.7	3	3	3	0	0	673811	621912
SILVA (only NR);Bacteria;Cyanobacteria;Oxyphotobacteria;Leptolyngbyales;Leptolyngbyaceae;Arthronema SAG 12.89;	100	7.7	6	6	6	0	0	673808	621909
SILVA (only NR);Bacteria;Cyanobacteria;Oxyphotobacteria;Leptolyngbyales;Leptolyngbyaceae;BMM02;	75	7.7	4	4	3	1	0	673810	621912
SILVA (only NR);Bacteria;Cyanobacteria;Oxyphotobacteria;Leptolyngbyales;Leptolyngbyaceae;Chamaesiphon PCC-7430;	100	7.7	18	18	18	0	0	673796	621897
SILVA (only NR);Bacteria;Cyanobacteria;Oxyphotobacteria;Leptolyngbyales;Leptolyngbyaceae;Greenland-10;	100	7.7	2	2	2	0	0	673812	621913
SILVA (only NR);Bacteria;Cyanobacteria;Oxyphotobacteria;Leptolyngbyales;Leptolyngbyaceae;HAVOmat113;	100	7.7	8	8	8	0	0	673806	621907
SILVA (only NR);Bacteria;Cyanobacteria;Oxyphotobacteria;Leptolyngbyales;Leptolyngbyaceae;JSC-12;	100	7.7	9	9	9	0	0	673805	621906
SILVA (only NR);Bacteria;Cyanobacteria;Oxyphotobacteria;Leptolyngbyales;Leptolyngbyaceae;LB3-76;	100	7.7	9	9	9	0	0	673805	621906
SILVA (only NR);Bacteria;Cyanobacteria;Oxyphotobacteria;Leptolyngbyales;Leptolyngbyaceae;Leptolyngbya BN43;	100	7.7	3	3	3	0	0	673811	621912
SILVA (only NR);Bacteria;Cyanobacteria;Oxyphotobacteria;Leptolyngbyales;Leptolyngbyaceae;Leptolyngbya Es-Yyy1000;	100	7.7	6	6	6	0	0	673808	621909
SILVA (only NR);Bacteria;Cyanobacteria;Oxyphotobacteria;Leptolyngbyales;Leptolyngbyaceae;Leptolyngbya FYG;	100	7.7	6	6	6	0	0	673808	621909
SILVA (only NR);Bacteria;Cyanobacteria;Oxyphotobacteria;Leptolyngbyales;Leptolyngbyaceae;Leptolyngbya PCC-6306;	97.5	7.7	40	40	39	1	0	673774	621876
SILVA (only NR);Bacteria;Cyanobacteria;Oxyphotobacteria;Leptolyngbyales;Leptolyngbyaceae;Leptolyngbya SAG 2411;	100	7.7	3	3	3	0	0	673811	621912
SILVA (only NR);Bacteria;Cyanobacteria;Oxyphotobacteria;Leptolyngbyales;Leptolyngbyaceae;Limnolyngbya CHAB4449;	75	7.7	4	4	3	1	0	673810	621912
SILVA (only NR);Bacteria;Cyanobacteria;Oxyphotobacteria;Leptolyngbyales;Leptolyngbyaceae;MIZ36;	100	7.7	7	7	7	0	0	673807	621908
SILVA (only NR);Bacteria;Cyanobacteria;Oxyphotobacteria;Leptolyngbyales;Leptolyngbyaceae;Pantanalinema CENA516;	100	7.7	4	4	4	0	0	673810	621911
SILVA (only NR);Bacteria;Cyanobacteria;Oxyphotobacteria;Leptolyngbyales;Leptolyngbyaceae;Phormidesmis ANT.L52.6;	96.2	7.7	26	26	25	1	0	673788	621890
SILVA (only NR);Bacteria;Cyanobacteria;Oxyphotobacteria;Leptolyngbyales;Leptolyngbyaceae;Scytolyngbya XSP1;	100	7.7	4	4	4	0	0	673810	621911
SILVA (only NR);Bacteria;Cyanobacteria;Oxyphotobacteria;Leptolyngbyales;Leptolyngbyaceae;TG-45;	100	7.7	2	2	2	0	0	673812	621913
SILVA (only NR);Bacteria;Cyanobacteria;Oxyphotobacteria;Leptolyngbyales;Leptolyngbyaceae;uncultured;	96	7.7	25	25	24	1	0	673789	621891
SILVA (only NR);Bacteria;Cyanobacteria;Oxyphotobacteria;Leptolyngbyales;Leptolyngbyaceae;YB-42;	100	7.7	3	3	3	0	0	673811	621912
SILVA (only NR);Bacteria;Cyanobacteria;Oxyphotobacteria;Leptolyngbyales;Leptolyngbyaceae;YT-3;	100	7.7	2	2	2	0	0	673812	621913
SILVA (only NR);Bacteria;Cyanobacteria;Oxyphotobacteria;Limnotrichales;	100	7.7	17	17	17	0	0	673797	621898
SILVA (only NR);Bacteria;Cyanobacteria;Oxyphotobacteria;Limnotrichales;Limnotrichaceae;	100	7.7	17	17	17	0	0	673797	621898
SILVA (only NR);Bacteria;Cyanobacteria;Oxyphotobacteria;Limnotrichales;Limnotrichaceae;Limnothrix;	100	7.7	17	17	17	0	0	673797	621898
SILVA (only NR);Bacteria;Cyanobacteria;Oxyphotobacteria;Neosynechococcales;	100	7.7	1	1	1	0	0	673813	621914
SILVA (only NR);Bacteria;Cyanobacteria;Oxyphotobacteria;Neosynechococcales;Neosynechococcaceae;	100	7.7	1	1	1	0	0	673813	621914
SILVA (only NR);Bacteria;Cyanobacteria;Oxyphotobacteria;Neosynechococcales;Neosynechococcaceae;Neosynechococcus;	100	7.7	1	1	1	0	0	673813	621914
SILVA (only NR);Bacteria;Cyanobacteria;Oxyphotobacteria;Nostocales;	96.2	7.7	3768	3768	3624	144	0	670046	618291
SILVA (only NR);Bacteria;Cyanobacteria;Oxyphotobacteria;Nostocales;Chamaesiphonaceae;	100	7.7	3	3	3	0	0	673811	621912
SILVA (only NR);Bacteria;Cyanobacteria;Oxyphotobacteria;Nostocales;Chamaesiphonaceae;Chamaesiphon PCC-6605;	100	7.7	3	3	3	0	0	673811	621912
SILVA (only NR);Bacteria;Cyanobacteria;Oxyphotobacteria;Nostocales;Chroococcidiopsaceae;	97.8	7.7	317	317	310	7	0	673497	621605
SILVA (only NR);Bacteria;Cyanobacteria;Oxyphotobacteria;Nostocales;Chroococcidiopsaceae;Aliterella CENA595;	97.4	7.7	39	39	38	1	0	673775	621877
SILVA (only NR);Bacteria;Cyanobacteria;Oxyphotobacteria;Nostocales;Chroococcidiopsaceae;Chlorogloea SAG 10.99;	100	7.7	4	4	4	0	0	673810	621911
SILVA (only NR);Bacteria;Cyanobacteria;Oxyphotobacteria;Nostocales;Chroococcidiopsaceae;Chroococcidiopsis CC1;	85.7	7.7	7	7	6	1	0	673807	621909
SILVA (only NR);Bacteria;Cyanobacteria;Oxyphotobacteria;Nostocales;Chroococcidiopsaceae;Chroococcidiopsis PCC 7203;	100	7.7	19	19	19	0	0	673795	621896
SILVA (only NR);Bacteria;Cyanobacteria;Oxyphotobacteria;Nostocales;Chroococcidiopsaceae;Chroococcidiopsis SAG 2023;	100	7.7	33	33	33	0	0	673781	621882
SILVA (only NR);Bacteria;Cyanobacteria;Oxyphotobacteria;Nostocales;Chroococcidiopsaceae;Crinalium SAG 22.89;	100	7.7	12	12	12	0	0	673802	621903
SILVA (only NR);Bacteria;Cyanobacteria;Oxyphotobacteria;Nostocales;Chroococcidiopsaceae;Dapisostemonum CCIBt 3536;	100	7.7	10	10	10	0	0	673804	621905
SILVA (only NR);Bacteria;Cyanobacteria;Oxyphotobacteria;Nostocales;Chroococcidiopsaceae;Gloeocapsa PCC-7428;	100	7.7	10	10	10	0	0	673804	621905
SILVA (only NR);Bacteria;Cyanobacteria;Oxyphotobacteria;Nostocales;Chroococcidiopsaceae;Myxosarcina SAG 30.84;	100	7.7	9	9	9	0	0	673805	621906
SILVA (only NR);Bacteria;Cyanobacteria;Oxyphotobacteria;Nostocales;Chroococcidiopsaceae;uncultured;	97.1	7.7	172	172	167	5	0	673642	621748
SILVA (only NR);Bacteria;Cyanobacteria;Oxyphotobacteria;Nostocales;Coleofasciculaceae;	90.3	7.7	453	453	409	44	0	673361	621506
SILVA (only NR);Bacteria;Cyanobacteria;Oxyphotobacteria;Nostocales;Coleofasciculaceae;Caldora VP642b;	100	7.7	7	7	7	0	0	673807	621908
SILVA (only NR);Bacteria;Cyanobacteria;Oxyphotobacteria;Nostocales;Coleofasciculaceae;Coleofasciculus PCC-7420;	86.8	7.7	334	334	290	44	0	673480	621625
SILVA (only NR);Bacteria;Cyanobacteria;Oxyphotobacteria;Nostocales;Coleofasciculaceae;Microcoleus CENA344;	100	7.7	3	3	3	0	0	673811	621912
SILVA (only NR);Bacteria;Cyanobacteria;Oxyphotobacteria;Nostocales;Coleofasciculaceae;Microcoleus Es-Yyy1400;	100	7.7	10	10	10	0	0	673804	621905
SILVA (only NR);Bacteria;Cyanobacteria;Oxyphotobacteria;Nostocales;Coleofasciculaceae;Microcoleus PCC-7113;	100	7.7	7	7	7	0	0	673807	621908
SILVA (only NR);Bacteria;Cyanobacteria;Oxyphotobacteria;Nostocales;Coleofasciculaceae;Microcoleus SAG 1449-1a;	100	7.7	11	11	11	0	0	673803	621904
SILVA (only NR);Bacteria;Cyanobacteria;Oxyphotobacteria;Nostocales;Coleofasciculaceae;Moorea 3L;	100	7.7	21	21	21	0	0	673793	621894
SILVA (only NR);Bacteria;Cyanobacteria;Oxyphotobacteria;Nostocales;Coleofasciculaceae;Potamolinea 1PC;	100	7.7	7	7	7	0	0	673807	621908
SILVA (only NR);Bacteria;Cyanobacteria;Oxyphotobacteria;Nostocales;Coleofasciculaceae;Symploca PCC-8002;	100	7.7	6	6	6	0	0	673808	621909
SILVA (only NR);Bacteria;Cyanobacteria;Oxyphotobacteria;Nostocales;Coleofasciculaceae;Symplocastrum CPER-KK1;	100	7.7	4	4	4	0	0	673810	621911
SILVA (only NR);Bacteria;Cyanobacteria;Oxyphotobacteria;Nostocales;Coleofasciculaceae;uncultured;	100	7.7	20	20	20	0	0	673794	621895
SILVA (only NR);Bacteria;Cyanobacteria;Oxyphotobacteria;Nostocales;Coleofasciculaceae;Wilmottia Ant-Ph58;	100	7.7	22	22	22	0	0	673792	621893
SILVA (only NR);Bacteria;Cyanobacteria;Oxyphotobacteria;Nostocales;Cyanobacteriaceae;	95.4	7.7	131	131	125	6	0	673683	621790
SILVA (only NR);Bacteria;Cyanobacteria;Oxyphotobacteria;Nostocales;Cyanobacteriaceae;Annamia HOs24;	90.9	7.7	11	11	10	1	0	673803	621905
SILVA (only NR);Bacteria;Cyanobacteria;Oxyphotobacteria;Nostocales;Cyanobacteriaceae;Chroococcus HUW 799;	100	7.7	2	2	2	0	0	673812	621913
SILVA (only NR);Bacteria;Cyanobacteria;Oxyphotobacteria;Nostocales;Cyanobacteriaceae;Cyanobacterium CLg1;	93.8	7.7	16	16	15	1	0	673798	621900
SILVA (only NR);Bacteria;Cyanobacteria;Oxyphotobacteria;Nostocales;Cyanobacteriaceae;Cyanobacterium PCC-10605;	87.5	7.7	8	8	7	1	0	673806	621908
SILVA (only NR);Bacteria;Cyanobacteria;Oxyphotobacteria;Nostocales;Cyanobacteriaceae;Cyanobacterium PCC-7202;	88.9	7.7	9	9	8	1	0	673805	621907
SILVA (only NR);Bacteria;Cyanobacteria;Oxyphotobacteria;Nostocales;Cyanobacteriaceae;Geitlerinema LD9;	83.3	7.7	6	6	5	1	0	673808	621910
SILVA (only NR);Bacteria;Cyanobacteria;Oxyphotobacteria;Nostocales;Cyanobacteriaceae;Geminocystis PCC-6308;	93.8	7.7	16	16	15	1	0	673798	621900
SILVA (only NR);Bacteria;Cyanobacteria;Oxyphotobacteria;Nostocales;Cyanobacteriaceae;Merismopedia AICB1015;	100	7.7	2	2	2	0	0	673812	621913
SILVA (only NR);Bacteria;Cyanobacteria;Oxyphotobacteria;Nostocales;Cyanobacteriaceae;Symphothece PCC-7002;	100	7.7	31	31	31	0	0	673783	621884
SILVA (only NR);Bacteria;Cyanobacteria;Oxyphotobacteria;Nostocales;Cyanobacteriaceae;Synechocystis SAG 90.79;	100	7.7	3	3	3	0	0	673811	621912
SILVA (only NR);Bacteria;Cyanobacteria;Oxyphotobacteria;Nostocales;Cyanobacteriaceae;uncultured;	100	7.7	24	24	24	0	0	673790	621891
SILVA (only NR);Bacteria;Cyanobacteria;Oxyphotobacteria;Nostocales;Geitlerinemaceae;	96.6	7.7	29	29	28	1	0	673785	621887
SILVA (only NR);Bacteria;Cyanobacteria;Oxyphotobacteria;Nostocales;Geitlerinemaceae;Geitlerinema PCC-7105;	95.7	7.7	23	23	22	1	0	673791	621893
SILVA (only NR);Bacteria;Cyanobacteria;Oxyphotobacteria;Nostocales;Geitlerinemaceae;Geitlerinema PCC-9228;	100	7.7	5	5	5	0	0	673809	621910
SILVA (only NR);Bacteria;Cyanobacteria;Oxyphotobacteria;Nostocales;Gloeocapsaceae;	100	7.7	14	14	14	0	0	673800	621901
SILVA (only NR);Bacteria;Cyanobacteria;Oxyphotobacteria;Nostocales;Gloeocapsaceae;Gleocapsa;	100	7.7	14	14	14	0	0	673800	621901
SILVA (only NR);Bacteria;Cyanobacteria;Oxyphotobacteria;Nostocales;Microcystaceae;	93.5	7.7	185	185	173	12	0	673629	621742
SILVA (only NR);Bacteria;Cyanobacteria;Oxyphotobacteria;Nostocales;Microcystaceae;Atelocyanobacterium (UCYN-A);	100	7.7	2	2	2	0	0	673812	621913
SILVA (only NR);Bacteria;Cyanobacteria;Oxyphotobacteria;Nostocales;Microcystaceae;Chalicogloea CCALA 975;	100	7.7	11	11	11	0	0	673803	621904
SILVA (only NR);Bacteria;Cyanobacteria;Oxyphotobacteria;Nostocales;Microcystaceae;Crocosphaera WH 0003 (UCYN-B);	100	7.7	2	2	2	0	0	673812	621913
SILVA (only NR);Bacteria;Cyanobacteria;Oxyphotobacteria;Nostocales;Microcystaceae;Cyanothece ATCC 51142 (UCYN-C);	100	7.7	5	5	5	0	0	673809	621910
SILVA (only NR);Bacteria;Cyanobacteria;Oxyphotobacteria;Nostocales;Microcystaceae;Cyanothece PCC-7424;	100	7.7	5	5	5	0	0	673809	621910
SILVA (only NR);Bacteria;Cyanobacteria;Oxyphotobacteria;Nostocales;Microcystaceae;Cyanothece PCC-8801;	100	7.7	4	4	4	0	0	673810	621911
SILVA (only NR);Bacteria;Cyanobacteria;Oxyphotobacteria;Nostocales;Microcystaceae;Gloeothece PCC-6501;	100	7.7	4	4	4	0	0	673810	621911
SILVA (only NR);Bacteria;Cyanobacteria;Oxyphotobacteria;Nostocales;Microcystaceae;Merismopedia 0BB39S01;	100	7.7	3	3	3	0	0	673811	621912
SILVA (only NR);Bacteria;Cyanobacteria;Oxyphotobacteria;Nostocales;Microcystaceae;Microcystis PCC-7914;	85.9	7.7	78	78	67	11	0	673736	621848
SILVA (only NR);Bacteria;Cyanobacteria;Oxyphotobacteria;Nostocales;Microcystaceae;Pleurocapsa PCC-7327;	100	7.7	5	5	5	0	0	673809	621910
SILVA (only NR);Bacteria;Cyanobacteria;Oxyphotobacteria;Nostocales;Microcystaceae;Snowella 0TU37S04;	100	7.7	12	12	12	0	0	673802	621903
SILVA (only NR);Bacteria;Cyanobacteria;Oxyphotobacteria;Nostocales;Microcystaceae;SU2 symbiont group;	100	7.7	6	6	6	0	0	673808	621909
SILVA (only NR);Bacteria;Cyanobacteria;Oxyphotobacteria;Nostocales;Microcystaceae;Synechocystis BDHKU-20401;	90	7.7	10	10	9	1	0	673804	621906
SILVA (only NR);Bacteria;Cyanobacteria;Oxyphotobacteria;Nostocales;Microcystaceae;Synechocystis CCALA 700;	100	7.7	4	4	4	0	0	673810	621911
SILVA (only NR);Bacteria;Cyanobacteria;Oxyphotobacteria;Nostocales;Microcystaceae;Synechocystis PCC-6803;	100	7.7	26	26	26	0	0	673788	621889
SILVA (only NR);Bacteria;Cyanobacteria;Oxyphotobacteria;Nostocales;Microcystaceae;UCYN-C;	100	7.7	2	2	2	0	0	673812	621913
SILVA (only NR);Bacteria;Cyanobacteria;Oxyphotobacteria;Nostocales;Microcystaceae;uncultured;	100	7.7	2	2	2	0	0	673812	621913
SILVA (only NR);Bacteria;Cyanobacteria;Oxyphotobacteria;Nostocales;Nostocaceae;	97.2	7.7	1653	1653	1607	46	0	672161	620308
SILVA (only NR);Bacteria;Cyanobacteria;Oxyphotobacteria;Nostocales;Nostocaceae;Aetokthonos AEL04;	100	7.7	2	2	2	0	0	673812	621913
SILVA (only NR);Bacteria;Cyanobacteria;Oxyphotobacteria;Nostocales;Nostocaceae;Anabaena 4-Vresova10-JH;	100	7.7	4	4	4	0	0	673810	621911
SILVA (only NR);Bacteria;Cyanobacteria;Oxyphotobacteria;Nostocales;Nostocaceae;Anabaena BECID22;	100	7.7	12	12	12	0	0	673802	621903
SILVA (only NR);Bacteria;Cyanobacteria;Oxyphotobacteria;Nostocales;Nostocaceae;Anabaena HBU1;	100	7.7	4	4	4	0	0	673810	621911
SILVA (only NR);Bacteria;Cyanobacteria;Oxyphotobacteria;Nostocales;Nostocaceae;Anabaena PCC-7108;	100	7.7	5	5	5	0	0	673809	621910
SILVA (only NR);Bacteria;Cyanobacteria;Oxyphotobacteria;Nostocales;Nostocaceae;Anabaena PCC-7122;	100	7.7	37	37	37	0	0	673777	621878
SILVA (only NR);Bacteria;Cyanobacteria;Oxyphotobacteria;Nostocales;Nostocaceae;Anabaena PMC215.03;	100	7.7	7	7	7	0	0	673807	621908
SILVA (only NR);Bacteria;Cyanobacteria;Oxyphotobacteria;Nostocales;Nostocaceae;Anabaena XPORK15F;	100	7.7	6	6	6	0	0	673808	621909
SILVA (only NR);Bacteria;Cyanobacteria;Oxyphotobacteria;Nostocales;Nostocaceae;Ancylothrix 8PC;	100	7.7	4	4	4	0	0	673810	621911
SILVA (only NR);Bacteria;Cyanobacteria;Oxyphotobacteria;Nostocales;Nostocaceae;Aphanizomenon MDT14a;	100	7.7	18	18	18	0	0	673796	621897
SILVA (only NR);Bacteria;Cyanobacteria;Oxyphotobacteria;Nostocales;Nostocaceae;Aphanizomenon NIES81;	100	7.7	74	74	74	0	0	673740	621841
SILVA (only NR);Bacteria;Cyanobacteria;Oxyphotobacteria;Nostocales;Nostocaceae;Calothrix 336-3;	100	7.7	1	1	1	0	0	673813	621914
SILVA (only NR);Bacteria;Cyanobacteria;Oxyphotobacteria;Nostocales;Nostocaceae;Calothrix PCC 7507;	100	7.7	1	1	1	0	0	673813	621914
SILVA (only NR);Bacteria;Cyanobacteria;Oxyphotobacteria;Nostocales;Nostocaceae;Calothrix PCC-6303;	97.9	7.7	96	96	94	2	0	673718	621821
SILVA (only NR);Bacteria;Cyanobacteria;Oxyphotobacteria;Nostocales;Nostocaceae;Calothrix PCC-7507;	100	7.7	6	6	6	0	0	673808	621909
SILVA (only NR);Bacteria;Cyanobacteria;Oxyphotobacteria;Nostocales;Nostocaceae;Calothrix PMC232.04;	66.7	7.7	3	3	2	1	0	673811	621913
SILVA (only NR);Bacteria;Cyanobacteria;Oxyphotobacteria;Nostocales;Nostocaceae;Calothrix UAM 374;	100	7.7	11	11	11	0	0	673803	621904
SILVA (only NR);Bacteria;Cyanobacteria;Oxyphotobacteria;Nostocales;Nostocaceae;Chakia 8;	100	7.7	2	2	2	0	0	673812	621913
SILVA (only NR);Bacteria;Cyanobacteria;Oxyphotobacteria;Nostocales;Nostocaceae;Chlorogloeopsis PCC-7518;	100	7.7	12	12	12	0	0	673802	621903
SILVA (only NR);Bacteria;Cyanobacteria;Oxyphotobacteria;Nostocales;Nostocaceae;Chrysosporum KA1.1;	100	7.7	9	9	9	0	0	673805	621906
SILVA (only NR);Bacteria;Cyanobacteria;Oxyphotobacteria;Nostocales;Nostocaceae;Cuspidothrix LMECYA 163;	100	7.7	22	22	22	0	0	673792	621893
SILVA (only NR);Bacteria;Cyanobacteria;Oxyphotobacteria;Nostocales;Nostocaceae;Cyanomargarita APA-RS9;	100	7.7	2	2	2	0	0	673812	621913
SILVA (only NR);Bacteria;Cyanobacteria;Oxyphotobacteria;Nostocales;Nostocaceae;Cylindrospermopsis CRJ1;	92.3	7.7	26	26	24	2	0	673788	621891
SILVA (only NR);Bacteria;Cyanobacteria;Oxyphotobacteria;Nostocales;Nostocaceae;Cylindrospermum CENA33;	100	7.7	2	2	2	0	0	673812	621913
SILVA (only NR);Bacteria;Cyanobacteria;Oxyphotobacteria;Nostocales;Nostocaceae;Cylindrospermum NQAIF308;	100	7.7	3	3	3	0	0	673811	621912
SILVA (only NR);Bacteria;Cyanobacteria;Oxyphotobacteria;Nostocales;Nostocaceae;Cylindrospermum PCC-7417;	100	7.7	15	15	15	0	0	673799	621900
SILVA (only NR);Bacteria;Cyanobacteria;Oxyphotobacteria;Nostocales;Nostocaceae;Cylindrospermum PMC238.04;	100	7.7	2	2	2	0	0	673812	621913
SILVA (only NR);Bacteria;Cyanobacteria;Oxyphotobacteria;Nostocales;Nostocaceae;Cylindrospermum SAG 11.82;	100	7.7	2	2	2	0	0	673812	621913
SILVA (only NR);Bacteria;Cyanobacteria;Oxyphotobacteria;Nostocales;Nostocaceae;Desmonostoc PCC-6302;	100	7.7	7	7	7	0	0	673807	621908
SILVA (only NR);Bacteria;Cyanobacteria;Oxyphotobacteria;Nostocales;Nostocaceae;Desmonostoc PCC-7422;	94.9	7.7	59	59	56	3	0	673755	621859
SILVA (only NR);Bacteria;Cyanobacteria;Oxyphotobacteria;Nostocales;Nostocaceae;Dolichospermum NIES41;	98.9	7.7	91	91	90	1	0	673723	621825
SILVA (only NR);Bacteria;Cyanobacteria;Oxyphotobacteria;Nostocales;Nostocaceae;Ewamiania TS0513;	50	7.7	2	2	1	1	0	673812	621914
SILVA (only NR);Bacteria;Cyanobacteria;Oxyphotobacteria;Nostocales;Nostocaceae;Fischerella CENA298;	100	7.7	2	2	2	0	0	673812	621913
SILVA (only NR);Bacteria;Cyanobacteria;Oxyphotobacteria;Nostocales;Nostocaceae;Fischerella PCC-9339;	96.1	7.7	77	77	74	3	0	673737	621841
SILVA (only NR);Bacteria;Cyanobacteria;Oxyphotobacteria;Nostocales;Nostocaceae;Fortiea HA4221-MV2;	100	7.7	1	1	1	0	0	673813	621914
SILVA (only NR);Bacteria;Cyanobacteria;Oxyphotobacteria;Nostocales;Nostocaceae;Fortiea PCC-7126;	100	7.7	3	3	3	0	0	673811	621912
SILVA (only NR);Bacteria;Cyanobacteria;Oxyphotobacteria;Nostocales;Nostocaceae;Gloeotrichia PMC236.04;	100	7.7	1	1	1	0	0	673813	621914
SILVA (only NR);Bacteria;Cyanobacteria;Oxyphotobacteria;Nostocales;Nostocaceae;Gloeotrichia PYH6;	100	7.7	4	4	4	0	0	673810	621911
[truncated: 11,529 more rows]
